# Supplementary material for: A web-based atlas for exploring post-transcriptional regulation in the archaeon Sulfolobus acidocaldarius
Source: mSystems. 2025 Dec 11;11(1):e01485-25. doi: 10.1128/msystems.01485-25 (PMC12817955; doi:10.1128/msystems.01485-25)
Supplement: File S1 — Sulfolobus acidocaldarius DSM639 curated annotation. [file msystems.01485-25-s0001.bed]

##gff-version 3
#!gff-spec-version 1.21
#!processor NCBI annotwriter
#!genome-build ASM1228v1
#!genome-build-accession NCBI_Assembly:GCF_000012285.1
#!annotation-date 11/19/2024
#!annotation-source in house + RefSeq + L7ae pub
##sequence-region NC_007181.1 1 2225959
##species https://www.ncbi.nlm.nih.gov/Taxonomy/Browser/wwwtax.cgi?id=330779
NC_007181.1	RefSeq	gene	101	1261	.	+	.	ID=gene-SACI_RS00005;Dbxref=GeneID:3472568;Name=SACI_RS00005;gbkey=Gene;gene_biotype=protein_coding;locus_tag=SACI_RS00005;old_locus_tag=Saci_0001
NC_007181.1	Protein Homology	CDS	101	1261	.	+	0	ID=cds-WP_011276932.1;Parent=gene-SACI_RS00005;Dbxref=Genbank:WP_011276932.1,GeneID:3472568;Name=WP_011276932.1;gbkey=CDS;inference=COORDINATES: similar to AA sequence:RefSeq:WP_011276932.1;locus_tag=SACI_RS00005;product=AAA family ATPase;protein_id=WP_011276932.1;transl_table=11
NC_007181.1	RefSeq	gene	1294	1629	.	+	.	ID=gene-SACI_RS00010;Dbxref=GeneID:3472569;Name=SACI_RS00010;gbkey=Gene;gene_biotype=protein_coding;locus_tag=SACI_RS00010;old_locus_tag=Saci_0002
NC_007181.1	Protein Homology	CDS	1294	1629	.	+	0	ID=cds-WP_011276933.1;Parent=gene-SACI_RS00010;Dbxref=Genbank:WP_011276933.1,GeneID:3472569;Name=WP_011276933.1;gbkey=CDS;inference=COORDINATES: similar to AA sequence:RefSeq:WP_011276933.1;locus_tag=SACI_RS00010;product=hypothetical protein;protein_id=WP_011276933.1;transl_table=11
NC_007181.1	RefSeq	gene	1665	2504	.	+	.	ID=gene-SACI_RS00015;Dbxref=GeneID:3472570;Name=SACI_RS00015;gbkey=Gene;gene_biotype=protein_coding;locus_tag=SACI_RS00015;old_locus_tag=Saci_0003
NC_007181.1	Protein Homology	CDS	1665	2504	.	+	0	ID=cds-WP_011276934.1;Parent=gene-SACI_RS00015;Dbxref=Genbank:WP_011276934.1,GeneID:3472570;Name=WP_011276934.1;gbkey=CDS;inference=COORDINATES: similar to AA sequence:RefSeq:WP_011276934.1;locus_tag=SACI_RS00015;product=hypothetical protein;protein_id=WP_011276934.1;transl_table=11
NC_007181.1	RefSeq	gene	2553	3056	.	-	.	ID=gene-SACI_RS00020;Dbxref=GeneID:3472571;Name=SACI_RS00020;gbkey=Gene;gene_biotype=protein_coding;locus_tag=SACI_RS00020;old_locus_tag=Saci_0004
NC_007181.1	Protein Homology	CDS	2553	3056	.	-	0	ID=cds-WP_015385334.1;Parent=gene-SACI_RS00020;Dbxref=Genbank:WP_015385334.1,GeneID:3472571;Name=WP_015385334.1;gbkey=CDS;inference=COORDINATES: similar to AA sequence:RefSeq:WP_015385334.1;locus_tag=SACI_RS00020;product=hypothetical protein;protein_id=WP_015385334.1;transl_table=11
NC_007181.1	RefSeq	gene	3049	3768	.	-	.	ID=gene-SACI_RS00025;Dbxref=GeneID:3473290;Name=SACI_RS00025;gbkey=Gene;gene_biotype=protein_coding;locus_tag=SACI_RS00025;old_locus_tag=Saci_0005
NC_007181.1	Protein Homology	CDS	3049	3768	.	-	0	ID=cds-WP_011276936.1;Parent=gene-SACI_RS00025;Dbxref=Genbank:WP_011276936.1,GeneID:3473290;Name=WP_011276936.1;gbkey=CDS;inference=COORDINATES: similar to AA sequence:RefSeq:WP_009992108.1;locus_tag=SACI_RS00025;product=hypothetical protein;protein_id=WP_011276936.1;transl_table=11
NC_007181.1	RefSeq	gene	3801	4052	.	-	.	ID=gene-SACI_RS00030;Dbxref=GeneID:3473291;Name=SACI_RS00030;gbkey=Gene;gene_biotype=protein_coding;locus_tag=SACI_RS00030;old_locus_tag=Saci_0006
NC_007181.1	Protein Homology	CDS	3801	4052	.	-	0	ID=cds-WP_011276937.1;Parent=gene-SACI_RS00030;Dbxref=Genbank:WP_011276937.1,GeneID:3473291;Name=WP_011276937.1;gbkey=CDS;inference=COORDINATES: similar to AA sequence:RefSeq:WP_011276937.1;locus_tag=SACI_RS00030;product=winged helix-turn-helix domain-containing protein;protein_id=WP_011276937.1;transl_table=11
NC_007181.1	RefSeq	gene	4138	4419	.	-	.	ID=gene-SACI_RS11965;Dbxref=GeneID:43869813;Name=SACI_RS11965;gbkey=Gene;gene_biotype=protein_coding;locus_tag=SACI_RS11965;old_locus_tag=Saci_0007
NC_007181.1	GeneMarkS-2+	CDS	4138	4419	.	-	0	ID=cds-WP_061972215.1;Parent=gene-SACI_RS11965;Dbxref=Genbank:WP_061972215.1,GeneID:43869813;Name=WP_061972215.1;gbkey=CDS;inference=COORDINATES: ab initio prediction:GeneMarkS-2+;locus_tag=SACI_RS11965;product=hypothetical protein;protein_id=WP_061972215.1;transl_table=11
NC_007181.1	RefSeq	gene	4456	5271	.	-	.	ID=gene-SACI_RS00035;Dbxref=GeneID:3473293;Name=SACI_RS00035;gbkey=Gene;gene_biotype=protein_coding;locus_tag=SACI_RS00035;old_locus_tag=Saci_0008
NC_007181.1	Protein Homology	CDS	4456	5271	.	-	0	ID=cds-WP_011276939.1;Parent=gene-SACI_RS00035;Dbxref=Genbank:WP_011276939.1,GeneID:3473293;Name=WP_011276939.1;gbkey=CDS;inference=COORDINATES: similar to AA sequence:RefSeq:WP_012714702.1;locus_tag=SACI_RS00035;product=amidohydrolase;protein_id=WP_011276939.1;transl_table=11
NC_007181.1	RefSeq	gene	5262	6101	.	-	.	ID=gene-SACI_RS00040;Dbxref=GeneID:3473294;Name=SACI_RS00040;gbkey=Gene;gene_biotype=protein_coding;locus_tag=SACI_RS00040;old_locus_tag=Saci_0009
NC_007181.1	Protein Homology	CDS	5262	6101	.	-	0	ID=cds-WP_011276940.1;Parent=gene-SACI_RS00040;Dbxref=Genbank:WP_011276940.1,GeneID:3473294;Name=WP_011276940.1;Ontology_term=GO:0009435,GO:0008795;gbkey=CDS;go_function=NAD+ synthase activity|0008795||IEA;go_process=NAD biosynthetic process|0009435||IEA;inference=COORDINATES: similar to AA sequence:RefSeq:WP_011276940.1;locus_tag=SACI_RS00040;product=NAD+ synthase;protein_id=WP_011276940.1;transl_table=11
NC_007181.1	RefSeq	gene	6117	7706	.	-	.	ID=gene-SACI_RS00045;Dbxref=GeneID:3473295;Name=SACI_RS00045;gbkey=Gene;gene_biotype=protein_coding;locus_tag=SACI_RS00045;old_locus_tag=Saci_0010
NC_007181.1	Protein Homology	CDS	6117	7706	.	-	0	ID=cds-WP_230937897.1;Parent=gene-SACI_RS00045;Dbxref=Genbank:WP_230937897.1,GeneID:3473295;Name=WP_230937897.1;gbkey=CDS;inference=COORDINATES: similar to AA sequence:RefSeq:WP_010980236.1;locus_tag=SACI_RS00045;product=hypothetical protein;protein_id=WP_230937897.1;transl_table=11
NC_007181.1	RefSeq	gene	7727	8245	.	-	.	ID=gene-SACI_RS00050;Dbxref=GeneID:3473296;Name=SACI_RS00050;gbkey=Gene;gene_biotype=protein_coding;locus_tag=SACI_RS00050;old_locus_tag=Saci_0011
NC_007181.1	Protein Homology	CDS	7727	8245	.	-	0	ID=cds-WP_011276942.1;Parent=gene-SACI_RS00050;Dbxref=Genbank:WP_011276942.1,GeneID:3473296;Name=WP_011276942.1;gbkey=CDS;inference=COORDINATES: similar to AA sequence:RefSeq:WP_011276942.1;locus_tag=SACI_RS00050;product=NTPase;protein_id=WP_011276942.1;transl_table=11
NC_007181.1	RefSeq	gene	8367	9035	.	+	.	ID=gene-SACI_RS00055;Dbxref=GeneID:3473297;Name=SACI_RS00055;gbkey=Gene;gene_biotype=protein_coding;locus_tag=SACI_RS00055;old_locus_tag=Saci_0012
NC_007181.1	Protein Homology	CDS	8367	9035	.	+	0	ID=cds-WP_011276943.1;Parent=gene-SACI_RS00055;Dbxref=Genbank:WP_011276943.1,GeneID:3473297;Name=WP_011276943.1;Ontology_term=GO:0020037;gbkey=CDS;go_function=heme binding|0020037||IEA;inference=COORDINATES: similar to AA sequence:RefSeq:WP_011276943.1;locus_tag=SACI_RS00055;product=chlorite dismutase family protein;protein_id=WP_011276943.1;transl_table=11
NC_007181.1	RefSeq	gene	8989	9516	.	-	.	ID=gene-SACI_RS00060;Dbxref=GeneID:3473298;Name=SACI_RS00060;gbkey=Gene;gene_biotype=protein_coding;locus_tag=SACI_RS00060;old_locus_tag=Saci_0013
NC_007181.1	Protein Homology	CDS	8989	9516	.	-	0	ID=cds-WP_011276944.1;Parent=gene-SACI_RS00060;Dbxref=Genbank:WP_011276944.1,GeneID:3473298;Name=WP_011276944.1;gbkey=CDS;inference=COORDINATES: similar to AA sequence:RefSeq:WP_011276944.1;locus_tag=SACI_RS00060;product=NUDIX hydrolase;protein_id=WP_011276944.1;transl_table=11
NC_007181.1	RefSeq	gene	9521	10129	.	-	.	ID=gene-SACI_RS00065;Dbxref=GeneID:3473299;Name=SACI_RS00065;gbkey=Gene;gene_biotype=protein_coding;locus_tag=SACI_RS00065;old_locus_tag=Saci_0014
NC_007181.1	Protein Homology	CDS	9521	10129	.	-	0	ID=cds-WP_011276945.1;Parent=gene-SACI_RS00065;Dbxref=Genbank:WP_011276945.1,GeneID:3473299;Name=WP_011276945.1;gbkey=CDS;inference=COORDINATES: similar to AA sequence:RefSeq:WP_011276945.1;locus_tag=SACI_RS00065;product=hypothetical protein;protein_id=WP_011276945.1;transl_table=11
NC_007181.1	RefSeq	gene	10199	11032	.	+	.	ID=gene-SACI_RS00070;Dbxref=GeneID:3473300;Name=SACI_RS00070;gbkey=Gene;gene_biotype=protein_coding;locus_tag=SACI_RS00070;old_locus_tag=Saci_0015
NC_007181.1	Protein Homology	CDS	10199	11032	.	+	0	ID=cds-WP_011276946.1;Parent=gene-SACI_RS00070;Dbxref=Genbank:WP_011276946.1,GeneID:3473300;Name=WP_011276946.1;gbkey=CDS;inference=COORDINATES: similar to AA sequence:RefSeq:WP_014514412.1;locus_tag=SACI_RS00070;product=TIM barrel protein;protein_id=WP_011276946.1;transl_table=11
NC_007181.1	RefSeq	gene	11025	11702	.	+	.	ID=gene-SACI_RS00075;Dbxref=GeneID:3473301;Name=SACI_RS00075;gbkey=Gene;gene_biotype=protein_coding;locus_tag=SACI_RS00075;old_locus_tag=Saci_0016
NC_007181.1	Protein Homology	CDS	11025	11702	.	+	0	ID=cds-WP_011276947.1;Parent=gene-SACI_RS00075;Dbxref=Genbank:WP_011276947.1,GeneID:3473301;Name=WP_011276947.1;Ontology_term=GO:0008967;gbkey=CDS;go_function=phosphoglycolate phosphatase activity|0008967||IEA;inference=COORDINATES: similar to AA sequence:RefSeq:WP_011276947.1;locus_tag=SACI_RS00075;product=phosphoglycolate phosphatase;protein_id=WP_011276947.1;transl_table=11
NC_007181.1	RefSeq	gene	11673	12152	.	-	.	ID=gene-SACI_RS00080;Dbxref=GeneID:3473302;Name=SACI_RS00080;gbkey=Gene;gene_biotype=protein_coding;locus_tag=SACI_RS00080;old_locus_tag=Saci_0017
NC_007181.1	Protein Homology	CDS	11673	12152	.	-	0	ID=cds-WP_230937992.1;Parent=gene-SACI_RS00080;Dbxref=Genbank:WP_230937992.1,GeneID:3473302;Name=WP_230937992.1;gbkey=CDS;inference=COORDINATES: protein motif:HMM:NF017026.2;locus_tag=SACI_RS00080;product=methyltransferase domain-containing protein;protein_id=WP_230937992.1;transl_table=11
NC_007181.1	RefSeq	gene	12269	12931	.	-	.	ID=gene-SACI_RS00085;Dbxref=GeneID:3473303;Name=SACI_RS00085;gbkey=Gene;gene_biotype=protein_coding;locus_tag=SACI_RS00085;old_locus_tag=Saci_0018
NC_007181.1	Protein Homology	CDS	12269	12931	.	-	0	ID=cds-WP_011276949.1;Parent=gene-SACI_RS00085;Dbxref=Genbank:WP_011276949.1,GeneID:3473303;Name=WP_011276949.1;gbkey=CDS;inference=COORDINATES: similar to AA sequence:RefSeq:WP_011276949.1;locus_tag=SACI_RS00085;product=HAD family hydrolase;protein_id=WP_011276949.1;transl_table=11
NC_007181.1	RefSeq	gene	12928	13242	.	-	.	ID=gene-SACI_RS00090;Dbxref=GeneID:3473304;Name=SACI_RS00090;gbkey=Gene;gene_biotype=protein_coding;locus_tag=SACI_RS00090;old_locus_tag=Saci_0019
NC_007181.1	Protein Homology	CDS	12928	13242	.	-	0	ID=cds-WP_011276950.1;Parent=gene-SACI_RS00090;Dbxref=Genbank:WP_011276950.1,GeneID:3473304;Name=WP_011276950.1;gbkey=CDS;inference=COORDINATES: similar to AA sequence:RefSeq:WP_011276950.1;locus_tag=SACI_RS00090;product=transcriptional regulator;protein_id=WP_011276950.1;transl_table=11
NC_007181.1	RefSeq	gene	13239	14261	.	-	.	ID=gene-SACI_RS00095;Dbxref=GeneID:3473306;Name=SACI_RS00095;gbkey=Gene;gene_biotype=protein_coding;locus_tag=SACI_RS00095;old_locus_tag=Saci_0020
NC_007181.1	Protein Homology	CDS	13239	14261	.	-	0	ID=cds-WP_011276951.1;Parent=gene-SACI_RS00095;Dbxref=Genbank:WP_011276951.1,GeneID:3473306;Name=WP_011276951.1;gbkey=CDS;inference=COORDINATES: similar to AA sequence:RefSeq:WP_011276951.1;locus_tag=SACI_RS00095;product=TIGR00303 family protein;protein_id=WP_011276951.1;transl_table=11
NC_007181.1	RefSeq	gene	14302	14658	.	+	.	ID=gene-SACI_RS00100;Dbxref=GeneID:3473307;Name=SACI_RS00100;gbkey=Gene;gene_biotype=protein_coding;locus_tag=SACI_RS00100;old_locus_tag=Saci_0022
NC_007181.1	Protein Homology	CDS	14302	14658	.	+	0	ID=cds-WP_011276953.1;Parent=gene-SACI_RS00100;Dbxref=Genbank:WP_011276953.1,GeneID:3473307;Name=WP_011276953.1;gbkey=CDS;inference=COORDINATES: similar to AA sequence:RefSeq:WP_011276953.1;locus_tag=SACI_RS00100;product=hypothetical protein;protein_id=WP_011276953.1;transl_table=11
NC_007181.1	RefSeq	gene	14685	15683	.	+	.	ID=gene-SACI_RS00105;Dbxref=GeneID:3473308;Name=nadA;gbkey=Gene;gene=nadA;gene_biotype=protein_coding;locus_tag=SACI_RS00105;old_locus_tag=Saci_0023
NC_007181.1	Protein Homology	CDS	14685	15683	.	+	0	ID=cds-WP_011276954.1;Parent=gene-SACI_RS00105;Dbxref=Genbank:WP_011276954.1,GeneID:3473308;Name=WP_011276954.1;Ontology_term=GO:0009435,GO:0008987,GO:0051539;gbkey=CDS;gene=nadA;go_function=quinolinate synthetase A activity|0008987||IEA,4 iron%2C 4 sulfur cluster binding|0051539||IEA;go_process=NAD biosynthetic process|0009435||IEA;inference=COORDINATES: similar to AA sequence:RefSeq:WP_009989240.1;locus_tag=SACI_RS00105;product=quinolinate synthase NadA;protein_id=WP_011276954.1;transl_table=11
NC_007181.1	RefSeq	gene	15604	16728	.	-	.	ID=gene-SACI_RS00110;Dbxref=GeneID:3472572;Name=SACI_RS00110;gbkey=Gene;gene_biotype=protein_coding;locus_tag=SACI_RS00110;old_locus_tag=Saci_0024
NC_007181.1	Protein Homology	CDS	15604	16728	.	-	0	ID=cds-WP_011276955.1;Parent=gene-SACI_RS00110;Dbxref=Genbank:WP_011276955.1,GeneID:3472572;Name=WP_011276955.1;gbkey=CDS;inference=COORDINATES: similar to AA sequence:RefSeq:WP_011276955.1;locus_tag=SACI_RS00110;product=aminotransferase class V-fold PLP-dependent enzyme;protein_id=WP_011276955.1;transl_table=11
NC_007181.1	RefSeq	gene	16715	18421	.	-	.	ID=gene-SACI_RS00115;Dbxref=GeneID:3472573;Name=SACI_RS00115;gbkey=Gene;gene_biotype=protein_coding;locus_tag=SACI_RS00115;old_locus_tag=Saci_0025
NC_007181.1	Protein Homology	CDS	16715	18421	.	-	0	ID=cds-WP_011276956.1;Parent=gene-SACI_RS00115;Dbxref=Genbank:WP_011276956.1,GeneID:3472573;Name=WP_011276956.1;gbkey=CDS;inference=COORDINATES: similar to AA sequence:RefSeq:WP_011276956.1;locus_tag=SACI_RS00115;product=AMP-binding protein;protein_id=WP_011276956.1;transl_table=11
NC_007181.1	RefSeq	gene	18433	18894	.	-	.	ID=gene-SACI_RS00120;Dbxref=GeneID:3472574;Name=SACI_RS00120;gbkey=Gene;gene_biotype=protein_coding;locus_tag=SACI_RS00120;old_locus_tag=Saci_0026
NC_007181.1	Protein Homology	CDS	18433	18894	.	-	0	ID=cds-WP_230937896.1;Parent=gene-SACI_RS00120;Dbxref=Genbank:WP_230937896.1,GeneID:3472574;Name=WP_230937896.1;gbkey=CDS;inference=COORDINATES: similar to AA sequence:RefSeq:WP_011276957.1;locus_tag=SACI_RS00120;product=NOB1 family endonuclease;protein_id=WP_230937896.1;transl_table=11
NC_007181.1	RefSeq	gene	18899	19645	.	-	.	ID=gene-SACI_RS00125;Dbxref=GeneID:3472575;Name=SACI_RS00125;gbkey=Gene;gene_biotype=protein_coding;locus_tag=SACI_RS00125;old_locus_tag=Saci_0027
NC_007181.1	Protein Homology	CDS	18899	19645	.	-	0	ID=cds-WP_011276958.1;Parent=gene-SACI_RS00125;Dbxref=Genbank:WP_011276958.1,GeneID:3472575;Name=WP_011276958.1;Ontology_term=GO:0006741;gbkey=CDS;go_process=NADP biosynthetic process|0006741||IEA;inference=COORDINATES: similar to AA sequence:RefSeq:WP_011276958.1;locus_tag=SACI_RS00125;product=NAD(+)/NADH kinase;protein_id=WP_011276958.1;transl_table=11
NC_007181.1	RefSeq	gene	19654	20007	.	-	.	ID=gene-SACI_RS00130;Dbxref=GeneID:3472576;Name=SACI_RS00130;gbkey=Gene;gene_biotype=protein_coding;locus_tag=SACI_RS00130;old_locus_tag=Saci_0028
NC_007181.1	Protein Homology	CDS	19654	20007	.	-	0	ID=cds-WP_015385341.1;Parent=gene-SACI_RS00130;Dbxref=Genbank:WP_015385341.1,GeneID:3472576;Name=WP_015385341.1;gbkey=CDS;inference=COORDINATES: similar to AA sequence:RefSeq:WP_015385341.1;locus_tag=SACI_RS00130;product=hypothetical protein;protein_id=WP_015385341.1;transl_table=11
NC_007181.1	RefSeq	gene	20087	21088	.	+	.	ID=gene-SACI_RS00135;Dbxref=GeneID:3472577;Name=SACI_RS00135;gbkey=Gene;gene_biotype=protein_coding;locus_tag=SACI_RS00135;old_locus_tag=Saci_0029
NC_007181.1	Protein Homology	CDS	20087	21088	.	+	0	ID=cds-WP_015385342.1;Parent=gene-SACI_RS00135;Dbxref=Genbank:WP_015385342.1,GeneID:3472577;Name=WP_015385342.1;gbkey=CDS;inference=COORDINATES: similar to AA sequence:RefSeq:WP_013737956.1;locus_tag=SACI_RS00135;product=NAD(P)/FAD-dependent oxidoreductase;protein_id=WP_015385342.1;transl_table=11
NC_007181.1	RefSeq	gene	21085	21975	.	+	.	ID=gene-SACI_RS00140;Dbxref=GeneID:3472578;Name=SACI_RS00140;gbkey=Gene;gene_biotype=protein_coding;locus_tag=SACI_RS00140;old_locus_tag=Saci_0030
NC_007181.1	Protein Homology	CDS	21085	21975	.	+	0	ID=cds-WP_011276961.1;Parent=gene-SACI_RS00140;Dbxref=Genbank:WP_011276961.1,GeneID:3472578;Name=WP_011276961.1;gbkey=CDS;inference=COORDINATES: similar to AA sequence:RefSeq:WP_011276961.1;locus_tag=SACI_RS00140;product=methyltransferase domain-containing protein;protein_id=WP_011276961.1;transl_table=11
NC_007181.1	RefSeq	gene	21901	22383	.	-	.	ID=gene-SACI_RS11510;Dbxref=GeneID:31474572;Name=SACI_RS11510;gbkey=Gene;gene_biotype=protein_coding;locus_tag=SACI_RS11510;old_locus_tag=Saci_0031
NC_007181.1	Protein Homology	CDS	21901	22383	.	-	0	ID=cds-WP_011276962.1;Parent=gene-SACI_RS11510;Dbxref=Genbank:WP_011276962.1,GeneID:31474572;Name=WP_011276962.1;gbkey=CDS;inference=COORDINATES: similar to AA sequence:RefSeq:WP_011276962.1;locus_tag=SACI_RS11510;product=DUF371 domain-containing protein;protein_id=WP_011276962.1;transl_table=11
NC_007181.1	RefSeq	gene	22370	22633	.	-	.	ID=gene-SACI_RS00145;Dbxref=GeneID:3472580;Name=SACI_RS00145;gbkey=Gene;gene_biotype=protein_coding;locus_tag=SACI_RS00145;old_locus_tag=Saci_0032
NC_007181.1	Protein Homology	CDS	22370	22633	.	-	0	ID=cds-WP_011276963.1;Parent=gene-SACI_RS00145;Dbxref=Genbank:WP_011276963.1,GeneID:3472580;Name=WP_011276963.1;gbkey=CDS;inference=COORDINATES: similar to AA sequence:RefSeq:WP_015385343.1;locus_tag=SACI_RS00145;product=YhbY family RNA-binding protein;protein_id=WP_011276963.1;transl_table=11
NC_007181.1	RefSeq	gene	22557	22913	.	-	.	ID=gene-SACI_RS11515;Dbxref=GeneID:31474573;Name=SACI_RS11515;gbkey=Gene;gene_biotype=protein_coding;locus_tag=SACI_RS11515;old_locus_tag=Saci_0033
NC_007181.1	Protein Homology	CDS	22557	22913	.	-	0	ID=cds-WP_011276964.1;Parent=gene-SACI_RS11515;Dbxref=Genbank:WP_011276964.1,GeneID:31474573;Name=WP_011276964.1;gbkey=CDS;inference=COORDINATES: similar to AA sequence:RefSeq:WP_011276964.1;locus_tag=SACI_RS11515;product=ribonuclease P;protein_id=WP_011276964.1;transl_table=11
NC_007181.1	RefSeq	gene	22932	23591	.	+	.	ID=gene-SACI_RS00150;Dbxref=GeneID:3472582;Name=SACI_RS00150;gbkey=Gene;gene_biotype=protein_coding;locus_tag=SACI_RS00150;old_locus_tag=Saci_0034
NC_007181.1	Protein Homology	CDS	22932	23591	.	+	0	ID=cds-WP_011276965.1;Parent=gene-SACI_RS00150;Dbxref=Genbank:WP_011276965.1,GeneID:3472582;Name=WP_011276965.1;gbkey=CDS;inference=COORDINATES: similar to AA sequence:RefSeq:WP_015580587.1;locus_tag=SACI_RS00150;product=16S rRNA methyltransferase;protein_id=WP_011276965.1;transl_table=11
NC_007181.1	RefSeq	gene	23574	24155	.	-	.	ID=gene-SACI_RS00155;Dbxref=GeneID:3472583;Name=SACI_RS00155;gbkey=Gene;gene_biotype=protein_coding;locus_tag=SACI_RS00155;old_locus_tag=Saci_0035
NC_007181.1	Protein Homology	CDS	23574	24155	.	-	0	ID=cds-WP_011276966.1;Parent=gene-SACI_RS00155;Dbxref=Genbank:WP_011276966.1,GeneID:3472583;Name=WP_011276966.1;gbkey=CDS;inference=COORDINATES: similar to AA sequence:RefSeq:WP_011276966.1;locus_tag=SACI_RS00155;product=hypothetical protein;protein_id=WP_011276966.1;transl_table=11
NC_007181.1	RefSeq	gene	24505	25560	.	-	.	ID=gene-SACI_RS00160;Dbxref=GeneID:3472585;Name=SACI_RS00160;gbkey=Gene;gene_biotype=protein_coding;locus_tag=SACI_RS00160;old_locus_tag=Saci_0037
NC_007181.1	Protein Homology	CDS	24505	25560	.	-	0	ID=cds-WP_011276968.1;Parent=gene-SACI_RS00160;Dbxref=Genbank:WP_011276968.1,GeneID:3472585;Name=WP_011276968.1;gbkey=CDS;inference=COORDINATES: similar to AA sequence:RefSeq:WP_011276968.1;locus_tag=SACI_RS00160;product=hypothetical protein;protein_id=WP_011276968.1;transl_table=11
NC_007181.1	RefSeq	gene	25618	26484	.	-	.	ID=gene-SACI_RS00165;Dbxref=GeneID:3472586;Name=SACI_RS00165;gbkey=Gene;gene_biotype=protein_coding;locus_tag=SACI_RS00165;old_locus_tag=Saci_0038
NC_007181.1	Protein Homology	CDS	25618	26484	.	-	0	ID=cds-WP_011276969.1;Parent=gene-SACI_RS00165;Dbxref=Genbank:WP_011276969.1,GeneID:3472586;Name=WP_011276969.1;gbkey=CDS;inference=COORDINATES: similar to AA sequence:RefSeq:WP_009992044.1;locus_tag=SACI_RS00165;product=ABC transporter substrate-binding protein;protein_id=WP_011276969.1;transl_table=11
NC_007181.1	RefSeq	gene	26513	27022	.	+	.	ID=gene-SACI_RS00170;Dbxref=GeneID:3472587;Name=SACI_RS00170;gbkey=Gene;gene_biotype=protein_coding;locus_tag=SACI_RS00170;old_locus_tag=Saci_0039
NC_007181.1	Protein Homology	CDS	26513	27022	.	+	0	ID=cds-WP_011276970.1;Parent=gene-SACI_RS00170;Dbxref=Genbank:WP_011276970.1,GeneID:3472587;Name=WP_011276970.1;gbkey=CDS;inference=COORDINATES: similar to AA sequence:RefSeq:WP_011276970.1;locus_tag=SACI_RS00170;product=inosine/xanthosine triphosphatase;protein_id=WP_011276970.1;transl_table=11
NC_007181.1	RefSeq	gene	27019	27672	.	-	.	ID=gene-SACI_RS00175;Dbxref=GeneID:3472588;Name=SACI_RS00175;gbkey=Gene;gene_biotype=protein_coding;locus_tag=SACI_RS00175;old_locus_tag=Saci_0040
NC_007181.1	Protein Homology	CDS	27019	27672	.	-	0	ID=cds-WP_230937895.1;Parent=gene-SACI_RS00175;Dbxref=Genbank:WP_230937895.1,GeneID:3472588;Name=WP_230937895.1;gbkey=CDS;inference=COORDINATES: similar to AA sequence:RefSeq:WP_013777095.1;locus_tag=SACI_RS00175;product=hypothetical protein;protein_id=WP_230937895.1;transl_table=11
NC_007181.1	RefSeq	gene	27676	28014	.	-	.	ID=gene-SACI_RS00180;Dbxref=GeneID:3472589;Name=trxA;gbkey=Gene;gene=trxA;gene_biotype=protein_coding;locus_tag=SACI_RS00180;old_locus_tag=Saci_0041
NC_007181.1	Protein Homology	CDS	27676	28014	.	-	0	ID=cds-WP_011276972.1;Parent=gene-SACI_RS00180;Dbxref=Genbank:WP_011276972.1,GeneID:3472589;Name=WP_011276972.1;Ontology_term=GO:0015036;gbkey=CDS;gene=trxA;go_function=disulfide oxidoreductase activity|0015036||IEA;inference=COORDINATES: similar to AA sequence:RefSeq:WP_011276972.1;locus_tag=SACI_RS00180;product=thioredoxin;protein_id=WP_011276972.1;transl_table=11
NC_007181.1	RefSeq	gene	28098	28811	.	+	.	ID=gene-SACI_RS00185;Dbxref=GeneID:3472590;Name=SACI_RS00185;gbkey=Gene;gene_biotype=protein_coding;locus_tag=SACI_RS00185;old_locus_tag=Saci_0042
NC_007181.1	Protein Homology	CDS	28098	28811	.	+	0	ID=cds-WP_011276973.1;Parent=gene-SACI_RS00185;Dbxref=Genbank:WP_011276973.1,GeneID:3472590;Name=WP_011276973.1;gbkey=CDS;inference=COORDINATES: similar to AA sequence:RefSeq:WP_011276973.1;locus_tag=SACI_RS00185;product=D-aminoacyl-tRNA deacylase;protein_id=WP_011276973.1;transl_table=11
NC_007181.1	RefSeq	gene	28791	29417	.	-	.	ID=gene-SACI_RS00190;Dbxref=GeneID:3472591;Name=SACI_RS00190;gbkey=Gene;gene_biotype=protein_coding;locus_tag=SACI_RS00190;old_locus_tag=Saci_0043
NC_007181.1	Protein Homology	CDS	28791	29417	.	-	0	ID=cds-WP_011276974.1;Parent=gene-SACI_RS00190;Dbxref=Genbank:WP_011276974.1,GeneID:3472591;Name=WP_011276974.1;gbkey=CDS;inference=COORDINATES: similar to AA sequence:RefSeq:WP_011276974.1;locus_tag=SACI_RS00190;product=2%2C3-diphosphoglycerate-dependent phosphoglycerate mutase;protein_id=WP_011276974.1;transl_table=11
NC_007181.1	RefSeq	gene	29614	30108	.	+	.	ID=gene-SACI_RS00195;Dbxref=GeneID:3472959;Name=SACI_RS00195;gbkey=Gene;gene_biotype=protein_coding;locus_tag=SACI_RS00195;old_locus_tag=Saci_0044
NC_007181.1	Protein Homology	CDS	29614	30108	.	+	0	ID=cds-WP_011276975.1;Parent=gene-SACI_RS00195;Dbxref=Genbank:WP_011276975.1,GeneID:3472959;Name=WP_011276975.1;gbkey=CDS;inference=COORDINATES: similar to AA sequence:RefSeq:WP_011276975.1;locus_tag=SACI_RS00195;product=CBS domain-containing protein;protein_id=WP_011276975.1;transl_table=11
NC_007181.1	RefSeq	gene	30140	30481	.	+	.	ID=gene-SACI_RS00200;Dbxref=GeneID:3472960;Name=SACI_RS00200;gbkey=Gene;gene_biotype=protein_coding;locus_tag=SACI_RS00200;old_locus_tag=Saci_0045
NC_007181.1	Protein Homology	CDS	30140	30481	.	+	0	ID=cds-WP_011276976.1;Parent=gene-SACI_RS00200;Dbxref=Genbank:WP_011276976.1,GeneID:3472960;Name=WP_011276976.1;gbkey=CDS;inference=COORDINATES: similar to AA sequence:RefSeq:WP_011276976.1;locus_tag=SACI_RS00200;product=hypothetical protein;protein_id=WP_011276976.1;transl_table=11
NC_007181.1	RefSeq	gene	30432	32177	.	-	.	ID=gene-SACI_RS00205;Dbxref=GeneID:3472961;Name=SACI_RS00205;gbkey=Gene;gene_biotype=protein_coding;locus_tag=SACI_RS00205;old_locus_tag=Saci_0046
NC_007181.1	Protein Homology	CDS	30432	32177	.	-	0	ID=cds-WP_011276977.1;Parent=gene-SACI_RS00205;Dbxref=Genbank:WP_011276977.1,GeneID:3472961;Name=WP_011276977.1;gbkey=CDS;inference=COORDINATES: similar to AA sequence:RefSeq:WP_011276977.1;locus_tag=SACI_RS00205;product=hypothetical protein;protein_id=WP_011276977.1;transl_table=11
NC_007181.1	RefSeq	gene	32386	33312	.	+	.	ID=gene-SACI_RS00210;Dbxref=GeneID:3472962;Name=SACI_RS00210;gbkey=Gene;gene_biotype=protein_coding;locus_tag=SACI_RS00210;old_locus_tag=Saci_0047
NC_007181.1	Protein Homology	CDS	32386	33312	.	+	0	ID=cds-WP_011276978.1;Parent=gene-SACI_RS00210;Dbxref=Genbank:WP_011276978.1,GeneID:3472962;Name=WP_011276978.1;gbkey=CDS;inference=COORDINATES: similar to AA sequence:RefSeq:WP_011276978.1;locus_tag=SACI_RS00210;product=nucleoside hydrolase;protein_id=WP_011276978.1;transl_table=11
NC_007181.1	RefSeq	gene	33275	33697	.	-	.	ID=gene-SACI_RS00215;Dbxref=GeneID:3472963;Name=SACI_RS00215;gbkey=Gene;gene_biotype=protein_coding;locus_tag=SACI_RS00215;old_locus_tag=Saci_0048
NC_007181.1	Protein Homology	CDS	33275	33697	.	-	0	ID=cds-WP_011276979.1;Parent=gene-SACI_RS00215;Dbxref=Genbank:WP_011276979.1,GeneID:3472963;Name=WP_011276979.1;gbkey=CDS;inference=COORDINATES: similar to AA sequence:RefSeq:WP_011276979.1;locus_tag=SACI_RS00215;product=transcriptional repressor;protein_id=WP_011276979.1;transl_table=11
NC_007181.1	RefSeq	gene	34242	34703	.	+	.	ID=gene-SACI_RS00220;Dbxref=GeneID:3472964;Name=SACI_RS00220;gbkey=Gene;gene_biotype=protein_coding;locus_tag=SACI_RS00220;old_locus_tag=Saci_0049
NC_007181.1	Protein Homology	CDS	34242	34703	.	+	0	ID=cds-WP_011276980.1;Parent=gene-SACI_RS00220;Dbxref=Genbank:WP_011276980.1,GeneID:3472964;Name=WP_011276980.1;gbkey=CDS;inference=COORDINATES: similar to AA sequence:RefSeq:WP_011276980.1;locus_tag=SACI_RS00220;product=hypothetical protein;protein_id=WP_011276980.1;transl_table=11
NC_007181.1	RefSeq	gene	34784	35782	.	-	.	ID=gene-SACI_RS00225;Dbxref=GeneID:3472965;Name=SACI_RS00225;gbkey=Gene;gene_biotype=protein_coding;locus_tag=SACI_RS00225;old_locus_tag=Saci_0050
NC_007181.1	Protein Homology	CDS	34784	35782	.	-	0	ID=cds-WP_011276981.1;Parent=gene-SACI_RS00225;Dbxref=Genbank:WP_011276981.1,GeneID:3472965;Name=WP_011276981.1;gbkey=CDS;inference=COORDINATES: similar to AA sequence:RefSeq:WP_011276981.1;locus_tag=SACI_RS00225;product=DNA double-strand break repair nuclease NurA;protein_id=WP_011276981.1;transl_table=11
NC_007181.1	RefSeq	gene	35772	38432	.	-	.	ID=gene-SACI_RS00230;Dbxref=GeneID:3472966;Name=SACI_RS00230;gbkey=Gene;gene_biotype=protein_coding;locus_tag=SACI_RS00230;old_locus_tag=Saci_0051
NC_007181.1	Protein Homology	CDS	35772	38432	.	-	0	ID=cds-WP_011276982.1;Parent=gene-SACI_RS00230;Dbxref=Genbank:WP_011276982.1,GeneID:3472966;Name=WP_011276982.1;gbkey=CDS;inference=COORDINATES: similar to AA sequence:RefSeq:WP_011276982.1;locus_tag=SACI_RS00230;product=AAA family ATPase;protein_id=WP_011276982.1;transl_table=11
NC_007181.1	RefSeq	gene	38429	39577	.	-	.	ID=gene-SACI_RS00235;Dbxref=GeneID:3472967;Name=SACI_RS00235;gbkey=Gene;gene_biotype=protein_coding;locus_tag=SACI_RS00235;old_locus_tag=Saci_0052
NC_007181.1	Protein Homology	CDS	38429	39577	.	-	0	ID=cds-WP_011276983.1;Parent=gene-SACI_RS00235;Dbxref=Genbank:WP_011276983.1,GeneID:3472967;Name=WP_011276983.1;gbkey=CDS;inference=COORDINATES: similar to AA sequence:RefSeq:WP_011276983.1;locus_tag=SACI_RS00235;product=exonuclease SbcCD subunit D;protein_id=WP_011276983.1;transl_table=11
NC_007181.1	RefSeq	gene	39583	41070	.	-	.	ID=gene-SACI_RS00240;Dbxref=GeneID:3472968;Name=SACI_RS00240;gbkey=Gene;gene_biotype=protein_coding;locus_tag=SACI_RS00240;old_locus_tag=Saci_0053
NC_007181.1	Protein Homology	CDS	39583	41070	.	-	0	ID=cds-WP_011276984.1;Parent=gene-SACI_RS00240;Dbxref=Genbank:WP_011276984.1,GeneID:3472968;Name=WP_011276984.1;gbkey=CDS;inference=COORDINATES: similar to AA sequence:RefSeq:WP_011276984.1;locus_tag=SACI_RS00240;product=ATP-binding protein;protein_id=WP_011276984.1;transl_table=11
NC_007181.1	RefSeq	gene	41173	41547	.	-	.	ID=gene-SACI_RS00245;Dbxref=GeneID:3472969;Name=SACI_RS00245;gbkey=Gene;gene_biotype=protein_coding;locus_tag=SACI_RS00245;old_locus_tag=Saci_0054
NC_007181.1	Protein Homology	CDS	41173	41547	.	-	0	ID=cds-WP_015385345.1;Parent=gene-SACI_RS00245;Dbxref=Genbank:WP_015385345.1,GeneID:3472969;Name=WP_015385345.1;gbkey=CDS;inference=COORDINATES: similar to AA sequence:RefSeq:WP_015385345.1;locus_tag=SACI_RS00245;product=hypothetical protein;protein_id=WP_015385345.1;transl_table=11
NC_007181.1	RefSeq	gene	41687	42094	.	-	.	ID=gene-SACI_RS00250;Dbxref=GeneID:3472970;Name=SACI_RS00250;gbkey=Gene;gene_biotype=protein_coding;locus_tag=SACI_RS00250;old_locus_tag=Saci_0055
NC_007181.1	Protein Homology	CDS	41687	42094	.	-	0	ID=cds-WP_011276986.1;Parent=gene-SACI_RS00250;Dbxref=Genbank:WP_011276986.1,GeneID:3472970;Name=WP_011276986.1;gbkey=CDS;inference=COORDINATES: similar to AA sequence:RefSeq:WP_011276986.1;locus_tag=SACI_RS00250;product=hypothetical protein;protein_id=WP_011276986.1;transl_table=11
NC_007181.1	RefSeq	gene	42224	43735	.	+	.	ID=gene-SACI_RS00255;Dbxref=GeneID:3472972;Name=SACI_RS00255;gbkey=Gene;gene_biotype=protein_coding;locus_tag=SACI_RS00255;old_locus_tag=Saci_0057
NC_007181.1	Protein Homology	CDS	42224	43735	.	+	0	ID=cds-WP_011276987.1;Parent=gene-SACI_RS00255;Dbxref=Genbank:WP_011276987.1,GeneID:3472972;Name=WP_011276987.1;gbkey=CDS;inference=COORDINATES: similar to AA sequence:RefSeq:WP_011276987.1;locus_tag=SACI_RS00255;product=bifunctional ADP-dependent NAD(P)H-hydrate dehydratase/NAD(P)H-hydrate epimerase;protein_id=WP_011276987.1;transl_table=11
NC_007181.1	RefSeq	gene	43732	44193	.	-	.	ID=gene-SACI_RS00260;Dbxref=GeneID:3472973;Name=SACI_RS00260;gbkey=Gene;gene_biotype=protein_coding;locus_tag=SACI_RS00260;old_locus_tag=Saci_0058
NC_007181.1	Protein Homology	CDS	43732	44193	.	-	0	ID=cds-WP_011276988.1;Parent=gene-SACI_RS00260;Dbxref=Genbank:WP_011276988.1,GeneID:3472973;Name=WP_011276988.1;gbkey=CDS;inference=COORDINATES: similar to AA sequence:RefSeq:WP_011276988.1;locus_tag=SACI_RS00260;product=peroxiredoxin;protein_id=WP_011276988.1;transl_table=11
NC_007181.1	RefSeq	gene	44258	45793	.	+	.	ID=gene-SACI_RS00265;Dbxref=GeneID:3472974;Name=SACI_RS00265;gbkey=Gene;gene_biotype=protein_coding;locus_tag=SACI_RS00265;old_locus_tag=Saci_0059
NC_007181.1	Protein Homology	CDS	44258	45793	.	+	0	ID=cds-WP_015385346.1;Parent=gene-SACI_RS00265;Dbxref=Genbank:WP_015385346.1,GeneID:3472974;Name=WP_015385346.1;gbkey=CDS;inference=COORDINATES: similar to AA sequence:RefSeq:WP_015385346.1;locus_tag=SACI_RS00265;product=phosphoenolpyruvate carboxylase;protein_id=WP_015385346.1;transl_table=11
NC_007181.1	RefSeq	gene	45790	46605	.	+	.	ID=gene-SACI_RS00270;Dbxref=GeneID:3472975;Name=SACI_RS00270;gbkey=Gene;gene_biotype=protein_coding;locus_tag=SACI_RS00270;old_locus_tag=Saci_0060
NC_007181.1	Protein Homology	CDS	45790	46605	.	+	0	ID=cds-WP_011276990.1;Parent=gene-SACI_RS00270;Dbxref=Genbank:WP_011276990.1,GeneID:3472975;Name=WP_011276990.1;gbkey=CDS;inference=COORDINATES: similar to AA sequence:RefSeq:WP_011276990.1;locus_tag=SACI_RS00270;product=hypothetical protein;protein_id=WP_011276990.1;transl_table=11
NC_007181.1	RefSeq	gene	46630	47589	.	-	.	ID=gene-SACI_RS00275;Dbxref=GeneID:3472976;Name=meaB;gbkey=Gene;gene=meaB;gene_biotype=protein_coding;locus_tag=SACI_RS00275;old_locus_tag=Saci_0061
NC_007181.1	Protein Homology	CDS	46630	47589	.	-	0	ID=cds-WP_011276991.1;Parent=gene-SACI_RS00275;Dbxref=Genbank:WP_011276991.1,GeneID:3472976;Name=WP_011276991.1;Ontology_term=GO:0015819,GO:0015822,GO:1903826,GO:0016772;gbkey=CDS;gene=meaB;go_function=transferase activity%2C transferring phosphorus-containing groups|0016772||IEA;go_process=lysine transport|0015819||IEA,ornithine transport|0015822||IEA,L-arginine transmembrane transport|1903826||IEA;inference=COORDINATES: similar to AA sequence:RefSeq:WP_011276991.1;locus_tag=SACI_RS00275;product=methylmalonyl Co-A mutase-associated GTPase MeaB;protein_id=WP_011276991.1;transl_table=11
NC_007181.1	RefSeq	gene	47573	47995	.	-	.	ID=gene-SACI_RS00280;Dbxref=GeneID:3473892;Name=SACI_RS00280;gbkey=Gene;gene_biotype=protein_coding;locus_tag=SACI_RS00280;old_locus_tag=Saci_0062
NC_007181.1	Protein Homology	CDS	47573	47995	.	-	0	ID=cds-WP_011276992.1;Parent=gene-SACI_RS00280;Dbxref=Genbank:WP_011276992.1,GeneID:3473892;Name=WP_011276992.1;gbkey=CDS;inference=COORDINATES: similar to AA sequence:RefSeq:WP_012710255.1;locus_tag=SACI_RS00280;product=cobalamin B12-binding domain-containing protein;protein_id=WP_011276992.1;transl_table=11
NC_007181.1	RefSeq	gene	48034	48109	.	-	.	ID=gene-SACI_RS00285;Dbxref=GeneID:3473893;Name=SACI_RS00285;gbkey=Gene;gene_biotype=tRNA;locus_tag=SACI_RS00285;old_locus_tag=Saci_0063
NC_007181.1	tRNAscan-SE	tRNA	48034	48109	.	-	.	ID=rna-SACI_RS00285;Parent=gene-SACI_RS00285;Dbxref=GeneID:3473893;anticodon=(pos:complement(48071..48073));gbkey=tRNA;inference=COORDINATES: profile:tRNAscan-SE:2.0.7;locus_tag=SACI_RS00285;product=tRNA-Pro
NC_007181.1	tRNAscan-SE	exon	48034	48109	.	-	.	ID=exon-SACI_RS00285-1;Parent=rna-SACI_RS00285;Dbxref=GeneID:3473893;anticodon=(pos:complement(48071..48073));gbkey=tRNA;inference=COORDINATES: profile:tRNAscan-SE:2.0.7;locus_tag=SACI_RS00285;product=tRNA-Pro
NC_007181.1	RefSeq	gene	48401	48601	.	+	.	ID=gene-SACI_RS00290;Dbxref=GeneID:3473894;Name=SACI_RS00290;gbkey=Gene;gene_biotype=protein_coding;locus_tag=SACI_RS00290;old_locus_tag=Saci_0064
NC_007181.1	Protein Homology	CDS	48401	48601	.	+	0	ID=cds-WP_011276993.1;Parent=gene-SACI_RS00290;Dbxref=Genbank:WP_011276993.1,GeneID:3473894;Name=WP_011276993.1;gbkey=CDS;inference=COORDINATES: similar to AA sequence:RefSeq:WP_011276993.1;locus_tag=SACI_RS00290;product=DNA-binding protein;protein_id=WP_011276993.1;transl_table=11
NC_007181.1	RefSeq	gene	48720	49055	.	+	.	ID=gene-SACI_RS00295;Dbxref=GeneID:3473895;Name=SACI_RS00295;gbkey=Gene;gene_biotype=protein_coding;locus_tag=SACI_RS00295;old_locus_tag=Saci_0065
NC_007181.1	Protein Homology	CDS	48720	49055	.	+	0	ID=cds-WP_011276994.1;Parent=gene-SACI_RS00295;Dbxref=Genbank:WP_011276994.1,GeneID:3473895;Name=WP_011276994.1;gbkey=CDS;inference=COORDINATES: similar to AA sequence:RefSeq:WP_011276994.1;locus_tag=SACI_RS00295;product=hypothetical protein;protein_id=WP_011276994.1;transl_table=11
NC_007181.1	RefSeq	gene	49161	49294	.	-	.	ID=gene-SACI_RS00300;Dbxref=GeneID:3473896;Name=SACI_RS00300;gbkey=Gene;gene_biotype=tRNA;locus_tag=SACI_RS00300;old_locus_tag=Saci_0066
NC_007181.1	tRNAscan-SE	tRNA	49161	49294	.	-	.	ID=rna-SACI_RS00300;Parent=gene-SACI_RS00300;Dbxref=GeneID:3473896;anticodon=(pos:complement(49258..49260));gbkey=tRNA;inference=COORDINATES: profile:tRNAscan-SE:2.0.7;locus_tag=SACI_RS00300;product=tRNA-Trp
NC_007181.1	tRNAscan-SE	exon	49257	49294	.	-	.	ID=exon-SACI_RS00300-1;Parent=rna-SACI_RS00300;Dbxref=GeneID:3473896;anticodon=(pos:complement(49258..49260));gbkey=tRNA;inference=COORDINATES: profile:tRNAscan-SE:2.0.7;locus_tag=SACI_RS00300;product=tRNA-Trp
NC_007181.1	tRNAscan-SE	exon	49161	49196	.	-	.	ID=exon-SACI_RS00300-2;Parent=rna-SACI_RS00300;Dbxref=GeneID:3473896;anticodon=(pos:complement(49258..49260));gbkey=tRNA;inference=COORDINATES: profile:tRNAscan-SE:2.0.7;locus_tag=SACI_RS00300;product=tRNA-Trp
NC_007181.1	RefSeq	gene	49408	50886	.	+	.	ID=gene-SACI_RS00305;Dbxref=GeneID:3473897;Name=lysS;gbkey=Gene;gene=lysS;gene_biotype=protein_coding;locus_tag=SACI_RS00305;old_locus_tag=Saci_0067
NC_007181.1	Protein Homology	CDS	49408	50886	.	+	0	ID=cds-WP_015385348.1;Parent=gene-SACI_RS00305;Dbxref=Genbank:WP_015385348.1,GeneID:3473897;Name=WP_015385348.1;Ontology_term=GO:0006430,GO:0004824;gbkey=CDS;gene=lysS;go_function=lysine-tRNA ligase activity|0004824||IEA;go_process=lysyl-tRNA aminoacylation|0006430||IEA;inference=COORDINATES: similar to AA sequence:RefSeq:WP_015385348.1;locus_tag=SACI_RS00305;product=lysine--tRNA ligase;protein_id=WP_015385348.1;transl_table=11
NC_007181.1	RefSeq	gene	50870	51946	.	-	.	ID=gene-SACI_RS00310;Dbxref=GeneID:3473898;Name=SACI_RS00310;gbkey=Gene;gene_biotype=protein_coding;locus_tag=SACI_RS00310;old_locus_tag=Saci_0068
NC_007181.1	Protein Homology	CDS	50870	51946	.	-	0	ID=cds-WP_011276996.1;Parent=gene-SACI_RS00310;Dbxref=Genbank:WP_011276996.1,GeneID:3473898;Name=WP_011276996.1;Ontology_term=GO:0006508;gbkey=CDS;go_process=proteolysis|0006508||IEA;inference=COORDINATES: similar to AA sequence:RefSeq:WP_011276996.1;locus_tag=SACI_RS00310;product=site-2 protease family protein;protein_id=WP_011276996.1;transl_table=11
NC_007181.1	RefSeq	gene	51981	52646	.	+	.	ID=gene-SACI_RS00315;Dbxref=GeneID:3473899;Name=SACI_RS00315;gbkey=Gene;gene_biotype=protein_coding;locus_tag=SACI_RS00315;old_locus_tag=Saci_0069
NC_007181.1	Protein Homology	CDS	51981	52646	.	+	0	ID=cds-WP_011276997.1;Parent=gene-SACI_RS00315;Dbxref=Genbank:WP_011276997.1,GeneID:3473899;Name=WP_011276997.1;Ontology_term=GO:0016779;gbkey=CDS;go_function=nucleotidyltransferase activity|0016779||IEA;inference=COORDINATES: similar to AA sequence:RefSeq:WP_011276997.1;locus_tag=SACI_RS00315;product=nucleotidyltransferase domain-containing protein;protein_id=WP_011276997.1;transl_table=11
NC_007181.1	RefSeq	gene	52633	53166	.	+	.	ID=gene-SACI_RS00320;Dbxref=GeneID:3473900;Name=SACI_RS00320;gbkey=Gene;gene_biotype=protein_coding;locus_tag=SACI_RS00320;old_locus_tag=Saci_0070
NC_007181.1	Protein Homology	CDS	52633	53166	.	+	0	ID=cds-WP_011276998.1;Parent=gene-SACI_RS00320;Dbxref=Genbank:WP_011276998.1,GeneID:3473900;Name=WP_011276998.1;gbkey=CDS;inference=COORDINATES: similar to AA sequence:RefSeq:WP_011276998.1;locus_tag=SACI_RS00320;product=DUF1122 family protein;protein_id=WP_011276998.1;transl_table=11
NC_007181.1	RefSeq	gene	53147	54160	.	+	.	ID=gene-SACI_RS00325;Dbxref=GeneID:3473901;Name=SACI_RS00325;gbkey=Gene;gene_biotype=protein_coding;locus_tag=SACI_RS00325;old_locus_tag=Saci_0071
NC_007181.1	Protein Homology	CDS	53147	54160	.	+	0	ID=cds-WP_011276999.1;Parent=gene-SACI_RS00325;Dbxref=Genbank:WP_011276999.1,GeneID:3473901;Name=WP_011276999.1;Ontology_term=GO:0051536;gbkey=CDS;go_function=iron-sulfur cluster binding|0051536||IEA;inference=COORDINATES: similar to AA sequence:RefSeq:WP_011276999.1;locus_tag=SACI_RS00325;product=radical SAM protein;protein_id=WP_011276999.1;transl_table=11
NC_007181.1	RefSeq	gene	54137	55165	.	-	.	ID=gene-SACI_RS00330;Dbxref=GeneID:3473902;Name=SACI_RS00330;gbkey=Gene;gene_biotype=protein_coding;locus_tag=SACI_RS00330;old_locus_tag=Saci_0072
NC_007181.1	Protein Homology	CDS	54137	55165	.	-	0	ID=cds-WP_011277000.1;Parent=gene-SACI_RS00330;Dbxref=Genbank:WP_011277000.1,GeneID:3473902;Name=WP_011277000.1;Ontology_term=GO:0006402;gbkey=CDS;go_process=mRNA catabolic process|0006402||IEA;inference=COORDINATES: similar to AA sequence:RefSeq:WP_011277000.1;locus_tag=SACI_RS00330;product=mRNA surveillance protein pelota;protein_id=WP_011277000.1;transl_table=11
NC_007181.1	RefSeq	gene	55188	55652	.	+	.	ID=gene-SACI_RS00335;Dbxref=GeneID:3473903;Name=rimI;gbkey=Gene;gene=rimI;gene_biotype=protein_coding;locus_tag=SACI_RS00335;old_locus_tag=Saci_0073
NC_007181.1	Protein Homology	CDS	55188	55652	.	+	0	ID=cds-WP_011277001.1;Parent=gene-SACI_RS00335;Dbxref=Genbank:WP_011277001.1,GeneID:3473903;Name=WP_011277001.1;Ontology_term=GO:0006464,GO:0042254,GO:0008999;gbkey=CDS;gene=rimI;go_function=ribosomal protein S5-alanine N-acetyltransferase activity|0008999||IEA;go_process=cellular protein modification process|0006464||IEA,ribosome biogenesis|0042254||IEA;inference=COORDINATES: similar to AA sequence:RefSeq:WP_011277001.1;locus_tag=SACI_RS00335;product=ribosomal protein S18-alanine N-acetyltransferase;protein_id=WP_011277001.1;transl_table=11
NC_007181.1	RefSeq	gene	55685	58033	.	+	.	ID=gene-SACI_RS00340;Dbxref=GeneID:3473904;Name=SACI_RS00340;gbkey=Gene;gene_biotype=protein_coding;locus_tag=SACI_RS00340;old_locus_tag=Saci_0074
NC_007181.1	Protein Homology	CDS	55685	58033	.	+	0	ID=cds-WP_011277002.1;Parent=gene-SACI_RS00340;Dbxref=Genbank:WP_011277002.1,GeneID:3473904;Name=WP_011277002.1;gbkey=CDS;inference=COORDINATES: similar to AA sequence:RefSeq:WP_011277002.1;locus_tag=SACI_RS00340;product=DNA polymerase II;protein_id=WP_011277002.1;transl_table=11
NC_007181.1	RefSeq	gene	58023	59261	.	-	.	ID=gene-SACI_RS00345;Dbxref=GeneID:3473905;Name=dnaG;gbkey=Gene;gene=dnaG;gene_biotype=protein_coding;locus_tag=SACI_RS00345;old_locus_tag=Saci_0075
NC_007181.1	Protein Homology	CDS	58023	59261	.	-	0	ID=cds-WP_011277003.1;Parent=gene-SACI_RS00345;Dbxref=Genbank:WP_011277003.1,GeneID:3473905;Name=WP_011277003.1;gbkey=CDS;gene=dnaG;inference=COORDINATES: similar to AA sequence:RefSeq:WP_011277003.1;locus_tag=SACI_RS00345;product=DNA primase DnaG;protein_id=WP_011277003.1;transl_table=11
NC_007181.1	RefSeq	gene	59271	60356	.	-	.	ID=gene-SACI_RS00350;Dbxref=GeneID:3473906;Name=SACI_RS00350;gbkey=Gene;gene_biotype=protein_coding;locus_tag=SACI_RS00350;old_locus_tag=Saci_0076
NC_007181.1	Protein Homology	CDS	59271	60356	.	-	0	ID=cds-WP_011277004.1;Parent=gene-SACI_RS00350;Dbxref=Genbank:WP_011277004.1,GeneID:3473906;Name=WP_011277004.1;gbkey=CDS;inference=COORDINATES: similar to AA sequence:RefSeq:WP_011277004.1;locus_tag=SACI_RS00350;product=tyrosine--tRNA ligase;protein_id=WP_011277004.1;transl_table=11
NC_007181.1	RefSeq	gene	60401	60751	.	-	.	ID=gene-SACI_RS00355;Dbxref=GeneID:3473907;Name=SACI_RS00355;gbkey=Gene;gene_biotype=protein_coding;locus_tag=SACI_RS00355;old_locus_tag=Saci_0077
NC_007181.1	Protein Homology	CDS	60401	60751	.	-	0	ID=cds-WP_011277005.1;Parent=gene-SACI_RS00355;Dbxref=Genbank:WP_011277005.1,GeneID:3473907;Name=WP_011277005.1;gbkey=CDS;inference=COORDINATES: similar to AA sequence:RefSeq:WP_011277005.1;locus_tag=SACI_RS00355;product=hypothetical protein;protein_id=WP_011277005.1;transl_table=11
NC_007181.1	RefSeq	gene	60797	61201	.	-	.	ID=gene-SACI_RS00360;Dbxref=GeneID:3473908;Name=SACI_RS00360;gbkey=Gene;gene_biotype=protein_coding;locus_tag=SACI_RS00360;old_locus_tag=Saci_0078
NC_007181.1	Protein Homology	CDS	60797	61201	.	-	0	ID=cds-WP_011277006.1;Parent=gene-SACI_RS00360;Dbxref=Genbank:WP_011277006.1,GeneID:3473908;Name=WP_011277006.1;Ontology_term=GO:0008150,GO:0003824;gbkey=CDS;go_function=catalytic activity|0003824||IEA;go_process=biological_process|0008150||IEA;inference=COORDINATES: similar to AA sequence:RefSeq:WP_010980147.1;locus_tag=SACI_RS00360;product=secondary thiamine-phosphate synthase enzyme YjbQ;protein_id=WP_011277006.1;transl_table=11
NC_007181.1	RefSeq	gene	61236	62510	.	+	.	ID=gene-SACI_RS00365;Dbxref=GeneID:3473855;Name=SACI_RS00365;gbkey=Gene;gene_biotype=protein_coding;locus_tag=SACI_RS00365;old_locus_tag=Saci_0079
NC_007181.1	Protein Homology	CDS	61236	62510	.	+	0	ID=cds-WP_011277007.1;Parent=gene-SACI_RS00365;Dbxref=Genbank:WP_011277007.1,GeneID:3473855;Name=WP_011277007.1;gbkey=CDS;inference=COORDINATES: similar to AA sequence:RefSeq:WP_011277007.1;locus_tag=SACI_RS00365;product=AIR synthase-related protein;protein_id=WP_011277007.1;transl_table=11
NC_007181.1	RefSeq	gene	62537	63049	.	+	.	ID=gene-SACI_RS00370;Dbxref=GeneID:3473856;Name=SACI_RS00370;gbkey=Gene;gene_biotype=protein_coding;locus_tag=SACI_RS00370;old_locus_tag=Saci_0080
NC_007181.1	Protein Homology	CDS	62537	63049	.	+	0	ID=cds-WP_011277008.1;Parent=gene-SACI_RS00370;Dbxref=Genbank:WP_011277008.1,GeneID:3473856;Name=WP_011277008.1;gbkey=CDS;inference=COORDINATES: similar to AA sequence:RefSeq:WP_011277008.1;locus_tag=SACI_RS00370;product=30S ribosomal protein S13;protein_id=WP_011277008.1;transl_table=11
NC_007181.1	RefSeq	gene	63067	63597	.	+	.	ID=gene-SACI_RS00375;Dbxref=GeneID:3473857;Name=SACI_RS00375;gbkey=Gene;gene_biotype=protein_coding;locus_tag=SACI_RS00375;old_locus_tag=Saci_0081
NC_007181.1	Protein Homology	CDS	63067	63597	.	+	0	ID=cds-WP_011277009.1;Parent=gene-SACI_RS00375;Dbxref=Genbank:WP_011277009.1,GeneID:3473857;Name=WP_011277009.1;gbkey=CDS;inference=COORDINATES: similar to AA sequence:RefSeq:WP_011277009.1;locus_tag=SACI_RS00375;product=30S ribosomal protein S4;protein_id=WP_011277009.1;transl_table=11
NC_007181.1	RefSeq	gene	63581	63979	.	+	.	ID=gene-SACI_RS00380;Dbxref=GeneID:3473858;Name=SACI_RS00380;gbkey=Gene;gene_biotype=protein_coding;locus_tag=SACI_RS00380;old_locus_tag=Saci_0082
NC_007181.1	Protein Homology	CDS	63581	63979	.	+	0	ID=cds-WP_011277010.1;Parent=gene-SACI_RS00380;Dbxref=Genbank:WP_011277010.1,GeneID:3473858;Name=WP_011277010.1;gbkey=CDS;inference=COORDINATES: similar to AA sequence:RefSeq:WP_013775465.1;locus_tag=SACI_RS00380;product=30S ribosomal protein S11;protein_id=WP_011277010.1;transl_table=11
NC_007181.1	RefSeq	gene	63991	64785	.	+	.	ID=gene-SACI_RS00385;Dbxref=GeneID:3473859;Name=SACI_RS00385;gbkey=Gene;gene_biotype=protein_coding;locus_tag=SACI_RS00385;old_locus_tag=Saci_0083
NC_007181.1	Protein Homology	CDS	63991	64785	.	+	0	ID=cds-WP_011277011.1;Parent=gene-SACI_RS00385;Dbxref=Genbank:WP_011277011.1,GeneID:3473859;Name=WP_011277011.1;gbkey=CDS;inference=COORDINATES: similar to AA sequence:RefSeq:WP_011277011.1;locus_tag=SACI_RS00385;product=DNA-directed RNA polymerase subunit D;protein_id=WP_011277011.1;transl_table=11
NC_007181.1	RefSeq	gene	64785	65141	.	+	.	ID=gene-SACI_RS00390;Dbxref=GeneID:3473860;Name=SACI_RS00390;gbkey=Gene;gene_biotype=protein_coding;locus_tag=SACI_RS00390;old_locus_tag=Saci_0084
NC_007181.1	Protein Homology	CDS	64785	65141	.	+	0	ID=cds-WP_015385350.1;Parent=gene-SACI_RS00390;Dbxref=Genbank:WP_015385350.1,GeneID:3473860;Name=WP_015385350.1;gbkey=CDS;inference=COORDINATES: similar to AA sequence:RefSeq:WP_015385350.1;locus_tag=SACI_RS00390;product=50S ribosomal protein L18e;protein_id=WP_015385350.1;transl_table=11
NC_007181.1	RefSeq	gene	65138	65584	.	+	.	ID=gene-SACI_RS00395;Dbxref=GeneID:3473861;Name=SACI_RS00395;gbkey=Gene;gene_biotype=protein_coding;locus_tag=SACI_RS00395;old_locus_tag=Saci_0085
NC_007181.1	Protein Homology	CDS	65138	65584	.	+	0	ID=cds-WP_011277013.1;Parent=gene-SACI_RS00395;Dbxref=Genbank:WP_011277013.1,GeneID:3473861;Name=WP_011277013.1;gbkey=CDS;inference=COORDINATES: similar to AA sequence:RefSeq:WP_011277013.1;locus_tag=SACI_RS00395;product=50S ribosomal protein L13;protein_id=WP_011277013.1;transl_table=11
NC_007181.1	RefSeq	gene	65581	65997	.	+	.	ID=gene-SACI_RS00400;Dbxref=GeneID:3473862;Name=SACI_RS00400;gbkey=Gene;gene_biotype=protein_coding;locus_tag=SACI_RS00400;old_locus_tag=Saci_0086
NC_007181.1	Protein Homology	CDS	65581	65997	.	+	0	ID=cds-WP_011277014.1;Parent=gene-SACI_RS00400;Dbxref=Genbank:WP_011277014.1,GeneID:3473862;Name=WP_011277014.1;gbkey=CDS;inference=COORDINATES: similar to AA sequence:RefSeq:WP_011277014.1;locus_tag=SACI_RS00400;product=30S ribosomal protein S9;protein_id=WP_011277014.1;transl_table=11
NC_007181.1	RefSeq	gene	66004	66204	.	+	.	ID=gene-SACI_RS00405;Dbxref=GeneID:3473863;Name=SACI_RS00405;gbkey=Gene;gene_biotype=protein_coding;locus_tag=SACI_RS00405;old_locus_tag=Saci_0087
NC_007181.1	Protein Homology	CDS	66004	66204	.	+	0	ID=cds-WP_011277015.1;Parent=gene-SACI_RS00405;Dbxref=Genbank:WP_011277015.1,GeneID:3473863;Name=WP_011277015.1;gbkey=CDS;inference=COORDINATES: similar to AA sequence:RefSeq:WP_011277015.1;locus_tag=SACI_RS00405;product=DNA-directed RNA polymerase subunit N;protein_id=WP_011277015.1;transl_table=11
NC_007181.1	RefSeq	gene	66214	66891	.	+	.	ID=gene-SACI_RS00410;Dbxref=GeneID:3473864;Name=rpsB;gbkey=Gene;gene=rpsB;gene_biotype=protein_coding;locus_tag=SACI_RS00410;old_locus_tag=Saci_0088
NC_007181.1	Protein Homology	CDS	66214	66891	.	+	0	ID=cds-WP_011277016.1;Parent=gene-SACI_RS00410;Dbxref=Genbank:WP_011277016.1,GeneID:3473864;Name=WP_011277016.1;Ontology_term=GO:0006412,GO:0003735,GO:0022627;gbkey=CDS;gene=rpsB;go_component=cytosolic small ribosomal subunit|0022627||IEA;go_function=structural constituent of ribosome|0003735||IEA;go_process=translation|0006412||IEA;inference=COORDINATES: similar to AA sequence:RefSeq:WP_011277016.1;locus_tag=SACI_RS00410;product=30S ribosomal protein S2;protein_id=WP_011277016.1;transl_table=11
NC_007181.1	RefSeq	gene	66888	67742	.	+	.	ID=gene-SACI_RS00415;Dbxref=GeneID:3473865;Name=amrB;gbkey=Gene;gene=amrB;gene_biotype=protein_coding;locus_tag=SACI_RS00415;old_locus_tag=Saci_0089
NC_007181.1	Protein Homology	CDS	66888	67742	.	+	0	ID=cds-WP_011277017.1;Parent=gene-SACI_RS00415;Dbxref=Genbank:WP_011277017.1,GeneID:3473865;Name=WP_011277017.1;gbkey=CDS;gene=amrB;inference=COORDINATES: similar to AA sequence:RefSeq:WP_011277017.1;locus_tag=SACI_RS00415;product=AmmeMemoRadiSam system protein B;protein_id=WP_011277017.1;transl_table=11
NC_007181.1	RefSeq	gene	67735	68421	.	+	.	ID=gene-SACI_RS00420;Dbxref=GeneID:3473866;Name=SACI_RS00420;gbkey=Gene;gene_biotype=protein_coding;locus_tag=SACI_RS00420;old_locus_tag=Saci_0090
NC_007181.1	Protein Homology	CDS	67735	68421	.	+	0	ID=cds-WP_011277018.1;Parent=gene-SACI_RS00420;Dbxref=Genbank:WP_011277018.1,GeneID:3473866;Name=WP_011277018.1;gbkey=CDS;inference=COORDINATES: similar to AA sequence:RefSeq:WP_011277018.1;locus_tag=SACI_RS00420;product=hypothetical protein;protein_id=WP_011277018.1;transl_table=11
NC_007181.1	RefSeq	gene	68396	69499	.	+	.	ID=gene-SACI_RS00425;Dbxref=GeneID:3473867;Name=fni;gbkey=Gene;gene=fni;gene_biotype=protein_coding;locus_tag=SACI_RS00425;old_locus_tag=Saci_0091
NC_007181.1	Protein Homology	CDS	68396	69499	.	+	0	ID=cds-WP_080504001.1;Parent=gene-SACI_RS00425;Dbxref=Genbank:WP_080504001.1,GeneID:3473867;Name=WP_080504001.1;Ontology_term=GO:0004452;gbkey=CDS;gene=fni;go_function=isopentenyl-diphosphate delta-isomerase activity|0004452||IEA;inference=COORDINATES: similar to AA sequence:RefSeq:WP_010980133.1;locus_tag=SACI_RS00425;product=type 2 isopentenyl-diphosphate Delta-isomerase;protein_id=WP_080504001.1;transl_table=11
NC_007181.1	RefSeq	gene	69496	70488	.	+	.	ID=gene-SACI_RS00430;Dbxref=GeneID:3473868;Name=SACI_RS00430;gbkey=Gene;gene_biotype=protein_coding;locus_tag=SACI_RS00430;old_locus_tag=Saci_0092
NC_007181.1	Protein Homology	CDS	69496	70488	.	+	0	ID=cds-WP_011277020.1;Parent=gene-SACI_RS00430;Dbxref=Genbank:WP_011277020.1,GeneID:3473868;Name=WP_011277020.1;gbkey=CDS;inference=COORDINATES: similar to AA sequence:RefSeq:WP_011277020.1;locus_tag=SACI_RS00430;product=polyprenyl synthetase family protein;protein_id=WP_011277020.1;transl_table=11
NC_007181.1	RefSeq	gene	70488	71474	.	+	.	ID=gene-SACI_RS00435;Dbxref=GeneID:3473869;Name=SACI_RS00435;gbkey=Gene;gene_biotype=protein_coding;locus_tag=SACI_RS00435;old_locus_tag=Saci_0093
NC_007181.1	Protein Homology	CDS	70488	71474	.	+	0	ID=cds-WP_011277021.1;Parent=gene-SACI_RS00435;Dbxref=Genbank:WP_011277021.1,GeneID:3473869;Name=WP_011277021.1;gbkey=CDS;inference=COORDINATES: similar to AA sequence:RefSeq:WP_011277021.1;locus_tag=SACI_RS00435;product=UDP-N-acetylglucosamine--dolichyl-phosphate N-acetylglucosaminephosphotransferase;protein_id=WP_011277021.1;transl_table=11
NC_007181.1	RefSeq	gene	71519	72148	.	+	.	ID=gene-SACI_RS00440;Dbxref=GeneID:3473870;Name=SACI_RS00440;gbkey=Gene;gene_biotype=protein_coding;locus_tag=SACI_RS00440;old_locus_tag=Saci_0094
NC_007181.1	Protein Homology	CDS	71519	72148	.	+	0	ID=cds-WP_230937893.1;Parent=gene-SACI_RS00440;Dbxref=Genbank:WP_230937893.1,GeneID:3473870;Name=WP_230937893.1;gbkey=CDS;inference=COORDINATES: similar to AA sequence:RefSeq:WP_015385352.1;locus_tag=SACI_RS00440;product=HAD family phosphatase;protein_id=WP_230937893.1;transl_table=11
NC_007181.1	RefSeq	gene	72170	72476	.	+	.	ID=gene-SACI_RS00445;Dbxref=GeneID:3473871;Name=ffs;gbkey=Gene;gene=ffs;gene_biotype=SRP_RNA;locus_tag=SACI_RS00445;old_locus_tag=Saci_0095
NC_007181.1	cmsearch	SRP_RNA	72170	72476	.	+	.	ID=rna-SACI_RS00445;Parent=gene-SACI_RS00445;Dbxref=RFAM:RF01857,GeneID:3473871;Note=archaeal-type;gbkey=ncRNA;gene=ffs;inference=COORDINATES: profile:INFERNAL:1.1.1;locus_tag=SACI_RS00445;product=signal recognition particle sRNA
NC_007181.1	cmsearch	exon	72170	72476	.	+	.	ID=exon-SACI_RS00445-1;Parent=rna-SACI_RS00445;Dbxref=RFAM:RF01857,GeneID:3473871;Note=archaeal-type;gbkey=ncRNA;gene=ffs;inference=COORDINATES: profile:INFERNAL:1.1.1;locus_tag=SACI_RS00445;product=signal recognition particle sRNA
NC_007181.1	RefSeq	gene	72570	72657	.	-	.	ID=gene-SACI_RS00450;Dbxref=GeneID:3473872;Name=SACI_RS00450;gbkey=Gene;gene_biotype=tRNA;locus_tag=SACI_RS00450;old_locus_tag=Saci_0096
NC_007181.1	tRNAscan-SE	tRNA	72570	72657	.	-	.	ID=rna-SACI_RS00450;Parent=gene-SACI_RS00450;Dbxref=GeneID:3473872;anticodon=(pos:complement(72621..72623));gbkey=tRNA;inference=COORDINATES: profile:tRNAscan-SE:2.0.7;locus_tag=SACI_RS00450;product=tRNA-Ser
NC_007181.1	tRNAscan-SE	exon	72570	72657	.	-	.	ID=exon-SACI_RS00450-1;Parent=rna-SACI_RS00450;Dbxref=GeneID:3473872;anticodon=(pos:complement(72621..72623));gbkey=tRNA;inference=COORDINATES: profile:tRNAscan-SE:2.0.7;locus_tag=SACI_RS00450;product=tRNA-Ser
NC_007181.1	RefSeq	gene	72941	74701	.	+	.	ID=gene-SACI_RS00455;Dbxref=GeneID:3473803;Name=SACI_RS00455;gbkey=Gene;gene_biotype=protein_coding;locus_tag=SACI_RS00455;old_locus_tag=Saci_0097
NC_007181.1	Protein Homology	CDS	72941	74701	.	+	0	ID=cds-WP_015385353.1;Parent=gene-SACI_RS00455;Dbxref=Genbank:WP_015385353.1,GeneID:3473803;Name=WP_015385353.1;Ontology_term=GO:0016021;gbkey=CDS;go_component=integral component of membrane|0016021||IEA;inference=COORDINATES: similar to AA sequence:RefSeq:WP_012714172.1;locus_tag=SACI_RS00455;product=cbb3-type cytochrome c oxidase subunit I;protein_id=WP_015385353.1;transl_table=11
NC_007181.1	RefSeq	gene	74714	75799	.	+	.	ID=gene-SACI_RS00460;Dbxref=GeneID:3473804;Name=SACI_RS00460;gbkey=Gene;gene_biotype=protein_coding;locus_tag=SACI_RS00460;old_locus_tag=Saci_0098
NC_007181.1	Protein Homology	CDS	74714	75799	.	+	0	ID=cds-WP_011277024.1;Parent=gene-SACI_RS00460;Dbxref=Genbank:WP_011277024.1,GeneID:3473804;Name=WP_011277024.1;gbkey=CDS;inference=COORDINATES: similar to AA sequence:RefSeq:WP_011277024.1;locus_tag=SACI_RS00460;product=hypothetical protein;protein_id=WP_011277024.1;transl_table=11
NC_007181.1	RefSeq	gene	75808	75993	.	+	.	ID=gene-SACI_RS00465;Dbxref=GeneID:3473805;Name=SACI_RS00465;gbkey=Gene;gene_biotype=protein_coding;locus_tag=SACI_RS00465;old_locus_tag=Saci_0099
NC_007181.1	Protein Homology	CDS	75808	75993	.	+	0	ID=cds-WP_011277025.1;Parent=gene-SACI_RS00465;Dbxref=Genbank:WP_011277025.1,GeneID:3473805;Name=WP_011277025.1;gbkey=CDS;inference=COORDINATES: similar to AA sequence:RefSeq:WP_011277025.1;locus_tag=SACI_RS00465;product=hypothetical protein;protein_id=WP_011277025.1;transl_table=11
NC_007181.1	RefSeq	gene	76005	76736	.	-	.	ID=gene-SACI_RS00470;Dbxref=GeneID:3473806;Name=SACI_RS00470;gbkey=Gene;gene_biotype=protein_coding;locus_tag=SACI_RS00470;old_locus_tag=Saci_0100
NC_007181.1	Protein Homology	CDS	76005	76736	.	-	0	ID=cds-WP_011277026.1;Parent=gene-SACI_RS00470;Dbxref=Genbank:WP_011277026.1,GeneID:3473806;Name=WP_011277026.1;gbkey=CDS;inference=COORDINATES: similar to AA sequence:RefSeq:WP_011277026.1;locus_tag=SACI_RS00470;product=TatD family hydrolase;protein_id=WP_011277026.1;transl_table=11
NC_007181.1	RefSeq	gene	76782	76943	.	-	.	ID=gene-SACI_RS00475;Dbxref=GeneID:3473807;Name=SACI_RS00475;gbkey=Gene;gene_biotype=protein_coding;locus_tag=SACI_RS00475;old_locus_tag=Saci_0101
NC_007181.1	Protein Homology	CDS	76782	76943	.	-	0	ID=cds-WP_011277027.1;Parent=gene-SACI_RS00475;Dbxref=Genbank:WP_011277027.1,GeneID:3473807;Name=WP_011277027.1;gbkey=CDS;inference=COORDINATES: similar to AA sequence:RefSeq:WP_011277027.1;locus_tag=SACI_RS00475;product=AbrB/MazE/SpoVT family DNA-binding domain-containing protein;protein_id=WP_011277027.1;transl_table=11
NC_007181.1	RefSeq	gene	77181	77561	.	+	.	ID=gene-SACI_RS00480;Dbxref=GeneID:3473808;Name=SACI_RS00480;gbkey=Gene;gene_biotype=protein_coding;locus_tag=SACI_RS00480;old_locus_tag=Saci_0102
NC_007181.1	Protein Homology	CDS	77181	77561	.	+	0	ID=cds-WP_011277028.1;Parent=gene-SACI_RS00480;Dbxref=Genbank:WP_011277028.1,GeneID:3473808;Name=WP_011277028.1;Ontology_term=GO:0006355;gbkey=CDS;go_process=regulation of transcription%2C DNA-templated|0006355||IEA;inference=COORDINATES: similar to AA sequence:RefSeq:WP_011277028.1;locus_tag=SACI_RS00480;product=ArsR family transcriptional regulator;protein_id=WP_011277028.1;transl_table=11
NC_007181.1	RefSeq	gene	77583	78254	.	-	.	ID=gene-SACI_RS00485;Dbxref=GeneID:3473809;Name=SACI_RS00485;gbkey=Gene;gene_biotype=protein_coding;locus_tag=SACI_RS00485;old_locus_tag=Saci_0103
NC_007181.1	Protein Homology	CDS	77583	78254	.	-	0	ID=cds-WP_011277029.1;Parent=gene-SACI_RS00485;Dbxref=Genbank:WP_011277029.1,GeneID:3473809;Name=WP_011277029.1;gbkey=CDS;inference=COORDINATES: similar to AA sequence:RefSeq:WP_011277029.1;locus_tag=SACI_RS00485;product=diphthine--ammonia ligase;protein_id=WP_011277029.1;transl_table=11
NC_007181.1	RefSeq	gene	78251	78718	.	-	.	ID=gene-SACI_RS00490;Dbxref=GeneID:3473810;Name=SACI_RS00490;gbkey=Gene;gene_biotype=protein_coding;locus_tag=SACI_RS00490;old_locus_tag=Saci_0104
NC_007181.1	Protein Homology	CDS	78251	78718	.	-	0	ID=cds-WP_011277030.1;Parent=gene-SACI_RS00490;Dbxref=Genbank:WP_011277030.1,GeneID:3473810;Name=WP_011277030.1;gbkey=CDS;inference=COORDINATES: similar to AA sequence:RefSeq:WP_011277030.1;locus_tag=SACI_RS00490;product=hypothetical protein;protein_id=WP_011277030.1;transl_table=11
NC_007181.1	RefSeq	gene	78712	79299	.	-	.	ID=gene-SACI_RS00495;Dbxref=GeneID:3473811;Name=SACI_RS00495;gbkey=Gene;gene_biotype=protein_coding;locus_tag=SACI_RS00495;old_locus_tag=Saci_0105
NC_007181.1	Protein Homology	CDS	78712	79299	.	-	0	ID=cds-WP_011277031.1;Parent=gene-SACI_RS00495;Dbxref=Genbank:WP_011277031.1,GeneID:3473811;Name=WP_011277031.1;gbkey=CDS;inference=COORDINATES: similar to AA sequence:RefSeq:WP_011277031.1;locus_tag=SACI_RS00495;product=molybdenum cofactor guanylyltransferase;protein_id=WP_011277031.1;transl_table=11
NC_007181.1	RefSeq	gene	79274	80443	.	-	.	ID=gene-SACI_RS00500;Dbxref=GeneID:3473812;Name=SACI_RS00500;gbkey=Gene;gene_biotype=protein_coding;locus_tag=SACI_RS00500;old_locus_tag=Saci_0106
NC_007181.1	Protein Homology	CDS	79274	80443	.	-	0	ID=cds-WP_011277032.1;Parent=gene-SACI_RS00500;Dbxref=Genbank:WP_011277032.1,GeneID:3473812;Name=WP_011277032.1;gbkey=CDS;inference=COORDINATES: similar to AA sequence:RefSeq:WP_011277032.1;locus_tag=SACI_RS00500;product=molybdopterin molybdotransferase MoeA;protein_id=WP_011277032.1;transl_table=11
NC_007181.1	RefSeq	gene	80463	80978	.	+	.	ID=gene-SACI_RS00505;Dbxref=GeneID:3473813;Name=mobB;gbkey=Gene;gene=mobB;gene_biotype=protein_coding;locus_tag=SACI_RS00505;old_locus_tag=Saci_0107
NC_007181.1	Protein Homology	CDS	80463	80978	.	+	0	ID=cds-WP_015385354.1;Parent=gene-SACI_RS00505;Dbxref=Genbank:WP_015385354.1,GeneID:3473813;Name=WP_015385354.1;Ontology_term=GO:0006777,GO:0003824,GO:0005525;gbkey=CDS;gene=mobB;go_function=catalytic activity|0003824||IEA,GTP binding|0005525||IEA;go_process=Mo-molybdopterin cofactor biosynthetic process|0006777||IEA;inference=COORDINATES: similar to AA sequence:RefSeq:WP_015385354.1;locus_tag=SACI_RS00505;product=molybdopterin-guanine dinucleotide biosynthesis protein B;protein_id=WP_015385354.1;transl_table=11
NC_007181.1	RefSeq	gene	81151	81846	.	+	.	ID=gene-SACI_RS00510;Dbxref=GeneID:3473814;Name=SACI_RS00510;gbkey=Gene;gene_biotype=protein_coding;locus_tag=SACI_RS00510;old_locus_tag=Saci_0108
NC_007181.1	Protein Homology	CDS	81151	81846	.	+	0	ID=cds-WP_011277034.1;Parent=gene-SACI_RS00510;Dbxref=Genbank:WP_011277034.1,GeneID:3473814;Name=WP_011277034.1;gbkey=CDS;inference=COORDINATES: similar to AA sequence:RefSeq:WP_011277034.1;locus_tag=SACI_RS00510;product=class I SAM-dependent methyltransferase;protein_id=WP_011277034.1;transl_table=11
NC_007181.1	RefSeq	gene	81827	82237	.	-	.	ID=gene-SACI_RS00515;Dbxref=GeneID:3473815;Name=SACI_RS00515;gbkey=Gene;gene_biotype=protein_coding;locus_tag=SACI_RS00515;old_locus_tag=Saci_0109
NC_007181.1	Protein Homology	CDS	81827	82237	.	-	0	ID=cds-WP_011277035.1;Parent=gene-SACI_RS00515;Dbxref=Genbank:WP_011277035.1,GeneID:3473815;Name=WP_011277035.1;gbkey=CDS;inference=COORDINATES: similar to AA sequence:RefSeq:WP_011277035.1;locus_tag=SACI_RS00515;product=hypothetical protein;protein_id=WP_011277035.1;transl_table=11
NC_007181.1	RefSeq	gene	82213	82638	.	-	.	ID=gene-SACI_RS00520;Dbxref=GeneID:3473816;Name=SACI_RS00520;gbkey=Gene;gene_biotype=protein_coding;locus_tag=SACI_RS00520;old_locus_tag=Saci_0110
NC_007181.1	Protein Homology	CDS	82213	82638	.	-	0	ID=cds-WP_015385355.1;Parent=gene-SACI_RS00520;Dbxref=Genbank:WP_015385355.1,GeneID:3473816;Name=WP_015385355.1;gbkey=CDS;inference=COORDINATES: similar to AA sequence:RefSeq:WP_012713766.1;locus_tag=SACI_RS00520;product=hypothetical protein;protein_id=WP_015385355.1;transl_table=11
NC_007181.1	RefSeq	gene	82751	83005	.	+	.	ID=gene-SACI_RS00525;Dbxref=GeneID:3473817;Name=SACI_RS00525;gbkey=Gene;gene_biotype=protein_coding;locus_tag=SACI_RS00525;old_locus_tag=Saci_0111
NC_007181.1	Protein Homology	CDS	82751	83005	.	+	0	ID=cds-WP_011277037.1;Parent=gene-SACI_RS00525;Dbxref=Genbank:WP_011277037.1,GeneID:3473817;Name=WP_011277037.1;gbkey=CDS;inference=COORDINATES: similar to AA sequence:RefSeq:WP_011277037.1;locus_tag=SACI_RS00525;product=hypothetical protein;protein_id=WP_011277037.1;transl_table=11
NC_007181.1	RefSeq	gene	83009	83653	.	+	.	ID=gene-SACI_RS00530;Dbxref=GeneID:3473818;Name=SACI_RS00530;gbkey=Gene;gene_biotype=protein_coding;locus_tag=SACI_RS00530;old_locus_tag=Saci_0112
NC_007181.1	Protein Homology	CDS	83009	83653	.	+	0	ID=cds-WP_011277038.1;Parent=gene-SACI_RS00530;Dbxref=Genbank:WP_011277038.1,GeneID:3473818;Name=WP_011277038.1;gbkey=CDS;inference=COORDINATES: similar to AA sequence:RefSeq:WP_011277038.1;locus_tag=SACI_RS00530;product=metal-dependent transcriptional regulator;protein_id=WP_011277038.1;transl_table=11
NC_007181.1	RefSeq	gene	83676	84857	.	+	.	ID=gene-SACI_RS00535;Dbxref=GeneID:3473819;Name=SACI_RS00535;gbkey=Gene;gene_biotype=protein_coding;locus_tag=SACI_RS00535;old_locus_tag=Saci_0113
NC_007181.1	Protein Homology	CDS	83676	84857	.	+	0	ID=cds-WP_011277039.1;Parent=gene-SACI_RS00535;Dbxref=Genbank:WP_011277039.1,GeneID:3473819;Name=WP_011277039.1;gbkey=CDS;inference=COORDINATES: similar to AA sequence:RefSeq:WP_015385356.1;locus_tag=SACI_RS00535;product=DUF4147 domain-containing protein;protein_id=WP_011277039.1;transl_table=11
NC_007181.1	RefSeq	gene	85270	86070	.	+	.	ID=gene-SACI_RS00545;Dbxref=GeneID:3473820;Name=SACI_RS00545;gbkey=Gene;gene_biotype=protein_coding;locus_tag=SACI_RS00545;old_locus_tag=Saci_0114
NC_007181.1	Protein Homology	CDS	85270	86070	.	+	0	ID=cds-WP_015385358.1;Parent=gene-SACI_RS00545;Dbxref=Genbank:WP_015385358.1,GeneID:3473820;Name=WP_015385358.1;gbkey=CDS;inference=COORDINATES: similar to AA sequence:RefSeq:WP_015385358.1;locus_tag=SACI_RS00545;product=ABC transporter permease;protein_id=WP_015385358.1;transl_table=11
NC_007181.1	RefSeq	gene	86173	86481	.	+	.	ID=gene-SACI_RS00550;Dbxref=GeneID:3474369;Name=SACI_RS00550;gbkey=Gene;gene_biotype=protein_coding;locus_tag=SACI_RS00550;old_locus_tag=Saci_0116
NC_007181.1	Protein Homology	CDS	86173	86481	.	+	0	ID=cds-WP_011277041.1;Parent=gene-SACI_RS00550;Dbxref=Genbank:WP_011277041.1,GeneID:3474369;Name=WP_011277041.1;gbkey=CDS;inference=COORDINATES: similar to AA sequence:RefSeq:WP_011277041.1;locus_tag=SACI_RS00550;product=hypothetical protein;protein_id=WP_011277041.1;transl_table=11
NC_007181.1	RefSeq	gene	86487	87179	.	-	.	ID=gene-SACI_RS00555;Dbxref=GeneID:3474370;Name=tpiA;gbkey=Gene;gene=tpiA;gene_biotype=protein_coding;locus_tag=SACI_RS00555;old_locus_tag=Saci_0117
NC_007181.1	Protein Homology	CDS	86487	87179	.	-	0	ID=cds-WP_011277042.1;Parent=gene-SACI_RS00555;Dbxref=Genbank:WP_011277042.1,GeneID:3474370;Name=WP_011277042.1;Ontology_term=GO:0006096,GO:0004807;gbkey=CDS;gene=tpiA;go_function=triose-phosphate isomerase activity|0004807||IEA;go_process=glycolytic process|0006096||IEA;inference=COORDINATES: similar to AA sequence:RefSeq:WP_011277042.1;locus_tag=SACI_RS00555;product=triose-phosphate isomerase;protein_id=WP_011277042.1;transl_table=11
NC_007181.1	RefSeq	gene	87208	87738	.	+	.	ID=gene-SACI_RS00560;Dbxref=GeneID:3474371;Name=SACI_RS00560;gbkey=Gene;gene_biotype=protein_coding;locus_tag=SACI_RS00560;old_locus_tag=Saci_0118
NC_007181.1	Protein Homology	CDS	87208	87738	.	+	0	ID=cds-WP_011277043.1;Parent=gene-SACI_RS00560;Dbxref=Genbank:WP_011277043.1,GeneID:3474371;Name=WP_011277043.1;gbkey=CDS;inference=COORDINATES: similar to AA sequence:RefSeq:WP_015385359.1;locus_tag=SACI_RS00560;product=hypothetical protein;protein_id=WP_011277043.1;transl_table=11
NC_007181.1	RefSeq	gene	87713	89284	.	-	.	ID=gene-SACI_RS00565;Dbxref=GeneID:3474372;Name=SACI_RS00565;gbkey=Gene;gene_biotype=protein_coding;locus_tag=SACI_RS00565;old_locus_tag=Saci_0119
NC_007181.1	Protein Homology	CDS	87713	89284	.	-	0	ID=cds-WP_011277044.1;Parent=gene-SACI_RS00565;Dbxref=Genbank:WP_011277044.1,GeneID:3474372;Name=WP_011277044.1;gbkey=CDS;inference=COORDINATES: similar to AA sequence:RefSeq:WP_011277044.1;locus_tag=SACI_RS00565;product=cation:proton antiporter;protein_id=WP_011277044.1;transl_table=11
NC_007181.1	RefSeq	gene	89673	90632	.	+	.	ID=gene-SACI_RS00570;Dbxref=GeneID:3474373;Name=SACI_RS00570;gbkey=Gene;gene_biotype=protein_coding;locus_tag=SACI_RS00570;old_locus_tag=Saci_0120
NC_007181.1	Protein Homology	CDS	89673	90632	.	+	0	ID=cds-WP_015385360.1;Parent=gene-SACI_RS00570;Dbxref=Genbank:WP_015385360.1,GeneID:3474373;Name=WP_015385360.1;gbkey=CDS;inference=COORDINATES: similar to AA sequence:RefSeq:WP_015385360.1;locus_tag=SACI_RS00570;product=esterase;protein_id=WP_015385360.1;transl_table=11
NC_007181.1	RefSeq	gene	90953	91405	.	-	.	ID=gene-SACI_RS00575;Dbxref=GeneID:3474374;Name=SACI_RS00575;gbkey=Gene;gene_biotype=protein_coding;locus_tag=SACI_RS00575;old_locus_tag=Saci_0121
NC_007181.1	Protein Homology	CDS	90953	91405	.	-	0	ID=cds-WP_015385361.1;Parent=gene-SACI_RS00575;Dbxref=Genbank:WP_015385361.1,GeneID:3474374;Name=WP_015385361.1;gbkey=CDS;inference=COORDINATES: similar to AA sequence:RefSeq:WP_015385361.1;locus_tag=SACI_RS00575;product=8-oxo-dGTP diphosphatase;protein_id=WP_015385361.1;transl_table=11
NC_007181.1	RefSeq	gene	91411	92751	.	-	.	ID=gene-SACI_RS00580;Dbxref=GeneID:3474375;Name=SACI_RS00580;gbkey=Gene;gene_biotype=protein_coding;locus_tag=SACI_RS00580;old_locus_tag=Saci_0122
NC_007181.1	Protein Homology	CDS	91411	92751	.	-	0	ID=cds-WP_176586670.1;Parent=gene-SACI_RS00580;Dbxref=Genbank:WP_176586670.1,GeneID:3474375;Name=WP_176586670.1;gbkey=CDS;inference=COORDINATES: similar to AA sequence:RefSeq:WP_012735904.1;locus_tag=SACI_RS00580;product=class II fumarate hydratase;protein_id=WP_176586670.1;transl_table=11
NC_007181.1	RefSeq	gene	92849	93445	.	+	.	ID=gene-SACI_RS00585;Dbxref=GeneID:3474376;Name=SACI_RS00585;gbkey=Gene;gene_biotype=protein_coding;locus_tag=SACI_RS00585;old_locus_tag=Saci_0123
NC_007181.1	Protein Homology	CDS	92849	93445	.	+	0	ID=cds-WP_011277048.1;Parent=gene-SACI_RS00585;Dbxref=Genbank:WP_011277048.1,GeneID:3474376;Name=WP_011277048.1;gbkey=CDS;inference=COORDINATES: similar to AA sequence:RefSeq:WP_011277048.1;locus_tag=SACI_RS00585;product=MBL fold metallo-hydrolase;protein_id=WP_011277048.1;transl_table=11
NC_007181.1	RefSeq	gene	93482	94768	.	+	.	ID=gene-SACI_RS00590;Dbxref=GeneID:3474377;Name=SACI_RS00590;gbkey=Gene;gene_biotype=protein_coding;locus_tag=SACI_RS00590;old_locus_tag=Saci_0124
NC_007181.1	Protein Homology	CDS	93482	94768	.	+	0	ID=cds-WP_011277049.1;Parent=gene-SACI_RS00590;Dbxref=Genbank:WP_011277049.1,GeneID:3474377;Name=WP_011277049.1;gbkey=CDS;inference=COORDINATES: similar to AA sequence:RefSeq:WP_011277049.1;locus_tag=SACI_RS00590;product=glycosyltransferase family 2 protein;protein_id=WP_011277049.1;transl_table=11
NC_007181.1	RefSeq	gene	94881	97319	.	+	.	ID=gene-SACI_RS00595;Dbxref=GeneID:3474378;Name=SACI_RS00595;gbkey=Gene;gene_biotype=protein_coding;locus_tag=SACI_RS00595;old_locus_tag=Saci_0125
NC_007181.1	Protein Homology	CDS	94881	97319	.	+	0	ID=cds-WP_015385362.1;Parent=gene-SACI_RS00595;Dbxref=Genbank:WP_015385362.1,GeneID:3474378;Name=WP_015385362.1;Ontology_term=GO:0016020;gbkey=CDS;go_component=membrane|0016020||IEA;inference=COORDINATES: similar to AA sequence:RefSeq:WP_015385362.1;locus_tag=SACI_RS00595;product=MMPL family transporter;protein_id=WP_015385362.1;transl_table=11
NC_007181.1	RefSeq	gene	97409	99625	.	+	.	ID=gene-SACI_RS00600;Dbxref=GeneID:3474380;Name=SACI_RS00600;gbkey=Gene;gene_biotype=protein_coding;locus_tag=SACI_RS00600;old_locus_tag=Saci_0127
NC_007181.1	Protein Homology	CDS	97409	99625	.	+	0	ID=cds-WP_011277051.1;Parent=gene-SACI_RS00600;Dbxref=Genbank:WP_011277051.1,GeneID:3474380;Name=WP_011277051.1;Ontology_term=GO:0008080;gbkey=CDS;go_function=N-acetyltransferase activity|0008080||IEA;inference=COORDINATES: similar to AA sequence:RefSeq:WP_015385363.1;locus_tag=SACI_RS00600;product=GNAT family N-acetyltransferase;protein_id=WP_011277051.1;transl_table=11
NC_007181.1	RefSeq	gene	99663	100643	.	+	.	ID=gene-SACI_RS00605;Dbxref=GeneID:3474381;Name=SACI_RS00605;gbkey=Gene;gene_biotype=protein_coding;locus_tag=SACI_RS00605;old_locus_tag=Saci_0128
NC_007181.1	Protein Homology	CDS	99663	100643	.	+	0	ID=cds-WP_011277052.1;Parent=gene-SACI_RS00605;Dbxref=Genbank:WP_011277052.1,GeneID:3474381;Name=WP_011277052.1;gbkey=CDS;inference=COORDINATES: similar to AA sequence:RefSeq:WP_011277052.1;locus_tag=SACI_RS00605;product=stage II sporulation protein M;protein_id=WP_011277052.1;transl_table=11
NC_007181.1	RefSeq	gene	100629	101354	.	-	.	ID=gene-SACI_RS00610;Dbxref=GeneID:3474382;Name=SACI_RS00610;gbkey=Gene;gene_biotype=protein_coding;locus_tag=SACI_RS00610;old_locus_tag=Saci_0129
NC_007181.1	Protein Homology	CDS	100629	101354	.	-	0	ID=cds-WP_011277053.1;Parent=gene-SACI_RS00610;Dbxref=Genbank:WP_011277053.1,GeneID:3474382;Name=WP_011277053.1;gbkey=CDS;inference=COORDINATES: similar to AA sequence:RefSeq:WP_011277053.1;locus_tag=SACI_RS00610;product=exodeoxyribonuclease III;protein_id=WP_011277053.1;transl_table=11
NC_007181.1	RefSeq	gene	101617	101877	.	+	.	ID=gene-SACI_RS00615;Dbxref=GeneID:3474383;Name=SACI_RS00615;gbkey=Gene;gene_biotype=protein_coding;locus_tag=SACI_RS00615;old_locus_tag=Saci_0130
NC_007181.1	Protein Homology	CDS	101617	101877	.	+	0	ID=cds-WP_011277054.1;Parent=gene-SACI_RS00615;Dbxref=Genbank:WP_011277054.1,GeneID:3474383;Name=WP_011277054.1;gbkey=CDS;inference=COORDINATES: similar to AA sequence:RefSeq:WP_011277054.1;locus_tag=SACI_RS00615;product=sulfurtransferase TusA family protein;protein_id=WP_011277054.1;transl_table=11
NC_007181.1	RefSeq	gene	101944	103008	.	-	.	ID=gene-SACI_RS00620;Dbxref=GeneID:3474384;Name=SACI_RS00620;gbkey=Gene;gene_biotype=protein_coding;locus_tag=SACI_RS00620;old_locus_tag=Saci_0131
NC_007181.1	Protein Homology	CDS	101944	103008	.	-	0	ID=cds-WP_015385364.1;Parent=gene-SACI_RS00620;Dbxref=Genbank:WP_015385364.1,GeneID:3474384;Name=WP_015385364.1;gbkey=CDS;inference=COORDINATES: similar to AA sequence:RefSeq:WP_015385364.1;locus_tag=SACI_RS00620;product=DUF1641 domain-containing protein;protein_id=WP_015385364.1;transl_table=11
NC_007181.1	RefSeq	gene	103217	103675	.	-	.	ID=gene-SACI_RS00625;Dbxref=GeneID:3474385;Name=SACI_RS00625;gbkey=Gene;gene_biotype=protein_coding;locus_tag=SACI_RS00625;old_locus_tag=Saci_0132
NC_007181.1	Protein Homology	CDS	103217	103675	.	-	0	ID=cds-WP_011277056.1;Parent=gene-SACI_RS00625;Dbxref=Genbank:WP_011277056.1,GeneID:3474385;Name=WP_011277056.1;gbkey=CDS;inference=COORDINATES: similar to AA sequence:RefSeq:WP_015385365.1;locus_tag=SACI_RS00625;product=hypothetical protein;protein_id=WP_011277056.1;transl_table=11
NC_007181.1	RefSeq	gene	103919	104302	.	+	.	ID=gene-SACI_RS00630;Dbxref=GeneID:3474386;Name=SACI_RS00630;gbkey=Gene;gene_biotype=protein_coding;locus_tag=SACI_RS00630;old_locus_tag=Saci_0133
NC_007181.1	Protein Homology	CDS	103919	104302	.	+	0	ID=cds-WP_176586671.1;Parent=gene-SACI_RS00630;Dbxref=Genbank:WP_176586671.1,GeneID:3474386;Name=WP_176586671.1;Ontology_term=GO:0006355;gbkey=CDS;go_process=regulation of transcription%2C DNA-templated|0006355||IEA;inference=COORDINATES: similar to AA sequence:RefSeq:WP_010979935.1;locus_tag=SACI_RS00630;product=MarR family transcriptional regulator;protein_id=WP_176586671.1;transl_table=11
NC_007181.1	RefSeq	gene	104311	105249	.	+	.	ID=gene-SACI_RS00635;Dbxref=GeneID:3474387;Name=SACI_RS00635;gbkey=Gene;gene_biotype=protein_coding;locus_tag=SACI_RS00635;old_locus_tag=Saci_0134
NC_007181.1	Protein Homology	CDS	104311	105249	.	+	0	ID=cds-WP_011277058.1;Parent=gene-SACI_RS00635;Dbxref=Genbank:WP_011277058.1,GeneID:3474387;Name=WP_011277058.1;Ontology_term=GO:0003824;gbkey=CDS;go_function=catalytic activity|0003824||IEA;inference=COORDINATES: similar to AA sequence:RefSeq:WP_011277058.1;locus_tag=SACI_RS00635;product=NAD-dependent epimerase/dehydratase family protein;protein_id=WP_011277058.1;transl_table=11
NC_007181.1	RefSeq	gene	105251	106054	.	-	.	ID=gene-SACI_RS00640;Dbxref=GeneID:3474388;Name=SACI_RS00640;gbkey=Gene;gene_biotype=protein_coding;locus_tag=SACI_RS00640;old_locus_tag=Saci_0135
NC_007181.1	Protein Homology	CDS	105251	106054	.	-	0	ID=cds-WP_011277059.1;Parent=gene-SACI_RS00640;Dbxref=Genbank:WP_011277059.1,GeneID:3474388;Name=WP_011277059.1;gbkey=CDS;inference=COORDINATES: similar to AA sequence:RefSeq:WP_011277059.1;locus_tag=SACI_RS00640;product=aldo/keto reductase;protein_id=WP_011277059.1;transl_table=11
NC_007181.1	RefSeq	gene	106051	107295	.	-	.	ID=gene-SACI_RS00645;Dbxref=GeneID:3474389;Name=SACI_RS00645;gbkey=Gene;gene_biotype=protein_coding;locus_tag=SACI_RS00645;old_locus_tag=Saci_0136
NC_007181.1	Protein Homology	CDS	106051	107295	.	-	0	ID=cds-WP_011277060.1;Parent=gene-SACI_RS00645;Dbxref=Genbank:WP_011277060.1,GeneID:3474389;Name=WP_011277060.1;gbkey=CDS;inference=COORDINATES: similar to AA sequence:RefSeq:WP_011277060.1;locus_tag=SACI_RS00645;product=NAD(P)/FAD-dependent oxidoreductase;protein_id=WP_011277060.1;transl_table=11
NC_007181.1	RefSeq	gene	107432	108718	.	+	.	ID=gene-SACI_RS00650;Dbxref=GeneID:3474390;Name=thiC;gbkey=Gene;gene=thiC;gene_biotype=protein_coding;locus_tag=SACI_RS00650;old_locus_tag=Saci_0137
NC_007181.1	Protein Homology	CDS	107432	108718	.	+	0	ID=cds-WP_011277061.1;Parent=gene-SACI_RS00650;Dbxref=Genbank:WP_011277061.1,GeneID:3474390;Name=WP_011277061.1;Ontology_term=GO:0009228,GO:0051536;gbkey=CDS;gene=thiC;go_function=iron-sulfur cluster binding|0051536||IEA;go_process=thiamine biosynthetic process|0009228||IEA;inference=COORDINATES: similar to AA sequence:RefSeq:WP_011277061.1;locus_tag=SACI_RS00650;product=phosphomethylpyrimidine synthase ThiC;protein_id=WP_011277061.1;transl_table=11
NC_007181.1	RefSeq	gene	108774	109628	.	+	.	ID=gene-SACI_RS00655;Dbxref=GeneID:3474391;Name=SACI_RS00655;gbkey=Gene;gene_biotype=protein_coding;locus_tag=SACI_RS00655;old_locus_tag=Saci_0138
NC_007181.1	Protein Homology	CDS	108774	109628	.	+	0	ID=cds-WP_011277062.1;Parent=gene-SACI_RS00655;Dbxref=Genbank:WP_011277062.1,GeneID:3474391;Name=WP_011277062.1;gbkey=CDS;inference=COORDINATES: similar to AA sequence:RefSeq:WP_011277062.1;locus_tag=SACI_RS00655;product=translation elongation factor;protein_id=WP_011277062.1;transl_table=11
NC_007181.1	RefSeq	gene	109767	110435	.	+	.	ID=gene-SACI_RS00660;Dbxref=GeneID:24780513;Name=SACI_RS00660;gbkey=Gene;gene_biotype=protein_coding;locus_tag=SACI_RS00660
NC_007181.1	Protein Homology	CDS	109767	110435	.	+	0	ID=cds-WP_080504002.1;Parent=gene-SACI_RS00660;Dbxref=Genbank:WP_080504002.1,GeneID:24780513;Name=WP_080504002.1;Ontology_term=GO:0016020;gbkey=CDS;go_component=membrane|0016020||IEA;inference=COORDINATES: similar to AA sequence:RefSeq:WP_016730224.1;locus_tag=SACI_RS00660;product=prepilin peptidase;protein_id=WP_080504002.1;transl_table=11
NC_007181.1	RefSeq	gene	110503	111342	.	+	.	ID=gene-SACI_RS00665;Dbxref=GeneID:3474393;Name=SACI_RS00665;gbkey=Gene;gene_biotype=protein_coding;locus_tag=SACI_RS00665;old_locus_tag=Saci_0140
NC_007181.1	Protein Homology	CDS	110503	111342	.	+	0	ID=cds-WP_011277064.1;Parent=gene-SACI_RS00665;Dbxref=Genbank:WP_011277064.1,GeneID:3474393;Name=WP_011277064.1;gbkey=CDS;inference=COORDINATES: similar to AA sequence:RefSeq:WP_011277064.1;locus_tag=SACI_RS00665;product=DUF973 family protein;protein_id=WP_011277064.1;transl_table=11
NC_007181.1	RefSeq	gene	111332	112000	.	-	.	ID=gene-SACI_RS00670;Dbxref=GeneID:3474394;Name=SACI_RS00670;gbkey=Gene;gene_biotype=protein_coding;locus_tag=SACI_RS00670;old_locus_tag=Saci_0141
NC_007181.1	Protein Homology	CDS	111332	112000	.	-	0	ID=cds-WP_011277065.1;Parent=gene-SACI_RS00670;Dbxref=Genbank:WP_011277065.1,GeneID:3474394;Name=WP_011277065.1;gbkey=CDS;inference=COORDINATES: similar to AA sequence:RefSeq:WP_011277065.1;locus_tag=SACI_RS00670;product=creatininase family protein;protein_id=WP_011277065.1;transl_table=11
NC_007181.1	RefSeq	pseudogene	112370	113624	.	-	.	ID=gene-SACI_RS12155;Dbxref=GeneID:70676424;Name=SACI_RS12155;gbkey=Gene;gene_biotype=pseudogene;locus_tag=SACI_RS12155;old_locus_tag=Saci_0142;pseudo=true
NC_007181.1	Protein Homology	CDS	112370	113624	.	-	0	ID=cds-SACI_RS12155;Parent=gene-SACI_RS12155;Dbxref=GeneID:70676424;Note=frameshifted;gbkey=CDS;inference=COORDINATES: similar to AA sequence:RefSeq:WP_010980340.1;locus_tag=SACI_RS12155;product=anion transporter;pseudo=true;transl_table=11
NC_007181.1	RefSeq	gene	113681	114820	.	+	.	ID=gene-SACI_RS00685;Dbxref=GeneID:3474396;Name=SACI_RS00685;gbkey=Gene;gene_biotype=protein_coding;locus_tag=SACI_RS00685;old_locus_tag=Saci_0144
NC_007181.1	Protein Homology	CDS	113681	114820	.	+	0	ID=cds-WP_015385369.1;Parent=gene-SACI_RS00685;Dbxref=Genbank:WP_015385369.1,GeneID:3474396;Name=WP_015385369.1;gbkey=CDS;inference=COORDINATES: similar to AA sequence:RefSeq:WP_015385369.1;locus_tag=SACI_RS00685;product=MFS transporter;protein_id=WP_015385369.1;transl_table=11
NC_007181.1	RefSeq	gene	114813	115757	.	-	.	ID=gene-SACI_RS00690;Dbxref=GeneID:3474397;Name=SACI_RS00690;gbkey=Gene;gene_biotype=protein_coding;locus_tag=SACI_RS00690;old_locus_tag=Saci_0145
NC_007181.1	Protein Homology	CDS	114813	115757	.	-	0	ID=cds-WP_015385370.1;Parent=gene-SACI_RS00690;Dbxref=Genbank:WP_015385370.1,GeneID:3474397;Name=WP_015385370.1;gbkey=CDS;inference=COORDINATES: similar to AA sequence:RefSeq:WP_010980336.1;locus_tag=SACI_RS00690;product=acyl-CoA thioesterase;protein_id=WP_015385370.1;transl_table=11
NC_007181.1	RefSeq	gene	115735	116127	.	-	.	ID=gene-SACI_RS00695;Dbxref=GeneID:3474398;Name=SACI_RS00695;gbkey=Gene;gene_biotype=protein_coding;locus_tag=SACI_RS00695;old_locus_tag=Saci_0146
NC_007181.1	Protein Homology	CDS	115735	116127	.	-	0	ID=cds-WP_011277068.1;Parent=gene-SACI_RS00695;Dbxref=Genbank:WP_011277068.1,GeneID:3474398;Name=WP_011277068.1;gbkey=CDS;inference=COORDINATES: similar to AA sequence:RefSeq:WP_011277068.1;locus_tag=SACI_RS00695;product=hypothetical protein;protein_id=WP_011277068.1;transl_table=11
NC_007181.1	RefSeq	gene	116128	117948	.	-	.	ID=gene-SACI_RS00700;Dbxref=GeneID:3474399;Name=SACI_RS00700;gbkey=Gene;gene_biotype=protein_coding;locus_tag=SACI_RS00700;old_locus_tag=Saci_0147
NC_007181.1	Protein Homology	CDS	116128	117948	.	-	0	ID=cds-WP_015385371.1;Parent=gene-SACI_RS00700;Dbxref=Genbank:WP_015385371.1,GeneID:3474399;Name=WP_015385371.1;gbkey=CDS;inference=COORDINATES: similar to AA sequence:RefSeq:WP_015385371.1;locus_tag=SACI_RS00700;product=ATP-binding protein;protein_id=WP_015385371.1;transl_table=11
NC_007181.1	RefSeq	gene	117938	119026	.	-	.	ID=gene-SACI_RS00705;Dbxref=GeneID:3474400;Name=SACI_RS00705;gbkey=Gene;gene_biotype=protein_coding;locus_tag=SACI_RS00705;old_locus_tag=Saci_0148
NC_007181.1	Protein Homology	CDS	117938	119026	.	-	0	ID=cds-WP_011277070.1;Parent=gene-SACI_RS00705;Dbxref=Genbank:WP_011277070.1,GeneID:3474400;Name=WP_011277070.1;gbkey=CDS;inference=COORDINATES: similar to AA sequence:RefSeq:WP_011277070.1;locus_tag=SACI_RS00705;product=DNA double-strand break repair nuclease NurA;protein_id=WP_011277070.1;transl_table=11
NC_007181.1	RefSeq	gene	119093	120415	.	-	.	ID=gene-SACI_RS00710;Dbxref=GeneID:3474401;Name=SACI_RS00710;gbkey=Gene;gene_biotype=protein_coding;locus_tag=SACI_RS00710;old_locus_tag=Saci_0149
NC_007181.1	Protein Homology	CDS	119093	120415	.	-	0	ID=cds-WP_011277071.1;Parent=gene-SACI_RS00710;Dbxref=Genbank:WP_011277071.1,GeneID:3474401;Name=WP_011277071.1;gbkey=CDS;inference=COORDINATES: similar to AA sequence:RefSeq:WP_011277071.1;locus_tag=SACI_RS00710;product=FAD-dependent oxidoreductase;protein_id=WP_011277071.1;transl_table=11
NC_007181.1	RefSeq	gene	120774	121208	.	+	.	ID=gene-SACI_RS11970;Dbxref=GeneID:43869814;Name=SACI_RS11970;gbkey=Gene;gene_biotype=protein_coding;locus_tag=SACI_RS11970;old_locus_tag=Saci_0150
NC_007181.1	Protein Homology	CDS	120774	121208	.	+	0	ID=cds-WP_011277072.1;Parent=gene-SACI_RS11970;Dbxref=Genbank:WP_011277072.1,GeneID:43869814;Name=WP_011277072.1;gbkey=CDS;inference=COORDINATES: similar to AA sequence:RefSeq:WP_010980331.1;locus_tag=SACI_RS11970;product=hypothetical protein;protein_id=WP_011277072.1;transl_table=11
NC_007181.1	RefSeq	gene	121201	122121	.	+	.	ID=gene-SACI_RS00720;Dbxref=GeneID:3474403;Name=SACI_RS00720;gbkey=Gene;gene_biotype=protein_coding;locus_tag=SACI_RS00720;old_locus_tag=Saci_0151
NC_007181.1	Protein Homology	CDS	121201	122121	.	+	0	ID=cds-WP_011277073.1;Parent=gene-SACI_RS00720;Dbxref=Genbank:WP_011277073.1,GeneID:3474403;Name=WP_011277073.1;gbkey=CDS;inference=COORDINATES: similar to AA sequence:RefSeq:WP_011277073.1;locus_tag=SACI_RS00720;product=bifunctional phosphoglucose/phosphomannose isomerase;protein_id=WP_011277073.1;transl_table=11
NC_007181.1	RefSeq	gene	122124	123533	.	+	.	ID=gene-SACI_RS00725;Dbxref=GeneID:3474404;Name=cysS;gbkey=Gene;gene=cysS;gene_biotype=protein_coding;locus_tag=SACI_RS00725;old_locus_tag=Saci_0152
NC_007181.1	Protein Homology	CDS	122124	123533	.	+	0	ID=cds-WP_011277074.1;Parent=gene-SACI_RS00725;Dbxref=Genbank:WP_011277074.1,GeneID:3474404;Name=WP_011277074.1;Ontology_term=GO:0006423,GO:0004817;gbkey=CDS;gene=cysS;go_function=cysteine-tRNA ligase activity|0004817||IEA;go_process=cysteinyl-tRNA aminoacylation|0006423||IEA;inference=COORDINATES: similar to AA sequence:RefSeq:WP_011277074.1;locus_tag=SACI_RS00725;product=cysteine--tRNA ligase;protein_id=WP_011277074.1;transl_table=11
NC_007181.1	RefSeq	gene	123514	123954	.	-	.	ID=gene-SACI_RS00730;Dbxref=GeneID:3474405;Name=SACI_RS00730;gbkey=Gene;gene_biotype=protein_coding;locus_tag=SACI_RS00730;old_locus_tag=Saci_0153
NC_007181.1	Protein Homology	CDS	123514	123954	.	-	0	ID=cds-WP_011277075.1;Parent=gene-SACI_RS00730;Dbxref=Genbank:WP_011277075.1,GeneID:3474405;Name=WP_011277075.1;gbkey=CDS;inference=COORDINATES: similar to AA sequence:RefSeq:WP_011277075.1;locus_tag=SACI_RS00730;product=NUDIX hydrolase;protein_id=WP_011277075.1;transl_table=11
NC_007181.1	RefSeq	gene	124009	125265	.	+	.	ID=gene-SACI_RS00735;Dbxref=GeneID:3473967;Name=SACI_RS00735;gbkey=Gene;gene_biotype=protein_coding;locus_tag=SACI_RS00735;old_locus_tag=Saci_0154
NC_007181.1	Protein Homology	CDS	124009	125265	.	+	0	ID=cds-WP_011277076.1;Parent=gene-SACI_RS00735;Dbxref=Genbank:WP_011277076.1,GeneID:3473967;Name=WP_011277076.1;gbkey=CDS;inference=COORDINATES: similar to AA sequence:RefSeq:WP_015385373.1;locus_tag=SACI_RS00735;product=hypothetical protein;protein_id=WP_011277076.1;transl_table=11
NC_007181.1	RefSeq	gene	125386	126657	.	+	.	ID=gene-SACI_RS00740;Dbxref=GeneID:3473968;Name=SACI_RS00740;gbkey=Gene;gene_biotype=protein_coding;locus_tag=SACI_RS00740;old_locus_tag=Saci_0155
NC_007181.1	Protein Homology	CDS	125386	126657	.	+	0	ID=cds-WP_011277077.1;Parent=gene-SACI_RS00740;Dbxref=Genbank:WP_011277077.1,GeneID:3473968;Name=WP_011277077.1;gbkey=CDS;inference=COORDINATES: similar to AA sequence:RefSeq:WP_011277077.1;locus_tag=SACI_RS00740;product=Glu/Leu/Phe/Val dehydrogenase;protein_id=WP_011277077.1;transl_table=11
NC_007181.1	RefSeq	gene	126658	126939	.	-	.	ID=gene-SACI_RS00745;Dbxref=GeneID:3473969;Name=SACI_RS00745;gbkey=Gene;gene_biotype=protein_coding;locus_tag=SACI_RS00745;old_locus_tag=Saci_0156
NC_007181.1	Protein Homology	CDS	126658	126939	.	-	0	ID=cds-WP_011277078.1;Parent=gene-SACI_RS00745;Dbxref=Genbank:WP_011277078.1,GeneID:3473969;Name=WP_011277078.1;gbkey=CDS;inference=COORDINATES: similar to AA sequence:RefSeq:WP_011277078.1;locus_tag=SACI_RS00745;product=DUF131 domain-containing protein;protein_id=WP_011277078.1;transl_table=11
NC_007181.1	RefSeq	gene	126944	128431	.	-	.	ID=gene-SACI_RS00750;Dbxref=GeneID:3473970;Name=SACI_RS00750;gbkey=Gene;gene_biotype=protein_coding;locus_tag=SACI_RS00750;old_locus_tag=Saci_0157
NC_007181.1	Protein Homology	CDS	126944	128431	.	-	0	ID=cds-WP_011277079.1;Parent=gene-SACI_RS00750;Dbxref=Genbank:WP_011277079.1,GeneID:3473970;Name=WP_011277079.1;gbkey=CDS;inference=COORDINATES: similar to AA sequence:RefSeq:WP_012712755.1;locus_tag=SACI_RS00750;product=ATP/GTP-binding protein;protein_id=WP_011277079.1;transl_table=11
NC_007181.1	RefSeq	gene	128542	129321	.	-	.	ID=gene-SACI_RS00755;Dbxref=GeneID:3473971;Name=SACI_RS00755;gbkey=Gene;gene_biotype=protein_coding;locus_tag=SACI_RS00755;old_locus_tag=Saci_0158
NC_007181.1	Protein Homology	CDS	128542	129321	.	-	0	ID=cds-WP_048054416.1;Parent=gene-SACI_RS00755;Dbxref=Genbank:WP_048054416.1,GeneID:3473971;Name=WP_048054416.1;gbkey=CDS;inference=COORDINATES: similar to AA sequence:RefSeq:WP_012021999.1;locus_tag=SACI_RS00755;product=SDR family oxidoreductase;protein_id=WP_048054416.1;transl_table=11
NC_007181.1	RefSeq	gene	129299	129940	.	-	.	ID=gene-SACI_RS00760;Dbxref=GeneID:3473972;Name=SACI_RS00760;gbkey=Gene;gene_biotype=protein_coding;locus_tag=SACI_RS00760;old_locus_tag=Saci_0159
NC_007181.1	Protein Homology	CDS	129299	129940	.	-	0	ID=cds-WP_011277081.1;Parent=gene-SACI_RS00760;Dbxref=Genbank:WP_011277081.1,GeneID:3473972;Name=WP_011277081.1;gbkey=CDS;inference=COORDINATES: similar to AA sequence:RefSeq:WP_011277081.1;locus_tag=SACI_RS00760;product=uracil-DNA glycosylase;protein_id=WP_011277081.1;transl_table=11
NC_007181.1	RefSeq	gene	130142	130450	.	+	.	ID=gene-SACI_RS00765;Dbxref=GeneID:3473973;Name=SACI_RS00765;gbkey=Gene;gene_biotype=protein_coding;locus_tag=SACI_RS00765;old_locus_tag=Saci_0160
NC_007181.1	Protein Homology	CDS	130142	130450	.	+	0	ID=cds-WP_011277082.1;Parent=gene-SACI_RS00765;Dbxref=Genbank:WP_011277082.1,GeneID:3473973;Name=WP_011277082.1;gbkey=CDS;inference=COORDINATES: similar to AA sequence:RefSeq:WP_011277082.1;locus_tag=SACI_RS00765;product=hypothetical protein;protein_id=WP_011277082.1;transl_table=11
NC_007181.1	RefSeq	gene	130496	130894	.	-	.	ID=gene-SACI_RS00770;Dbxref=GeneID:3473974;Name=SACI_RS00770;gbkey=Gene;gene_biotype=protein_coding;locus_tag=SACI_RS00770;old_locus_tag=Saci_0161
NC_007181.1	Protein Homology	CDS	130496	130894	.	-	0	ID=cds-WP_011277083.1;Parent=gene-SACI_RS00770;Dbxref=Genbank:WP_011277083.1,GeneID:3473974;Name=WP_011277083.1;gbkey=CDS;inference=COORDINATES: similar to AA sequence:RefSeq:WP_011277083.1;locus_tag=SACI_RS00770;product=metal-dependent transcriptional regulator;protein_id=WP_011277083.1;transl_table=11
NC_007181.1	RefSeq	gene	130936	131793	.	+	.	ID=gene-SACI_RS00775;Dbxref=GeneID:3473975;Name=SACI_RS00775;gbkey=Gene;gene_biotype=protein_coding;locus_tag=SACI_RS00775;old_locus_tag=Saci_0162
NC_007181.1	Protein Homology	CDS	130936	131793	.	+	0	ID=cds-WP_011277084.1;Parent=gene-SACI_RS00775;Dbxref=Genbank:WP_011277084.1,GeneID:3473975;Name=WP_011277084.1;gbkey=CDS;inference=COORDINATES: similar to AA sequence:RefSeq:WP_011277084.1;locus_tag=SACI_RS00775;product=dihydrodipicolinate synthase family protein;protein_id=WP_011277084.1;transl_table=11
NC_007181.1	RefSeq	gene	131846	132274	.	-	.	ID=gene-SACI_RS00780;Dbxref=GeneID:3473977;Name=SACI_RS00780;gbkey=Gene;gene_biotype=protein_coding;locus_tag=SACI_RS00780;old_locus_tag=Saci_0164
NC_007181.1	Protein Homology	CDS	131846	132274	.	-	0	ID=cds-WP_011277085.1;Parent=gene-SACI_RS00780;Dbxref=Genbank:WP_011277085.1,GeneID:3473977;Name=WP_011277085.1;gbkey=CDS;inference=COORDINATES: similar to AA sequence:RefSeq:WP_011277085.1;locus_tag=SACI_RS00780;product=winged helix-turn-helix domain-containing protein;protein_id=WP_011277085.1;transl_table=11
NC_007181.1	RefSeq	gene	132333	135161	.	-	.	ID=gene-SACI_RS00785;Dbxref=GeneID:3473978;Name=SACI_RS00785;gbkey=Gene;gene_biotype=protein_coding;locus_tag=SACI_RS00785;old_locus_tag=Saci_0165
NC_007181.1	Protein Homology	CDS	132333	135161	.	-	0	ID=cds-WP_015385374.1;Parent=gene-SACI_RS00785;Dbxref=Genbank:WP_015385374.1,GeneID:3473978;Name=WP_015385374.1;gbkey=CDS;inference=COORDINATES: similar to AA sequence:RefSeq:WP_015385374.1;locus_tag=SACI_RS00785;product=hypothetical protein;protein_id=WP_015385374.1;transl_table=11
NC_007181.1	RefSeq	gene	135347	136912	.	+	.	ID=gene-SACI_RS00790;Dbxref=GeneID:3473979;Name=SACI_RS00790;gbkey=Gene;gene_biotype=protein_coding;locus_tag=SACI_RS00790;old_locus_tag=Saci_0166
NC_007181.1	Protein Homology	CDS	135347	136912	.	+	0	ID=cds-WP_011277087.1;Parent=gene-SACI_RS00790;Dbxref=Genbank:WP_011277087.1,GeneID:3473979;Name=WP_011277087.1;gbkey=CDS;inference=COORDINATES: similar to AA sequence:RefSeq:WP_011277087.1;locus_tag=SACI_RS00790;product=aldehyde dehydrogenase family protein;protein_id=WP_011277087.1;transl_table=11
NC_007181.1	RefSeq	gene	136962	137603	.	-	.	ID=gene-SACI_RS00795;Dbxref=GeneID:3473980;Name=SACI_RS00795;gbkey=Gene;gene_biotype=protein_coding;locus_tag=SACI_RS00795;old_locus_tag=Saci_0167
NC_007181.1	Protein Homology	CDS	136962	137603	.	-	0	ID=cds-WP_011277088.1;Parent=gene-SACI_RS00795;Dbxref=Genbank:WP_011277088.1,GeneID:3473980;Name=WP_011277088.1;gbkey=CDS;inference=COORDINATES: similar to AA sequence:RefSeq:WP_011277088.1;locus_tag=SACI_RS00795;product=hypothetical protein;protein_id=WP_011277088.1;transl_table=11
NC_007181.1	RefSeq	gene	137735	138160	.	-	.	ID=gene-SACI_RS00800;Dbxref=GeneID:3473981;Name=SACI_RS00800;gbkey=Gene;gene_biotype=protein_coding;locus_tag=SACI_RS00800;old_locus_tag=Saci_0168
NC_007181.1	Protein Homology	CDS	137735	138160	.	-	0	ID=cds-WP_011277089.1;Parent=gene-SACI_RS00800;Dbxref=Genbank:WP_011277089.1,GeneID:3473981;Name=WP_011277089.1;gbkey=CDS;inference=COORDINATES: similar to AA sequence:RefSeq:WP_011277089.1;locus_tag=SACI_RS00800;product=CoA-binding protein;protein_id=WP_011277089.1;transl_table=11
NC_007181.1	RefSeq	gene	138313	138495	.	+	.	ID=gene-SACI_RS00805;Dbxref=GeneID:3473982;Name=SACI_RS00805;gbkey=Gene;gene_biotype=protein_coding;locus_tag=SACI_RS00805;old_locus_tag=Saci_0169
NC_007181.1	Protein Homology	CDS	138313	138495	.	+	0	ID=cds-WP_011277090.1;Parent=gene-SACI_RS00805;Dbxref=Genbank:WP_011277090.1,GeneID:3473982;Name=WP_011277090.1;gbkey=CDS;inference=COORDINATES: similar to AA sequence:RefSeq:WP_011277090.1;locus_tag=SACI_RS00805;product=hypothetical protein;protein_id=WP_011277090.1;transl_table=11
NC_007181.1	RefSeq	gene	138713	138804	.	-	.	ID=gene-SACI_RS00810;Dbxref=GeneID:3473983;Name=SACI_RS00810;gbkey=Gene;gene_biotype=tRNA;locus_tag=SACI_RS00810;old_locus_tag=Saci_0170
NC_007181.1	tRNAscan-SE	tRNA	138713	138804	.	-	.	ID=rna-SACI_RS00810;Parent=gene-SACI_RS00810;Dbxref=GeneID:3473983;anticodon=(pos:complement(138767..138769));gbkey=tRNA;inference=COORDINATES: profile:tRNAscan-SE:2.0.7;locus_tag=SACI_RS00810;product=tRNA-Arg
NC_007181.1	tRNAscan-SE	exon	138766	138804	.	-	.	ID=exon-SACI_RS00810-1;Parent=rna-SACI_RS00810;Dbxref=GeneID:3473983;anticodon=(pos:complement(138767..138769));gbkey=tRNA;inference=COORDINATES: profile:tRNAscan-SE:2.0.7;locus_tag=SACI_RS00810;product=tRNA-Arg
NC_007181.1	tRNAscan-SE	exon	138713	138748	.	-	.	ID=exon-SACI_RS00810-2;Parent=rna-SACI_RS00810;Dbxref=GeneID:3473983;anticodon=(pos:complement(138767..138769));gbkey=tRNA;inference=COORDINATES: profile:tRNAscan-SE:2.0.7;locus_tag=SACI_RS00810;product=tRNA-Arg
NC_007181.1	RefSeq	gene	138856	139191	.	-	.	ID=gene-SACI_RS00815;Dbxref=GeneID:3473909;Name=SACI_RS00815;gbkey=Gene;gene_biotype=protein_coding;locus_tag=SACI_RS00815;old_locus_tag=Saci_0171
NC_007181.1	Protein Homology	CDS	138856	139191	.	-	0	ID=cds-WP_015385375.1;Parent=gene-SACI_RS00815;Dbxref=Genbank:WP_015385375.1,GeneID:3473909;Name=WP_015385375.1;Ontology_term=GO:0006351,GO:0003700;gbkey=CDS;go_function=DNA-binding transcription factor activity|0003700||IEA;go_process=transcription%2C DNA-templated|0006351||IEA;inference=COORDINATES: similar to AA sequence:RefSeq:WP_015385375.1;locus_tag=SACI_RS00815;product=transcription factor S;protein_id=WP_015385375.1;transl_table=11
NC_007181.1	RefSeq	gene	139218	139466	.	-	.	ID=gene-SACI_RS00820;Dbxref=GeneID:3473910;Name=SACI_RS00820;gbkey=Gene;gene_biotype=protein_coding;locus_tag=SACI_RS00820;old_locus_tag=Saci_0172
NC_007181.1	Protein Homology	CDS	139218	139466	.	-	0	ID=cds-WP_011277092.1;Parent=gene-SACI_RS00820;Dbxref=Genbank:WP_011277092.1,GeneID:3473910;Name=WP_011277092.1;gbkey=CDS;inference=COORDINATES: similar to AA sequence:RefSeq:WP_011277092.1;locus_tag=SACI_RS00820;product=hypothetical protein;protein_id=WP_011277092.1;transl_table=11
NC_007181.1	RefSeq	gene	139463	139735	.	-	.	ID=gene-SACI_RS00825;Dbxref=GeneID:3473911;Name=SACI_RS00825;gbkey=Gene;gene_biotype=protein_coding;locus_tag=SACI_RS00825;old_locus_tag=Saci_0173
NC_007181.1	Protein Homology	CDS	139463	139735	.	-	0	ID=cds-WP_011277093.1;Parent=gene-SACI_RS00825;Dbxref=Genbank:WP_011277093.1,GeneID:3473911;Name=WP_011277093.1;gbkey=CDS;inference=COORDINATES: similar to AA sequence:RefSeq:WP_011277093.1;locus_tag=SACI_RS00825;product=DNA-directed RNA polymerase subunit L;protein_id=WP_011277093.1;transl_table=11
NC_007181.1	RefSeq	gene	139725	140291	.	-	.	ID=gene-SACI_RS00830;Dbxref=GeneID:3473912;Name=SACI_RS00830;gbkey=Gene;gene_biotype=protein_coding;locus_tag=SACI_RS00830;old_locus_tag=Saci_0174
NC_007181.1	Protein Homology	CDS	139725	140291	.	-	0	ID=cds-WP_015385376.1;Parent=gene-SACI_RS00830;Dbxref=Genbank:WP_015385376.1,GeneID:3473912;Name=WP_015385376.1;gbkey=CDS;inference=COORDINATES: similar to AA sequence:RefSeq:WP_012717301.1;locus_tag=SACI_RS00830;product=exosome complex RNA-binding protein Csl4;protein_id=WP_015385376.1;transl_table=11
NC_007181.1	RefSeq	gene	140298	141302	.	-	.	ID=gene-SACI_RS00835;Dbxref=GeneID:3473913;Name=dph2;gbkey=Gene;gene=dph2;gene_biotype=protein_coding;locus_tag=SACI_RS00835;old_locus_tag=Saci_0175
NC_007181.1	Protein Homology	CDS	140298	141302	.	-	0	ID=cds-WP_011277095.1;Parent=gene-SACI_RS00835;Dbxref=Genbank:WP_011277095.1,GeneID:3473913;Name=WP_011277095.1;Ontology_term=GO:0017183,GO:0043364;gbkey=CDS;gene=dph2;go_function=glycyl-radical enzyme activating activity|0043364||IEA;go_process=peptidyl-diphthamide biosynthetic process from peptidyl-histidine|0017183||IEA;inference=COORDINATES: similar to AA sequence:RefSeq:WP_012711782.1;locus_tag=SACI_RS00835;product=diphthamide biosynthesis enzyme Dph2;protein_id=WP_011277095.1;transl_table=11
NC_007181.1	RefSeq	gene	141299	141829	.	-	.	ID=gene-SACI_RS00840;Dbxref=GeneID:3473914;Name=SACI_RS00840;gbkey=Gene;gene_biotype=protein_coding;locus_tag=SACI_RS00840;old_locus_tag=Saci_0176
NC_007181.1	Protein Homology	CDS	141299	141829	.	-	0	ID=cds-WP_011277096.1;Parent=gene-SACI_RS00840;Dbxref=Genbank:WP_011277096.1,GeneID:3473914;Name=WP_011277096.1;gbkey=CDS;inference=COORDINATES: similar to AA sequence:RefSeq:WP_011277096.1;locus_tag=SACI_RS00840;product=50S ribosomal protein L16;protein_id=WP_011277096.1;transl_table=11
NC_007181.1	RefSeq	gene	141860	142120	.	-	.	ID=gene-SACI_RS00845;Dbxref=GeneID:24780516;Name=SACI_RS00845;gbkey=Gene;gene_biotype=protein_coding;locus_tag=SACI_RS00845
NC_007181.1	Protein Homology	CDS	141860	142120	.	-	0	ID=cds-WP_015385377.1;Parent=gene-SACI_RS00845;Dbxref=Genbank:WP_015385377.1,GeneID:24780516;Name=WP_015385377.1;gbkey=CDS;inference=COORDINATES: similar to AA sequence:RefSeq:WP_015385377.1;locus_tag=SACI_RS00845;product=hypothetical protein;protein_id=WP_015385377.1;transl_table=11
NC_007181.1	RefSeq	gene	142098	143135	.	-	.	ID=gene-SACI_RS00850;Dbxref=GeneID:3473915;Name=SACI_RS00850;gbkey=Gene;gene_biotype=protein_coding;locus_tag=SACI_RS00850;old_locus_tag=Saci_0177
NC_007181.1	Protein Homology	CDS	142098	143135	.	-	0	ID=cds-WP_011277097.1;Parent=gene-SACI_RS00850;Dbxref=Genbank:WP_011277097.1,GeneID:3473915;Name=WP_011277097.1;gbkey=CDS;inference=COORDINATES: similar to AA sequence:RefSeq:WP_011277097.1;locus_tag=SACI_RS00850;product=hypothetical protein;protein_id=WP_011277097.1;transl_table=11
NC_007181.1	RefSeq	gene	143120	144031	.	-	.	ID=gene-SACI_RS00855;Dbxref=GeneID:3473916;Name=SACI_RS00855;gbkey=Gene;gene_biotype=protein_coding;locus_tag=SACI_RS00855;old_locus_tag=Saci_0178
NC_007181.1	Protein Homology	CDS	143120	144031	.	-	0	ID=cds-WP_011277098.1;Parent=gene-SACI_RS00855;Dbxref=Genbank:WP_011277098.1,GeneID:3473916;Name=WP_011277098.1;gbkey=CDS;inference=COORDINATES: similar to AA sequence:RefSeq:WP_010980350.1;locus_tag=SACI_RS00855;product=flippase-like domain-containing protein;protein_id=WP_011277098.1;transl_table=11
NC_007181.1	RefSeq	gene	144039	144911	.	-	.	ID=gene-SACI_RS00860;Dbxref=GeneID:3473917;Name=SACI_RS00860;gbkey=Gene;gene_biotype=protein_coding;locus_tag=SACI_RS00860;old_locus_tag=Saci_0179
NC_007181.1	Protein Homology	CDS	144039	144911	.	-	0	ID=cds-WP_011277099.1;Parent=gene-SACI_RS00860;Dbxref=Genbank:WP_011277099.1,GeneID:3473917;Name=WP_011277099.1;gbkey=CDS;inference=COORDINATES: similar to AA sequence:RefSeq:WP_011277099.1;locus_tag=SACI_RS00860;product=HesA/MoeB/ThiF family protein;protein_id=WP_011277099.1;transl_table=11
NC_007181.1	RefSeq	gene	144979	145794	.	+	.	ID=gene-SACI_RS00865;Dbxref=GeneID:3473918;Name=SACI_RS00865;gbkey=Gene;gene_biotype=protein_coding;locus_tag=SACI_RS00865;old_locus_tag=Saci_0180
NC_007181.1	Protein Homology	CDS	144979	145794	.	+	0	ID=cds-WP_011277100.1;Parent=gene-SACI_RS00865;Dbxref=Genbank:WP_011277100.1,GeneID:3473918;Name=WP_011277100.1;gbkey=CDS;inference=COORDINATES: similar to AA sequence:RefSeq:WP_011277100.1;locus_tag=SACI_RS00865;product=transketolase;protein_id=WP_011277100.1;transl_table=11
NC_007181.1	RefSeq	gene	145763	146704	.	+	.	ID=gene-SACI_RS00870;Dbxref=GeneID:3473919;Name=SACI_RS00870;gbkey=Gene;gene_biotype=protein_coding;locus_tag=SACI_RS00870;old_locus_tag=Saci_0181
NC_007181.1	Protein Homology	CDS	145763	146704	.	+	0	ID=cds-WP_015385379.1;Parent=gene-SACI_RS00870;Dbxref=Genbank:WP_015385379.1,GeneID:3473919;Name=WP_015385379.1;gbkey=CDS;inference=COORDINATES: similar to AA sequence:RefSeq:WP_012717304.1;locus_tag=SACI_RS00870;product=transketolase family protein;protein_id=WP_015385379.1;transl_table=11
NC_007181.1	RefSeq	gene	146701	147726	.	+	.	ID=gene-SACI_RS00875;Dbxref=GeneID:3473920;Name=SACI_RS00875;gbkey=Gene;gene_biotype=protein_coding;locus_tag=SACI_RS00875;old_locus_tag=Saci_0182
NC_007181.1	Protein Homology	CDS	146701	147726	.	+	0	ID=cds-WP_011277102.1;Parent=gene-SACI_RS00875;Dbxref=Genbank:WP_011277102.1,GeneID:3473920;Name=WP_011277102.1;gbkey=CDS;inference=COORDINATES: similar to AA sequence:RefSeq:WP_011277102.1;locus_tag=SACI_RS00875;product=chorismate mutase;protein_id=WP_011277102.1;transl_table=11
NC_007181.1	RefSeq	gene	147730	148722	.	+	.	ID=gene-SACI_RS00880;Dbxref=GeneID:3473921;Name=aroF;gbkey=Gene;gene=aroF;gene_biotype=protein_coding;locus_tag=SACI_RS00880;old_locus_tag=Saci_0183
NC_007181.1	Protein Homology	CDS	147730	148722	.	+	0	ID=cds-WP_011277103.1;Parent=gene-SACI_RS00880;Dbxref=Genbank:WP_011277103.1,GeneID:3473921;Name=WP_011277103.1;Ontology_term=GO:0009423,GO:0003849;gbkey=CDS;gene=aroF;go_function=3-deoxy-7-phosphoheptulonate synthase activity|0003849||IEA;go_process=chorismate biosynthetic process|0009423||IEA;inference=COORDINATES: similar to AA sequence:RefSeq:WP_011277103.1;locus_tag=SACI_RS00880;product=3-deoxy-7-phosphoheptulonate synthase;protein_id=WP_011277103.1;transl_table=11
NC_007181.1	RefSeq	gene	148719	149780	.	+	.	ID=gene-SACI_RS00885;Dbxref=GeneID:3473922;Name=aroB;gbkey=Gene;gene=aroB;gene_biotype=protein_coding;locus_tag=SACI_RS00885;old_locus_tag=Saci_0184
NC_007181.1	Protein Homology	CDS	148719	149780	.	+	0	ID=cds-WP_011277104.1;Parent=gene-SACI_RS00885;Dbxref=Genbank:WP_011277104.1,GeneID:3473922;Name=WP_011277104.1;Ontology_term=GO:0009423,GO:0003856;gbkey=CDS;gene=aroB;go_function=3-dehydroquinate synthase activity|0003856||IEA;go_process=chorismate biosynthetic process|0009423||IEA;inference=COORDINATES: similar to AA sequence:RefSeq:WP_011277104.1;locus_tag=SACI_RS00885;product=3-dehydroquinate synthase;protein_id=WP_011277104.1;transl_table=11
NC_007181.1	RefSeq	gene	149768	150559	.	+	.	ID=gene-SACI_RS00890;Dbxref=GeneID:3473923;Name=SACI_RS00890;gbkey=Gene;gene_biotype=protein_coding;locus_tag=SACI_RS00890;old_locus_tag=Saci_0185
NC_007181.1	Protein Homology	CDS	149768	150559	.	+	0	ID=cds-WP_011277105.1;Parent=gene-SACI_RS00890;Dbxref=Genbank:WP_011277105.1,GeneID:3473923;Name=WP_011277105.1;gbkey=CDS;inference=COORDINATES: similar to AA sequence:RefSeq:WP_011277105.1;locus_tag=SACI_RS00890;product=shikimate dehydrogenase;protein_id=WP_011277105.1;transl_table=11
NC_007181.1	RefSeq	gene	150537	151712	.	+	.	ID=gene-SACI_RS00895;Dbxref=GeneID:3473924;Name=aroC;gbkey=Gene;gene=aroC;gene_biotype=protein_coding;locus_tag=SACI_RS00895;old_locus_tag=Saci_0186
NC_007181.1	Protein Homology	CDS	150537	151712	.	+	0	ID=cds-WP_011277106.1;Parent=gene-SACI_RS00895;Dbxref=Genbank:WP_011277106.1,GeneID:3473924;Name=WP_011277106.1;Ontology_term=GO:0009073,GO:0004107;gbkey=CDS;gene=aroC;go_function=chorismate synthase activity|0004107||IEA;go_process=aromatic amino acid family biosynthetic process|0009073||IEA;inference=COORDINATES: similar to AA sequence:RefSeq:WP_011277106.1;locus_tag=SACI_RS00895;product=chorismate synthase;protein_id=WP_011277106.1;transl_table=11
NC_007181.1	RefSeq	gene	151685	152470	.	+	.	ID=gene-SACI_RS00900;Dbxref=GeneID:3473925;Name=SACI_RS00900;gbkey=Gene;gene_biotype=protein_coding;locus_tag=SACI_RS00900;old_locus_tag=Saci_0187
NC_007181.1	Protein Homology	CDS	151685	152470	.	+	0	ID=cds-WP_015385380.1;Parent=gene-SACI_RS00900;Dbxref=Genbank:WP_015385380.1,GeneID:3473925;Name=WP_015385380.1;Ontology_term=GO:0009423,GO:0004765;gbkey=CDS;go_function=shikimate kinase activity|0004765||IEA;go_process=chorismate biosynthetic process|0009423||IEA;inference=COORDINATES: similar to AA sequence:RefSeq:WP_015385380.1;locus_tag=SACI_RS00900;product=shikimate kinase;protein_id=WP_015385380.1;transl_table=11
NC_007181.1	RefSeq	gene	152458	153684	.	+	.	ID=gene-SACI_RS00905;Dbxref=GeneID:3473926;Name=aroA;gbkey=Gene;gene=aroA;gene_biotype=protein_coding;locus_tag=SACI_RS00905;old_locus_tag=Saci_0188
NC_007181.1	Protein Homology	CDS	152458	153684	.	+	0	ID=cds-WP_176586672.1;Parent=gene-SACI_RS00905;Dbxref=Genbank:WP_176586672.1,GeneID:3473926;Name=WP_176586672.1;Ontology_term=GO:0009423,GO:0003866;gbkey=CDS;gene=aroA;go_function=3-phosphoshikimate 1-carboxyvinyltransferase activity|0003866||IEA;go_process=chorismate biosynthetic process|0009423||IEA;inference=COORDINATES: similar to AA sequence:RefSeq:WP_009075646.1;locus_tag=SACI_RS00905;product=3-phosphoshikimate 1-carboxyvinyltransferase;protein_id=WP_176586672.1;transl_table=11
NC_007181.1	RefSeq	gene	153665	154324	.	+	.	ID=gene-SACI_RS00910;Dbxref=GeneID:3473927;Name=SACI_RS00910;gbkey=Gene;gene_biotype=protein_coding;locus_tag=SACI_RS00910;old_locus_tag=Saci_0189
NC_007181.1	Protein Homology	CDS	153665	154324	.	+	0	ID=cds-WP_011277109.1;Parent=gene-SACI_RS00910;Dbxref=Genbank:WP_011277109.1,GeneID:3473927;Name=WP_011277109.1;gbkey=CDS;inference=COORDINATES: similar to AA sequence:RefSeq:WP_011277109.1;locus_tag=SACI_RS00910;product=type I 3-dehydroquinate dehydratase;protein_id=WP_011277109.1;transl_table=11
NC_007181.1	RefSeq	gene	154288	154590	.	-	.	ID=gene-SACI_RS00915;Dbxref=GeneID:3474003;Name=SACI_RS00915;gbkey=Gene;gene_biotype=protein_coding;locus_tag=SACI_RS00915;old_locus_tag=Saci_0190
NC_007181.1	Protein Homology	CDS	154288	154590	.	-	0	ID=cds-WP_011277110.1;Parent=gene-SACI_RS00915;Dbxref=Genbank:WP_011277110.1,GeneID:3474003;Name=WP_011277110.1;gbkey=CDS;inference=COORDINATES: similar to AA sequence:RefSeq:WP_011277110.1;locus_tag=SACI_RS00915;product=Rieske (2Fe-2S) protein;protein_id=WP_011277110.1;transl_table=11
NC_007181.1	RefSeq	gene	154751	155041	.	+	.	ID=gene-SACI_RS00920;Dbxref=GeneID:3474004;Name=SACI_RS00920;gbkey=Gene;gene_biotype=protein_coding;locus_tag=SACI_RS00920;old_locus_tag=Saci_0191
NC_007181.1	Protein Homology	CDS	154751	155041	.	+	0	ID=cds-WP_011277111.1;Parent=gene-SACI_RS00920;Dbxref=Genbank:WP_011277111.1,GeneID:3474004;Name=WP_011277111.1;gbkey=CDS;inference=COORDINATES: similar to AA sequence:RefSeq:WP_011277111.1;locus_tag=SACI_RS00920;product=hypothetical protein;protein_id=WP_011277111.1;transl_table=11
NC_007181.1	RefSeq	gene	155041	156696	.	+	.	ID=gene-SACI_RS00925;Dbxref=GeneID:3474005;Name=SACI_RS00925;gbkey=Gene;gene_biotype=protein_coding;locus_tag=SACI_RS00925;old_locus_tag=Saci_0192
NC_007181.1	Protein Homology	CDS	155041	156696	.	+	0	ID=cds-WP_011277112.1;Parent=gene-SACI_RS00925;Dbxref=Genbank:WP_011277112.1,GeneID:3474005;Name=WP_011277112.1;gbkey=CDS;inference=COORDINATES: similar to AA sequence:RefSeq:WP_011277112.1;locus_tag=SACI_RS00925;product=ATP-dependent DNA helicase;protein_id=WP_011277112.1;transl_table=11
NC_007181.1	RefSeq	gene	156693	157496	.	+	.	ID=gene-SACI_RS00930;Dbxref=GeneID:3474006;Name=SACI_RS00930;gbkey=Gene;gene_biotype=protein_coding;locus_tag=SACI_RS00930;old_locus_tag=Saci_0193
NC_007181.1	Protein Homology	CDS	156693	157496	.	+	0	ID=cds-WP_011277113.1;Parent=gene-SACI_RS00930;Dbxref=Genbank:WP_011277113.1,GeneID:3474006;Name=WP_011277113.1;gbkey=CDS;inference=COORDINATES: similar to AA sequence:RefSeq:WP_011277113.1;locus_tag=SACI_RS00930;product=thioredoxin family protein;protein_id=WP_011277113.1;transl_table=11
NC_007181.1	RefSeq	gene	157512	157739	.	+	.	ID=gene-SACI_RS00935;Dbxref=GeneID:3474007;Name=SACI_RS00935;gbkey=Gene;gene_biotype=protein_coding;locus_tag=SACI_RS00935;old_locus_tag=Saci_0194
NC_007181.1	Protein Homology	CDS	157512	157739	.	+	0	ID=cds-WP_011277114.1;Parent=gene-SACI_RS00935;Dbxref=Genbank:WP_011277114.1,GeneID:3474007;Name=WP_011277114.1;gbkey=CDS;inference=COORDINATES: similar to AA sequence:RefSeq:WP_011277114.1;locus_tag=SACI_RS00935;product=hypothetical protein;protein_id=WP_011277114.1;transl_table=11
NC_007181.1	RefSeq	gene	157840	158475	.	+	.	ID=gene-SACI_RS00940;Dbxref=GeneID:3474008;Name=SACI_RS00940;gbkey=Gene;gene_biotype=protein_coding;locus_tag=SACI_RS00940;old_locus_tag=Saci_0195
NC_007181.1	Protein Homology	CDS	157840	158475	.	+	0	ID=cds-WP_011277115.1;Parent=gene-SACI_RS00940;Dbxref=Genbank:WP_011277115.1,GeneID:3474008;Name=WP_011277115.1;gbkey=CDS;inference=COORDINATES: similar to AA sequence:RefSeq:WP_011277115.1;locus_tag=SACI_RS00940;product=superoxide dismutase;protein_id=WP_011277115.1;transl_table=11
NC_007181.1	RefSeq	gene	158508	159587	.	+	.	ID=gene-SACI_RS00945;Dbxref=GeneID:3474009;Name=SACI_RS00945;gbkey=Gene;gene_biotype=protein_coding;locus_tag=SACI_RS00945;old_locus_tag=Saci_0196
NC_007181.1	Protein Homology	CDS	158508	159587	.	+	0	ID=cds-WP_011277116.1;Parent=gene-SACI_RS00945;Dbxref=Genbank:WP_011277116.1,GeneID:3474009;Name=WP_011277116.1;gbkey=CDS;inference=COORDINATES: similar to AA sequence:RefSeq:WP_011277116.1;locus_tag=SACI_RS00945;product=NDP-sugar synthase;protein_id=WP_011277116.1;transl_table=11
NC_007181.1	RefSeq	gene	159625	160275	.	+	.	ID=gene-SACI_RS00950;Dbxref=GeneID:24780517;Name=SACI_RS00950;gbkey=Gene;gene_biotype=protein_coding;locus_tag=SACI_RS00950
NC_007181.1	Protein Homology	CDS	159625	160275	.	+	0	ID=cds-WP_015385381.1;Parent=gene-SACI_RS00950;Dbxref=Genbank:WP_015385381.1,GeneID:24780517;Name=WP_015385381.1;gbkey=CDS;inference=COORDINATES: similar to AA sequence:RefSeq:WP_015385381.1;locus_tag=SACI_RS00950;product=hypothetical protein;protein_id=WP_015385381.1;transl_table=11
NC_007181.1	RefSeq	gene	160314	162212	.	+	.	ID=gene-SACI_RS00955;Dbxref=GeneID:3474011;Name=SACI_RS00955;gbkey=Gene;gene_biotype=protein_coding;locus_tag=SACI_RS00955;old_locus_tag=Saci_0198
NC_007181.1	Protein Homology	CDS	160314	162212	.	+	0	ID=cds-WP_011277118.1;Parent=gene-SACI_RS00955;Dbxref=Genbank:WP_011277118.1,GeneID:3474011;Name=WP_011277118.1;gbkey=CDS;inference=COORDINATES: similar to AA sequence:RefSeq:WP_011277118.1;locus_tag=SACI_RS00955;product=thioredoxin domain-containing protein;protein_id=WP_011277118.1;transl_table=11
NC_007181.1	RefSeq	gene	162209	162913	.	+	.	ID=gene-SACI_RS00960;Dbxref=GeneID:3474012;Name=SACI_RS00960;gbkey=Gene;gene_biotype=protein_coding;locus_tag=SACI_RS00960;old_locus_tag=Saci_0199
NC_007181.1	Protein Homology	CDS	162209	162913	.	+	0	ID=cds-WP_011277119.1;Parent=gene-SACI_RS00960;Dbxref=Genbank:WP_011277119.1,GeneID:3474012;Name=WP_011277119.1;gbkey=CDS;inference=COORDINATES: similar to AA sequence:RefSeq:WP_011277119.1;locus_tag=SACI_RS00960;product=SDR family NAD(P)-dependent oxidoreductase;protein_id=WP_011277119.1;transl_table=11
NC_007181.1	RefSeq	gene	162967	163719	.	+	.	ID=gene-SACI_RS00965;Dbxref=GeneID:3474013;Name=nucS;gbkey=Gene;gene=nucS;gene_biotype=protein_coding;locus_tag=SACI_RS00965;old_locus_tag=Saci_0200
NC_007181.1	Protein Homology	CDS	162967	163719	.	+	0	ID=cds-WP_011277120.1;Parent=gene-SACI_RS00965;Dbxref=Genbank:WP_011277120.1,GeneID:3474013;Name=WP_011277120.1;gbkey=CDS;gene=nucS;inference=COORDINATES: similar to AA sequence:RefSeq:WP_011277120.1;locus_tag=SACI_RS00965;product=endonuclease NucS;protein_id=WP_011277120.1;transl_table=11
NC_007181.1	RefSeq	gene	163640	164668	.	+	.	ID=gene-SACI_RS00970;Dbxref=GeneID:3474014;Name=SACI_RS00970;gbkey=Gene;gene_biotype=protein_coding;locus_tag=SACI_RS00970;old_locus_tag=Saci_0201
NC_007181.1	Protein Homology	CDS	163640	164668	.	+	0	ID=cds-WP_011277121.1;Parent=gene-SACI_RS00970;Dbxref=Genbank:WP_011277121.1,GeneID:3474014;Name=WP_011277121.1;gbkey=CDS;inference=COORDINATES: similar to AA sequence:RefSeq:WP_011277121.1;locus_tag=SACI_RS00970;product=glycosyltransferase family 2 protein;protein_id=WP_011277121.1;transl_table=11
NC_007181.1	RefSeq	gene	164665	165033	.	+	.	ID=gene-SACI_RS00975;Dbxref=GeneID:3474015;Name=SACI_RS00975;gbkey=Gene;gene_biotype=protein_coding;locus_tag=SACI_RS00975;old_locus_tag=Saci_0202
NC_007181.1	Protein Homology	CDS	164665	165033	.	+	0	ID=cds-WP_011277122.1;Parent=gene-SACI_RS00975;Dbxref=Genbank:WP_011277122.1,GeneID:3474015;Name=WP_011277122.1;gbkey=CDS;inference=COORDINATES: similar to AA sequence:RefSeq:WP_011277122.1;locus_tag=SACI_RS00975;product=hypothetical protein;protein_id=WP_011277122.1;transl_table=11
NC_007181.1	RefSeq	gene	165123	165578	.	-	.	ID=gene-SACI_RS00980;Dbxref=GeneID:3474016;Name=SACI_RS00980;gbkey=Gene;gene_biotype=protein_coding;locus_tag=SACI_RS00980;old_locus_tag=Saci_0203
NC_007181.1	Protein Homology	CDS	165123	165578	.	-	0	ID=cds-WP_011277123.1;Parent=gene-SACI_RS00980;Dbxref=Genbank:WP_011277123.1,GeneID:3474016;Name=WP_011277123.1;gbkey=CDS;inference=COORDINATES: similar to AA sequence:RefSeq:WP_011277123.1;locus_tag=SACI_RS00980;product=hypothetical protein;protein_id=WP_011277123.1;transl_table=11
NC_007181.1	RefSeq	gene	165575	166237	.	-	.	ID=gene-SACI_RS00985;Dbxref=GeneID:3474017;Name=SACI_RS00985;gbkey=Gene;gene_biotype=protein_coding;locus_tag=SACI_RS00985;old_locus_tag=Saci_0204
NC_007181.1	Protein Homology	CDS	165575	166237	.	-	0	ID=cds-WP_011277124.1;Parent=gene-SACI_RS00985;Dbxref=Genbank:WP_011277124.1,GeneID:3474017;Name=WP_011277124.1;gbkey=CDS;inference=COORDINATES: similar to AA sequence:RefSeq:WP_011277124.1;locus_tag=SACI_RS00985;product=ParA family protein;protein_id=WP_011277124.1;transl_table=11
NC_007181.1	RefSeq	gene	166310	167272	.	-	.	ID=gene-SACI_RS00990;Dbxref=GeneID:3474018;Name=SACI_RS00990;gbkey=Gene;gene_biotype=protein_coding;locus_tag=SACI_RS00990;old_locus_tag=Saci_0205
NC_007181.1	Protein Homology	CDS	166310	167272	.	-	0	ID=cds-WP_015385382.1;Parent=gene-SACI_RS00990;Dbxref=Genbank:WP_015385382.1,GeneID:3474018;Name=WP_015385382.1;gbkey=CDS;inference=COORDINATES: similar to AA sequence:RefSeq:WP_015385382.1;locus_tag=SACI_RS00990;product=(Fe-S)-binding protein;protein_id=WP_015385382.1;transl_table=11
NC_007181.1	RefSeq	gene	167263	168642	.	-	.	ID=gene-SACI_RS00995;Dbxref=GeneID:3474019;Name=SACI_RS00995;gbkey=Gene;gene_biotype=protein_coding;locus_tag=SACI_RS00995;old_locus_tag=Saci_0206
NC_007181.1	Protein Homology	CDS	167263	168642	.	-	0	ID=cds-WP_015385383.1;Parent=gene-SACI_RS00995;Dbxref=Genbank:WP_015385383.1,GeneID:3474019;Name=WP_015385383.1;gbkey=CDS;inference=COORDINATES: similar to AA sequence:RefSeq:WP_015385383.1;locus_tag=SACI_RS00995;product=FAD-binding protein;protein_id=WP_015385383.1;transl_table=11
NC_007181.1	RefSeq	gene	168792	169754	.	+	.	ID=gene-SACI_RS01000;Dbxref=GeneID:3474020;Name=SACI_RS01000;gbkey=Gene;gene_biotype=protein_coding;locus_tag=SACI_RS01000;old_locus_tag=Saci_0207
NC_007181.1	Protein Homology	CDS	168792	169754	.	+	0	ID=cds-WP_011277127.1;Parent=gene-SACI_RS01000;Dbxref=Genbank:WP_011277127.1,GeneID:3474020;Name=WP_011277127.1;gbkey=CDS;inference=COORDINATES: similar to AA sequence:RefSeq:WP_011277127.1;locus_tag=SACI_RS01000;product=FAD-dependent oxidoreductase;protein_id=WP_011277127.1;transl_table=11
NC_007181.1	RefSeq	gene	169751	170665	.	-	.	ID=gene-SACI_RS01005;Dbxref=GeneID:3474021;Name=SACI_RS01005;gbkey=Gene;gene_biotype=protein_coding;locus_tag=SACI_RS01005;old_locus_tag=Saci_0208
NC_007181.1	Protein Homology	CDS	169751	170665	.	-	0	ID=cds-WP_011277128.1;Parent=gene-SACI_RS01005;Dbxref=Genbank:WP_011277128.1,GeneID:3474021;Name=WP_011277128.1;Ontology_term=GO:0030976;gbkey=CDS;go_function=thiamine pyrophosphate binding|0030976||IEA;inference=COORDINATES: similar to AA sequence:RefSeq:WP_011277128.1;locus_tag=SACI_RS01005;product=thiamine pyrophosphate-dependent enzyme;protein_id=WP_011277128.1;transl_table=11
NC_007181.1	RefSeq	gene	170652	172535	.	-	.	ID=gene-SACI_RS01010;Dbxref=GeneID:3474022;Name=SACI_RS01010;gbkey=Gene;gene_biotype=protein_coding;locus_tag=SACI_RS01010;old_locus_tag=Saci_0209
NC_007181.1	Protein Homology	CDS	170652	172535	.	-	0	ID=cds-WP_015385384.1;Parent=gene-SACI_RS01010;Dbxref=Genbank:WP_015385384.1,GeneID:3474022;Name=WP_015385384.1;gbkey=CDS;inference=COORDINATES: similar to AA sequence:RefSeq:WP_015581604.1;locus_tag=SACI_RS01010;product=2-oxoacid:acceptor oxidoreductase subunit alpha;protein_id=WP_015385384.1;transl_table=11
NC_007181.1	RefSeq	gene	172652	173464	.	-	.	ID=gene-SACI_RS01015;Dbxref=GeneID:3474350;Name=SACI_RS01015;gbkey=Gene;gene_biotype=protein_coding;locus_tag=SACI_RS01015;old_locus_tag=Saci_0210
NC_007181.1	Protein Homology	CDS	172652	173464	.	-	0	ID=cds-WP_011277130.1;Parent=gene-SACI_RS01015;Dbxref=Genbank:WP_011277130.1,GeneID:3474350;Name=WP_011277130.1;gbkey=CDS;inference=COORDINATES: similar to AA sequence:RefSeq:WP_011277130.1;locus_tag=SACI_RS01015;product=hypothetical protein;protein_id=WP_011277130.1;transl_table=11
NC_007181.1	RefSeq	gene	173496	174212	.	-	.	ID=gene-SACI_RS01020;Dbxref=GeneID:3474351;Name=SACI_RS01020;gbkey=Gene;gene_biotype=protein_coding;locus_tag=SACI_RS01020;old_locus_tag=Saci_0211
NC_007181.1	Protein Homology	CDS	173496	174212	.	-	0	ID=cds-WP_011277131.1;Parent=gene-SACI_RS01020;Dbxref=Genbank:WP_011277131.1,GeneID:3474351;Name=WP_011277131.1;gbkey=CDS;inference=COORDINATES: similar to AA sequence:RefSeq:WP_011277131.1;locus_tag=SACI_RS01020;product=carbon-nitrogen hydrolase family protein;protein_id=WP_011277131.1;transl_table=11
NC_007181.1	RefSeq	gene	174209	175342	.	-	.	ID=gene-SACI_RS01025;Dbxref=GeneID:3474352;Name=SACI_RS01025;gbkey=Gene;gene_biotype=protein_coding;locus_tag=SACI_RS01025;old_locus_tag=Saci_0212
NC_007181.1	Protein Homology	CDS	174209	175342	.	-	0	ID=cds-WP_011277132.1;Parent=gene-SACI_RS01025;Dbxref=Genbank:WP_011277132.1,GeneID:3474352;Name=WP_011277132.1;gbkey=CDS;inference=COORDINATES: similar to AA sequence:RefSeq:WP_011277132.1;locus_tag=SACI_RS01025;product=CBS domain-containing protein;protein_id=WP_011277132.1;transl_table=11
NC_007181.1	RefSeq	gene	175393	176433	.	+	.	ID=gene-SACI_RS01030;Dbxref=GeneID:3474353;Name=SACI_RS01030;gbkey=Gene;gene_biotype=protein_coding;locus_tag=SACI_RS01030;old_locus_tag=Saci_0213
NC_007181.1	Protein Homology	CDS	175393	176433	.	+	0	ID=cds-WP_011277133.1;Parent=gene-SACI_RS01030;Dbxref=Genbank:WP_011277133.1,GeneID:3474353;Name=WP_011277133.1;gbkey=CDS;inference=COORDINATES: similar to AA sequence:RefSeq:WP_011277133.1;locus_tag=SACI_RS01030;product=acetoin utilization protein AcuC;protein_id=WP_011277133.1;transl_table=11
NC_007181.1	RefSeq	gene	176428	177624	.	-	.	ID=gene-SACI_RS01035;Dbxref=GeneID:3474354;Name=purT;gbkey=Gene;gene=purT;gene_biotype=protein_coding;locus_tag=SACI_RS01035;old_locus_tag=Saci_0214
NC_007181.1	Protein Homology	CDS	176428	177624	.	-	0	ID=cds-WP_011277134.1;Parent=gene-SACI_RS01035;Dbxref=Genbank:WP_011277134.1,GeneID:3474354;Name=WP_011277134.1;Ontology_term=GO:0009152,GO:0000287,GO:0004644,GO:0005524;gbkey=CDS;gene=purT;go_function=magnesium ion binding|0000287||IEA,phosphoribosylglycinamide formyltransferase activity|0004644||IEA,ATP binding|0005524||IEA;go_process=purine ribonucleotide biosynthetic process|0009152||IEA;inference=COORDINATES: similar to AA sequence:RefSeq:WP_011277134.1;locus_tag=SACI_RS01035;product=formate-dependent phosphoribosylglycinamide formyltransferase;protein_id=WP_011277134.1;transl_table=11
NC_007181.1	RefSeq	gene	177638	178252	.	-	.	ID=gene-SACI_RS01040;Dbxref=GeneID:3474355;Name=SACI_RS01040;gbkey=Gene;gene_biotype=protein_coding;locus_tag=SACI_RS01040;old_locus_tag=Saci_0215
NC_007181.1	Protein Homology	CDS	177638	178252	.	-	0	ID=cds-WP_011277135.1;Parent=gene-SACI_RS01040;Dbxref=Genbank:WP_011277135.1,GeneID:3474355;Name=WP_011277135.1;gbkey=CDS;inference=COORDINATES: similar to AA sequence:RefSeq:WP_011277135.1;locus_tag=SACI_RS01040;product=hypothetical protein;protein_id=WP_011277135.1;transl_table=11
NC_007181.1	RefSeq	gene	178302	178952	.	+	.	ID=gene-SACI_RS01045;Dbxref=GeneID:3474356;Name=SACI_RS01045;gbkey=Gene;gene_biotype=protein_coding;locus_tag=SACI_RS01045;old_locus_tag=Saci_0216
NC_007181.1	Protein Homology	CDS	178302	178952	.	+	0	ID=cds-WP_011277136.1;Parent=gene-SACI_RS01045;Dbxref=Genbank:WP_011277136.1,GeneID:3474356;Name=WP_011277136.1;gbkey=CDS;inference=COORDINATES: similar to AA sequence:RefSeq:WP_011277136.1;locus_tag=SACI_RS01045;product=phosphatidate cytidylyltransferase;protein_id=WP_011277136.1;transl_table=11
NC_007181.1	RefSeq	gene	178908	179534	.	-	.	ID=gene-SACI_RS01050;Dbxref=GeneID:3474357;Name=SACI_RS01050;gbkey=Gene;gene_biotype=protein_coding;locus_tag=SACI_RS01050;old_locus_tag=Saci_0217
NC_007181.1	Protein Homology	CDS	178908	179534	.	-	0	ID=cds-WP_011277137.1;Parent=gene-SACI_RS01050;Dbxref=Genbank:WP_011277137.1,GeneID:3474357;Name=WP_011277137.1;gbkey=CDS;inference=COORDINATES: similar to AA sequence:RefSeq:WP_011277137.1;locus_tag=SACI_RS01050;product=hypothetical protein;protein_id=WP_011277137.1;transl_table=11
NC_007181.1	RefSeq	gene	179632	180072	.	+	.	ID=gene-SACI_RS01055;Dbxref=GeneID:3474358;Name=SACI_RS01055;gbkey=Gene;gene_biotype=protein_coding;locus_tag=SACI_RS01055;old_locus_tag=Saci_0218
NC_007181.1	Protein Homology	CDS	179632	180072	.	+	0	ID=cds-WP_011277138.1;Parent=gene-SACI_RS01055;Dbxref=Genbank:WP_011277138.1,GeneID:3474358;Name=WP_011277138.1;gbkey=CDS;inference=COORDINATES: similar to AA sequence:RefSeq:WP_011277138.1;locus_tag=SACI_RS01055;product=hypothetical protein;protein_id=WP_011277138.1;transl_table=11
NC_007181.1	RefSeq	gene	180060	181058	.	-	.	ID=gene-SACI_RS01060;Dbxref=GeneID:3474359;Name=SACI_RS01060;gbkey=Gene;gene_biotype=protein_coding;locus_tag=SACI_RS01060;old_locus_tag=Saci_0219
NC_007181.1	Protein Homology	CDS	180060	181058	.	-	0	ID=cds-WP_011277139.1;Parent=gene-SACI_RS01060;Dbxref=Genbank:WP_011277139.1,GeneID:3474359;Name=WP_011277139.1;gbkey=CDS;inference=COORDINATES: similar to AA sequence:RefSeq:WP_011277139.1;locus_tag=SACI_RS01060;product=FAD-binding oxidoreductase;protein_id=WP_011277139.1;transl_table=11
NC_007181.1	RefSeq	gene	181095	181892	.	+	.	ID=gene-SACI_RS01065;Dbxref=GeneID:3474360;Name=SACI_RS01065;gbkey=Gene;gene_biotype=protein_coding;locus_tag=SACI_RS01065;old_locus_tag=Saci_0220
NC_007181.1	Protein Homology	CDS	181095	181892	.	+	0	ID=cds-WP_011277140.1;Parent=gene-SACI_RS01065;Dbxref=Genbank:WP_011277140.1,GeneID:3474360;Name=WP_011277140.1;gbkey=CDS;inference=COORDINATES: similar to AA sequence:RefSeq:WP_011277140.1;locus_tag=SACI_RS01065;product=hypothetical protein;protein_id=WP_011277140.1;transl_table=11
NC_007181.1	RefSeq	gene	181889	182425	.	+	.	ID=gene-SACI_RS01070;Dbxref=GeneID:3474361;Name=SACI_RS01070;gbkey=Gene;gene_biotype=protein_coding;locus_tag=SACI_RS01070;old_locus_tag=Saci_0221
NC_007181.1	Protein Homology	CDS	181889	182425	.	+	0	ID=cds-WP_011277141.1;Parent=gene-SACI_RS01070;Dbxref=Genbank:WP_011277141.1,GeneID:3474361;Name=WP_011277141.1;gbkey=CDS;inference=COORDINATES: similar to AA sequence:RefSeq:WP_012712060.1;locus_tag=SACI_RS01070;product=MogA/MoaB family molybdenum cofactor biosynthesis protein;protein_id=WP_011277141.1;transl_table=11
NC_007181.1	RefSeq	gene	182422	182907	.	+	.	ID=gene-SACI_RS01075;Dbxref=GeneID:3474362;Name=SACI_RS01075;gbkey=Gene;gene_biotype=protein_coding;locus_tag=SACI_RS01075;old_locus_tag=Saci_0222
NC_007181.1	Protein Homology	CDS	182422	182907	.	+	0	ID=cds-WP_011277142.1;Parent=gene-SACI_RS01075;Dbxref=Genbank:WP_011277142.1,GeneID:3474362;Name=WP_011277142.1;gbkey=CDS;inference=COORDINATES: similar to AA sequence:RefSeq:WP_011277142.1;locus_tag=SACI_RS01075;product=DUF1286 domain-containing protein;protein_id=WP_011277142.1;transl_table=11
NC_007181.1	RefSeq	gene	183419	183733	.	-	.	ID=gene-SACI_RS01080;Dbxref=GeneID:3474363;Name=SACI_RS01080;gbkey=Gene;gene_biotype=protein_coding;locus_tag=SACI_RS01080;old_locus_tag=Saci_0223
NC_007181.1	Protein Homology	CDS	183419	183733	.	-	0	ID=cds-WP_015385385.1;Parent=gene-SACI_RS01080;Dbxref=Genbank:WP_015385385.1,GeneID:3474363;Name=WP_015385385.1;gbkey=CDS;inference=COORDINATES: similar to AA sequence:RefSeq:WP_015385385.1;locus_tag=SACI_RS01080;product=PaREP1 family protein;protein_id=WP_015385385.1;transl_table=11
NC_007181.1	RefSeq	gene	183747	184130	.	-	.	ID=gene-SACI_RS01085;Dbxref=GeneID:3474364;Name=SACI_RS01085;gbkey=Gene;gene_biotype=protein_coding;locus_tag=SACI_RS01085;old_locus_tag=Saci_0224
NC_007181.1	Protein Homology	CDS	183747	184130	.	-	0	ID=cds-WP_011277144.1;Parent=gene-SACI_RS01085;Dbxref=Genbank:WP_011277144.1,GeneID:3474364;Name=WP_011277144.1;gbkey=CDS;inference=COORDINATES: similar to AA sequence:RefSeq:WP_011277144.1;locus_tag=SACI_RS01085;product=PaREP1 family protein;protein_id=WP_011277144.1;transl_table=11
NC_007181.1	RefSeq	gene	186300	187166	.	+	.	ID=gene-SACI_RS01090;Dbxref=GeneID:3474365;Name=SACI_RS01090;gbkey=Gene;gene_biotype=protein_coding;locus_tag=SACI_RS01090;old_locus_tag=Saci_0225
NC_007181.1	Protein Homology	CDS	186300	187166	.	+	0	ID=cds-WP_011277145.1;Parent=gene-SACI_RS01090;Dbxref=Genbank:WP_011277145.1,GeneID:3474365;Name=WP_011277145.1;Ontology_term=GO:0016829;gbkey=CDS;go_function=lyase activity|0016829||IEA;inference=COORDINATES: similar to AA sequence:RefSeq:WP_015385819.1;locus_tag=SACI_RS01090;product=dihydrodipicolinate synthase family protein;protein_id=WP_011277145.1;transl_table=11
NC_007181.1	RefSeq	gene	187177	188112	.	+	.	ID=gene-SACI_RS01095;Dbxref=GeneID:3474366;Name=SACI_RS01095;gbkey=Gene;gene_biotype=protein_coding;locus_tag=SACI_RS01095;old_locus_tag=Saci_0226
NC_007181.1	Protein Homology	CDS	187177	188112	.	+	0	ID=cds-WP_011277146.1;Parent=gene-SACI_RS01095;Dbxref=Genbank:WP_011277146.1,GeneID:3474366;Name=WP_011277146.1;gbkey=CDS;inference=COORDINATES: similar to AA sequence:RefSeq:WP_011277146.1;locus_tag=SACI_RS01095;product=sugar kinase;protein_id=WP_011277146.1;transl_table=11
NC_007181.1	RefSeq	gene	188141	189664	.	+	.	ID=gene-SACI_RS01100;Dbxref=GeneID:3474367;Name=SACI_RS01100;gbkey=Gene;gene_biotype=protein_coding;locus_tag=SACI_RS01100;old_locus_tag=Saci_0227
NC_007181.1	Protein Homology	CDS	188141	189664	.	+	0	ID=cds-WP_011277147.1;Parent=gene-SACI_RS01100;Dbxref=Genbank:WP_011277147.1,GeneID:3474367;Name=WP_011277147.1;gbkey=CDS;inference=COORDINATES: similar to AA sequence:RefSeq:WP_014512965.1;locus_tag=SACI_RS01100;product=aldehyde dehydrogenase family protein;protein_id=WP_011277147.1;transl_table=11
NC_007181.1	RefSeq	gene	189727	190044	.	-	.	ID=gene-SACI_RS01105;Dbxref=GeneID:3474368;Name=SACI_RS01105;gbkey=Gene;gene_biotype=protein_coding;locus_tag=SACI_RS01105;old_locus_tag=Saci_0228
NC_007181.1	Protein Homology	CDS	189727	190044	.	-	0	ID=cds-WP_011277148.1;Parent=gene-SACI_RS01105;Dbxref=Genbank:WP_011277148.1,GeneID:3474368;Name=WP_011277148.1;gbkey=CDS;inference=COORDINATES: similar to AA sequence:RefSeq:WP_011277148.1;locus_tag=SACI_RS01105;product=Rieske 2Fe-2S domain-containing protein;protein_id=WP_011277148.1;transl_table=11
NC_007181.1	RefSeq	gene	190498	191061	.	+	.	ID=gene-SACI_RS01110;Dbxref=GeneID:3474712;Name=SACI_RS01110;gbkey=Gene;gene_biotype=protein_coding;locus_tag=SACI_RS01110;old_locus_tag=Saci_0229
NC_007181.1	Protein Homology	CDS	190498	191061	.	+	0	ID=cds-WP_011277149.1;Parent=gene-SACI_RS01110;Dbxref=Genbank:WP_011277149.1,GeneID:3474712;Name=WP_011277149.1;gbkey=CDS;inference=COORDINATES: similar to AA sequence:RefSeq:WP_011277149.1;locus_tag=SACI_RS01110;product=hypothetical protein;protein_id=WP_011277149.1;transl_table=11
NC_007181.1	RefSeq	gene	191187	191360	.	-	.	ID=gene-SACI_RS01115;Dbxref=GeneID:24780518;Name=SACI_RS01115;gbkey=Gene;gene_biotype=protein_coding;locus_tag=SACI_RS01115
NC_007181.1	Protein Homology	CDS	191187	191360	.	-	0	ID=cds-WP_230949653.1;Parent=gene-SACI_RS01115;Dbxref=Genbank:WP_230949653.1,GeneID:24780518;Name=WP_230949653.1;gbkey=CDS;inference=COORDINATES: similar to AA sequence:RefSeq:WP_015385387.1;locus_tag=SACI_RS01115;product=hypothetical protein;protein_id=WP_230949653.1;transl_table=11
NC_007181.1	RefSeq	gene	191363	192301	.	-	.	ID=gene-SACI_RS01120;Dbxref=GeneID:3474713;Name=SACI_RS01120;gbkey=Gene;gene_biotype=protein_coding;locus_tag=SACI_RS01120;old_locus_tag=Saci_0230
NC_007181.1	Protein Homology	CDS	191363	192301	.	-	0	ID=cds-WP_011277150.1;Parent=gene-SACI_RS01120;Dbxref=Genbank:WP_011277150.1,GeneID:3474713;Name=WP_011277150.1;gbkey=CDS;inference=COORDINATES: similar to AA sequence:RefSeq:WP_011277150.1;locus_tag=SACI_RS01120;product=mechanosensitive ion channel family protein;protein_id=WP_011277150.1;transl_table=11
NC_007181.1	RefSeq	gene	192612	193658	.	+	.	ID=gene-SACI_RS01125;Dbxref=GeneID:3474714;Name=SACI_RS01125;gbkey=Gene;gene_biotype=protein_coding;locus_tag=SACI_RS01125;old_locus_tag=Saci_0231
NC_007181.1	Protein Homology	CDS	192612	193658	.	+	0	ID=cds-WP_230949762.1;Parent=gene-SACI_RS01125;Dbxref=Genbank:WP_230949762.1,GeneID:3474714;Name=WP_230949762.1;Ontology_term=GO:0042742;gbkey=CDS;go_process=defense response to bacterium|0042742||IEA;inference=COORDINATES: similar to AA sequence:RefSeq:WP_011277151.1;locus_tag=SACI_RS01125;product=encapsulin;protein_id=WP_230949762.1;transl_table=11
NC_007181.1	RefSeq	gene	193627	194217	.	-	.	ID=gene-SACI_RS01130;Dbxref=GeneID:3474715;Name=SACI_RS01130;gbkey=Gene;gene_biotype=protein_coding;locus_tag=SACI_RS01130;old_locus_tag=Saci_0232
NC_007181.1	Protein Homology	CDS	193627	194217	.	-	0	ID=cds-WP_011277152.1;Parent=gene-SACI_RS01130;Dbxref=Genbank:WP_011277152.1,GeneID:3474715;Name=WP_011277152.1;gbkey=CDS;inference=COORDINATES: similar to AA sequence:RefSeq:WP_011277152.1;locus_tag=SACI_RS01130;product=hypothetical protein;protein_id=WP_011277152.1;transl_table=11
NC_007181.1	RefSeq	gene	194295	195149	.	+	.	ID=gene-SACI_RS01135;Dbxref=GeneID:3474716;Name=SACI_RS01135;gbkey=Gene;gene_biotype=protein_coding;locus_tag=SACI_RS01135;old_locus_tag=Saci_0233
NC_007181.1	Protein Homology	CDS	194295	195149	.	+	0	ID=cds-WP_015385388.1;Parent=gene-SACI_RS01135;Dbxref=Genbank:WP_015385388.1,GeneID:3474716;Name=WP_015385388.1;gbkey=CDS;inference=COORDINATES: similar to AA sequence:RefSeq:WP_015385388.1;locus_tag=SACI_RS01135;product=lysine exporter LysO family protein;protein_id=WP_015385388.1;transl_table=11
NC_007181.1	RefSeq	gene	195146	196270	.	+	.	ID=gene-SACI_RS01140;Dbxref=GeneID:3474717;Name=SACI_RS01140;gbkey=Gene;gene_biotype=protein_coding;locus_tag=SACI_RS01140;old_locus_tag=Saci_0234
NC_007181.1	Protein Homology	CDS	195146	196270	.	+	0	ID=cds-WP_015385389.1;Parent=gene-SACI_RS01140;Dbxref=Genbank:WP_015385389.1,GeneID:3474717;Name=WP_015385389.1;Ontology_term=GO:0055085;gbkey=CDS;go_process=transmembrane transport|0055085||IEA;inference=COORDINATES: similar to AA sequence:RefSeq:WP_015385389.1;locus_tag=SACI_RS01140;product=MFS transporter;protein_id=WP_015385389.1;transl_table=11
NC_007181.1	RefSeq	gene	196255	196752	.	-	.	ID=gene-SACI_RS01145;Dbxref=GeneID:3474718;Name=SACI_RS01145;gbkey=Gene;gene_biotype=protein_coding;locus_tag=SACI_RS01145;old_locus_tag=Saci_0236
NC_007181.1	Protein Homology	CDS	196255	196752	.	-	0	ID=cds-WP_011277154.1;Parent=gene-SACI_RS01145;Dbxref=Genbank:WP_011277154.1,GeneID:3474718;Name=WP_011277154.1;gbkey=CDS;inference=COORDINATES: similar to AA sequence:RefSeq:WP_011277154.1;locus_tag=SACI_RS01145;product=hypothetical protein;protein_id=WP_011277154.1;transl_table=11
NC_007181.1	RefSeq	gene	196832	197806	.	+	.	ID=gene-SACI_RS01150;Dbxref=GeneID:3474719;Name=SACI_RS01150;gbkey=Gene;gene_biotype=protein_coding;locus_tag=SACI_RS01150;old_locus_tag=Saci_0237
NC_007181.1	Protein Homology	CDS	196832	197806	.	+	0	ID=cds-WP_011277155.1;Parent=gene-SACI_RS01150;Dbxref=Genbank:WP_011277155.1,GeneID:3474719;Name=WP_011277155.1;gbkey=CDS;inference=COORDINATES: similar to AA sequence:RefSeq:WP_011277155.1;locus_tag=SACI_RS01150;product=metallopeptidase TldD-related protein;protein_id=WP_011277155.1;transl_table=11
NC_007181.1	RefSeq	gene	197851	198606	.	-	.	ID=gene-SACI_RS01155;Dbxref=GeneID:3474720;Name=SACI_RS01155;gbkey=Gene;gene_biotype=protein_coding;locus_tag=SACI_RS01155;old_locus_tag=Saci_0238
NC_007181.1	Protein Homology	CDS	197851	198606	.	-	0	ID=cds-WP_011277156.1;Parent=gene-SACI_RS01155;Dbxref=Genbank:WP_011277156.1,GeneID:3474720;Name=WP_011277156.1;gbkey=CDS;inference=COORDINATES: similar to AA sequence:RefSeq:WP_011277156.1;locus_tag=SACI_RS01155;product=SDR family oxidoreductase;protein_id=WP_011277156.1;transl_table=11
NC_007181.1	RefSeq	gene	198658	199305	.	+	.	ID=gene-SACI_RS01160;Dbxref=GeneID:3474721;Name=SACI_RS01160;gbkey=Gene;gene_biotype=protein_coding;locus_tag=SACI_RS01160;old_locus_tag=Saci_0239
NC_007181.1	Protein Homology	CDS	198658	199305	.	+	0	ID=cds-WP_011277157.1;Parent=gene-SACI_RS01160;Dbxref=Genbank:WP_011277157.1,GeneID:3474721;Name=WP_011277157.1;Ontology_term=GO:0008152;gbkey=CDS;go_process=metabolic process|0008152||IEA;inference=COORDINATES: similar to AA sequence:RefSeq:WP_011277157.1;locus_tag=SACI_RS01160;product=HAD-IA family hydrolase;protein_id=WP_011277157.1;transl_table=11
NC_007181.1	RefSeq	gene	199277	200863	.	-	.	ID=gene-SACI_RS01165;Dbxref=GeneID:3474722;Name=SACI_RS01165;gbkey=Gene;gene_biotype=protein_coding;locus_tag=SACI_RS01165;old_locus_tag=Saci_0240
NC_007181.1	Protein Homology	CDS	199277	200863	.	-	0	ID=cds-WP_011277158.1;Parent=gene-SACI_RS01165;Dbxref=Genbank:WP_011277158.1,GeneID:3474722;Name=WP_011277158.1;gbkey=CDS;inference=COORDINATES: similar to AA sequence:RefSeq:WP_011277158.1;locus_tag=SACI_RS01165;product=B12-binding domain-containing radical SAM protein;protein_id=WP_011277158.1;transl_table=11
NC_007181.1	RefSeq	gene	201088	201432	.	-	.	ID=gene-SACI_RS01170;Dbxref=GeneID:3474723;Name=SACI_RS01170;gbkey=Gene;gene_biotype=protein_coding;locus_tag=SACI_RS01170;old_locus_tag=Saci_0241
NC_007181.1	Protein Homology	CDS	201088	201432	.	-	0	ID=cds-WP_011277159.1;Parent=gene-SACI_RS01170;Dbxref=Genbank:WP_011277159.1,GeneID:3474723;Name=WP_011277159.1;gbkey=CDS;inference=COORDINATES: similar to AA sequence:RefSeq:WP_011277159.1;locus_tag=SACI_RS01170;product=hypothetical protein;protein_id=WP_011277159.1;transl_table=11
NC_007181.1	RefSeq	gene	201884	202708	.	+	.	ID=gene-SACI_RS01175;Dbxref=GeneID:3474724;Name=SACI_RS01175;gbkey=Gene;gene_biotype=protein_coding;locus_tag=SACI_RS01175;old_locus_tag=Saci_0242
NC_007181.1	Protein Homology	CDS	201884	202708	.	+	0	ID=cds-WP_011277160.1;Parent=gene-SACI_RS01175;Dbxref=Genbank:WP_011277160.1,GeneID:3474724;Name=WP_011277160.1;Ontology_term=GO:0006812,GO:0008324,GO:0015562,GO:0016020;gbkey=CDS;go_component=membrane|0016020||IEA;go_function=cation transmembrane transporter activity|0008324||IEA,efflux transmembrane transporter activity|0015562||IEA;go_process=cation transport|0006812||IEA;inference=COORDINATES: similar to AA sequence:RefSeq:WP_011277160.1;locus_tag=SACI_RS01175;product=cation diffusion facilitator family transporter;protein_id=WP_011277160.1;transl_table=11
NC_007181.1	RefSeq	gene	202705	203805	.	-	.	ID=gene-SACI_RS01180;Dbxref=GeneID:3474725;Name=SACI_RS01180;gbkey=Gene;gene_biotype=protein_coding;locus_tag=SACI_RS01180;old_locus_tag=Saci_0243
NC_007181.1	Protein Homology	CDS	202705	203805	.	-	0	ID=cds-WP_048054381.1;Parent=gene-SACI_RS01180;Dbxref=Genbank:WP_048054381.1,GeneID:3474725;Name=WP_048054381.1;gbkey=CDS;inference=COORDINATES: similar to AA sequence:RefSeq:WP_013738387.1;locus_tag=SACI_RS01180;product=citrate synthase;protein_id=WP_048054381.1;transl_table=11
NC_007181.1	RefSeq	gene	204081	204923	.	-	.	ID=gene-SACI_RS01190;Dbxref=GeneID:3474726;Name=prpB;gbkey=Gene;gene=prpB;gene_biotype=protein_coding;locus_tag=SACI_RS01190;old_locus_tag=Saci_0244
NC_007181.1	Protein Homology	CDS	204081	204923	.	-	0	ID=cds-WP_011277162.1;Parent=gene-SACI_RS01190;Dbxref=Genbank:WP_011277162.1,GeneID:3474726;Name=WP_011277162.1;Ontology_term=GO:0019629,GO:0046421;gbkey=CDS;gene=prpB;go_function=methylisocitrate lyase activity|0046421||IEA;go_process=propionate catabolic process%2C 2-methylcitrate cycle|0019629||IEA;inference=COORDINATES: similar to AA sequence:RefSeq:WP_011277162.1;locus_tag=SACI_RS01190;product=methylisocitrate lyase;protein_id=WP_011277162.1;transl_table=11
NC_007181.1	RefSeq	gene	204898	206193	.	-	.	ID=gene-SACI_RS01195;Dbxref=GeneID:3474727;Name=SACI_RS01195;gbkey=Gene;gene_biotype=protein_coding;locus_tag=SACI_RS01195;old_locus_tag=Saci_0245
NC_007181.1	Protein Homology	CDS	204898	206193	.	-	0	ID=cds-WP_011277163.1;Parent=gene-SACI_RS01195;Dbxref=Genbank:WP_011277163.1,GeneID:3474727;Name=WP_011277163.1;gbkey=CDS;inference=COORDINATES: similar to AA sequence:RefSeq:WP_011277163.1;locus_tag=SACI_RS01195;product=MmgE/PrpD family protein;protein_id=WP_011277163.1;transl_table=11
NC_007181.1	RefSeq	gene	206397	207317	.	+	.	ID=gene-SACI_RS01200;Dbxref=GeneID:3474728;Name=SACI_RS01200;gbkey=Gene;gene_biotype=protein_coding;locus_tag=SACI_RS01200;old_locus_tag=Saci_0246
NC_007181.1	Protein Homology	CDS	206397	207317	.	+	0	ID=cds-WP_011277164.1;Parent=gene-SACI_RS01200;Dbxref=Genbank:WP_011277164.1,GeneID:3474728;Name=WP_011277164.1;gbkey=CDS;inference=COORDINATES: similar to AA sequence:RefSeq:WP_011277164.1;locus_tag=SACI_RS01200;product=malate dehydrogenase;protein_id=WP_011277164.1;transl_table=11
NC_007181.1	RefSeq	gene	207319	208218	.	+	.	ID=gene-SACI_RS01205;Dbxref=GeneID:3474729;Name=SACI_RS01205;gbkey=Gene;gene_biotype=protein_coding;locus_tag=SACI_RS01205;old_locus_tag=Saci_0247
NC_007181.1	Protein Homology	CDS	207319	208218	.	+	0	ID=cds-WP_011277165.1;Parent=gene-SACI_RS01205;Dbxref=Genbank:WP_011277165.1,GeneID:3474729;Name=WP_011277165.1;gbkey=CDS;inference=COORDINATES: similar to AA sequence:RefSeq:WP_009991700.1;locus_tag=SACI_RS01205;product=2-hydroxyacid dehydrogenase;protein_id=WP_011277165.1;transl_table=11
NC_007181.1	RefSeq	gene	208282	208731	.	+	.	ID=gene-SACI_RS01210;Dbxref=GeneID:3474730;Name=SACI_RS01210;gbkey=Gene;gene_biotype=protein_coding;locus_tag=SACI_RS01210;old_locus_tag=Saci_0248
NC_007181.1	Protein Homology	CDS	208282	208731	.	+	0	ID=cds-WP_011277166.1;Parent=gene-SACI_RS01210;Dbxref=Genbank:WP_011277166.1,GeneID:3474730;Name=WP_011277166.1;gbkey=CDS;inference=COORDINATES: similar to AA sequence:RefSeq:WP_012712628.1;locus_tag=SACI_RS01210;product=EVE domain-containing protein;protein_id=WP_011277166.1;transl_table=11
NC_007181.1	RefSeq	gene	208803	209942	.	+	.	ID=gene-SACI_RS01215;Dbxref=GeneID:3474806;Name=SACI_RS01215;gbkey=Gene;gene_biotype=protein_coding;locus_tag=SACI_RS01215;old_locus_tag=Saci_0249
NC_007181.1	Protein Homology	CDS	208803	209942	.	+	0	ID=cds-WP_015385393.1;Parent=gene-SACI_RS01215;Dbxref=Genbank:WP_015385393.1,GeneID:3474806;Name=WP_015385393.1;gbkey=CDS;inference=COORDINATES: similar to AA sequence:RefSeq:WP_015385393.1;locus_tag=SACI_RS01215;product=alanine--glyoxylate aminotransferase family protein;protein_id=WP_015385393.1;transl_table=11
NC_007181.1	RefSeq	gene	209952	210617	.	+	.	ID=gene-SACI_RS01220;Dbxref=GeneID:3474807;Name=bluB;gbkey=Gene;gene=bluB;gene_biotype=protein_coding;locus_tag=SACI_RS01220;old_locus_tag=Saci_0250
NC_007181.1	Protein Homology	CDS	209952	210617	.	+	0	ID=cds-WP_011277168.1;Parent=gene-SACI_RS01220;Dbxref=Genbank:WP_011277168.1,GeneID:3474807;Name=WP_011277168.1;Ontology_term=GO:0009236,GO:0032363,GO:0016722;gbkey=CDS;gene=bluB;go_function=oxidoreductase activity%2C acting on metal ions|0016722||IEA;go_process=cobalamin biosynthetic process|0009236||IEA,FMN catabolic process|0032363||IEA;inference=COORDINATES: similar to AA sequence:RefSeq:WP_011277168.1;locus_tag=SACI_RS01220;product=5%2C6-dimethylbenzimidazole synthase;protein_id=WP_011277168.1;transl_table=11
NC_007181.1	RefSeq	gene	210738	210971	.	-	.	ID=gene-SACI_RS01225;Dbxref=GeneID:3474808;Name=SACI_RS01225;gbkey=Gene;gene_biotype=protein_coding;locus_tag=SACI_RS01225;old_locus_tag=Saci_0251
NC_007181.1	Protein Homology	CDS	210738	210971	.	-	0	ID=cds-WP_011277170.1;Parent=gene-SACI_RS01225;Dbxref=Genbank:WP_011277170.1,GeneID:3474808;Name=WP_011277170.1;gbkey=CDS;inference=COORDINATES: similar to AA sequence:RefSeq:WP_011277170.1;locus_tag=SACI_RS01225;product=hypothetical protein;protein_id=WP_011277170.1;transl_table=11
NC_007181.1	RefSeq	gene	211084	211569	.	-	.	ID=gene-SACI_RS01230;Dbxref=GeneID:3474809;Name=SACI_RS01230;gbkey=Gene;gene_biotype=protein_coding;locus_tag=SACI_RS01230;old_locus_tag=Saci_0252
NC_007181.1	Protein Homology	CDS	211084	211569	.	-	0	ID=cds-WP_011277171.1;Parent=gene-SACI_RS01230;Dbxref=Genbank:WP_011277171.1,GeneID:3474809;Name=WP_011277171.1;gbkey=CDS;inference=COORDINATES: similar to AA sequence:RefSeq:WP_011277171.1;locus_tag=SACI_RS01230;product=3-isopropylmalate dehydratase small subunit;protein_id=WP_011277171.1;transl_table=11
NC_007181.1	RefSeq	gene	211569	212813	.	-	.	ID=gene-SACI_RS01235;Dbxref=GeneID:3474810;Name=SACI_RS01235;gbkey=Gene;gene_biotype=protein_coding;locus_tag=SACI_RS01235;old_locus_tag=Saci_0253
NC_007181.1	Protein Homology	CDS	211569	212813	.	-	0	ID=cds-WP_011277172.1;Parent=gene-SACI_RS01235;Dbxref=Genbank:WP_011277172.1,GeneID:3474810;Name=WP_011277172.1;gbkey=CDS;inference=COORDINATES: similar to AA sequence:RefSeq:WP_011277172.1;locus_tag=SACI_RS01235;product=3-isopropylmalate dehydratase large subunit;protein_id=WP_011277172.1;transl_table=11
NC_007181.1	RefSeq	gene	212877	213713	.	-	.	ID=gene-SACI_RS01240;Dbxref=GeneID:3474811;Name=tatC;gbkey=Gene;gene=tatC;gene_biotype=protein_coding;locus_tag=SACI_RS01240;old_locus_tag=Saci_0254
NC_007181.1	Protein Homology	CDS	212877	213713	.	-	0	ID=cds-WP_011277173.1;Parent=gene-SACI_RS01240;Dbxref=Genbank:WP_011277173.1,GeneID:3474811;Name=WP_011277173.1;Ontology_term=GO:0015628,GO:0005887;gbkey=CDS;gene=tatC;go_component=integral component of plasma membrane|0005887||IEA;go_process=protein secretion by the type II secretion system|0015628||IEA;inference=COORDINATES: similar to AA sequence:RefSeq:WP_011277173.1;locus_tag=SACI_RS01240;product=twin-arginine translocase subunit TatC;protein_id=WP_011277173.1;transl_table=11
NC_007181.1	RefSeq	gene	213685	214068	.	-	.	ID=gene-SACI_RS01245;Dbxref=GeneID:3474812;Name=SACI_RS01245;gbkey=Gene;gene_biotype=protein_coding;locus_tag=SACI_RS01245;old_locus_tag=Saci_0255
NC_007181.1	Protein Homology	CDS	213685	214068	.	-	0	ID=cds-WP_011277174.1;Parent=gene-SACI_RS01245;Dbxref=Genbank:WP_011277174.1,GeneID:3474812;Name=WP_011277174.1;gbkey=CDS;inference=COORDINATES: similar to AA sequence:RefSeq:WP_011277174.1;locus_tag=SACI_RS01245;product=hypothetical protein;protein_id=WP_011277174.1;transl_table=11
NC_007181.1	RefSeq	gene	214096	214386	.	-	.	ID=gene-SACI_RS01250;Dbxref=GeneID:3474813;Name=SACI_RS01250;gbkey=Gene;gene_biotype=protein_coding;locus_tag=SACI_RS01250;old_locus_tag=Saci_0256
NC_007181.1	Protein Homology	CDS	214096	214386	.	-	0	ID=cds-WP_011277175.1;Parent=gene-SACI_RS01250;Dbxref=Genbank:WP_011277175.1,GeneID:3474813;Name=WP_011277175.1;gbkey=CDS;inference=COORDINATES: similar to AA sequence:RefSeq:WP_011277175.1;locus_tag=SACI_RS01250;product=twin-arginine translocase TatA/TatE family subunit;protein_id=WP_011277175.1;transl_table=11
NC_007181.1	RefSeq	gene	214660	215376	.	+	.	ID=gene-SACI_RS01255;Dbxref=GeneID:3474814;Name=SACI_RS01255;gbkey=Gene;gene_biotype=protein_coding;locus_tag=SACI_RS01255;old_locus_tag=Saci_0257
NC_007181.1	Protein Homology	CDS	214660	215376	.	+	0	ID=cds-WP_011277176.1;Parent=gene-SACI_RS01255;Dbxref=Genbank:WP_011277176.1,GeneID:3474814;Name=WP_011277176.1;gbkey=CDS;inference=COORDINATES: similar to AA sequence:RefSeq:WP_011277176.1;locus_tag=SACI_RS01255;product=ABC transporter ATP-binding protein;protein_id=WP_011277176.1;transl_table=11
NC_007181.1	RefSeq	gene	215373	217004	.	+	.	ID=gene-SACI_RS01260;Dbxref=GeneID:3474815;Name=SACI_RS01260;gbkey=Gene;gene_biotype=protein_coding;locus_tag=SACI_RS01260;old_locus_tag=Saci_0258
NC_007181.1	Protein Homology	CDS	215373	217004	.	+	0	ID=cds-WP_011277177.1;Parent=gene-SACI_RS01260;Dbxref=Genbank:WP_011277177.1,GeneID:3474815;Name=WP_011277177.1;Ontology_term=GO:0016020;gbkey=CDS;go_component=membrane|0016020||IEA;inference=COORDINATES: similar to AA sequence:RefSeq:WP_014513463.1;locus_tag=SACI_RS01260;product=ABC transporter permease subunit;protein_id=WP_011277177.1;transl_table=11
NC_007181.1	RefSeq	gene	217169	218701	.	+	.	ID=gene-SACI_RS01265;Dbxref=GeneID:3474817;Name=SACI_RS01265;gbkey=Gene;gene_biotype=protein_coding;locus_tag=SACI_RS01265;old_locus_tag=Saci_0260
NC_007181.1	Protein Homology	CDS	217169	218701	.	+	0	ID=cds-WP_011277178.1;Parent=gene-SACI_RS01265;Dbxref=Genbank:WP_011277178.1,GeneID:3474817;Name=WP_011277178.1;Note=catalyzes the ATP-dependent carboxylation of a covalently attached biotin and the transfer of the carboxyl group to pyruvate forming oxaloacetate;gbkey=CDS;inference=COORDINATES: similar to AA sequence:RefSeq:WP_012715488.1;locus_tag=SACI_RS01265;product=biotin carboxylase;protein_id=WP_011277178.1;transl_table=11
NC_007181.1	RefSeq	gene	218701	219204	.	+	.	ID=gene-SACI_RS01270;Dbxref=GeneID:3474818;Name=SACI_RS01270;gbkey=Gene;gene_biotype=protein_coding;locus_tag=SACI_RS01270;old_locus_tag=Saci_0261
NC_007181.1	Protein Homology	CDS	218701	219204	.	+	0	ID=cds-WP_011277179.1;Parent=gene-SACI_RS01270;Dbxref=Genbank:WP_011277179.1,GeneID:3474818;Name=WP_011277179.1;gbkey=CDS;inference=COORDINATES: similar to AA sequence:RefSeq:WP_011277179.1;locus_tag=SACI_RS01270;product=biotin/lipoyl-binding protein;protein_id=WP_011277179.1;transl_table=11
NC_007181.1	RefSeq	gene	219222	220781	.	+	.	ID=gene-SACI_RS01275;Dbxref=GeneID:3474819;Name=SACI_RS01275;gbkey=Gene;gene_biotype=protein_coding;locus_tag=SACI_RS01275;old_locus_tag=Saci_0262
NC_007181.1	Protein Homology	CDS	219222	220781	.	+	0	ID=cds-WP_048054382.1;Parent=gene-SACI_RS01275;Dbxref=Genbank:WP_048054382.1,GeneID:3474819;Name=WP_048054382.1;gbkey=CDS;inference=COORDINATES: similar to AA sequence:RefSeq:WP_012021320.1;locus_tag=SACI_RS01275;product=acyl-CoA carboxylase subunit beta;protein_id=WP_048054382.1;transl_table=11
NC_007181.1	RefSeq	gene	220907	223024	.	-	.	ID=gene-SACI_RS01280;Dbxref=GeneID:3474820;Name=SACI_RS01280;gbkey=Gene;gene_biotype=protein_coding;locus_tag=SACI_RS01280;old_locus_tag=Saci_0263
NC_007181.1	Protein Homology	CDS	220907	223024	.	-	0	ID=cds-WP_011277181.1;Parent=gene-SACI_RS01280;Dbxref=Genbank:WP_011277181.1,GeneID:3474820;Name=WP_011277181.1;Ontology_term=GO:0005524;gbkey=CDS;go_function=ATP binding|0005524||IEA;inference=COORDINATES: similar to AA sequence:RefSeq:WP_011277181.1;locus_tag=SACI_RS01280;product=DEAD/DEAH box helicase;protein_id=WP_011277181.1;transl_table=11
NC_007181.1	RefSeq	gene	223187	223384	.	+	.	ID=gene-SACI_RS01285;Dbxref=GeneID:3474821;Name=SACI_RS01285;gbkey=Gene;gene_biotype=protein_coding;locus_tag=SACI_RS01285;old_locus_tag=Saci_0264
NC_007181.1	Protein Homology	CDS	223187	223384	.	+	0	ID=cds-WP_011277182.1;Parent=gene-SACI_RS01285;Dbxref=Genbank:WP_011277182.1,GeneID:3474821;Name=WP_011277182.1;gbkey=CDS;inference=COORDINATES: similar to AA sequence:RefSeq:WP_011277182.1;locus_tag=SACI_RS01285;product=ribbon-helix-helix domain-containing protein;protein_id=WP_011277182.1;transl_table=11
NC_007181.1	RefSeq	gene	223381	224352	.	+	.	ID=gene-SACI_RS01290;Dbxref=GeneID:3474822;Name=SACI_RS01290;gbkey=Gene;gene_biotype=protein_coding;locus_tag=SACI_RS01290;old_locus_tag=Saci_0265
NC_007181.1	Protein Homology	CDS	223381	224352	.	+	0	ID=cds-WP_011277183.1;Parent=gene-SACI_RS01290;Dbxref=Genbank:WP_011277183.1,GeneID:3474822;Name=WP_011277183.1;gbkey=CDS;inference=COORDINATES: similar to AA sequence:RefSeq:WP_015385821.1;locus_tag=SACI_RS01290;product=inorganic phosphate transporter family protein;protein_id=WP_011277183.1;transl_table=11
NC_007181.1	RefSeq	gene	224341	225003	.	-	.	ID=gene-SACI_RS01295;Dbxref=GeneID:3474823;Name=SACI_RS01295;gbkey=Gene;gene_biotype=protein_coding;locus_tag=SACI_RS01295;old_locus_tag=Saci_0266
NC_007181.1	Protein Homology	CDS	224341	225003	.	-	0	ID=cds-WP_011277184.1;Parent=gene-SACI_RS01295;Dbxref=Genbank:WP_011277184.1,GeneID:3474823;Name=WP_011277184.1;gbkey=CDS;inference=COORDINATES: similar to AA sequence:RefSeq:WP_011277184.1;locus_tag=SACI_RS01295;product=DUF47 family protein;protein_id=WP_011277184.1;transl_table=11
NC_007181.1	RefSeq	gene	225059	226192	.	-	.	ID=gene-SACI_RS01300;Dbxref=GeneID:3474824;Name=SACI_RS01300;gbkey=Gene;gene_biotype=protein_coding;locus_tag=SACI_RS01300;old_locus_tag=Saci_0267
NC_007181.1	Protein Homology	CDS	225059	226192	.	-	0	ID=cds-WP_011277185.1;Parent=gene-SACI_RS01300;Dbxref=Genbank:WP_011277185.1,GeneID:3474824;Name=WP_011277185.1;gbkey=CDS;inference=COORDINATES: similar to AA sequence:RefSeq:WP_016729632.1;locus_tag=SACI_RS01300;product=DUF763 domain-containing protein;protein_id=WP_011277185.1;transl_table=11
NC_007181.1	RefSeq	gene	226230	226892	.	+	.	ID=gene-SACI_RS01305;Dbxref=GeneID:3473873;Name=SACI_RS01305;gbkey=Gene;gene_biotype=protein_coding;locus_tag=SACI_RS01305;old_locus_tag=Saci_0268
NC_007181.1	Protein Homology	CDS	226230	226892	.	+	0	ID=cds-WP_011277186.1;Parent=gene-SACI_RS01305;Dbxref=Genbank:WP_011277186.1,GeneID:3473873;Name=WP_011277186.1;gbkey=CDS;inference=COORDINATES: similar to AA sequence:RefSeq:WP_011277186.1;locus_tag=SACI_RS01305;product=metallophosphoesterase;protein_id=WP_011277186.1;transl_table=11
NC_007181.1	RefSeq	gene	226899	227720	.	-	.	ID=gene-SACI_RS01310;Dbxref=GeneID:3473874;Name=SACI_RS01310;gbkey=Gene;gene_biotype=protein_coding;locus_tag=SACI_RS01310;old_locus_tag=Saci_0269
NC_007181.1	Protein Homology	CDS	226899	227720	.	-	0	ID=cds-WP_011277187.1;Parent=gene-SACI_RS01310;Dbxref=Genbank:WP_011277187.1,GeneID:3473874;Name=WP_011277187.1;gbkey=CDS;inference=COORDINATES: similar to AA sequence:RefSeq:WP_011277187.1;locus_tag=SACI_RS01310;product=zinc ribbon domain-containing protein;protein_id=WP_011277187.1;transl_table=11
NC_007181.1	RefSeq	gene	227747	228460	.	-	.	ID=gene-SACI_RS01315;Dbxref=GeneID:3473875;Name=SACI_RS01315;gbkey=Gene;gene_biotype=protein_coding;locus_tag=SACI_RS01315;old_locus_tag=Saci_0270
NC_007181.1	Protein Homology	CDS	227747	228460	.	-	0	ID=cds-WP_011277188.1;Parent=gene-SACI_RS01315;Dbxref=Genbank:WP_011277188.1,GeneID:3473875;Name=WP_011277188.1;gbkey=CDS;inference=COORDINATES: similar to AA sequence:RefSeq:WP_011277188.1;locus_tag=SACI_RS01315;product=class II glutamine amidotransferase;protein_id=WP_011277188.1;transl_table=11
NC_007181.1	RefSeq	gene	228453	229148	.	-	.	ID=gene-SACI_RS01320;Dbxref=GeneID:3473876;Name=SACI_RS01320;gbkey=Gene;gene_biotype=protein_coding;locus_tag=SACI_RS01320;old_locus_tag=Saci_0271
NC_007181.1	Protein Homology	CDS	228453	229148	.	-	0	ID=cds-WP_011277189.1;Parent=gene-SACI_RS01320;Dbxref=Genbank:WP_011277189.1,GeneID:3473876;Name=WP_011277189.1;gbkey=CDS;inference=COORDINATES: similar to AA sequence:RefSeq:WP_011277189.1;locus_tag=SACI_RS01320;product=MBL fold metallo-hydrolase;protein_id=WP_011277189.1;transl_table=11
NC_007181.1	RefSeq	gene	229242	230108	.	-	.	ID=gene-SACI_RS01325;Dbxref=GeneID:3473877;Name=SACI_RS01325;gbkey=Gene;gene_biotype=protein_coding;locus_tag=SACI_RS01325;old_locus_tag=Saci_0272
NC_007181.1	Protein Homology	CDS	229242	230108	.	-	0	ID=cds-WP_011277190.1;Parent=gene-SACI_RS01325;Dbxref=Genbank:WP_011277190.1,GeneID:3473877;Name=WP_011277190.1;gbkey=CDS;inference=COORDINATES: similar to AA sequence:RefSeq:WP_011277190.1;locus_tag=SACI_RS01325;product=PfkB family carbohydrate kinase;protein_id=WP_011277190.1;transl_table=11
NC_007181.1	RefSeq	gene	230105	231292	.	-	.	ID=gene-SACI_RS01330;Dbxref=GeneID:3473878;Name=thiD;gbkey=Gene;gene=thiD;gene_biotype=protein_coding;locus_tag=SACI_RS01330;old_locus_tag=Saci_0273
NC_007181.1	Protein Homology	CDS	230105	231292	.	-	0	ID=cds-WP_015385396.1;Parent=gene-SACI_RS01330;Dbxref=Genbank:WP_015385396.1,GeneID:3473878;Name=WP_015385396.1;Ontology_term=GO:0009228,GO:0008902,GO:0008972;gbkey=CDS;gene=thiD;go_function=hydroxymethylpyrimidine kinase activity|0008902||IEA,phosphomethylpyrimidine kinase activity|0008972||IEA;go_process=thiamine biosynthetic process|0009228||IEA;inference=COORDINATES: similar to AA sequence:RefSeq:WP_015385396.1;locus_tag=SACI_RS01330;product=bifunctional hydroxymethylpyrimidine kinase/phosphomethylpyrimidine kinase;protein_id=WP_015385396.1;transl_table=11
NC_007181.1	RefSeq	gene	231354	231965	.	-	.	ID=gene-SACI_RS01335;Dbxref=GeneID:3473879;Name=cas4;gbkey=Gene;gene=cas4;gene_biotype=protein_coding;locus_tag=SACI_RS01335;old_locus_tag=Saci_0274
NC_007181.1	Protein Homology	CDS	231354	231965	.	-	0	ID=cds-WP_011277192.1;Parent=gene-SACI_RS01335;Dbxref=Genbank:WP_011277192.1,GeneID:3473879;Name=WP_011277192.1;Ontology_term=GO:0043571,GO:0004518;gbkey=CDS;gene=cas4;go_function=nuclease activity|0004518||IEA;go_process=maintenance of CRISPR repeat elements|0043571||IEA;inference=COORDINATES: similar to AA sequence:RefSeq:WP_011277192.1;locus_tag=SACI_RS01335;product=CRISPR-associated protein Cas4;protein_id=WP_011277192.1;transl_table=11
NC_007181.1	RefSeq	gene	231969	233144	.	-	.	ID=gene-SACI_RS01340;Dbxref=GeneID:3473880;Name=SACI_RS01340;gbkey=Gene;gene_biotype=protein_coding;locus_tag=SACI_RS01340;old_locus_tag=Saci_0275
NC_007181.1	Protein Homology	CDS	231969	233144	.	-	0	ID=cds-WP_011277193.1;Parent=gene-SACI_RS01340;Dbxref=Genbank:WP_011277193.1,GeneID:3473880;Name=WP_011277193.1;gbkey=CDS;inference=COORDINATES: similar to AA sequence:RefSeq:WP_011277193.1;locus_tag=SACI_RS01340;product=glycosyltransferase family 2 protein;protein_id=WP_011277193.1;transl_table=11
NC_007181.1	RefSeq	gene	233183	233515	.	+	.	ID=gene-SACI_RS01345;Dbxref=GeneID:3473881;Name=SACI_RS01345;gbkey=Gene;gene_biotype=protein_coding;locus_tag=SACI_RS01345;old_locus_tag=Saci_0276
NC_007181.1	Protein Homology	CDS	233183	233515	.	+	0	ID=cds-WP_015385397.1;Parent=gene-SACI_RS01345;Dbxref=Genbank:WP_015385397.1,GeneID:3473881;Name=WP_015385397.1;gbkey=CDS;inference=COORDINATES: similar to AA sequence:RefSeq:WP_015385397.1;locus_tag=SACI_RS01345;product=hypothetical protein;protein_id=WP_015385397.1;transl_table=11
NC_007181.1	RefSeq	gene	233532	234461	.	+	.	ID=gene-SACI_RS01350;Dbxref=GeneID:3473882;Name=SACI_RS01350;gbkey=Gene;gene_biotype=protein_coding;locus_tag=SACI_RS01350;old_locus_tag=Saci_0277
NC_007181.1	Protein Homology	CDS	233532	234461	.	+	0	ID=cds-WP_011277195.1;Parent=gene-SACI_RS01350;Dbxref=Genbank:WP_011277195.1,GeneID:3473882;Name=WP_011277195.1;gbkey=CDS;inference=COORDINATES: similar to AA sequence:RefSeq:WP_011277195.1;locus_tag=SACI_RS01350;product=MBL fold metallo-hydrolase;protein_id=WP_011277195.1;transl_table=11
NC_007181.1	RefSeq	gene	234430	235164	.	-	.	ID=gene-SACI_RS01355;Dbxref=GeneID:3473883;Name=SACI_RS01355;gbkey=Gene;gene_biotype=protein_coding;locus_tag=SACI_RS01355;old_locus_tag=Saci_0278
NC_007181.1	Protein Homology	CDS	234430	235164	.	-	0	ID=cds-WP_230937891.1;Parent=gene-SACI_RS01355;Dbxref=Genbank:WP_230937891.1,GeneID:3473883;Name=WP_230937891.1;gbkey=CDS;inference=COORDINATES: similar to AA sequence:RefSeq:WP_010980407.1;locus_tag=SACI_RS01355;product=VIT1/CCC1 transporter family protein;protein_id=WP_230937891.1;transl_table=11
NC_007181.1	RefSeq	gene	235258	235728	.	-	.	ID=gene-SACI_RS01360;Dbxref=GeneID:3473884;Name=SACI_RS01360;gbkey=Gene;gene_biotype=protein_coding;locus_tag=SACI_RS01360;old_locus_tag=Saci_0279
NC_007181.1	Protein Homology	CDS	235258	235728	.	-	0	ID=cds-WP_011277197.1;Parent=gene-SACI_RS01360;Dbxref=Genbank:WP_011277197.1,GeneID:3473884;Name=WP_011277197.1;gbkey=CDS;inference=COORDINATES: similar to AA sequence:RefSeq:WP_011277197.1;locus_tag=SACI_RS01360;product=AAA-associated domain-containing protein;protein_id=WP_011277197.1;transl_table=11
NC_007181.1	RefSeq	gene	235769	237157	.	-	.	ID=gene-SACI_RS01365;Dbxref=GeneID:3473885;Name=queC;gbkey=Gene;gene=queC;gene_biotype=protein_coding;locus_tag=SACI_RS01365;old_locus_tag=Saci_0280
NC_007181.1	Protein Homology	CDS	235769	237157	.	-	0	ID=cds-WP_011277198.1;Parent=gene-SACI_RS01365;Dbxref=Genbank:WP_011277198.1,GeneID:3473885;Name=WP_011277198.1;Ontology_term=GO:0008616;gbkey=CDS;gene=queC;go_process=queuosine biosynthetic process|0008616||IEA;inference=COORDINATES: similar to AA sequence:RefSeq:WP_011277198.1;locus_tag=SACI_RS01365;product=7-cyano-7-deazaguanine synthase QueC;protein_id=WP_011277198.1;transl_table=11
NC_007181.1	RefSeq	gene	237191	239431	.	+	.	ID=gene-SACI_RS01370;Dbxref=GeneID:3473886;Name=SACI_RS01370;gbkey=Gene;gene_biotype=protein_coding;locus_tag=SACI_RS01370;old_locus_tag=Saci_0281
NC_007181.1	Protein Homology	CDS	237191	239431	.	+	0	ID=cds-WP_011277199.1;Parent=gene-SACI_RS01370;Dbxref=Genbank:WP_011277199.1,GeneID:3473886;Name=WP_011277199.1;gbkey=CDS;inference=COORDINATES: similar to AA sequence:RefSeq:WP_011277199.1;locus_tag=SACI_RS01370;product=DEAD/DEAH box helicase;protein_id=WP_011277199.1;transl_table=11
NC_007181.1	RefSeq	gene	239462	240322	.	+	.	ID=gene-SACI_RS01375;Dbxref=GeneID:3473887;Name=SACI_RS01375;gbkey=Gene;gene_biotype=protein_coding;locus_tag=SACI_RS01375;old_locus_tag=Saci_0282
NC_007181.1	Protein Homology	CDS	239462	240322	.	+	0	ID=cds-WP_048054383.1;Parent=gene-SACI_RS01375;Dbxref=Genbank:WP_048054383.1,GeneID:3473887;Name=WP_048054383.1;gbkey=CDS;inference=COORDINATES: similar to AA sequence:RefSeq:WP_012736098.1;locus_tag=SACI_RS01375;product=sulfite exporter TauE/SafE family protein;protein_id=WP_048054383.1;transl_table=11
NC_007181.1	RefSeq	gene	240312	240680	.	+	.	ID=gene-SACI_RS01380;Dbxref=GeneID:3473888;Name=SACI_RS01380;gbkey=Gene;gene_biotype=protein_coding;locus_tag=SACI_RS01380;old_locus_tag=Saci_0283
NC_007181.1	Protein Homology	CDS	240312	240680	.	+	0	ID=cds-WP_011277201.1;Parent=gene-SACI_RS01380;Dbxref=Genbank:WP_011277201.1,GeneID:3473888;Name=WP_011277201.1;gbkey=CDS;inference=COORDINATES: similar to AA sequence:RefSeq:WP_011277201.1;locus_tag=SACI_RS01380;product=DUF1634 domain-containing protein;protein_id=WP_011277201.1;transl_table=11
NC_007181.1	RefSeq	gene	240684	241187	.	+	.	ID=gene-SACI_RS01385;Dbxref=GeneID:3473889;Name=SACI_RS01385;gbkey=Gene;gene_biotype=protein_coding;locus_tag=SACI_RS01385;old_locus_tag=Saci_0284
NC_007181.1	Protein Homology	CDS	240684	241187	.	+	0	ID=cds-WP_011277202.1;Parent=gene-SACI_RS01385;Dbxref=Genbank:WP_011277202.1,GeneID:3473889;Name=WP_011277202.1;gbkey=CDS;inference=COORDINATES: similar to AA sequence:RefSeq:WP_011277202.1;locus_tag=SACI_RS01385;product=hypothetical protein;protein_id=WP_011277202.1;transl_table=11
NC_007181.1	RefSeq	gene	241184	241621	.	+	.	ID=gene-SACI_RS01390;Dbxref=GeneID:3473890;Name=SACI_RS01390;gbkey=Gene;gene_biotype=protein_coding;locus_tag=SACI_RS01390;old_locus_tag=Saci_0285
NC_007181.1	Protein Homology	CDS	241184	241621	.	+	0	ID=cds-WP_011277203.1;Parent=gene-SACI_RS01390;Dbxref=Genbank:WP_011277203.1,GeneID:3473890;Name=WP_011277203.1;gbkey=CDS;inference=COORDINATES: similar to AA sequence:RefSeq:WP_011277203.1;locus_tag=SACI_RS01390;product=hypothetical protein;protein_id=WP_011277203.1;transl_table=11
NC_007181.1	RefSeq	gene	241651	242223	.	-	.	ID=gene-SACI_RS01395;Dbxref=GeneID:3473891;Name=SACI_RS01395;gbkey=Gene;gene_biotype=protein_coding;locus_tag=SACI_RS01395;old_locus_tag=Saci_0286
NC_007181.1	Protein Homology	CDS	241651	242223	.	-	0	ID=cds-WP_011277204.1;Parent=gene-SACI_RS01395;Dbxref=Genbank:WP_011277204.1,GeneID:3473891;Name=WP_011277204.1;gbkey=CDS;inference=COORDINATES: similar to AA sequence:RefSeq:WP_011277204.1;locus_tag=SACI_RS01395;product=DedA family protein;protein_id=WP_011277204.1;transl_table=11
NC_007181.1	RefSeq	gene	242410	242832	.	-	.	ID=gene-SACI_RS01400;Dbxref=GeneID:3474551;Name=SACI_RS01400;gbkey=Gene;gene_biotype=protein_coding;locus_tag=SACI_RS01400;old_locus_tag=Saci_0287
NC_007181.1	Protein Homology	CDS	242410	242832	.	-	0	ID=cds-WP_015385399.1;Parent=gene-SACI_RS01400;Dbxref=Genbank:WP_015385399.1,GeneID:3474551;Name=WP_015385399.1;gbkey=CDS;inference=COORDINATES: similar to AA sequence:RefSeq:WP_015385399.1;locus_tag=SACI_RS01400;product=hypothetical protein;protein_id=WP_015385399.1;transl_table=11
NC_007181.1	RefSeq	gene	243042	243431	.	+	.	ID=gene-SACI_RS01405;Dbxref=GeneID:3474552;Name=SACI_RS01405;gbkey=Gene;gene_biotype=protein_coding;locus_tag=SACI_RS01405;old_locus_tag=Saci_0288
NC_007181.1	Protein Homology	CDS	243042	243431	.	+	0	ID=cds-WP_015385400.1;Parent=gene-SACI_RS01405;Dbxref=Genbank:WP_015385400.1,GeneID:3474552;Name=WP_015385400.1;gbkey=CDS;inference=COORDINATES: similar to AA sequence:RefSeq:WP_015385400.1;locus_tag=SACI_RS01405;product=CBS domain-containing protein;protein_id=WP_015385400.1;transl_table=11
NC_007181.1	RefSeq	gene	243777	244823	.	-	.	ID=gene-SACI_RS01410;Dbxref=GeneID:3474553;Name=SACI_RS01410;gbkey=Gene;gene_biotype=protein_coding;locus_tag=SACI_RS01410;old_locus_tag=Saci_0289
NC_007181.1	Protein Homology	CDS	243777	244823	.	-	0	ID=cds-WP_230937890.1;Parent=gene-SACI_RS01410;Dbxref=Genbank:WP_230937890.1,GeneID:3474553;Name=WP_230937890.1;gbkey=CDS;inference=COORDINATES: similar to AA sequence:RefSeq:WP_011277207.1;locus_tag=SACI_RS01410;product=ATP-binding protein;protein_id=WP_230937890.1;transl_table=11
NC_007181.1	RefSeq	gene	245249	245980	.	+	.	ID=gene-SACI_RS01415;Dbxref=GeneID:3474554;Name=SACI_RS01415;gbkey=Gene;gene_biotype=protein_coding;locus_tag=SACI_RS01415;old_locus_tag=Saci_0290
NC_007181.1	Protein Homology	CDS	245249	245980	.	+	0	ID=cds-WP_011277208.1;Parent=gene-SACI_RS01415;Dbxref=Genbank:WP_011277208.1,GeneID:3474554;Name=WP_011277208.1;gbkey=CDS;inference=COORDINATES: similar to AA sequence:RefSeq:WP_011277208.1;locus_tag=SACI_RS01415;product=electron transfer flavoprotein subunit beta/FixA family protein;protein_id=WP_011277208.1;transl_table=11
NC_007181.1	RefSeq	gene	245977	246822	.	+	.	ID=gene-SACI_RS01420;Dbxref=GeneID:3474555;Name=SACI_RS01420;gbkey=Gene;gene_biotype=protein_coding;locus_tag=SACI_RS01420;old_locus_tag=Saci_0291
NC_007181.1	Protein Homology	CDS	245977	246822	.	+	0	ID=cds-WP_011277209.1;Parent=gene-SACI_RS01420;Dbxref=Genbank:WP_011277209.1,GeneID:3474555;Name=WP_011277209.1;gbkey=CDS;inference=COORDINATES: similar to AA sequence:RefSeq:WP_012716779.1;locus_tag=SACI_RS01420;product=electron transfer flavoprotein subunit alpha/FixB family protein;protein_id=WP_011277209.1;transl_table=11
NC_007181.1	RefSeq	gene	246819	248042	.	+	.	ID=gene-SACI_RS01425;Dbxref=GeneID:3474556;Name=SACI_RS01425;gbkey=Gene;gene_biotype=protein_coding;locus_tag=SACI_RS01425;old_locus_tag=Saci_0292
NC_007181.1	Protein Homology	CDS	246819	248042	.	+	0	ID=cds-WP_011277210.1;Parent=gene-SACI_RS01425;Dbxref=Genbank:WP_011277210.1,GeneID:3474556;Name=WP_011277210.1;gbkey=CDS;inference=COORDINATES: similar to AA sequence:RefSeq:WP_011277210.1;locus_tag=SACI_RS01425;product=FAD-dependent oxidoreductase;protein_id=WP_011277210.1;transl_table=11
NC_007181.1	RefSeq	gene	248275	248544	.	-	.	ID=gene-SACI_RS01430;Dbxref=GeneID:3474557;Name=SACI_RS01430;gbkey=Gene;gene_biotype=protein_coding;locus_tag=SACI_RS01430;old_locus_tag=Saci_0293
NC_007181.1	Protein Homology	CDS	248275	248544	.	-	0	ID=cds-WP_011277211.1;Parent=gene-SACI_RS01430;Dbxref=Genbank:WP_011277211.1,GeneID:3474557;Name=WP_011277211.1;gbkey=CDS;inference=COORDINATES: similar to AA sequence:RefSeq:WP_012714512.1;locus_tag=SACI_RS01430;product=4Fe-4S dicluster domain-containing protein;protein_id=WP_011277211.1;transl_table=11
NC_007181.1	RefSeq	gene	248681	250162	.	-	.	ID=gene-SACI_RS01435;Dbxref=GeneID:3474558;Name=SACI_RS01435;gbkey=Gene;gene_biotype=protein_coding;locus_tag=SACI_RS01435;old_locus_tag=Saci_0294
NC_007181.1	Protein Homology	CDS	248681	250162	.	-	0	ID=cds-WP_011277212.1;Parent=gene-SACI_RS01435;Dbxref=Genbank:WP_011277212.1,GeneID:3474558;Name=WP_011277212.1;Ontology_term=GO:0005975;gbkey=CDS;go_process=carbohydrate metabolic process|0005975||IEA;inference=COORDINATES: similar to AA sequence:RefSeq:WP_011277212.1;locus_tag=SACI_RS01435;product=glycogen/starch/alpha-glucan phosphorylase;protein_id=WP_011277212.1;transl_table=11
NC_007181.1	RefSeq	gene	250405	251655	.	-	.	ID=gene-SACI_RS01440;Dbxref=GeneID:3474559;Name=SACI_RS01440;gbkey=Gene;gene_biotype=protein_coding;locus_tag=SACI_RS01440;old_locus_tag=Saci_0295
NC_007181.1	Protein Homology	CDS	250405	251655	.	-	0	ID=cds-WP_011277213.1;Parent=gene-SACI_RS01440;Dbxref=Genbank:WP_011277213.1,GeneID:3474559;Name=WP_011277213.1;Ontology_term=GO:0055085;gbkey=CDS;go_process=transmembrane transport|0055085||IEA;inference=COORDINATES: similar to AA sequence:RefSeq:WP_011277213.1;locus_tag=SACI_RS01440;product=MFS transporter;protein_id=WP_011277213.1;transl_table=11
NC_007181.1	RefSeq	gene	251845	252864	.	-	.	ID=gene-SACI_RS01445;Dbxref=GeneID:3474560;Name=SACI_RS01445;gbkey=Gene;gene_biotype=protein_coding;locus_tag=SACI_RS01445;old_locus_tag=Saci_0296
NC_007181.1	Protein Homology	CDS	251845	252864	.	-	0	ID=cds-WP_011277214.1;Parent=gene-SACI_RS01445;Dbxref=Genbank:WP_011277214.1,GeneID:3474560;Name=WP_011277214.1;Ontology_term=GO:0008150,GO:0051539,GO:1904047;gbkey=CDS;go_function=4 iron%2C 4 sulfur cluster binding|0051539||IEA,S-adenosyl-L-methionine binding|1904047||IEA;go_process=biological_process|0008150||IEA;inference=COORDINATES: similar to AA sequence:RefSeq:WP_011277214.1;locus_tag=SACI_RS01445;product=PTO1314 family radical SAM protein;protein_id=WP_011277214.1;transl_table=11
NC_007181.1	RefSeq	gene	253148	253456	.	+	.	ID=gene-SACI_RS01450;Dbxref=GeneID:3474561;Name=SACI_RS01450;gbkey=Gene;gene_biotype=protein_coding;locus_tag=SACI_RS01450;old_locus_tag=Saci_0297
NC_007181.1	Protein Homology	CDS	253148	253456	.	+	0	ID=cds-WP_011277215.1;Parent=gene-SACI_RS01450;Dbxref=Genbank:WP_011277215.1,GeneID:3474561;Name=WP_011277215.1;gbkey=CDS;inference=COORDINATES: similar to AA sequence:RefSeq:WP_011277215.1;locus_tag=SACI_RS01450;product=hypothetical protein;protein_id=WP_011277215.1;transl_table=11
NC_007181.1	RefSeq	gene	253488	254330	.	-	.	ID=gene-SACI_RS01455;Dbxref=GeneID:3474562;Name=SACI_RS01455;gbkey=Gene;gene_biotype=protein_coding;locus_tag=SACI_RS01455;old_locus_tag=Saci_0298
NC_007181.1	Protein Homology	CDS	253488	254330	.	-	0	ID=cds-WP_230937889.1;Parent=gene-SACI_RS01455;Dbxref=Genbank:WP_230937889.1,GeneID:3474562;Name=WP_230937889.1;gbkey=CDS;inference=COORDINATES: similar to AA sequence:RefSeq:WP_011277216.1;locus_tag=SACI_RS01455;product=hypothetical protein;protein_id=WP_230937889.1;transl_table=11
NC_007181.1	RefSeq	gene	254513	255835	.	+	.	ID=gene-SACI_RS01460;Dbxref=GeneID:3474563;Name=SACI_RS01460;gbkey=Gene;gene_biotype=protein_coding;locus_tag=SACI_RS01460;old_locus_tag=Saci_0299
NC_007181.1	Protein Homology	CDS	254513	255835	.	+	0	ID=cds-WP_011277217.1;Parent=gene-SACI_RS01460;Dbxref=Genbank:WP_011277217.1,GeneID:3474563;Name=WP_011277217.1;gbkey=CDS;inference=COORDINATES: similar to AA sequence:RefSeq:WP_011277217.1;locus_tag=SACI_RS01460;product=FAD-binding oxidoreductase;protein_id=WP_011277217.1;transl_table=11
NC_007181.1	RefSeq	gene	255832	256359	.	+	.	ID=gene-SACI_RS01465;Dbxref=GeneID:3474564;Name=SACI_RS01465;gbkey=Gene;gene_biotype=protein_coding;locus_tag=SACI_RS01465;old_locus_tag=Saci_0300
NC_007181.1	Protein Homology	CDS	255832	256359	.	+	0	ID=cds-WP_011277218.1;Parent=gene-SACI_RS01465;Dbxref=Genbank:WP_011277218.1,GeneID:3474564;Name=WP_011277218.1;Ontology_term=GO:0009435,GO:0000309;gbkey=CDS;go_function=nicotinamide-nucleotide adenylyltransferase activity|0000309||IEA;go_process=NAD biosynthetic process|0009435||IEA;inference=COORDINATES: similar to AA sequence:RefSeq:WP_011277218.1;locus_tag=SACI_RS01465;product=nicotinamide-nucleotide adenylyltransferase;protein_id=WP_011277218.1;transl_table=11
NC_007181.1	RefSeq	gene	256423	257034	.	-	.	ID=gene-SACI_RS01470;Dbxref=GeneID:3474565;Name=SACI_RS01470;gbkey=Gene;gene_biotype=protein_coding;locus_tag=SACI_RS01470;old_locus_tag=Saci_0301
NC_007181.1	Protein Homology	CDS	256423	257034	.	-	0	ID=cds-WP_011277219.1;Parent=gene-SACI_RS01470;Dbxref=Genbank:WP_011277219.1,GeneID:3474565;Name=WP_011277219.1;gbkey=CDS;inference=COORDINATES: similar to AA sequence:RefSeq:WP_011277219.1;locus_tag=SACI_RS01470;product=DUF981 domain-containing protein;protein_id=WP_011277219.1;transl_table=11
NC_007181.1	RefSeq	gene	257424	258044	.	+	.	ID=gene-SACI_RS01475;Dbxref=GeneID:3474566;Name=SACI_RS01475;gbkey=Gene;gene_biotype=protein_coding;locus_tag=SACI_RS01475;old_locus_tag=Saci_0302
NC_007181.1	Protein Homology	CDS	257424	258044	.	+	0	ID=cds-WP_011277220.1;Parent=gene-SACI_RS01475;Dbxref=Genbank:WP_011277220.1,GeneID:3474566;Name=WP_011277220.1;Ontology_term=GO:0006805,GO:0018784;gbkey=CDS;go_function=(S)-2-haloacid dehalogenase activity|0018784||IEA;go_process=xenobiotic metabolic process|0006805||IEA;inference=COORDINATES: similar to AA sequence:RefSeq:WP_011277220.1;locus_tag=SACI_RS01475;product=haloacid dehalogenase type II;protein_id=WP_011277220.1;transl_table=11
NC_007181.1	RefSeq	gene	258054	258365	.	-	.	ID=gene-SACI_RS01480;Dbxref=GeneID:3474567;Name=SACI_RS01480;gbkey=Gene;gene_biotype=protein_coding;locus_tag=SACI_RS01480;old_locus_tag=Saci_0303
NC_007181.1	Protein Homology	CDS	258054	258365	.	-	0	ID=cds-WP_011277221.1;Parent=gene-SACI_RS01480;Dbxref=Genbank:WP_011277221.1,GeneID:3474567;Name=WP_011277221.1;gbkey=CDS;inference=COORDINATES: similar to AA sequence:RefSeq:WP_016731065.1;locus_tag=SACI_RS01480;product=MIase like protein;protein_id=WP_011277221.1;transl_table=11
NC_007181.1	RefSeq	gene	258506	259060	.	-	.	ID=gene-SACI_RS01485;Dbxref=GeneID:3474568;Name=SACI_RS01485;gbkey=Gene;gene_biotype=protein_coding;locus_tag=SACI_RS01485;old_locus_tag=Saci_0304
NC_007181.1	Protein Homology	CDS	258506	259060	.	-	0	ID=cds-WP_011277222.1;Parent=gene-SACI_RS01485;Dbxref=Genbank:WP_011277222.1,GeneID:3474568;Name=WP_011277222.1;gbkey=CDS;inference=COORDINATES: similar to AA sequence:RefSeq:WP_011277222.1;locus_tag=SACI_RS01485;product=hypothetical protein;protein_id=WP_011277222.1;transl_table=11
NC_007181.1	RefSeq	gene	259029	260429	.	-	.	ID=gene-SACI_RS01490;Dbxref=GeneID:3474569;Name=SACI_RS01490;gbkey=Gene;gene_biotype=protein_coding;locus_tag=SACI_RS01490;old_locus_tag=Saci_0305
NC_007181.1	Protein Homology	CDS	259029	260429	.	-	0	ID=cds-WP_011277223.1;Parent=gene-SACI_RS01490;Dbxref=Genbank:WP_011277223.1,GeneID:3474569;Name=WP_011277223.1;gbkey=CDS;inference=COORDINATES: similar to AA sequence:RefSeq:WP_009989842.1;locus_tag=SACI_RS01490;product=selenium-binding family protein;protein_id=WP_011277223.1;transl_table=11
NC_007181.1	RefSeq	gene	260644	262641	.	-	.	ID=gene-SACI_RS01495;Dbxref=GeneID:3474570;Name=acs;gbkey=Gene;gene=acs;gene_biotype=protein_coding;locus_tag=SACI_RS01495;old_locus_tag=Saci_0306
NC_007181.1	Protein Homology	CDS	260644	262641	.	-	0	ID=cds-WP_011277224.1;Parent=gene-SACI_RS01495;Dbxref=Genbank:WP_011277224.1,GeneID:3474570;Name=WP_011277224.1;Ontology_term=GO:0019427,GO:0003987;gbkey=CDS;gene=acs;go_function=acetate-CoA ligase activity|0003987||IEA;go_process=acetyl-CoA biosynthetic process from acetate|0019427||IEA;inference=COORDINATES: similar to AA sequence:RefSeq:WP_011277224.1;locus_tag=SACI_RS01495;product=acetate--CoA ligase;protein_id=WP_011277224.1;transl_table=11
NC_007181.1	RefSeq	gene	262775	263521	.	-	.	ID=gene-SACI_RS01500;Dbxref=GeneID:3474751;Name=SACI_RS01500;gbkey=Gene;gene_biotype=protein_coding;locus_tag=SACI_RS01500;old_locus_tag=Saci_0307
NC_007181.1	Protein Homology	CDS	262775	263521	.	-	0	ID=cds-WP_011277225.1;Parent=gene-SACI_RS01500;Dbxref=Genbank:WP_011277225.1,GeneID:3474751;Name=WP_011277225.1;gbkey=CDS;inference=COORDINATES: similar to AA sequence:RefSeq:WP_011277225.1;locus_tag=SACI_RS01500;product=lipoate--protein ligase family protein;protein_id=WP_011277225.1;transl_table=11
NC_007181.1	RefSeq	gene	263557	263805	.	+	.	ID=gene-SACI_RS01505;Dbxref=GeneID:3474752;Name=SACI_RS01505;gbkey=Gene;gene_biotype=protein_coding;locus_tag=SACI_RS01505;old_locus_tag=Saci_0308
NC_007181.1	Protein Homology	CDS	263557	263805	.	+	0	ID=cds-WP_011277226.1;Parent=gene-SACI_RS01505;Dbxref=Genbank:WP_011277226.1,GeneID:3474752;Name=WP_011277226.1;gbkey=CDS;inference=COORDINATES: similar to AA sequence:RefSeq:WP_011277226.1;locus_tag=SACI_RS01505;product=lipoyl domain-containing protein;protein_id=WP_011277226.1;transl_table=11
NC_007181.1	RefSeq	gene	263807	264667	.	+	.	ID=gene-SACI_RS01510;Dbxref=GeneID:3474753;Name=lipA;gbkey=Gene;gene=lipA;gene_biotype=protein_coding;locus_tag=SACI_RS01510;old_locus_tag=Saci_0309
NC_007181.1	Protein Homology	CDS	263807	264667	.	+	0	ID=cds-WP_011277227.1;Parent=gene-SACI_RS01510;Dbxref=Genbank:WP_011277227.1,GeneID:3474753;Name=WP_011277227.1;Ontology_term=GO:0009107,GO:0016992,GO:0051539,GO:1904047;gbkey=CDS;gene=lipA;go_function=lipoate synthase activity|0016992||IEA,4 iron%2C 4 sulfur cluster binding|0051539||IEA,S-adenosyl-L-methionine binding|1904047||IEA;go_process=lipoate biosynthetic process|0009107||IEA;inference=COORDINATES: similar to AA sequence:RefSeq:WP_011277227.1;locus_tag=SACI_RS01510;product=lipoyl synthase;protein_id=WP_011277227.1;transl_table=11
NC_007181.1	RefSeq	gene	264639	265436	.	+	.	ID=gene-SACI_RS01515;Dbxref=GeneID:3474754;Name=SACI_RS01515;gbkey=Gene;gene_biotype=protein_coding;locus_tag=SACI_RS01515;old_locus_tag=Saci_0310
NC_007181.1	Protein Homology	CDS	264639	265436	.	+	0	ID=cds-WP_011277228.1;Parent=gene-SACI_RS01515;Dbxref=Genbank:WP_011277228.1,GeneID:3474754;Name=WP_011277228.1;gbkey=CDS;inference=COORDINATES: similar to AA sequence:RefSeq:WP_011277228.1;locus_tag=SACI_RS01515;product=lipoate--protein ligase family protein;protein_id=WP_011277228.1;transl_table=11
NC_007181.1	RefSeq	gene	265590	265811	.	+	.	ID=gene-SACI_RS01520;Dbxref=GeneID:3474755;Name=SACI_RS01520;gbkey=Gene;gene_biotype=protein_coding;locus_tag=SACI_RS01520;old_locus_tag=Saci_0311
NC_007181.1	Protein Homology	CDS	265590	265811	.	+	0	ID=cds-WP_011277229.1;Parent=gene-SACI_RS01520;Dbxref=Genbank:WP_011277229.1,GeneID:3474755;Name=WP_011277229.1;gbkey=CDS;inference=COORDINATES: similar to AA sequence:RefSeq:WP_011277229.1;locus_tag=SACI_RS01520;product=hypothetical protein;protein_id=WP_011277229.1;transl_table=11
NC_007181.1	RefSeq	gene	265913	266725	.	+	.	ID=gene-SACI_RS01525;Dbxref=GeneID:3474756;Name=SACI_RS01525;gbkey=Gene;gene_biotype=protein_coding;locus_tag=SACI_RS01525;old_locus_tag=Saci_0312
NC_007181.1	Protein Homology	CDS	265913	266725	.	+	0	ID=cds-WP_011277230.1;Parent=gene-SACI_RS01525;Dbxref=Genbank:WP_011277230.1,GeneID:3474756;Name=WP_011277230.1;gbkey=CDS;inference=COORDINATES: similar to AA sequence:RefSeq:WP_011277230.1;locus_tag=SACI_RS01525;product=CoA ester lyase;protein_id=WP_011277230.1;transl_table=11
NC_007181.1	RefSeq	gene	266713	267117	.	-	.	ID=gene-SACI_RS01530;Dbxref=GeneID:3474757;Name=SACI_RS01530;gbkey=Gene;gene_biotype=protein_coding;locus_tag=SACI_RS01530;old_locus_tag=Saci_0313
NC_007181.1	Protein Homology	CDS	266713	267117	.	-	0	ID=cds-WP_011277231.1;Parent=gene-SACI_RS01530;Dbxref=Genbank:WP_011277231.1,GeneID:3474757;Name=WP_011277231.1;gbkey=CDS;inference=COORDINATES: similar to AA sequence:RefSeq:WP_011277231.1;locus_tag=SACI_RS01530;product=PaaI family thioesterase;protein_id=WP_011277231.1;transl_table=11
NC_007181.1	RefSeq	gene	267219	267641	.	+	.	ID=gene-SACI_RS01535;Dbxref=GeneID:3474758;Name=SACI_RS01535;gbkey=Gene;gene_biotype=protein_coding;locus_tag=SACI_RS01535;old_locus_tag=Saci_0314
NC_007181.1	Protein Homology	CDS	267219	267641	.	+	0	ID=cds-WP_011277232.1;Parent=gene-SACI_RS01535;Dbxref=Genbank:WP_011277232.1,GeneID:3474758;Name=WP_011277232.1;gbkey=CDS;inference=COORDINATES: similar to AA sequence:RefSeq:WP_016732036.1;locus_tag=SACI_RS01535;product=hypothetical protein;protein_id=WP_011277232.1;transl_table=11
NC_007181.1	RefSeq	gene	267785	269614	.	+	.	ID=gene-SACI_RS01540;Dbxref=GeneID:3474759;Name=SACI_RS01540;gbkey=Gene;gene_biotype=protein_coding;locus_tag=SACI_RS01540;old_locus_tag=Saci_0315
NC_007181.1	Protein Homology	CDS	267785	269614	.	+	0	ID=cds-WP_011277233.1;Parent=gene-SACI_RS01540;Dbxref=Genbank:WP_011277233.1,GeneID:3474759;Name=WP_011277233.1;gbkey=CDS;inference=COORDINATES: similar to AA sequence:RefSeq:WP_011277233.1;locus_tag=SACI_RS01540;product=FAD-binding protein;protein_id=WP_011277233.1;transl_table=11
NC_007181.1	RefSeq	gene	269618	270802	.	+	.	ID=gene-SACI_RS01545;Dbxref=GeneID:3474760;Name=SACI_RS01545;gbkey=Gene;gene_biotype=protein_coding;locus_tag=SACI_RS01545;old_locus_tag=Saci_0316
NC_007181.1	Protein Homology	CDS	269618	270802	.	+	0	ID=cds-WP_011277234.1;Parent=gene-SACI_RS01545;Dbxref=Genbank:WP_011277234.1,GeneID:3474760;Name=WP_011277234.1;gbkey=CDS;inference=COORDINATES: similar to AA sequence:RefSeq:WP_012714475.1;locus_tag=SACI_RS01545;product=NAD(P)/FAD-dependent oxidoreductase;protein_id=WP_011277234.1;transl_table=11
NC_007181.1	RefSeq	gene	270799	271089	.	+	.	ID=gene-SACI_RS01550;Dbxref=GeneID:3474761;Name=SACI_RS01550;gbkey=Gene;gene_biotype=protein_coding;locus_tag=SACI_RS01550;old_locus_tag=Saci_0317
NC_007181.1	Protein Homology	CDS	270799	271089	.	+	0	ID=cds-WP_011277235.1;Parent=gene-SACI_RS01550;Dbxref=Genbank:WP_011277235.1,GeneID:3474761;Name=WP_011277235.1;gbkey=CDS;inference=COORDINATES: similar to AA sequence:RefSeq:WP_012712409.1;locus_tag=SACI_RS01550;product=ferredoxin family protein;protein_id=WP_011277235.1;transl_table=11
NC_007181.1	RefSeq	gene	271192	271953	.	-	.	ID=gene-SACI_RS01555;Dbxref=GeneID:3474762;Name=fdhD;gbkey=Gene;gene=fdhD;gene_biotype=protein_coding;locus_tag=SACI_RS01555;old_locus_tag=Saci_0318
NC_007181.1	Protein Homology	CDS	271192	271953	.	-	0	ID=cds-WP_011277236.1;Parent=gene-SACI_RS01555;Dbxref=Genbank:WP_011277236.1,GeneID:3474762;Name=WP_011277236.1;Ontology_term=GO:0009061,GO:0015942,GO:0008863,GO:0009326;gbkey=CDS;gene=fdhD;go_component=formate dehydrogenase complex|0009326||IEA;go_function=formate dehydrogenase (NAD+) activity|0008863||IEA;go_process=anaerobic respiration|0009061||IEA,formate metabolic process|0015942||IEA;inference=COORDINATES: similar to AA sequence:RefSeq:WP_011277236.1;locus_tag=SACI_RS01555;product=formate dehydrogenase accessory sulfurtransferase FdhD;protein_id=WP_011277236.1;transl_table=11
NC_007181.1	RefSeq	gene	271925	272290	.	-	.	ID=gene-SACI_RS01560;Dbxref=GeneID:3474763;Name=SACI_RS01560;gbkey=Gene;gene_biotype=protein_coding;locus_tag=SACI_RS01560;old_locus_tag=Saci_0319
NC_007181.1	Protein Homology	CDS	271925	272290	.	-	0	ID=cds-WP_011277237.1;Parent=gene-SACI_RS01560;Dbxref=Genbank:WP_011277237.1,GeneID:3474763;Name=WP_011277237.1;gbkey=CDS;inference=COORDINATES: similar to AA sequence:RefSeq:WP_011277237.1;locus_tag=SACI_RS01560;product=DUF1641 domain-containing protein;protein_id=WP_011277237.1;transl_table=11
NC_007181.1	RefSeq	gene	272254	275190	.	-	.	ID=gene-SACI_RS01565;Dbxref=GeneID:3474764;Name=fdhF;gbkey=Gene;gene=fdhF;gene_biotype=protein_coding;locus_tag=SACI_RS01565;old_locus_tag=Saci_0320
NC_007181.1	Protein Homology	CDS	272254	275190	.	-	0	ID=cds-WP_176586666.1;Parent=gene-SACI_RS01565;Dbxref=Genbank:WP_176586666.1,GeneID:3474764;Name=WP_176586666.1;Ontology_term=GO:0015942,GO:0008863,GO:0009326;gbkey=CDS;gene=fdhF;go_component=formate dehydrogenase complex|0009326||IEA;go_function=formate dehydrogenase (NAD+) activity|0008863||IEA;go_process=formate metabolic process|0015942||IEA;inference=COORDINATES: similar to AA sequence:RefSeq:WP_012717049.1;locus_tag=SACI_RS01565;product=formate dehydrogenase subunit alpha;protein_id=WP_176586666.1;transl_table=11
NC_007181.1	RefSeq	gene	275396	276538	.	-	.	ID=gene-SACI_RS01570;Dbxref=GeneID:3474765;Name=SACI_RS01570;gbkey=Gene;gene_biotype=protein_coding;locus_tag=SACI_RS01570;old_locus_tag=Saci_0321
NC_007181.1	Protein Homology	CDS	275396	276538	.	-	0	ID=cds-WP_011277239.1;Parent=gene-SACI_RS01570;Dbxref=Genbank:WP_011277239.1,GeneID:3474765;Name=WP_011277239.1;gbkey=CDS;inference=COORDINATES: similar to AA sequence:RefSeq:WP_011277239.1;locus_tag=SACI_RS01570;product=2'-5' RNA ligase family protein;protein_id=WP_011277239.1;transl_table=11
NC_007181.1	RefSeq	gene	276696	276938	.	+	.	ID=gene-SACI_RS01575;Dbxref=GeneID:3474766;Name=SACI_RS01575;gbkey=Gene;gene_biotype=protein_coding;locus_tag=SACI_RS01575;old_locus_tag=Saci_0322
NC_007181.1	Protein Homology	CDS	276696	276938	.	+	0	ID=cds-WP_011277240.1;Parent=gene-SACI_RS01575;Dbxref=Genbank:WP_011277240.1,GeneID:3474766;Name=WP_011277240.1;gbkey=CDS;inference=COORDINATES: similar to AA sequence:RefSeq:WP_011277240.1;locus_tag=SACI_RS01575;product=hypothetical protein;protein_id=WP_011277240.1;transl_table=11
NC_007181.1	RefSeq	gene	276935	277333	.	+	.	ID=gene-SACI_RS01580;Dbxref=GeneID:3474767;Name=SACI_RS01580;gbkey=Gene;gene_biotype=protein_coding;locus_tag=SACI_RS01580;old_locus_tag=Saci_0323
NC_007181.1	Protein Homology	CDS	276935	277333	.	+	0	ID=cds-WP_011277241.1;Parent=gene-SACI_RS01580;Dbxref=Genbank:WP_011277241.1,GeneID:3474767;Name=WP_011277241.1;gbkey=CDS;inference=COORDINATES: similar to AA sequence:RefSeq:WP_011277241.1;locus_tag=SACI_RS01580;product=type II toxin-antitoxin system VapC family toxin;protein_id=WP_011277241.1;transl_table=11
NC_007181.1	RefSeq	gene	277460	278311	.	-	.	ID=gene-SACI_RS01585;Dbxref=GeneID:3474768;Name=SACI_RS01585;gbkey=Gene;gene_biotype=protein_coding;locus_tag=SACI_RS01585;old_locus_tag=Saci_0324
NC_007181.1	Protein Homology	CDS	277460	278311	.	-	0	ID=cds-WP_011277242.1;Parent=gene-SACI_RS01585;Dbxref=Genbank:WP_011277242.1,GeneID:3474768;Name=WP_011277242.1;gbkey=CDS;inference=COORDINATES: similar to AA sequence:RefSeq:WP_011277242.1;locus_tag=SACI_RS01585;product=sulfite exporter TauE/SafE family protein;protein_id=WP_011277242.1;transl_table=11
NC_007181.1	RefSeq	gene	278371	279282	.	-	.	ID=gene-SACI_RS01590;Dbxref=GeneID:3474769;Name=SACI_RS01590;gbkey=Gene;gene_biotype=protein_coding;locus_tag=SACI_RS01590;old_locus_tag=Saci_0325
NC_007181.1	Protein Homology	CDS	278371	279282	.	-	0	ID=cds-WP_011277243.1;Parent=gene-SACI_RS01590;Dbxref=Genbank:WP_011277243.1,GeneID:3474769;Name=WP_011277243.1;gbkey=CDS;inference=COORDINATES: similar to AA sequence:RefSeq:WP_011277243.1;locus_tag=SACI_RS01590;product=CoB--CoM heterodisulfide reductase iron-sulfur subunit B family protein;protein_id=WP_011277243.1;transl_table=11
NC_007181.1	RefSeq	gene	279279	279971	.	-	.	ID=gene-SACI_RS01595;Dbxref=GeneID:3474731;Name=SACI_RS01595;gbkey=Gene;gene_biotype=protein_coding;locus_tag=SACI_RS01595;old_locus_tag=Saci_0326
NC_007181.1	Protein Homology	CDS	279279	279971	.	-	0	ID=cds-WP_011277244.1;Parent=gene-SACI_RS01595;Dbxref=Genbank:WP_011277244.1,GeneID:3474731;Name=WP_011277244.1;gbkey=CDS;inference=COORDINATES: similar to AA sequence:RefSeq:WP_009074445.1;locus_tag=SACI_RS01595;product=4Fe-4S dicluster domain-containing protein;protein_id=WP_011277244.1;transl_table=11
NC_007181.1	RefSeq	gene	279958	280641	.	-	.	ID=gene-SACI_RS01600;Dbxref=GeneID:3474732;Name=SACI_RS01600;gbkey=Gene;gene_biotype=protein_coding;locus_tag=SACI_RS01600;old_locus_tag=Saci_0327
NC_007181.1	Protein Homology	CDS	279958	280641	.	-	0	ID=cds-WP_011277245.1;Parent=gene-SACI_RS01600;Dbxref=Genbank:WP_011277245.1,GeneID:3474732;Name=WP_011277245.1;gbkey=CDS;inference=COORDINATES: similar to AA sequence:RefSeq:WP_015581107.1;locus_tag=SACI_RS01600;product=hypothetical protein;protein_id=WP_011277245.1;transl_table=11
NC_007181.1	RefSeq	gene	280685	281782	.	-	.	ID=gene-SACI_RS01605;Dbxref=GeneID:3474733;Name=SACI_RS01605;gbkey=Gene;gene_biotype=protein_coding;locus_tag=SACI_RS01605;old_locus_tag=Saci_0328
NC_007181.1	Protein Homology	CDS	280685	281782	.	-	0	ID=cds-WP_015385401.1;Parent=gene-SACI_RS01605;Dbxref=Genbank:WP_015385401.1,GeneID:3474733;Name=WP_015385401.1;gbkey=CDS;inference=COORDINATES: similar to AA sequence:RefSeq:WP_012711123.1;locus_tag=SACI_RS01605;product=CoB--CoM heterodisulfide reductase iron-sulfur subunit A family protein;protein_id=WP_015385401.1;transl_table=11
NC_007181.1	RefSeq	gene	281837	283147	.	-	.	ID=gene-SACI_RS01610;Dbxref=GeneID:3474734;Name=SACI_RS01610;gbkey=Gene;gene_biotype=protein_coding;locus_tag=SACI_RS01610;old_locus_tag=Saci_0329
NC_007181.1	Protein Homology	CDS	281837	283147	.	-	0	ID=cds-WP_015385402.1;Parent=gene-SACI_RS01610;Dbxref=Genbank:WP_015385402.1,GeneID:3474734;Name=WP_015385402.1;gbkey=CDS;inference=COORDINATES: similar to AA sequence:RefSeq:WP_015385402.1;locus_tag=SACI_RS01610;product=CoB--CoM heterodisulfide reductase iron-sulfur subunit B family protein;protein_id=WP_015385402.1;transl_table=11
NC_007181.1	RefSeq	gene	283670	283903	.	+	.	ID=gene-SACI_RS01615;Dbxref=GeneID:3474735;Name=SACI_RS01615;gbkey=Gene;gene_biotype=protein_coding;locus_tag=SACI_RS01615;old_locus_tag=Saci_0330
NC_007181.1	Protein Homology	CDS	283670	283903	.	+	0	ID=cds-WP_011277248.1;Parent=gene-SACI_RS01615;Dbxref=Genbank:WP_011277248.1,GeneID:3474735;Name=WP_011277248.1;gbkey=CDS;inference=COORDINATES: similar to AA sequence:RefSeq:WP_012712595.1;locus_tag=SACI_RS01615;product=sulfurtransferase TusA family protein;protein_id=WP_011277248.1;transl_table=11
NC_007181.1	RefSeq	gene	283916	285073	.	+	.	ID=gene-SACI_RS01620;Dbxref=GeneID:3474736;Name=SACI_RS01620;gbkey=Gene;gene_biotype=protein_coding;locus_tag=SACI_RS01620;old_locus_tag=Saci_0331
NC_007181.1	Protein Homology	CDS	283916	285073	.	+	0	ID=cds-WP_011277249.1;Parent=gene-SACI_RS01620;Dbxref=Genbank:WP_011277249.1,GeneID:3474736;Name=WP_011277249.1;gbkey=CDS;inference=COORDINATES: similar to AA sequence:RefSeq:WP_012714628.1;locus_tag=SACI_RS01620;product=NAD(P)/FAD-dependent oxidoreductase;protein_id=WP_011277249.1;transl_table=11
NC_007181.1	RefSeq	gene	285075	285455	.	+	.	ID=gene-SACI_RS01625;Dbxref=GeneID:3474737;Name=SACI_RS01625;gbkey=Gene;gene_biotype=protein_coding;locus_tag=SACI_RS01625;old_locus_tag=Saci_0332
NC_007181.1	Protein Homology	CDS	285075	285455	.	+	0	ID=cds-WP_011277250.1;Parent=gene-SACI_RS01625;Dbxref=Genbank:WP_011277250.1,GeneID:3474737;Name=WP_011277250.1;gbkey=CDS;inference=COORDINATES: similar to AA sequence:RefSeq:WP_009988533.1;locus_tag=SACI_RS01625;product=DsrE family protein;protein_id=WP_011277250.1;transl_table=11
NC_007181.1	RefSeq	gene	285461	286381	.	+	.	ID=gene-SACI_RS01630;Dbxref=GeneID:3474738;Name=SACI_RS01630;gbkey=Gene;gene_biotype=protein_coding;locus_tag=SACI_RS01630;old_locus_tag=Saci_0333
NC_007181.1	Protein Homology	CDS	285461	286381	.	+	0	ID=cds-WP_011277251.1;Parent=gene-SACI_RS01630;Dbxref=Genbank:WP_011277251.1,GeneID:3474738;Name=WP_011277251.1;gbkey=CDS;inference=COORDINATES: similar to AA sequence:RefSeq:WP_014513318.1;locus_tag=SACI_RS01630;product=DUF1641 domain-containing protein;protein_id=WP_011277251.1;transl_table=11
NC_007181.1	RefSeq	gene	286554	287396	.	-	.	ID=gene-SACI_RS01635;Dbxref=GeneID:3474739;Name=SACI_RS01635;gbkey=Gene;gene_biotype=protein_coding;locus_tag=SACI_RS01635;old_locus_tag=Saci_0334
NC_007181.1	Protein Homology	CDS	286554	287396	.	-	0	ID=cds-WP_011277252.1;Parent=gene-SACI_RS01635;Dbxref=Genbank:WP_011277252.1,GeneID:3474739;Name=WP_011277252.1;gbkey=CDS;inference=COORDINATES: similar to AA sequence:RefSeq:WP_012717552.1;locus_tag=SACI_RS01635;product=4Fe-4S dicluster domain-containing protein;protein_id=WP_011277252.1;transl_table=11
NC_007181.1	RefSeq	gene	287471	287713	.	-	.	ID=gene-SACI_RS01640;Dbxref=GeneID:3474740;Name=SACI_RS01640;gbkey=Gene;gene_biotype=protein_coding;locus_tag=SACI_RS01640;old_locus_tag=Saci_0335
NC_007181.1	Protein Homology	CDS	287471	287713	.	-	0	ID=cds-WP_011277253.1;Parent=gene-SACI_RS01640;Dbxref=Genbank:WP_011277253.1,GeneID:3474740;Name=WP_011277253.1;gbkey=CDS;inference=COORDINATES: similar to AA sequence:RefSeq:WP_009989047.1;locus_tag=SACI_RS01640;product=sulfurtransferase TusA family protein;protein_id=WP_011277253.1;transl_table=11
NC_007181.1	RefSeq	gene	287725	288156	.	-	.	ID=gene-SACI_RS01645;Dbxref=GeneID:3474741;Name=SACI_RS01645;gbkey=Gene;gene_biotype=protein_coding;locus_tag=SACI_RS01645;old_locus_tag=Saci_0336
NC_007181.1	Protein Homology	CDS	287725	288156	.	-	0	ID=cds-WP_011277254.1;Parent=gene-SACI_RS01645;Dbxref=Genbank:WP_011277254.1,GeneID:3474741;Name=WP_011277254.1;gbkey=CDS;inference=COORDINATES: similar to AA sequence:RefSeq:WP_014512522.1;locus_tag=SACI_RS01645;product=DsrE/DsrF/DrsH-like family protein;protein_id=WP_011277254.1;transl_table=11
NC_007181.1	RefSeq	gene	288292	288693	.	+	.	ID=gene-SACI_RS01650;Dbxref=GeneID:3474742;Name=SACI_RS01650;gbkey=Gene;gene_biotype=protein_coding;locus_tag=SACI_RS01650;old_locus_tag=Saci_0337
NC_007181.1	Protein Homology	CDS	288292	288693	.	+	0	ID=cds-WP_011277255.1;Parent=gene-SACI_RS01650;Dbxref=Genbank:WP_011277255.1,GeneID:3474742;Name=WP_011277255.1;gbkey=CDS;inference=COORDINATES: similar to AA sequence:RefSeq:WP_009074455.1;locus_tag=SACI_RS01650;product=DsrE family protein;protein_id=WP_011277255.1;transl_table=11
NC_007181.1	RefSeq	gene	288700	290034	.	+	.	ID=gene-SACI_RS01655;Dbxref=GeneID:3474743;Name=SACI_RS01655;gbkey=Gene;gene_biotype=protein_coding;locus_tag=SACI_RS01655;old_locus_tag=Saci_0338
NC_007181.1	Protein Homology	CDS	288700	290034	.	+	0	ID=cds-WP_011277256.1;Parent=gene-SACI_RS01655;Dbxref=Genbank:WP_011277256.1,GeneID:3474743;Name=WP_011277256.1;gbkey=CDS;inference=COORDINATES: similar to AA sequence:RefSeq:WP_011277256.1;locus_tag=SACI_RS01655;product=NAD(P)/FAD-dependent oxidoreductase;protein_id=WP_011277256.1;transl_table=11
NC_007181.1	RefSeq	gene	290021	290362	.	+	.	ID=gene-SACI_RS01660;Dbxref=GeneID:3474744;Name=SACI_RS01660;gbkey=Gene;gene_biotype=protein_coding;locus_tag=SACI_RS01660;old_locus_tag=Saci_0339
NC_007181.1	Protein Homology	CDS	290021	290362	.	+	0	ID=cds-WP_011277257.1;Parent=gene-SACI_RS01660;Dbxref=Genbank:WP_011277257.1,GeneID:3474744;Name=WP_011277257.1;gbkey=CDS;inference=COORDINATES: similar to AA sequence:RefSeq:WP_011277257.1;locus_tag=SACI_RS01660;product=hypothetical protein;protein_id=WP_011277257.1;transl_table=11
NC_007181.1	RefSeq	gene	290359	290910	.	+	.	ID=gene-SACI_RS01665;Dbxref=GeneID:3474745;Name=SACI_RS01665;gbkey=Gene;gene_biotype=protein_coding;locus_tag=SACI_RS01665;old_locus_tag=Saci_0340
NC_007181.1	Protein Homology	CDS	290359	290910	.	+	0	ID=cds-WP_011277258.1;Parent=gene-SACI_RS01665;Dbxref=Genbank:WP_011277258.1,GeneID:3474745;Name=WP_011277258.1;gbkey=CDS;inference=COORDINATES: similar to AA sequence:RefSeq:WP_011277258.1;locus_tag=SACI_RS01665;product=thioredoxin family protein;protein_id=WP_011277258.1;transl_table=11
NC_007181.1	RefSeq	gene	290876	291214	.	-	.	ID=gene-SACI_RS01670;Dbxref=GeneID:3474746;Name=SACI_RS01670;gbkey=Gene;gene_biotype=protein_coding;locus_tag=SACI_RS01670;old_locus_tag=Saci_0341
NC_007181.1	Protein Homology	CDS	290876	291214	.	-	0	ID=cds-WP_011277259.1;Parent=gene-SACI_RS01670;Dbxref=Genbank:WP_011277259.1,GeneID:3474746;Name=WP_011277259.1;gbkey=CDS;inference=COORDINATES: similar to AA sequence:RefSeq:WP_015581111.1;locus_tag=SACI_RS01670;product=hypothetical protein;protein_id=WP_011277259.1;transl_table=11
NC_007181.1	RefSeq	gene	291259	292086	.	-	.	ID=gene-SACI_RS01675;Dbxref=GeneID:3474747;Name=SACI_RS01675;gbkey=Gene;gene_biotype=protein_coding;locus_tag=SACI_RS01675;old_locus_tag=Saci_0342
NC_007181.1	Protein Homology	CDS	291259	292086	.	-	0	ID=cds-WP_048054418.1;Parent=gene-SACI_RS01675;Dbxref=Genbank:WP_048054418.1,GeneID:3474747;Name=WP_048054418.1;gbkey=CDS;inference=COORDINATES: similar to AA sequence:RefSeq:WP_011277260.1;locus_tag=SACI_RS01675;product=peptidoglycan DD-metalloendopeptidase family protein;protein_id=WP_048054418.1;transl_table=11
NC_007181.1	RefSeq	gene	292093	293148	.	-	.	ID=gene-SACI_RS01680;Dbxref=GeneID:3474748;Name=SACI_RS01680;gbkey=Gene;gene_biotype=protein_coding;locus_tag=SACI_RS01680;old_locus_tag=Saci_0343
NC_007181.1	Protein Homology	CDS	292093	293148	.	-	0	ID=cds-WP_011277261.1;Parent=gene-SACI_RS01680;Dbxref=Genbank:WP_011277261.1,GeneID:3474748;Name=WP_011277261.1;gbkey=CDS;inference=COORDINATES: similar to AA sequence:RefSeq:WP_011277261.1;locus_tag=SACI_RS01680;product=radical SAM protein;protein_id=WP_011277261.1;transl_table=11
NC_007181.1	RefSeq	gene	293145	294050	.	-	.	ID=gene-SACI_RS01685;Dbxref=GeneID:3474749;Name=SACI_RS01685;gbkey=Gene;gene_biotype=protein_coding;locus_tag=SACI_RS01685;old_locus_tag=Saci_0344
NC_007181.1	Protein Homology	CDS	293145	294050	.	-	0	ID=cds-WP_015385405.1;Parent=gene-SACI_RS01685;Dbxref=Genbank:WP_015385405.1,GeneID:3474749;Name=WP_015385405.1;Ontology_term=GO:0051536;gbkey=CDS;go_function=iron-sulfur cluster binding|0051536||IEA;inference=COORDINATES: similar to AA sequence:RefSeq:WP_015385405.1;locus_tag=SACI_RS01685;product=radical SAM protein;protein_id=WP_015385405.1;transl_table=11
NC_007181.1	RefSeq	gene	294047	295081	.	-	.	ID=gene-SACI_RS01690;Dbxref=GeneID:3474750;Name=SACI_RS01690;gbkey=Gene;gene_biotype=protein_coding;locus_tag=SACI_RS01690;old_locus_tag=Saci_0345
NC_007181.1	Protein Homology	CDS	294047	295081	.	-	0	ID=cds-WP_011277263.1;Parent=gene-SACI_RS01690;Dbxref=Genbank:WP_011277263.1,GeneID:3474750;Name=WP_011277263.1;gbkey=CDS;inference=COORDINATES: similar to AA sequence:RefSeq:WP_012716066.1;locus_tag=SACI_RS01690;product=lipoate--protein ligase family protein;protein_id=WP_011277263.1;transl_table=11
NC_007181.1	RefSeq	gene	295433	295783	.	-	.	ID=gene-SACI_RS01695;Dbxref=GeneID:3473125;Name=SACI_RS01695;gbkey=Gene;gene_biotype=protein_coding;locus_tag=SACI_RS01695;old_locus_tag=Saci_0347
NC_007181.1	Protein Homology	CDS	295433	295783	.	-	0	ID=cds-WP_011277265.1;Parent=gene-SACI_RS01695;Dbxref=Genbank:WP_011277265.1,GeneID:3473125;Name=WP_011277265.1;gbkey=CDS;inference=COORDINATES: similar to AA sequence:RefSeq:WP_011277265.1;locus_tag=SACI_RS01695;product=hypothetical protein;protein_id=WP_011277265.1;transl_table=11
NC_007181.1	RefSeq	gene	295803	296297	.	-	.	ID=gene-SACI_RS01700;Dbxref=GeneID:3473126;Name=SACI_RS01700;gbkey=Gene;gene_biotype=protein_coding;locus_tag=SACI_RS01700;old_locus_tag=Saci_0348
NC_007181.1	Protein Homology	CDS	295803	296297	.	-	0	ID=cds-WP_011277266.1;Parent=gene-SACI_RS01700;Dbxref=Genbank:WP_011277266.1,GeneID:3473126;Name=WP_011277266.1;gbkey=CDS;inference=COORDINATES: similar to AA sequence:RefSeq:WP_011277266.1;locus_tag=SACI_RS01700;product=HAD family hydrolase;protein_id=WP_011277266.1;transl_table=11
NC_007181.1	RefSeq	gene	296337	296777	.	+	.	ID=gene-SACI_RS01705;Dbxref=GeneID:3473127;Name=SACI_RS01705;gbkey=Gene;gene_biotype=protein_coding;locus_tag=SACI_RS01705;old_locus_tag=Saci_0349
NC_007181.1	Protein Homology	CDS	296337	296777	.	+	0	ID=cds-WP_011277267.1;Parent=gene-SACI_RS01705;Dbxref=Genbank:WP_011277267.1,GeneID:3473127;Name=WP_011277267.1;gbkey=CDS;inference=COORDINATES: similar to AA sequence:RefSeq:WP_011277267.1;locus_tag=SACI_RS01705;product=glycine cleavage system protein H;protein_id=WP_011277267.1;transl_table=11
NC_007181.1	RefSeq	gene	296924	297373	.	+	.	ID=gene-SACI_RS01710;Dbxref=GeneID:3473128;Name=SACI_RS01710;gbkey=Gene;gene_biotype=protein_coding;locus_tag=SACI_RS01710;old_locus_tag=Saci_0350
NC_007181.1	Protein Homology	CDS	296924	297373	.	+	0	ID=cds-WP_011277268.1;Parent=gene-SACI_RS01710;Dbxref=Genbank:WP_011277268.1,GeneID:3473128;Name=WP_011277268.1;gbkey=CDS;inference=COORDINATES: similar to AA sequence:RefSeq:WP_011277268.1;locus_tag=SACI_RS01710;product=glycine cleavage system protein H;protein_id=WP_011277268.1;transl_table=11
NC_007181.1	RefSeq	gene	297373	298470	.	+	.	ID=gene-SACI_RS01715;Dbxref=GeneID:3473129;Name=SACI_RS01715;gbkey=Gene;gene_biotype=protein_coding;locus_tag=SACI_RS01715;old_locus_tag=Saci_0351
NC_007181.1	Protein Homology	CDS	297373	298470	.	+	0	ID=cds-WP_011277269.1;Parent=gene-SACI_RS01715;Dbxref=Genbank:WP_011277269.1,GeneID:3473129;Name=WP_011277269.1;gbkey=CDS;inference=COORDINATES: similar to AA sequence:RefSeq:WP_011277269.1;locus_tag=SACI_RS01715;product=lipoate--protein ligase family protein;protein_id=WP_011277269.1;transl_table=11
NC_007181.1	RefSeq	gene	298665	299114	.	+	.	ID=gene-SACI_RS01720;Dbxref=GeneID:3473130;Name=SACI_RS01720;gbkey=Gene;gene_biotype=protein_coding;locus_tag=SACI_RS01720;old_locus_tag=Saci_0352
NC_007181.1	Protein Homology	CDS	298665	299114	.	+	0	ID=cds-WP_011277270.1;Parent=gene-SACI_RS01720;Dbxref=Genbank:WP_011277270.1,GeneID:3473130;Name=WP_011277270.1;gbkey=CDS;inference=COORDINATES: similar to AA sequence:RefSeq:WP_011277270.1;locus_tag=SACI_RS01720;product=hypothetical protein;protein_id=WP_011277270.1;transl_table=11
NC_007181.1	RefSeq	gene	299111	299536	.	+	.	ID=gene-SACI_RS01725;Dbxref=GeneID:3473131;Name=SACI_RS01725;gbkey=Gene;gene_biotype=protein_coding;locus_tag=SACI_RS01725;old_locus_tag=Saci_0353
NC_007181.1	Protein Homology	CDS	299111	299536	.	+	0	ID=cds-WP_011277271.1;Parent=gene-SACI_RS01725;Dbxref=Genbank:WP_011277271.1,GeneID:3473131;Name=WP_011277271.1;gbkey=CDS;inference=COORDINATES: similar to AA sequence:RefSeq:WP_011277271.1;locus_tag=SACI_RS01725;product=OsmC family protein;protein_id=WP_011277271.1;transl_table=11
NC_007181.1	RefSeq	gene	299571	299894	.	+	.	ID=gene-SACI_RS01730;Dbxref=GeneID:3473132;Name=SACI_RS01730;gbkey=Gene;gene_biotype=protein_coding;locus_tag=SACI_RS01730;old_locus_tag=Saci_0354
NC_007181.1	Protein Homology	CDS	299571	299894	.	+	0	ID=cds-WP_011277272.1;Parent=gene-SACI_RS01730;Dbxref=Genbank:WP_011277272.1,GeneID:3473132;Name=WP_011277272.1;gbkey=CDS;inference=COORDINATES: similar to AA sequence:RefSeq:WP_011277272.1;locus_tag=SACI_RS01730;product=hypothetical protein;protein_id=WP_011277272.1;transl_table=11
NC_007181.1	RefSeq	gene	300074	300883	.	-	.	ID=gene-SACI_RS01735;Dbxref=GeneID:3473133;Name=SACI_RS01735;gbkey=Gene;gene_biotype=protein_coding;locus_tag=SACI_RS01735;old_locus_tag=Saci_0355
NC_007181.1	Protein Homology	CDS	300074	300883	.	-	0	ID=cds-WP_011277273.1;Parent=gene-SACI_RS01735;Dbxref=Genbank:WP_011277273.1,GeneID:3473133;Name=WP_011277273.1;gbkey=CDS;inference=COORDINATES: similar to AA sequence:RefSeq:WP_011277273.1;locus_tag=SACI_RS01735;product=winged helix-turn-helix transcriptional regulator;protein_id=WP_011277273.1;transl_table=11
NC_007181.1	RefSeq	gene	300888	301091	.	-	.	ID=gene-SACI_RS01740;Dbxref=GeneID:3473134;Name=SACI_RS01740;gbkey=Gene;gene_biotype=protein_coding;locus_tag=SACI_RS01740;old_locus_tag=Saci_0356
NC_007181.1	Protein Homology	CDS	300888	301091	.	-	0	ID=cds-WP_011277274.1;Parent=gene-SACI_RS01740;Dbxref=Genbank:WP_011277274.1,GeneID:3473134;Name=WP_011277274.1;gbkey=CDS;inference=COORDINATES: similar to AA sequence:RefSeq:WP_012717038.1;locus_tag=SACI_RS01740;product=DUF1059 domain-containing protein;protein_id=WP_011277274.1;transl_table=11
NC_007181.1	RefSeq	gene	301187	301546	.	+	.	ID=gene-SACI_RS01745;Dbxref=GeneID:3473135;Name=SACI_RS01745;gbkey=Gene;gene_biotype=protein_coding;locus_tag=SACI_RS01745;old_locus_tag=Saci_0357
NC_007181.1	Protein Homology	CDS	301187	301546	.	+	0	ID=cds-WP_011277275.1;Parent=gene-SACI_RS01745;Dbxref=Genbank:WP_011277275.1,GeneID:3473135;Name=WP_011277275.1;gbkey=CDS;inference=COORDINATES: similar to AA sequence:RefSeq:WP_012716731.1;locus_tag=SACI_RS01745;product=DUF1059 domain-containing protein;protein_id=WP_011277275.1;transl_table=11
NC_007181.1	RefSeq	gene	301629	302027	.	-	.	ID=gene-SACI_RS01750;Dbxref=GeneID:3473136;Name=SACI_RS01750;gbkey=Gene;gene_biotype=protein_coding;locus_tag=SACI_RS01750;old_locus_tag=Saci_0358
NC_007181.1	Protein Homology	CDS	301629	302027	.	-	0	ID=cds-WP_011277276.1;Parent=gene-SACI_RS01750;Dbxref=Genbank:WP_011277276.1,GeneID:3473136;Name=WP_011277276.1;gbkey=CDS;inference=COORDINATES: similar to AA sequence:RefSeq:WP_011277276.1;locus_tag=SACI_RS01750;product=hypothetical protein;protein_id=WP_011277276.1;transl_table=11
NC_007181.1	RefSeq	gene	302192	303019	.	-	.	ID=gene-SACI_RS01755;Dbxref=GeneID:3473137;Name=SACI_RS01755;gbkey=Gene;gene_biotype=protein_coding;locus_tag=SACI_RS01755;old_locus_tag=Saci_0359
NC_007181.1	Protein Homology	CDS	302192	303019	.	-	0	ID=cds-WP_011277277.1;Parent=gene-SACI_RS01755;Dbxref=Genbank:WP_011277277.1,GeneID:3473137;Name=WP_011277277.1;gbkey=CDS;inference=COORDINATES: similar to AA sequence:RefSeq:WP_011277277.1;locus_tag=SACI_RS01755;product=DUF929 domain-containing protein;protein_id=WP_011277277.1;transl_table=11
NC_007181.1	RefSeq	gene	303121	304209	.	+	.	ID=gene-SACI_RS01760;Dbxref=GeneID:3473138;Name=SACI_RS01760;gbkey=Gene;gene_biotype=protein_coding;locus_tag=SACI_RS01760;old_locus_tag=Saci_0360
NC_007181.1	Protein Homology	CDS	303121	304209	.	+	0	ID=cds-WP_011277278.1;Parent=gene-SACI_RS01760;Dbxref=Genbank:WP_011277278.1,GeneID:3473138;Name=WP_011277278.1;gbkey=CDS;inference=COORDINATES: similar to AA sequence:RefSeq:WP_011277278.1;locus_tag=SACI_RS01760;product=hypothetical protein;protein_id=WP_011277278.1;transl_table=11
NC_007181.1	RefSeq	gene	304321	305724	.	-	.	ID=gene-SACI_RS01765;Dbxref=GeneID:3473139;Name=SACI_RS01765;gbkey=Gene;gene_biotype=protein_coding;locus_tag=SACI_RS01765;old_locus_tag=Saci_0361
NC_007181.1	Protein Homology	CDS	304321	305724	.	-	0	ID=cds-WP_011277279.1;Parent=gene-SACI_RS01765;Dbxref=Genbank:WP_011277279.1,GeneID:3473139;Name=WP_011277279.1;gbkey=CDS;inference=COORDINATES: similar to AA sequence:RefSeq:WP_011277279.1;locus_tag=SACI_RS01765;product=Asp-tRNA(Asn)/Glu-tRNA(Gln) amidotransferase GatCAB subunit A;protein_id=WP_011277279.1;transl_table=11
NC_007181.1	RefSeq	gene	305965	306162	.	-	.	ID=gene-SACI_RS01770;Dbxref=GeneID:3473140;Name=SACI_RS01770;gbkey=Gene;gene_biotype=protein_coding;locus_tag=SACI_RS01770;old_locus_tag=Saci_0362
NC_007181.1	Protein Homology	CDS	305965	306162	.	-	0	ID=cds-WP_011277280.1;Parent=gene-SACI_RS01770;Dbxref=Genbank:WP_011277280.1,GeneID:3473140;Name=WP_011277280.1;gbkey=CDS;inference=COORDINATES: similar to AA sequence:RefSeq:WP_011277280.1;locus_tag=SACI_RS01770;product=DNA-binding protein;protein_id=WP_011277280.1;transl_table=11
NC_007181.1	RefSeq	gene	306262	308013	.	-	.	ID=gene-SACI_RS01775;Dbxref=GeneID:3473141;Name=SACI_RS01775;gbkey=Gene;gene_biotype=protein_coding;locus_tag=SACI_RS01775;old_locus_tag=Saci_0363
NC_007181.1	Protein Homology	CDS	306262	308013	.	-	0	ID=cds-WP_011277281.1;Parent=gene-SACI_RS01775;Dbxref=Genbank:WP_011277281.1,GeneID:3473141;Name=WP_011277281.1;gbkey=CDS;inference=COORDINATES: similar to AA sequence:RefSeq:WP_011277281.1;locus_tag=SACI_RS01775;product=molybdopterin-dependent oxidoreductase;protein_id=WP_011277281.1;transl_table=11
NC_007181.1	RefSeq	gene	308088	309284	.	-	.	ID=gene-SACI_RS01780;Dbxref=GeneID:3473142;Name=SACI_RS01780;gbkey=Gene;gene_biotype=protein_coding;locus_tag=SACI_RS01780;old_locus_tag=Saci_0364
NC_007181.1	Protein Homology	CDS	308088	309284	.	-	0	ID=cds-WP_011277282.1;Parent=gene-SACI_RS01780;Dbxref=Genbank:WP_011277282.1,GeneID:3473142;Name=WP_011277282.1;gbkey=CDS;inference=COORDINATES: similar to AA sequence:RefSeq:WP_011277282.1;locus_tag=SACI_RS01780;product=cation:proton antiporter;protein_id=WP_011277282.1;transl_table=11
NC_007181.1	RefSeq	gene	309342	310304	.	+	.	ID=gene-SACI_RS01785;Dbxref=GeneID:3473309;Name=SACI_RS01785;gbkey=Gene;gene_biotype=protein_coding;locus_tag=SACI_RS01785;old_locus_tag=Saci_0365
NC_007181.1	Protein Homology	CDS	309342	310304	.	+	0	ID=cds-WP_011277283.1;Parent=gene-SACI_RS01785;Dbxref=Genbank:WP_011277283.1,GeneID:3473309;Name=WP_011277283.1;gbkey=CDS;inference=COORDINATES: similar to AA sequence:RefSeq:WP_011277283.1;locus_tag=SACI_RS01785;product=hypothetical protein;protein_id=WP_011277283.1;transl_table=11
NC_007181.1	RefSeq	gene	310301	311020	.	+	.	ID=gene-SACI_RS01790;Dbxref=GeneID:3473310;Name=SACI_RS01790;gbkey=Gene;gene_biotype=protein_coding;locus_tag=SACI_RS01790;old_locus_tag=Saci_0366
NC_007181.1	Protein Homology	CDS	310301	311020	.	+	0	ID=cds-WP_011277284.1;Parent=gene-SACI_RS01790;Dbxref=Genbank:WP_011277284.1,GeneID:3473310;Name=WP_011277284.1;gbkey=CDS;inference=COORDINATES: similar to AA sequence:RefSeq:WP_011277284.1;locus_tag=SACI_RS01790;product=CoA-transferase;protein_id=WP_011277284.1;transl_table=11
NC_007181.1	RefSeq	gene	311021	311776	.	-	.	ID=gene-SACI_RS01795;Dbxref=GeneID:3473311;Name=SACI_RS01795;gbkey=Gene;gene_biotype=protein_coding;locus_tag=SACI_RS01795;old_locus_tag=Saci_0367
NC_007181.1	Protein Homology	CDS	311021	311776	.	-	0	ID=cds-WP_011277285.1;Parent=gene-SACI_RS01795;Dbxref=Genbank:WP_011277285.1,GeneID:3473311;Name=WP_011277285.1;gbkey=CDS;inference=COORDINATES: similar to AA sequence:RefSeq:WP_011277285.1;locus_tag=SACI_RS01795;product=CoA transferase subunit A;protein_id=WP_011277285.1;transl_table=11
NC_007181.1	RefSeq	gene	311901	313418	.	-	.	ID=gene-SACI_RS01800;Dbxref=GeneID:3473312;Name=SACI_RS01800;gbkey=Gene;gene_biotype=protein_coding;locus_tag=SACI_RS01800;old_locus_tag=Saci_0368
NC_007181.1	Protein Homology	CDS	311901	313418	.	-	0	ID=cds-WP_011277286.1;Parent=gene-SACI_RS01800;Dbxref=Genbank:WP_011277286.1,GeneID:3473312;Name=WP_011277286.1;gbkey=CDS;inference=COORDINATES: similar to AA sequence:RefSeq:WP_011277286.1;locus_tag=SACI_RS01800;product=hydantoinase B/oxoprolinase family protein;protein_id=WP_011277286.1;transl_table=11
NC_007181.1	RefSeq	gene	313415	315337	.	-	.	ID=gene-SACI_RS01805;Dbxref=GeneID:3473313;Name=SACI_RS01805;gbkey=Gene;gene_biotype=protein_coding;locus_tag=SACI_RS01805;old_locus_tag=Saci_0369
NC_007181.1	Protein Homology	CDS	313415	315337	.	-	0	ID=cds-WP_011277287.1;Parent=gene-SACI_RS01805;Dbxref=Genbank:WP_011277287.1,GeneID:3473313;Name=WP_011277287.1;gbkey=CDS;inference=COORDINATES: similar to AA sequence:RefSeq:WP_011277287.1;locus_tag=SACI_RS01805;product=hydantoinase/oxoprolinase family protein;protein_id=WP_011277287.1;transl_table=11
NC_007181.1	RefSeq	gene	315526	316125	.	+	.	ID=gene-SACI_RS01810;Dbxref=GeneID:3473314;Name=SACI_RS01810;gbkey=Gene;gene_biotype=protein_coding;locus_tag=SACI_RS01810;old_locus_tag=Saci_0370
NC_007181.1	Protein Homology	CDS	315526	316125	.	+	0	ID=cds-WP_011277288.1;Parent=gene-SACI_RS01810;Dbxref=Genbank:WP_011277288.1,GeneID:3473314;Name=WP_011277288.1;gbkey=CDS;inference=COORDINATES: similar to AA sequence:RefSeq:WP_011277288.1;locus_tag=SACI_RS01810;product=class I SAM-dependent methyltransferase;protein_id=WP_011277288.1;transl_table=11
NC_007181.1	RefSeq	gene	316330	317448	.	+	.	ID=gene-SACI_RS01815;Dbxref=GeneID:3473315;Name=SACI_RS01815;gbkey=Gene;gene_biotype=protein_coding;locus_tag=SACI_RS01815;old_locus_tag=Saci_0371
NC_007181.1	Protein Homology	CDS	316330	317448	.	+	0	ID=cds-WP_011277289.1;Parent=gene-SACI_RS01815;Dbxref=Genbank:WP_011277289.1,GeneID:3473315;Name=WP_011277289.1;Ontology_term=GO:0055085;gbkey=CDS;go_process=transmembrane transport|0055085||IEA;inference=COORDINATES: similar to AA sequence:RefSeq:WP_011277289.1;locus_tag=SACI_RS01815;product=MFS transporter;protein_id=WP_011277289.1;transl_table=11
NC_007181.1	RefSeq	gene	317678	320026	.	+	.	ID=gene-SACI_RS01820;Dbxref=GeneID:3473316;Name=SACI_RS01820;gbkey=Gene;gene_biotype=protein_coding;locus_tag=SACI_RS01820;old_locus_tag=Saci_0372
NC_007181.1	Protein Homology	CDS	317678	320026	.	+	0	ID=cds-WP_011277290.1;Parent=gene-SACI_RS01820;Dbxref=Genbank:WP_011277290.1,GeneID:3473316;Name=WP_011277290.1;gbkey=CDS;inference=COORDINATES: similar to AA sequence:RefSeq:WP_011277290.1;locus_tag=SACI_RS01820;product=M1 family metallopeptidase;protein_id=WP_011277290.1;transl_table=11
NC_007181.1	RefSeq	gene	320018	322846	.	-	.	ID=gene-SACI_RS01825;Dbxref=GeneID:3473317;Name=leuS;gbkey=Gene;gene=leuS;gene_biotype=protein_coding;locus_tag=SACI_RS01825;old_locus_tag=Saci_0373
NC_007181.1	Protein Homology	CDS	320018	322846	.	-	0	ID=cds-WP_011277291.1;Parent=gene-SACI_RS01825;Dbxref=Genbank:WP_011277291.1,GeneID:3473317;Name=WP_011277291.1;Ontology_term=GO:0006429,GO:0004823;gbkey=CDS;gene=leuS;go_function=leucine-tRNA ligase activity|0004823||IEA;go_process=leucyl-tRNA aminoacylation|0006429||IEA;inference=COORDINATES: similar to AA sequence:RefSeq:WP_011277291.1;locus_tag=SACI_RS01825;product=leucine--tRNA ligase;protein_id=WP_011277291.1;transl_table=11
NC_007181.1	RefSeq	gene	322873	323925	.	-	.	ID=gene-SACI_RS01830;Dbxref=GeneID:3473318;Name=SACI_RS01830;gbkey=Gene;gene_biotype=protein_coding;locus_tag=SACI_RS01830;old_locus_tag=Saci_0374
NC_007181.1	Protein Homology	CDS	322873	323925	.	-	0	ID=cds-WP_048054384.1;Parent=gene-SACI_RS01830;Dbxref=Genbank:WP_048054384.1,GeneID:3473318;Name=WP_048054384.1;gbkey=CDS;inference=COORDINATES: similar to AA sequence:RefSeq:WP_012712714.1;locus_tag=SACI_RS01830;product=radical SAM/SPASM domain-containing protein;protein_id=WP_048054384.1;transl_table=11
NC_007181.1	RefSeq	gene	323928	325199	.	-	.	ID=gene-SACI_RS01835;Dbxref=GeneID:3473319;Name=SACI_RS01835;gbkey=Gene;gene_biotype=protein_coding;locus_tag=SACI_RS01835;old_locus_tag=Saci_0375
NC_007181.1	Protein Homology	CDS	323928	325199	.	-	0	ID=cds-WP_011277293.1;Parent=gene-SACI_RS01835;Dbxref=Genbank:WP_011277293.1,GeneID:3473319;Name=WP_011277293.1;gbkey=CDS;inference=COORDINATES: similar to AA sequence:RefSeq:WP_011277293.1;locus_tag=SACI_RS01835;product=M20/M25/M40 family metallo-hydrolase;protein_id=WP_011277293.1;transl_table=11
NC_007181.1	RefSeq	gene	325232	325546	.	+	.	ID=gene-SACI_RS01840;Dbxref=GeneID:3473320;Name=SACI_RS01840;gbkey=Gene;gene_biotype=protein_coding;locus_tag=SACI_RS01840;old_locus_tag=Saci_0376
NC_007181.1	Protein Homology	CDS	325232	325546	.	+	0	ID=cds-WP_011277294.1;Parent=gene-SACI_RS01840;Dbxref=Genbank:WP_011277294.1,GeneID:3473320;Name=WP_011277294.1;gbkey=CDS;inference=COORDINATES: similar to AA sequence:RefSeq:WP_011277294.1;locus_tag=SACI_RS01840;product=hypothetical protein;protein_id=WP_011277294.1;transl_table=11
NC_007181.1	RefSeq	gene	325607	326065	.	-	.	ID=gene-SACI_RS01845;Dbxref=GeneID:3473321;Name=priX;gbkey=Gene;gene=priX;gene_biotype=protein_coding;locus_tag=SACI_RS01845;old_locus_tag=Saci_0377
NC_007181.1	Protein Homology	CDS	325607	326065	.	-	0	ID=cds-WP_011277295.1;Parent=gene-SACI_RS01845;Dbxref=Genbank:WP_011277295.1,GeneID:3473321;Name=WP_011277295.1;gbkey=CDS;gene=priX;inference=COORDINATES: similar to AA sequence:RefSeq:WP_011277295.1;locus_tag=SACI_RS01845;product=DNA primase noncatalytic subunit PriX;protein_id=WP_011277295.1;transl_table=11
NC_007181.1	RefSeq	gene	326072	327019	.	-	.	ID=gene-SACI_RS01850;Dbxref=GeneID:3473322;Name=SACI_RS01850;gbkey=Gene;gene_biotype=protein_coding;locus_tag=SACI_RS01850;old_locus_tag=Saci_0378
NC_007181.1	Protein Homology	CDS	326072	327019	.	-	0	ID=cds-WP_011277296.1;Parent=gene-SACI_RS01850;Dbxref=Genbank:WP_011277296.1,GeneID:3473322;Name=WP_011277296.1;gbkey=CDS;inference=COORDINATES: similar to AA sequence:RefSeq:WP_011277296.1;locus_tag=SACI_RS01850;product=adenine nucleotide alpha hydrolase family protein;protein_id=WP_011277296.1;transl_table=11
NC_007181.1	RefSeq	gene	327075	327767	.	+	.	ID=gene-SACI_RS01855;Dbxref=GeneID:3473323;Name=SACI_RS01855;gbkey=Gene;gene_biotype=protein_coding;locus_tag=SACI_RS01855;old_locus_tag=Saci_0379
NC_007181.1	Protein Homology	CDS	327075	327767	.	+	0	ID=cds-WP_011277297.1;Parent=gene-SACI_RS01855;Dbxref=Genbank:WP_011277297.1,GeneID:3473323;Name=WP_011277297.1;gbkey=CDS;inference=COORDINATES: similar to AA sequence:RefSeq:WP_011277297.1;locus_tag=SACI_RS01855;product=hypothetical protein;protein_id=WP_011277297.1;transl_table=11
NC_007181.1	RefSeq	gene	327735	328412	.	-	.	ID=gene-SACI_RS01860;Dbxref=GeneID:3473324;Name=sfsA;gbkey=Gene;gene=sfsA;gene_biotype=protein_coding;locus_tag=SACI_RS01860;old_locus_tag=Saci_0380
NC_007181.1	Protein Homology	CDS	327735	328412	.	-	0	ID=cds-WP_015385406.1;Parent=gene-SACI_RS01860;Dbxref=Genbank:WP_015385406.1,GeneID:3473324;Name=WP_015385406.1;Ontology_term=GO:0000023,GO:0003677;gbkey=CDS;gene=sfsA;go_function=DNA binding|0003677||IEA;go_process=maltose metabolic process|0000023||IEA;inference=COORDINATES: similar to AA sequence:RefSeq:WP_015385406.1;locus_tag=SACI_RS01860;product=DNA/RNA nuclease SfsA;protein_id=WP_015385406.1;transl_table=11
NC_007181.1	RefSeq	gene	328420	329178	.	-	.	ID=gene-SACI_RS01865;Dbxref=GeneID:3473325;Name=SACI_RS01865;gbkey=Gene;gene_biotype=protein_coding;locus_tag=SACI_RS01865;old_locus_tag=Saci_0381
NC_007181.1	Protein Homology	CDS	328420	329178	.	-	0	ID=cds-WP_011277299.1;Parent=gene-SACI_RS01865;Dbxref=Genbank:WP_011277299.1,GeneID:3473325;Name=WP_011277299.1;gbkey=CDS;inference=COORDINATES: similar to AA sequence:RefSeq:WP_011277299.1;locus_tag=SACI_RS01865;product=NAD-dependent deacylase;protein_id=WP_011277299.1;transl_table=11
NC_007181.1	RefSeq	gene	329597	329791	.	+	.	ID=gene-SACI_RS01870;Dbxref=GeneID:3473326;Name=SACI_RS01870;gbkey=Gene;gene_biotype=protein_coding;locus_tag=SACI_RS01870;old_locus_tag=Saci_0382
NC_007181.1	Protein Homology	CDS	329597	329791	.	+	0	ID=cds-WP_011277300.1;Parent=gene-SACI_RS01870;Dbxref=Genbank:WP_011277300.1,GeneID:3473326;Name=WP_011277300.1;gbkey=CDS;inference=COORDINATES: similar to AA sequence:RefSeq:WP_011277300.1;locus_tag=SACI_RS01870;product=hypothetical protein;protein_id=WP_011277300.1;transl_table=11
NC_007181.1	RefSeq	gene	329797	331356	.	+	.	ID=gene-SACI_RS01875;Dbxref=GeneID:3473327;Name=SACI_RS01875;gbkey=Gene;gene_biotype=protein_coding;locus_tag=SACI_RS01875;old_locus_tag=Saci_0383
NC_007181.1	Protein Homology	CDS	329797	331356	.	+	0	ID=cds-WP_011277301.1;Parent=gene-SACI_RS01875;Dbxref=Genbank:WP_011277301.1,GeneID:3473327;Name=WP_011277301.1;gbkey=CDS;inference=COORDINATES: similar to AA sequence:RefSeq:WP_015385826.1;locus_tag=SACI_RS01875;product=sodium:solute symporter;protein_id=WP_011277301.1;transl_table=11
NC_007181.1	RefSeq	gene	331631	331996	.	+	.	ID=gene-SACI_RS01880;Dbxref=GeneID:3473328;Name=SACI_RS01880;gbkey=Gene;gene_biotype=protein_coding;locus_tag=SACI_RS01880;old_locus_tag=Saci_0384
NC_007181.1	Protein Homology	CDS	331631	331996	.	+	0	ID=cds-WP_011277302.1;Parent=gene-SACI_RS01880;Dbxref=Genbank:WP_011277302.1,GeneID:3473328;Name=WP_011277302.1;gbkey=CDS;inference=COORDINATES: similar to AA sequence:RefSeq:WP_011277302.1;locus_tag=SACI_RS01880;product=DUF2203 domain-containing protein;protein_id=WP_011277302.1;transl_table=11
NC_007181.1	RefSeq	gene	331983	332858	.	-	.	ID=gene-SACI_RS01885;Dbxref=GeneID:3473984;Name=SACI_RS01885;gbkey=Gene;gene_biotype=protein_coding;locus_tag=SACI_RS01885;old_locus_tag=Saci_0385
NC_007181.1	Protein Homology	CDS	331983	332858	.	-	0	ID=cds-WP_015385408.1;Parent=gene-SACI_RS01885;Dbxref=Genbank:WP_015385408.1,GeneID:3473984;Name=WP_015385408.1;gbkey=CDS;inference=COORDINATES: similar to AA sequence:RefSeq:WP_015385408.1;locus_tag=SACI_RS01885;product=NAD(P)-dependent oxidoreductase;protein_id=WP_015385408.1;transl_table=11
NC_007181.1	RefSeq	gene	333031	333417	.	-	.	ID=gene-SACI_RS01890;Dbxref=GeneID:3473985;Name=SACI_RS01890;gbkey=Gene;gene_biotype=protein_coding;locus_tag=SACI_RS01890;old_locus_tag=Saci_0386
NC_007181.1	Protein Homology	CDS	333031	333417	.	-	0	ID=cds-WP_011277304.1;Parent=gene-SACI_RS01890;Dbxref=Genbank:WP_011277304.1,GeneID:3473985;Name=WP_011277304.1;gbkey=CDS;inference=COORDINATES: similar to AA sequence:RefSeq:WP_011277304.1;locus_tag=SACI_RS01890;product=hypothetical protein;protein_id=WP_011277304.1;transl_table=11
NC_007181.1	RefSeq	gene	333604	333846	.	+	.	ID=gene-SACI_RS01895;Dbxref=GeneID:3473986;Name=SACI_RS01895;gbkey=Gene;gene_biotype=protein_coding;locus_tag=SACI_RS01895;old_locus_tag=Saci_0387
NC_007181.1	Protein Homology	CDS	333604	333846	.	+	0	ID=cds-WP_011277305.1;Parent=gene-SACI_RS01895;Dbxref=Genbank:WP_011277305.1,GeneID:3473986;Name=WP_011277305.1;gbkey=CDS;inference=COORDINATES: similar to AA sequence:RefSeq:WP_011277305.1;locus_tag=SACI_RS01895;product=Rdx family protein;protein_id=WP_011277305.1;transl_table=11
NC_007181.1	RefSeq	gene	333891	334880	.	-	.	ID=gene-SACI_RS01900;Dbxref=GeneID:3473987;Name=SACI_RS01900;gbkey=Gene;gene_biotype=protein_coding;locus_tag=SACI_RS01900;old_locus_tag=Saci_0388
NC_007181.1	Protein Homology	CDS	333891	334880	.	-	0	ID=cds-WP_011277306.1;Parent=gene-SACI_RS01900;Dbxref=Genbank:WP_011277306.1,GeneID:3473987;Name=WP_011277306.1;gbkey=CDS;inference=COORDINATES: similar to AA sequence:RefSeq:WP_011277306.1;locus_tag=SACI_RS01900;product=ABC transporter permease;protein_id=WP_011277306.1;transl_table=11
NC_007181.1	RefSeq	gene	334855	335604	.	-	.	ID=gene-SACI_RS01905;Dbxref=GeneID:3473989;Name=SACI_RS01905;gbkey=Gene;gene_biotype=protein_coding;locus_tag=SACI_RS01905;old_locus_tag=Saci_0389
NC_007181.1	Protein Homology	CDS	334855	335604	.	-	0	ID=cds-WP_015385409.1;Parent=gene-SACI_RS01905;Dbxref=Genbank:WP_015385409.1,GeneID:3473989;Name=WP_015385409.1;gbkey=CDS;inference=COORDINATES: similar to AA sequence:RefSeq:WP_011277307.1;locus_tag=SACI_RS01905;product=ABC transporter ATP-binding protein;protein_id=WP_015385409.1;transl_table=11
NC_007181.1	RefSeq	gene	335633	336574	.	+	.	ID=gene-SACI_RS01910;Dbxref=GeneID:3473988;Name=SACI_RS01910;gbkey=Gene;gene_biotype=protein_coding;locus_tag=SACI_RS01910;old_locus_tag=Saci_0390
NC_007181.1	Protein Homology	CDS	335633	336574	.	+	0	ID=cds-WP_011277308.1;Parent=gene-SACI_RS01910;Dbxref=Genbank:WP_011277308.1,GeneID:3473988;Name=WP_011277308.1;gbkey=CDS;inference=COORDINATES: similar to AA sequence:RefSeq:WP_011277308.1;locus_tag=SACI_RS01910;product=AIR synthase family protein;protein_id=WP_011277308.1;transl_table=11
NC_007181.1	RefSeq	gene	336546	337037	.	+	.	ID=gene-SACI_RS01915;Dbxref=GeneID:3473990;Name=SACI_RS01915;gbkey=Gene;gene_biotype=protein_coding;locus_tag=SACI_RS01915;old_locus_tag=Saci_0391
NC_007181.1	Protein Homology	CDS	336546	337037	.	+	0	ID=cds-WP_011277309.1;Parent=gene-SACI_RS01915;Dbxref=Genbank:WP_011277309.1,GeneID:3473990;Name=WP_011277309.1;gbkey=CDS;inference=COORDINATES: similar to AA sequence:RefSeq:WP_011277309.1;locus_tag=SACI_RS01915;product=NTP transferase domain-containing protein;protein_id=WP_011277309.1;transl_table=11
NC_007181.1	RefSeq	gene	337037	337783	.	+	.	ID=gene-SACI_RS01920;Dbxref=GeneID:3473991;Name=SACI_RS01920;gbkey=Gene;gene_biotype=protein_coding;locus_tag=SACI_RS01920;old_locus_tag=Saci_0392
NC_007181.1	Protein Homology	CDS	337037	337783	.	+	0	ID=cds-WP_011277310.1;Parent=gene-SACI_RS01920;Dbxref=Genbank:WP_011277310.1,GeneID:3473991;Name=WP_011277310.1;gbkey=CDS;inference=COORDINATES: similar to AA sequence:RefSeq:WP_011277310.1;locus_tag=SACI_RS01920;product=DUF1614 domain-containing protein;protein_id=WP_011277310.1;transl_table=11
NC_007181.1	RefSeq	gene	337776	338030	.	-	.	ID=gene-SACI_RS01925;Dbxref=GeneID:3473992;Name=SACI_RS01925;gbkey=Gene;gene_biotype=protein_coding;locus_tag=SACI_RS01925;old_locus_tag=Saci_0393
NC_007181.1	Protein Homology	CDS	337776	338030	.	-	0	ID=cds-WP_230937888.1;Parent=gene-SACI_RS01925;Dbxref=Genbank:WP_230937888.1,GeneID:3473992;Name=WP_230937888.1;gbkey=CDS;inference=COORDINATES: similar to AA sequence:RefSeq:WP_011277311.1;locus_tag=SACI_RS01925;product=hypothetical protein;protein_id=WP_230937888.1;transl_table=11
NC_007181.1	RefSeq	gene	338070	338867	.	-	.	ID=gene-SACI_RS01930;Dbxref=GeneID:3473993;Name=cobM;gbkey=Gene;gene=cobM;gene_biotype=protein_coding;locus_tag=SACI_RS01930;old_locus_tag=Saci_0394
NC_007181.1	Protein Homology	CDS	338070	338867	.	-	0	ID=cds-WP_011277312.1;Parent=gene-SACI_RS01930;Dbxref=Genbank:WP_011277312.1,GeneID:3473993;Name=WP_011277312.1;Ontology_term=GO:0009236,GO:0046026;gbkey=CDS;gene=cobM;go_function=precorrin-4 C11-methyltransferase activity|0046026||IEA;go_process=cobalamin biosynthetic process|0009236||IEA;inference=COORDINATES: similar to AA sequence:RefSeq:WP_011277312.1;locus_tag=SACI_RS01930;product=precorrin-4 C(11)-methyltransferase;protein_id=WP_011277312.1;transl_table=11
NC_007181.1	RefSeq	gene	338854	339525	.	-	.	ID=gene-SACI_RS01935;Dbxref=GeneID:3473994;Name=SACI_RS01935;gbkey=Gene;gene_biotype=protein_coding;locus_tag=SACI_RS01935;old_locus_tag=Saci_0395
NC_007181.1	Protein Homology	CDS	338854	339525	.	-	0	ID=cds-WP_011277313.1;Parent=gene-SACI_RS01935;Dbxref=Genbank:WP_011277313.1,GeneID:3473994;Name=WP_011277313.1;gbkey=CDS;inference=COORDINATES: similar to AA sequence:RefSeq:WP_011277313.1;locus_tag=SACI_RS01935;product=cobalt-factor II C(20)-methyltransferase;protein_id=WP_011277313.1;transl_table=11
NC_007181.1	RefSeq	gene	339522	340100	.	-	.	ID=gene-SACI_RS01940;Dbxref=GeneID:3473995;Name=cbiT;gbkey=Gene;gene=cbiT;gene_biotype=protein_coding;locus_tag=SACI_RS01940;old_locus_tag=Saci_0396
NC_007181.1	Protein Homology	CDS	339522	340100	.	-	0	ID=cds-WP_011277314.1;Parent=gene-SACI_RS01940;Dbxref=Genbank:WP_011277314.1,GeneID:3473995;Name=WP_011277314.1;Ontology_term=GO:0046140,GO:0046025;gbkey=CDS;gene=cbiT;go_function=precorrin-6Y C5%2C15-methyltransferase (decarboxylating) activity|0046025||IEA;go_process=corrin biosynthetic process|0046140||IEA;inference=COORDINATES: similar to AA sequence:RefSeq:WP_011277314.1;locus_tag=SACI_RS01940;product=precorrin-6Y C5%2C15-methyltransferase (decarboxylating) subunit CbiT;protein_id=WP_011277314.1;transl_table=11
NC_007181.1	RefSeq	gene	340097	341143	.	-	.	ID=gene-SACI_RS01945;Dbxref=GeneID:3473996;Name=cbiD;gbkey=Gene;gene=cbiD;gene_biotype=protein_coding;locus_tag=SACI_RS01945;old_locus_tag=Saci_0397
NC_007181.1	Protein Homology	CDS	340097	341143	.	-	0	ID=cds-WP_015385410.1;Parent=gene-SACI_RS01945;Dbxref=Genbank:WP_015385410.1,GeneID:3473996;Name=WP_015385410.1;Ontology_term=GO:0009236;gbkey=CDS;gene=cbiD;go_process=cobalamin biosynthetic process|0009236||IEA;inference=COORDINATES: similar to AA sequence:RefSeq:WP_015385410.1;locus_tag=SACI_RS01945;product=cobalt-precorrin-5B (C(1))-methyltransferase CbiD;protein_id=WP_015385410.1;transl_table=11
NC_007181.1	RefSeq	gene	341130	341885	.	-	.	ID=gene-SACI_RS01950;Dbxref=GeneID:3473997;Name=SACI_RS01950;gbkey=Gene;gene_biotype=protein_coding;locus_tag=SACI_RS01950;old_locus_tag=Saci_0398
NC_007181.1	Protein Homology	CDS	341130	341885	.	-	0	ID=cds-WP_011277316.1;Parent=gene-SACI_RS01950;Dbxref=Genbank:WP_011277316.1,GeneID:3473997;Name=WP_011277316.1;gbkey=CDS;inference=COORDINATES: similar to AA sequence:RefSeq:WP_011277316.1;locus_tag=SACI_RS01950;product=precorrin-3B C(17)-methyltransferase;protein_id=WP_011277316.1;transl_table=11
NC_007181.1	RefSeq	gene	341882	342883	.	-	.	ID=gene-SACI_RS01955;Dbxref=GeneID:3473998;Name=SACI_RS01955;gbkey=Gene;gene_biotype=protein_coding;locus_tag=SACI_RS01955;old_locus_tag=Saci_0399
NC_007181.1	Protein Homology	CDS	341882	342883	.	-	0	ID=cds-WP_015385412.1;Parent=gene-SACI_RS01955;Dbxref=Genbank:WP_015385412.1,GeneID:3473998;Name=WP_015385412.1;Ontology_term=GO:0009236;gbkey=CDS;go_process=cobalamin biosynthetic process|0009236||IEA;inference=COORDINATES: similar to AA sequence:RefSeq:WP_015385412.1;locus_tag=SACI_RS01955;product=precorrin-8X methylmutase;protein_id=WP_015385412.1;transl_table=11
NC_007181.1	RefSeq	gene	343100	343756	.	-	.	ID=gene-SACI_RS01960;Dbxref=GeneID:3473999;Name=SACI_RS01960;gbkey=Gene;gene_biotype=protein_coding;locus_tag=SACI_RS01960;old_locus_tag=Saci_0400
NC_007181.1	Protein Homology	CDS	343100	343756	.	-	0	ID=cds-WP_015385413.1;Parent=gene-SACI_RS01960;Dbxref=Genbank:WP_015385413.1,GeneID:3473999;Name=WP_015385413.1;gbkey=CDS;inference=COORDINATES: similar to AA sequence:RefSeq:WP_015385413.1;locus_tag=SACI_RS01960;product=cobalt-precorrin-7 (C(5))-methyltransferase;protein_id=WP_015385413.1;transl_table=11
NC_007181.1	RefSeq	gene	343749	344726	.	-	.	ID=gene-SACI_RS01965;Dbxref=GeneID:3474000;Name=cbiG;gbkey=Gene;gene=cbiG;gene_biotype=protein_coding;locus_tag=SACI_RS01965;old_locus_tag=Saci_0401
NC_007181.1	Protein Homology	CDS	343749	344726	.	-	0	ID=cds-WP_011277319.1;Parent=gene-SACI_RS01965;Dbxref=Genbank:WP_011277319.1,GeneID:3474000;Name=WP_011277319.1;gbkey=CDS;gene=cbiG;inference=COORDINATES: similar to AA sequence:RefSeq:WP_011277319.1;locus_tag=SACI_RS01965;product=cobalt-precorrin 5A hydrolase;protein_id=WP_011277319.1;transl_table=11
NC_007181.1	RefSeq	gene	344723	345553	.	-	.	ID=gene-SACI_RS01970;Dbxref=GeneID:3474001;Name=SACI_RS01970;gbkey=Gene;gene_biotype=protein_coding;locus_tag=SACI_RS01970;old_locus_tag=Saci_0402
NC_007181.1	Protein Homology	CDS	344723	345553	.	-	0	ID=cds-WP_015385414.1;Parent=gene-SACI_RS01970;Dbxref=Genbank:WP_015385414.1,GeneID:3474001;Name=WP_015385414.1;gbkey=CDS;inference=COORDINATES: similar to AA sequence:RefSeq:WP_014513433.1;locus_tag=SACI_RS01970;product=isoaspartyl peptidase/L-asparaginase;protein_id=WP_015385414.1;transl_table=11
NC_007181.1	RefSeq	gene	345824	347152	.	-	.	ID=gene-SACI_RS01975;Dbxref=GeneID:3473632;Name=SACI_RS01975;gbkey=Gene;gene_biotype=protein_coding;locus_tag=SACI_RS01975;old_locus_tag=Saci_0404
NC_007181.1	Protein Homology	CDS	345824	347152	.	-	0	ID=cds-WP_015385415.1;Parent=gene-SACI_RS01975;Dbxref=Genbank:WP_015385415.1,GeneID:3473632;Name=WP_015385415.1;gbkey=CDS;inference=COORDINATES: similar to AA sequence:RefSeq:WP_015385415.1;locus_tag=SACI_RS01975;product=hypothetical protein;protein_id=WP_015385415.1;transl_table=11
NC_007181.1	RefSeq	gene	347149	347676	.	-	.	ID=gene-SACI_RS01980;Dbxref=GeneID:3473633;Name=SACI_RS01980;gbkey=Gene;gene_biotype=protein_coding;locus_tag=SACI_RS01980;old_locus_tag=Saci_0405
NC_007181.1	Protein Homology	CDS	347149	347676	.	-	0	ID=cds-WP_232463162.1;Parent=gene-SACI_RS01980;Dbxref=Genbank:WP_232463162.1,GeneID:3473633;Name=WP_232463162.1;gbkey=CDS;inference=COORDINATES: similar to AA sequence:RefSeq:WP_015385416.1;locus_tag=SACI_RS01980;product=hypothetical protein;protein_id=WP_232463162.1;transl_table=11
NC_007181.1	RefSeq	gene	347699	348319	.	-	.	ID=gene-SACI_RS01985;Dbxref=GeneID:3473634;Name=SACI_RS01985;gbkey=Gene;gene_biotype=protein_coding;locus_tag=SACI_RS01985;old_locus_tag=Saci_0406
NC_007181.1	Protein Homology	CDS	347699	348319	.	-	0	ID=cds-WP_011277323.1;Parent=gene-SACI_RS01985;Dbxref=Genbank:WP_011277323.1,GeneID:3473634;Name=WP_011277323.1;gbkey=CDS;inference=COORDINATES: similar to AA sequence:RefSeq:WP_011277323.1;locus_tag=SACI_RS01985;product=hypothetical protein;protein_id=WP_011277323.1;transl_table=11
NC_007181.1	RefSeq	gene	348651	348956	.	-	.	ID=gene-SACI_RS01990;Dbxref=GeneID:3473635;Name=SACI_RS01990;gbkey=Gene;gene_biotype=protein_coding;locus_tag=SACI_RS01990;old_locus_tag=Saci_0407
NC_007181.1	Protein Homology	CDS	348651	348956	.	-	0	ID=cds-WP_015385417.1;Parent=gene-SACI_RS01990;Dbxref=Genbank:WP_015385417.1,GeneID:3473635;Name=WP_015385417.1;gbkey=CDS;inference=COORDINATES: similar to AA sequence:RefSeq:WP_015385417.1;locus_tag=SACI_RS01990;product=hypothetical protein;protein_id=WP_015385417.1;transl_table=11
NC_007181.1	RefSeq	gene	348931	349482	.	-	.	ID=gene-SACI_RS01995;Dbxref=GeneID:3473636;Name=SACI_RS01995;gbkey=Gene;gene_biotype=protein_coding;locus_tag=SACI_RS01995;old_locus_tag=Saci_0408
NC_007181.1	Protein Homology	CDS	348931	349482	.	-	0	ID=cds-WP_011277325.1;Parent=gene-SACI_RS01995;Dbxref=Genbank:WP_011277325.1,GeneID:3473636;Name=WP_011277325.1;gbkey=CDS;inference=COORDINATES: similar to AA sequence:RefSeq:WP_011277325.1;locus_tag=SACI_RS01995;product=hypothetical protein;protein_id=WP_011277325.1;transl_table=11
NC_007181.1	RefSeq	gene	349693	350493	.	+	.	ID=gene-SACI_RS02000;Dbxref=GeneID:24780520;Name=SACI_RS02000;gbkey=Gene;gene_biotype=protein_coding;locus_tag=SACI_RS02000
NC_007181.1	Protein Homology	CDS	349693	350493	.	+	0	ID=cds-WP_230937885.1;Parent=gene-SACI_RS02000;Dbxref=Genbank:WP_230937885.1,GeneID:24780520;Name=WP_230937885.1;gbkey=CDS;inference=COORDINATES: similar to AA sequence:RefSeq:WP_015385418.1;locus_tag=SACI_RS02000;product=hypothetical protein;protein_id=WP_230937885.1;transl_table=11
NC_007181.1	RefSeq	gene	350578	351552	.	+	.	ID=gene-SACI_RS02005;Dbxref=GeneID:3473638;Name=SACI_RS02005;gbkey=Gene;gene_biotype=protein_coding;locus_tag=SACI_RS02005;old_locus_tag=Saci_0410
NC_007181.1	Protein Homology	CDS	350578	351552	.	+	0	ID=cds-WP_230937991.1;Parent=gene-SACI_RS02005;Dbxref=Genbank:WP_230937991.1,GeneID:3473638;Name=WP_230937991.1;gbkey=CDS;inference=COORDINATES: similar to AA sequence:RefSeq:WP_011277327.1;locus_tag=SACI_RS02005;product=zinc-dependent dehydrogenase;protein_id=WP_230937991.1;transl_table=11
NC_007181.1	RefSeq	gene	351460	352395	.	-	.	ID=gene-SACI_RS11520;Dbxref=GeneID:31474574;Name=SACI_RS11520;gbkey=Gene;gene_biotype=protein_coding;locus_tag=SACI_RS11520;old_locus_tag=Saci_0411
NC_007181.1	Protein Homology	CDS	351460	352395	.	-	0	ID=cds-WP_011277328.1;Parent=gene-SACI_RS11520;Dbxref=Genbank:WP_011277328.1,GeneID:31474574;Name=WP_011277328.1;gbkey=CDS;inference=COORDINATES: similar to AA sequence:RefSeq:WP_015581433.1;locus_tag=SACI_RS11520;product=cobalamin biosynthesis protein;protein_id=WP_011277328.1;transl_table=11
NC_007181.1	RefSeq	gene	352350	353108	.	-	.	ID=gene-SACI_RS02010;Dbxref=GeneID:3473640;Name=cobS;gbkey=Gene;gene=cobS;gene_biotype=protein_coding;locus_tag=SACI_RS02010;old_locus_tag=Saci_0412
NC_007181.1	Protein Homology	CDS	352350	353108	.	-	0	ID=cds-WP_011277329.1;Parent=gene-SACI_RS02010;Dbxref=Genbank:WP_011277329.1,GeneID:3473640;Name=WP_011277329.1;Ontology_term=GO:0009236,GO:0008818;gbkey=CDS;gene=cobS;go_function=cobalamin 5'-phosphate synthase activity|0008818||IEA;go_process=cobalamin biosynthetic process|0009236||IEA;inference=COORDINATES: similar to AA sequence:RefSeq:WP_011277329.1;locus_tag=SACI_RS02010;product=adenosylcobinamide-GDP ribazoletransferase;protein_id=WP_011277329.1;transl_table=11
NC_007181.1	RefSeq	gene	353123	354502	.	+	.	ID=gene-SACI_RS02015;Dbxref=GeneID:3473641;Name=SACI_RS02015;gbkey=Gene;gene_biotype=protein_coding;locus_tag=SACI_RS02015;old_locus_tag=Saci_0413
NC_007181.1	Protein Homology	CDS	353123	354502	.	+	0	ID=cds-WP_011277330.1;Parent=gene-SACI_RS02015;Dbxref=Genbank:WP_011277330.1,GeneID:3473641;Name=WP_011277330.1;Ontology_term=GO:0009236,GO:0003824;gbkey=CDS;go_function=catalytic activity|0003824||IEA;go_process=cobalamin biosynthetic process|0009236||IEA;inference=COORDINATES: similar to AA sequence:RefSeq:WP_011277330.1;locus_tag=SACI_RS02015;product=cobyric acid synthase;protein_id=WP_011277330.1;transl_table=11
NC_007181.1	RefSeq	gene	354525	355646	.	+	.	ID=gene-SACI_RS02020;Dbxref=GeneID:3473642;Name=SACI_RS02020;gbkey=Gene;gene_biotype=protein_coding;locus_tag=SACI_RS02020;old_locus_tag=Saci_0414
NC_007181.1	Protein Homology	CDS	354525	355646	.	+	0	ID=cds-WP_011277331.1;Parent=gene-SACI_RS02020;Dbxref=Genbank:WP_011277331.1,GeneID:3473642;Name=WP_011277331.1;gbkey=CDS;inference=COORDINATES: similar to AA sequence:RefSeq:WP_011277331.1;locus_tag=SACI_RS02020;product=7-cyano-7-deazaguanine synthase;protein_id=WP_011277331.1;transl_table=11
NC_007181.1	RefSeq	gene	355615	356610	.	-	.	ID=gene-SACI_RS02025;Dbxref=GeneID:3473643;Name=htpX;gbkey=Gene;gene=htpX;gene_biotype=protein_coding;locus_tag=SACI_RS02025;old_locus_tag=Saci_0415
NC_007181.1	Protein Homology	CDS	355615	356610	.	-	0	ID=cds-WP_015385421.1;Parent=gene-SACI_RS02025;Dbxref=Genbank:WP_015385421.1,GeneID:3473643;Name=WP_015385421.1;gbkey=CDS;gene=htpX;inference=COORDINATES: similar to AA sequence:RefSeq:WP_015385421.1;locus_tag=SACI_RS02025;product=zinc metalloprotease HtpX;protein_id=WP_015385421.1;transl_table=11
NC_007181.1	RefSeq	gene	356672	357079	.	+	.	ID=gene-SACI_RS02030;Dbxref=GeneID:3473644;Name=SACI_RS02030;gbkey=Gene;gene_biotype=protein_coding;locus_tag=SACI_RS02030;old_locus_tag=Saci_0416
NC_007181.1	Protein Homology	CDS	356672	357079	.	+	0	ID=cds-WP_011277333.1;Parent=gene-SACI_RS02030;Dbxref=Genbank:WP_011277333.1,GeneID:3473644;Name=WP_011277333.1;gbkey=CDS;inference=COORDINATES: similar to AA sequence:RefSeq:WP_011277333.1;locus_tag=SACI_RS02030;product=CBS domain-containing protein;protein_id=WP_011277333.1;transl_table=11
NC_007181.1	RefSeq	gene	357086	357301	.	+	.	ID=gene-SACI_RS02035;Dbxref=GeneID:3473645;Name=SACI_RS02035;gbkey=Gene;gene_biotype=protein_coding;locus_tag=SACI_RS02035;old_locus_tag=Saci_0417
NC_007181.1	Protein Homology	CDS	357086	357301	.	+	0	ID=cds-WP_011277334.1;Parent=gene-SACI_RS02035;Dbxref=Genbank:WP_011277334.1,GeneID:3473645;Name=WP_011277334.1;gbkey=CDS;inference=COORDINATES: similar to AA sequence:RefSeq:WP_011277334.1;locus_tag=SACI_RS02035;product=hypothetical protein;protein_id=WP_011277334.1;transl_table=11
NC_007181.1	RefSeq	gene	357389	358888	.	+	.	ID=gene-SACI_RS02040;Dbxref=GeneID:3473646;Name=SACI_RS02040;gbkey=Gene;gene_biotype=protein_coding;locus_tag=SACI_RS02040;old_locus_tag=Saci_0418
NC_007181.1	Protein Homology	CDS	357389	358888	.	+	0	ID=cds-WP_011277335.1;Parent=gene-SACI_RS02040;Dbxref=Genbank:WP_011277335.1,GeneID:3473646;Name=WP_011277335.1;gbkey=CDS;inference=COORDINATES: similar to AA sequence:RefSeq:WP_011277335.1;locus_tag=SACI_RS02040;product=hypothetical protein;protein_id=WP_011277335.1;transl_table=11
NC_007181.1	RefSeq	pseudogene	358904	359723	.	+	.	ID=gene-SACI_RS02045;Dbxref=GeneID:3473647;Name=SACI_RS02045;gbkey=Gene;gene_biotype=pseudogene;locus_tag=SACI_RS02045;old_locus_tag=Saci_0419;pseudo=true
NC_007181.1	Protein Homology	CDS	358904	359723	.	+	0	ID=cds-SACI_RS02045;Parent=gene-SACI_RS02045;Dbxref=GeneID:3473647;Note=frameshifted;gbkey=CDS;inference=COORDINATES: similar to AA sequence:RefSeq:WP_015385422.1;locus_tag=SACI_RS02045;product=class I fructose-bisphosphate aldolase;pseudo=true;transl_table=11
NC_007181.1	RefSeq	gene	359735	360874	.	+	.	ID=gene-SACI_RS02050;Dbxref=GeneID:3473648;Name=SACI_RS02050;gbkey=Gene;gene_biotype=protein_coding;locus_tag=SACI_RS02050;old_locus_tag=Saci_0421
NC_007181.1	Protein Homology	CDS	359735	360874	.	+	0	ID=cds-WP_011277336.1;Parent=gene-SACI_RS02050;Dbxref=Genbank:WP_011277336.1,GeneID:3473648;Name=WP_011277336.1;gbkey=CDS;inference=COORDINATES: similar to AA sequence:RefSeq:WP_015385423.1;locus_tag=SACI_RS02050;product=glycosyltransferase family 39 protein;protein_id=WP_011277336.1;transl_table=11
NC_007181.1	RefSeq	gene	360871	361644	.	+	.	ID=gene-SACI_RS02055;Dbxref=GeneID:3473649;Name=SACI_RS02055;gbkey=Gene;gene_biotype=protein_coding;locus_tag=SACI_RS02055;old_locus_tag=Saci_0422
NC_007181.1	Protein Homology	CDS	360871	361644	.	+	0	ID=cds-WP_011277337.1;Parent=gene-SACI_RS02055;Dbxref=Genbank:WP_011277337.1,GeneID:3473649;Name=WP_011277337.1;gbkey=CDS;inference=COORDINATES: similar to AA sequence:RefSeq:WP_011277337.1;locus_tag=SACI_RS02055;product=NTP transferase domain-containing protein;protein_id=WP_011277337.1;transl_table=11
NC_007181.1	RefSeq	gene	361697	362878	.	-	.	ID=gene-SACI_RS02060;Dbxref=GeneID:3473183;Name=SACI_RS02060;gbkey=Gene;gene_biotype=protein_coding;locus_tag=SACI_RS02060;old_locus_tag=Saci_0423
NC_007181.1	Protein Homology	CDS	361697	362878	.	-	0	ID=cds-WP_011277338.1;Parent=gene-SACI_RS02060;Dbxref=Genbank:WP_011277338.1,GeneID:3473183;Name=WP_011277338.1;Ontology_term=GO:0003824;gbkey=CDS;go_function=catalytic activity|0003824||IEA;inference=COORDINATES: similar to AA sequence:RefSeq:WP_011277338.1;locus_tag=SACI_RS02060;product=NAD-dependent epimerase/dehydratase family protein;protein_id=WP_011277338.1;transl_table=11
NC_007181.1	RefSeq	gene	362924	363823	.	+	.	ID=gene-SACI_RS02065;Dbxref=GeneID:3473184;Name=SACI_RS02065;gbkey=Gene;gene_biotype=protein_coding;locus_tag=SACI_RS02065;old_locus_tag=Saci_0424
NC_007181.1	Protein Homology	CDS	362924	363823	.	+	0	ID=cds-WP_011277339.1;Parent=gene-SACI_RS02065;Dbxref=Genbank:WP_011277339.1,GeneID:3473184;Name=WP_011277339.1;gbkey=CDS;inference=COORDINATES: similar to AA sequence:RefSeq:WP_011277339.1;locus_tag=SACI_RS02065;product=ATPase;protein_id=WP_011277339.1;transl_table=11
NC_007181.1	RefSeq	gene	363809	365248	.	-	.	ID=gene-SACI_RS02070;Dbxref=GeneID:3473185;Name=SACI_RS02070;gbkey=Gene;gene_biotype=protein_coding;locus_tag=SACI_RS02070;old_locus_tag=Saci_0425
NC_007181.1	Protein Homology	CDS	363809	365248	.	-	0	ID=cds-WP_011277340.1;Parent=gene-SACI_RS02070;Dbxref=Genbank:WP_011277340.1,GeneID:3473185;Name=WP_011277340.1;gbkey=CDS;inference=COORDINATES: similar to AA sequence:RefSeq:WP_014512952.1;locus_tag=SACI_RS02070;product=gamma-glutamyltransferase;protein_id=WP_011277340.1;transl_table=11
NC_007181.1	RefSeq	gene	365286	365651	.	+	.	ID=gene-SACI_RS02075;Dbxref=GeneID:3473186;Name=SACI_RS02075;gbkey=Gene;gene_biotype=protein_coding;locus_tag=SACI_RS02075;old_locus_tag=Saci_0426
NC_007181.1	Protein Homology	CDS	365286	365651	.	+	0	ID=cds-WP_011277341.1;Parent=gene-SACI_RS02075;Dbxref=Genbank:WP_011277341.1,GeneID:3473186;Name=WP_011277341.1;gbkey=CDS;inference=COORDINATES: similar to AA sequence:RefSeq:WP_015385424.1;locus_tag=SACI_RS02075;product=hypothetical protein;protein_id=WP_011277341.1;transl_table=11
NC_007181.1	RefSeq	gene	365641	365886	.	+	.	ID=gene-SACI_RS02080;Dbxref=GeneID:3473187;Name=SACI_RS02080;gbkey=Gene;gene_biotype=protein_coding;locus_tag=SACI_RS02080;old_locus_tag=Saci_0427
NC_007181.1	Protein Homology	CDS	365641	365886	.	+	0	ID=cds-WP_015385425.1;Parent=gene-SACI_RS02080;Dbxref=Genbank:WP_015385425.1,GeneID:3473187;Name=WP_015385425.1;gbkey=CDS;inference=COORDINATES: similar to AA sequence:RefSeq:WP_012712109.1;locus_tag=SACI_RS02080;product=hypothetical protein;protein_id=WP_015385425.1;transl_table=11
NC_007181.1	RefSeq	gene	365887	368208	.	+	.	ID=gene-SACI_RS02085;Dbxref=GeneID:3473188;Name=SACI_RS02085;gbkey=Gene;gene_biotype=protein_coding;locus_tag=SACI_RS02085;old_locus_tag=Saci_0428
NC_007181.1	Protein Homology	CDS	365887	368208	.	+	0	ID=cds-WP_015385426.1;Parent=gene-SACI_RS02085;Dbxref=Genbank:WP_015385426.1,GeneID:3473188;Name=WP_015385426.1;gbkey=CDS;inference=COORDINATES: similar to AA sequence:RefSeq:WP_015385426.1;locus_tag=SACI_RS02085;product=tRNA(Met) cytidine acetyltransferase TmcA;protein_id=WP_015385426.1;transl_table=11
NC_007181.1	RefSeq	gene	368235	368996	.	-	.	ID=gene-SACI_RS02090;Dbxref=GeneID:3473190;Name=SACI_RS02090;gbkey=Gene;gene_biotype=protein_coding;locus_tag=SACI_RS02090;old_locus_tag=Saci_0430
NC_007181.1	Protein Homology	CDS	368235	368996	.	-	0	ID=cds-WP_015385427.1;Parent=gene-SACI_RS02090;Dbxref=Genbank:WP_015385427.1,GeneID:3473190;Name=WP_015385427.1;gbkey=CDS;inference=COORDINATES: similar to AA sequence:RefSeq:WP_015385427.1;locus_tag=SACI_RS02090;product=hypothetical protein;protein_id=WP_015385427.1;transl_table=11
NC_007181.1	RefSeq	gene	369276	369596	.	+	.	ID=gene-SACI_RS02095;Dbxref=GeneID:3473191;Name=SACI_RS02095;gbkey=Gene;gene_biotype=protein_coding;locus_tag=SACI_RS02095;old_locus_tag=Saci_0431
NC_007181.1	Protein Homology	CDS	369276	369596	.	+	0	ID=cds-WP_011277345.1;Parent=gene-SACI_RS02095;Dbxref=Genbank:WP_011277345.1,GeneID:3473191;Name=WP_011277345.1;gbkey=CDS;inference=COORDINATES: similar to AA sequence:RefSeq:WP_011277345.1;locus_tag=SACI_RS02095;product=hypothetical protein;protein_id=WP_011277345.1;transl_table=11
NC_007181.1	RefSeq	gene	369796	371196	.	+	.	ID=gene-SACI_RS02100;Dbxref=GeneID:3473192;Name=SACI_RS02100;gbkey=Gene;gene_biotype=protein_coding;locus_tag=SACI_RS02100;old_locus_tag=Saci_0432
NC_007181.1	Protein Homology	CDS	369796	371196	.	+	0	ID=cds-WP_011277346.1;Parent=gene-SACI_RS02100;Dbxref=Genbank:WP_011277346.1,GeneID:3473192;Name=WP_011277346.1;gbkey=CDS;inference=COORDINATES: similar to AA sequence:RefSeq:WP_011277346.1;locus_tag=SACI_RS02100;product=APC family permease;protein_id=WP_011277346.1;transl_table=11
NC_007181.1	RefSeq	gene	371319	371498	.	+	.	ID=gene-SACI_RS02105;Dbxref=GeneID:3473193;Name=SACI_RS02105;gbkey=Gene;gene_biotype=protein_coding;locus_tag=SACI_RS02105;old_locus_tag=Saci_0433
NC_007181.1	Protein Homology	CDS	371319	371498	.	+	0	ID=cds-WP_011277347.1;Parent=gene-SACI_RS02105;Dbxref=Genbank:WP_011277347.1,GeneID:3473193;Name=WP_011277347.1;gbkey=CDS;inference=COORDINATES: similar to AA sequence:RefSeq:WP_011277347.1;locus_tag=SACI_RS02105;product=hypothetical protein;protein_id=WP_011277347.1;transl_table=11
NC_007181.1	RefSeq	gene	372078	372728	.	-	.	ID=gene-SACI_RS02110;Dbxref=GeneID:3473194;Name=SACI_RS02110;gbkey=Gene;gene_biotype=protein_coding;locus_tag=SACI_RS02110;old_locus_tag=Saci_0434
NC_007181.1	Protein Homology	CDS	372078	372728	.	-	0	ID=cds-WP_011277348.1;Parent=gene-SACI_RS02110;Dbxref=Genbank:WP_011277348.1,GeneID:3473194;Name=WP_011277348.1;gbkey=CDS;inference=COORDINATES: similar to AA sequence:RefSeq:WP_011277348.1;locus_tag=SACI_RS02110;product=protein-L-isoaspartate O-methyltransferase;protein_id=WP_011277348.1;transl_table=11
NC_007181.1	RefSeq	gene	372725	374458	.	-	.	ID=gene-SACI_RS02115;Dbxref=GeneID:3473195;Name=SACI_RS02115;gbkey=Gene;gene_biotype=protein_coding;locus_tag=SACI_RS02115;old_locus_tag=Saci_0435
NC_007181.1	Protein Homology	CDS	372725	374458	.	-	0	ID=cds-WP_048054419.1;Parent=gene-SACI_RS02115;Dbxref=Genbank:WP_048054419.1,GeneID:3473195;Name=WP_048054419.1;gbkey=CDS;inference=COORDINATES: similar to AA sequence:RefSeq:WP_011277349.1;locus_tag=SACI_RS02115;product=ATP-binding protein;protein_id=WP_048054419.1;transl_table=11
NC_007181.1	RefSeq	gene	374461	375159	.	-	.	ID=gene-SACI_RS02120;Dbxref=GeneID:3473197;Name=SACI_RS02120;gbkey=Gene;gene_biotype=protein_coding;locus_tag=SACI_RS02120;old_locus_tag=Saci_0436
NC_007181.1	Protein Homology	CDS	374461	375159	.	-	0	ID=cds-WP_230937884.1;Parent=gene-SACI_RS02120;Dbxref=Genbank:WP_230937884.1,GeneID:3473197;Name=WP_230937884.1;gbkey=CDS;inference=COORDINATES: similar to AA sequence:RefSeq:WP_011277350.1;locus_tag=SACI_RS02120;product=DNA double-strand break repair nuclease NurA;protein_id=WP_230937884.1;transl_table=11
NC_007181.1	RefSeq	gene	375119	376042	.	+	.	ID=gene-SACI_RS02125;Dbxref=GeneID:3473196;Name=SACI_RS02125;gbkey=Gene;gene_biotype=protein_coding;locus_tag=SACI_RS02125;old_locus_tag=Saci_0437
NC_007181.1	Protein Homology	CDS	375119	376042	.	+	0	ID=cds-WP_011277351.1;Parent=gene-SACI_RS02125;Dbxref=Genbank:WP_011277351.1,GeneID:3473196;Name=WP_011277351.1;gbkey=CDS;inference=COORDINATES: similar to AA sequence:RefSeq:WP_010978118.1;locus_tag=SACI_RS02125;product=transcriptional regulator;protein_id=WP_011277351.1;transl_table=11
NC_007181.1	RefSeq	gene	376108	376275	.	+	.	ID=gene-SACI_RS12010;Dbxref=GeneID:59369362;Name=SACI_RS12010;gbkey=Gene;gene_biotype=protein_coding;locus_tag=SACI_RS12010;old_locus_tag=Saci_0438
NC_007181.1	Protein Homology	CDS	376108	376275	.	+	0	ID=cds-WP_011277352.1;Parent=gene-SACI_RS12010;Dbxref=Genbank:WP_011277352.1,GeneID:59369362;Name=WP_011277352.1;gbkey=CDS;inference=COORDINATES: similar to AA sequence:RefSeq:WP_011277352.1;locus_tag=SACI_RS12010;product=hypothetical protein;protein_id=WP_011277352.1;transl_table=11
NC_007181.1	RefSeq	gene	376287	376916	.	+	.	ID=gene-SACI_RS02130;Dbxref=GeneID:3473199;Name=SACI_RS02130;gbkey=Gene;gene_biotype=protein_coding;locus_tag=SACI_RS02130;old_locus_tag=Saci_0439
NC_007181.1	Protein Homology	CDS	376287	376916	.	+	0	ID=cds-WP_011277353.1;Parent=gene-SACI_RS02130;Dbxref=Genbank:WP_011277353.1,GeneID:3473199;Name=WP_011277353.1;gbkey=CDS;inference=COORDINATES: similar to AA sequence:RefSeq:WP_015385429.1;locus_tag=SACI_RS02130;product=hypothetical protein;protein_id=WP_011277353.1;transl_table=11
NC_007181.1	RefSeq	gene	376931	377545	.	+	.	ID=gene-SACI_RS02135;Dbxref=GeneID:3473200;Name=SACI_RS02135;gbkey=Gene;gene_biotype=protein_coding;locus_tag=SACI_RS02135;old_locus_tag=Saci_0440
NC_007181.1	Protein Homology	CDS	376931	377545	.	+	0	ID=cds-WP_011277354.1;Parent=gene-SACI_RS02135;Dbxref=Genbank:WP_011277354.1,GeneID:3473200;Name=WP_011277354.1;gbkey=CDS;inference=COORDINATES: similar to AA sequence:RefSeq:WP_011277354.1;locus_tag=SACI_RS02135;product=M50 family peptidase;protein_id=WP_011277354.1;transl_table=11
NC_007181.1	RefSeq	gene	377559	378125	.	+	.	ID=gene-SACI_RS02140;Dbxref=GeneID:3473201;Name=SACI_RS02140;gbkey=Gene;gene_biotype=protein_coding;locus_tag=SACI_RS02140;old_locus_tag=Saci_0441
NC_007181.1	Protein Homology	CDS	377559	378125	.	+	0	ID=cds-WP_011277355.1;Parent=gene-SACI_RS02140;Dbxref=Genbank:WP_011277355.1,GeneID:3473201;Name=WP_011277355.1;gbkey=CDS;inference=COORDINATES: similar to AA sequence:RefSeq:WP_011277355.1;locus_tag=SACI_RS02140;product=rhomboid family intramembrane serine protease;protein_id=WP_011277355.1;transl_table=11
NC_007181.1	RefSeq	gene	378122	378289	.	+	.	ID=gene-SACI_RS12015;Dbxref=GeneID:59369363;Name=SACI_RS12015;gbkey=Gene;gene_biotype=protein_coding;locus_tag=SACI_RS12015;old_locus_tag=Saci_0442
NC_007181.1	Protein Homology	CDS	378122	378289	.	+	0	ID=cds-WP_011277356.1;Parent=gene-SACI_RS12015;Dbxref=Genbank:WP_011277356.1,GeneID:59369363;Name=WP_011277356.1;gbkey=CDS;inference=COORDINATES: similar to AA sequence:RefSeq:WP_011277356.1;locus_tag=SACI_RS12015;product=hypothetical protein;protein_id=WP_011277356.1;transl_table=11
NC_007181.1	RefSeq	gene	378298	378867	.	+	.	ID=gene-SACI_RS02145;Dbxref=GeneID:3474535;Name=SACI_RS02145;gbkey=Gene;gene_biotype=protein_coding;locus_tag=SACI_RS02145;old_locus_tag=Saci_0443
NC_007181.1	Protein Homology	CDS	378298	378867	.	+	0	ID=cds-WP_011277357.1;Parent=gene-SACI_RS02145;Dbxref=Genbank:WP_011277357.1,GeneID:3474535;Name=WP_011277357.1;gbkey=CDS;inference=COORDINATES: similar to AA sequence:RefSeq:WP_011277357.1;locus_tag=SACI_RS02145;product=adenylate kinase family protein;protein_id=WP_011277357.1;transl_table=11
NC_007181.1	RefSeq	gene	378880	379767	.	+	.	ID=gene-SACI_RS02150;Dbxref=GeneID:3474536;Name=SACI_RS02150;gbkey=Gene;gene_biotype=protein_coding;locus_tag=SACI_RS02150;old_locus_tag=Saci_0444
NC_007181.1	Protein Homology	CDS	378880	379767	.	+	0	ID=cds-WP_011277358.1;Parent=gene-SACI_RS02150;Dbxref=Genbank:WP_011277358.1,GeneID:3474536;Name=WP_011277358.1;gbkey=CDS;inference=COORDINATES: similar to AA sequence:RefSeq:WP_009075030.1;locus_tag=SACI_RS02150;product=Mrp/NBP35 family ATP-binding protein;protein_id=WP_011277358.1;transl_table=11
NC_007181.1	RefSeq	gene	379764	379976	.	-	.	ID=gene-SACI_RS02155;Dbxref=GeneID:3474537;Name=SACI_RS02155;gbkey=Gene;gene_biotype=protein_coding;locus_tag=SACI_RS02155;old_locus_tag=Saci_0445
NC_007181.1	Protein Homology	CDS	379764	379976	.	-	0	ID=cds-WP_015385431.1;Parent=gene-SACI_RS02155;Dbxref=Genbank:WP_015385431.1,GeneID:3474537;Name=WP_015385431.1;gbkey=CDS;inference=COORDINATES: similar to AA sequence:RefSeq:WP_015385431.1;locus_tag=SACI_RS02155;product=hypothetical protein;protein_id=WP_015385431.1;transl_table=11
NC_007181.1	RefSeq	gene	380078	380428	.	+	.	ID=gene-SACI_RS02160;Dbxref=GeneID:3474538;Name=abfR1;gbkey=Gene;gene=abfR1;gene_biotype=protein_coding;locus_tag=SACI_RS02160;old_locus_tag=Saci_0446
NC_007181.1	Protein Homology	CDS	380078	380428	.	+	0	ID=cds-WP_011277360.1;Parent=gene-SACI_RS02160;Dbxref=Genbank:WP_011277360.1,GeneID:3474538;Name=WP_011277360.1;gbkey=CDS;gene=abfR1;inference=COORDINATES: similar to AA sequence:RefSeq:WP_011277360.1;locus_tag=SACI_RS02160;product=biofilm/motility transcriptional regulator AbfR1;protein_id=WP_011277360.1;transl_table=11
NC_007181.1	RefSeq	gene	380399	381118	.	-	.	ID=gene-SACI_RS02165;Dbxref=GeneID:3474539;Name=SACI_RS02165;gbkey=Gene;gene_biotype=protein_coding;locus_tag=SACI_RS02165;old_locus_tag=Saci_0447
NC_007181.1	Protein Homology	CDS	380399	381118	.	-	0	ID=cds-WP_048054420.1;Parent=gene-SACI_RS02165;Dbxref=Genbank:WP_048054420.1,GeneID:3474539;Name=WP_048054420.1;gbkey=CDS;inference=COORDINATES: similar to AA sequence:RefSeq:WP_014514036.1;locus_tag=SACI_RS02165;product=5-formyltetrahydrofolate cyclo-ligase;protein_id=WP_048054420.1;transl_table=11
NC_007181.1	RefSeq	gene	381108	381671	.	-	.	ID=gene-SACI_RS02170;Dbxref=GeneID:3474540;Name=SACI_RS02170;gbkey=Gene;gene_biotype=protein_coding;locus_tag=SACI_RS02170;old_locus_tag=Saci_0448
NC_007181.1	Protein Homology	CDS	381108	381671	.	-	0	ID=cds-WP_011277362.1;Parent=gene-SACI_RS02170;Dbxref=Genbank:WP_011277362.1,GeneID:3474540;Name=WP_011277362.1;Ontology_term=GO:0016020;gbkey=CDS;go_component=membrane|0016020||IEA;inference=COORDINATES: similar to AA sequence:RefSeq:WP_011277362.1;locus_tag=SACI_RS02170;product=LysE family transporter;protein_id=WP_011277362.1;transl_table=11
NC_007181.1	RefSeq	gene	381830	382318	.	+	.	ID=gene-SACI_RS02175;Dbxref=GeneID:3474541;Name=cbp1;gbkey=Gene;gene=cbp1;gene_biotype=protein_coding;locus_tag=SACI_RS02175;old_locus_tag=Saci_0449
NC_007181.1	Protein Homology	CDS	381830	382318	.	+	0	ID=cds-WP_011277363.1;Parent=gene-SACI_RS02175;Dbxref=Genbank:WP_011277363.1,GeneID:3474541;Name=WP_011277363.1;gbkey=CDS;gene=cbp1;inference=COORDINATES: similar to AA sequence:RefSeq:WP_011277363.1;locus_tag=SACI_RS02175;product=CRISPR DNA repeat-binding protein Cbp1;protein_id=WP_011277363.1;transl_table=11
NC_007181.1	RefSeq	gene	382309	383454	.	-	.	ID=gene-SACI_RS02180;Dbxref=GeneID:3474542;Name=SACI_RS02180;gbkey=Gene;gene_biotype=protein_coding;locus_tag=SACI_RS02180;old_locus_tag=Saci_0450
NC_007181.1	Protein Homology	CDS	382309	383454	.	-	0	ID=cds-WP_011277364.1;Parent=gene-SACI_RS02180;Dbxref=Genbank:WP_011277364.1,GeneID:3474542;Name=WP_011277364.1;gbkey=CDS;inference=COORDINATES: similar to AA sequence:RefSeq:WP_011277364.1;locus_tag=SACI_RS02180;product=tryptophan--tRNA ligase;protein_id=WP_011277364.1;transl_table=11
NC_007181.1	RefSeq	gene	383513	384157	.	-	.	ID=gene-SACI_RS02185;Dbxref=GeneID:3474543;Name=SACI_RS02185;gbkey=Gene;gene_biotype=protein_coding;locus_tag=SACI_RS02185;old_locus_tag=Saci_0451
NC_007181.1	Protein Homology	CDS	383513	384157	.	-	0	ID=cds-WP_011277365.1;Parent=gene-SACI_RS02185;Dbxref=Genbank:WP_011277365.1,GeneID:3474543;Name=WP_011277365.1;gbkey=CDS;inference=COORDINATES: similar to AA sequence:RefSeq:WP_011277365.1;locus_tag=SACI_RS02185;product=Snf7 family protein;protein_id=WP_011277365.1;transl_table=11
NC_007181.1	RefSeq	gene	384233	384937	.	+	.	ID=gene-SACI_RS02190;Dbxref=GeneID:24780521;Name=SACI_RS02190;gbkey=Gene;gene_biotype=protein_coding;locus_tag=SACI_RS02190
NC_007181.1	Protein Homology	CDS	384233	384937	.	+	0	ID=cds-WP_015385432.1;Parent=gene-SACI_RS02190;Dbxref=Genbank:WP_015385432.1,GeneID:24780521;Name=WP_015385432.1;gbkey=CDS;inference=COORDINATES: similar to AA sequence:RefSeq:WP_009988710.1;locus_tag=SACI_RS02190;product=alanyl-tRNA editing protein;protein_id=WP_015385432.1;transl_table=11
NC_007181.1	RefSeq	gene	385017	385448	.	-	.	ID=gene-SACI_RS02195;Dbxref=GeneID:3474544;Name=SACI_RS02195;gbkey=Gene;gene_biotype=protein_coding;locus_tag=SACI_RS02195;old_locus_tag=Saci_0453
NC_007181.1	Protein Homology	CDS	385017	385448	.	-	0	ID=cds-WP_011277366.1;Parent=gene-SACI_RS02195;Dbxref=Genbank:WP_011277366.1,GeneID:3474544;Name=WP_011277366.1;gbkey=CDS;inference=COORDINATES: similar to AA sequence:RefSeq:WP_011277366.1;locus_tag=SACI_RS02195;product=GtrA family protein;protein_id=WP_011277366.1;transl_table=11
NC_007181.1	RefSeq	gene	385508	386461	.	-	.	ID=gene-SACI_RS02200;Dbxref=GeneID:3474545;Name=SACI_RS02200;gbkey=Gene;gene_biotype=protein_coding;locus_tag=SACI_RS02200;old_locus_tag=Saci_0454
NC_007181.1	Protein Homology	CDS	385508	386461	.	-	0	ID=cds-WP_011277367.1;Parent=gene-SACI_RS02200;Dbxref=Genbank:WP_011277367.1,GeneID:3474545;Name=WP_011277367.1;Ontology_term=GO:0009058;gbkey=CDS;go_process=biosynthetic process|0009058||IEA;inference=COORDINATES: similar to AA sequence:RefSeq:WP_011277367.1;locus_tag=SACI_RS02200;product=aminotransferase class I/II-fold pyridoxal phosphate-dependent enzyme;protein_id=WP_011277367.1;transl_table=11
NC_007181.1	RefSeq	gene	386458	387045	.	-	.	ID=gene-SACI_RS02205;Dbxref=GeneID:3474546;Name=SACI_RS02205;gbkey=Gene;gene_biotype=protein_coding;locus_tag=SACI_RS02205;old_locus_tag=Saci_0455
NC_007181.1	Protein Homology	CDS	386458	387045	.	-	0	ID=cds-WP_015385827.1;Parent=gene-SACI_RS02205;Dbxref=Genbank:WP_015385827.1,GeneID:3474546;Name=WP_015385827.1;gbkey=CDS;inference=COORDINATES: similar to AA sequence:RefSeq:WP_010978103.1;locus_tag=SACI_RS02205;product=helix-turn-helix domain-containing protein;protein_id=WP_015385827.1;transl_table=11
NC_007181.1	RefSeq	gene	387109	387423	.	+	.	ID=gene-SACI_RS02210;Dbxref=GeneID:3474547;Name=SACI_RS02210;gbkey=Gene;gene_biotype=protein_coding;locus_tag=SACI_RS02210;old_locus_tag=Saci_0456
NC_007181.1	Protein Homology	CDS	387109	387423	.	+	0	ID=cds-WP_011277369.1;Parent=gene-SACI_RS02210;Dbxref=Genbank:WP_011277369.1,GeneID:3474547;Name=WP_011277369.1;gbkey=CDS;inference=COORDINATES: similar to AA sequence:RefSeq:WP_020199041.1;locus_tag=SACI_RS02210;product=4Fe-4S binding protein;protein_id=WP_011277369.1;transl_table=11
NC_007181.1	RefSeq	gene	387673	387747	.	-	.	ID=gene-SACI_RS02215;Dbxref=GeneID:3474548;Name=SACI_RS02215;gbkey=Gene;gene_biotype=tRNA;locus_tag=SACI_RS02215;old_locus_tag=Saci_0457
NC_007181.1	tRNAscan-SE	tRNA	387673	387747	.	-	.	ID=rna-SACI_RS02215;Parent=gene-SACI_RS02215;Dbxref=GeneID:3474548;anticodon=(pos:complement(387710..387712));gbkey=tRNA;inference=COORDINATES: profile:tRNAscan-SE:2.0.7;locus_tag=SACI_RS02215;product=tRNA-His
NC_007181.1	tRNAscan-SE	exon	387673	387747	.	-	.	ID=exon-SACI_RS02215-1;Parent=rna-SACI_RS02215;Dbxref=GeneID:3474548;anticodon=(pos:complement(387710..387712));gbkey=tRNA;inference=COORDINATES: profile:tRNAscan-SE:2.0.7;locus_tag=SACI_RS02215;product=tRNA-His
NC_007181.1	RefSeq	gene	387787	389016	.	-	.	ID=gene-SACI_RS02220;Dbxref=GeneID:3474549;Name=coaBC;gbkey=Gene;gene=coaBC;gene_biotype=protein_coding;locus_tag=SACI_RS02220;old_locus_tag=Saci_0458
NC_007181.1	Protein Homology	CDS	387787	389016	.	-	0	ID=cds-WP_011277370.1;Parent=gene-SACI_RS02220;Dbxref=Genbank:WP_011277370.1,GeneID:3474549;Name=WP_011277370.1;Ontology_term=GO:0015937,GO:0015939,GO:0004632,GO:0004633;gbkey=CDS;gene=coaBC;go_function=phosphopantothenate--cysteine ligase activity|0004632||IEA,phosphopantothenoylcysteine decarboxylase activity|0004633||IEA;go_process=coenzyme A biosynthetic process|0015937||IEA,pantothenate metabolic process|0015939||IEA;inference=COORDINATES: similar to AA sequence:RefSeq:WP_011277370.1;locus_tag=SACI_RS02220;product=bifunctional phosphopantothenoylcysteine decarboxylase/phosphopantothenate--cysteine ligase CoaBC;protein_id=WP_011277370.1;transl_table=11
NC_007181.1	RefSeq	gene	389060	389566	.	+	.	ID=gene-SACI_RS02225;Dbxref=GeneID:3474550;Name=rimI;gbkey=Gene;gene=rimI;gene_biotype=protein_coding;locus_tag=SACI_RS02225;old_locus_tag=Saci_0459
NC_007181.1	Protein Homology	CDS	389060	389566	.	+	0	ID=cds-WP_011277371.1;Parent=gene-SACI_RS02225;Dbxref=Genbank:WP_011277371.1,GeneID:3474550;Name=WP_011277371.1;Ontology_term=GO:0006464,GO:0042254,GO:0008999;gbkey=CDS;gene=rimI;go_function=ribosomal protein S5-alanine N-acetyltransferase activity|0008999||IEA;go_process=cellular protein modification process|0006464||IEA,ribosome biogenesis|0042254||IEA;inference=COORDINATES: similar to AA sequence:RefSeq:WP_011277371.1;locus_tag=SACI_RS02225;product=ribosomal protein S18-alanine N-acetyltransferase;protein_id=WP_011277371.1;transl_table=11
NC_007181.1	RefSeq	gene	389546	390010	.	-	.	ID=gene-SACI_RS02230;Dbxref=GeneID:3474335;Name=SACI_RS02230;gbkey=Gene;gene_biotype=protein_coding;locus_tag=SACI_RS02230;old_locus_tag=Saci_0460
NC_007181.1	Protein Homology	CDS	389546	390010	.	-	0	ID=cds-WP_011277372.1;Parent=gene-SACI_RS02230;Dbxref=Genbank:WP_011277372.1,GeneID:3474335;Name=WP_011277372.1;gbkey=CDS;inference=COORDINATES: similar to AA sequence:RefSeq:WP_015385433.1;locus_tag=SACI_RS02230;product=hypothetical protein;protein_id=WP_011277372.1;transl_table=11
NC_007181.1	RefSeq	gene	389973	390845	.	-	.	ID=gene-SACI_RS02235;Dbxref=GeneID:3474336;Name=SACI_RS02235;gbkey=Gene;gene_biotype=protein_coding;locus_tag=SACI_RS02235;old_locus_tag=Saci_0461
NC_007181.1	Protein Homology	CDS	389973	390845	.	-	0	ID=cds-WP_011277373.1;Parent=gene-SACI_RS02235;Dbxref=Genbank:WP_011277373.1,GeneID:3474336;Name=WP_011277373.1;gbkey=CDS;inference=COORDINATES: similar to AA sequence:RefSeq:WP_011277373.1;locus_tag=SACI_RS02235;product=triphosphoribosyl-dephospho-CoA synthase;protein_id=WP_011277373.1;transl_table=11
NC_007181.1	RefSeq	gene	390814	391728	.	-	.	ID=gene-SACI_RS02240;Dbxref=GeneID:3474337;Name=SACI_RS02240;gbkey=Gene;gene_biotype=protein_coding;locus_tag=SACI_RS02240;old_locus_tag=Saci_0462
NC_007181.1	Protein Homology	CDS	390814	391728	.	-	0	ID=cds-WP_011277374.1;Parent=gene-SACI_RS02240;Dbxref=Genbank:WP_011277374.1,GeneID:3474337;Name=WP_011277374.1;gbkey=CDS;inference=COORDINATES: similar to AA sequence:RefSeq:WP_011277374.1;locus_tag=SACI_RS02240;product=nucleotidyltransferase;protein_id=WP_011277374.1;transl_table=11
NC_007181.1	RefSeq	gene	391695	392597	.	-	.	ID=gene-SACI_RS02245;Dbxref=GeneID:3474338;Name=SACI_RS02245;gbkey=Gene;gene_biotype=protein_coding;locus_tag=SACI_RS02245;old_locus_tag=Saci_0463
NC_007181.1	Protein Homology	CDS	391695	392597	.	-	0	ID=cds-WP_011277375.1;Parent=gene-SACI_RS02245;Dbxref=Genbank:WP_011277375.1,GeneID:3474338;Name=WP_011277375.1;gbkey=CDS;inference=COORDINATES: similar to AA sequence:RefSeq:WP_011277375.1;locus_tag=SACI_RS02245;product=DUF1464 family protein;protein_id=WP_011277375.1;transl_table=11
NC_007181.1	RefSeq	gene	392594	393109	.	-	.	ID=gene-SACI_RS02250;Dbxref=GeneID:3474339;Name=SACI_RS02250;gbkey=Gene;gene_biotype=protein_coding;locus_tag=SACI_RS02250;old_locus_tag=Saci_0464
NC_007181.1	Protein Homology	CDS	392594	393109	.	-	0	ID=cds-WP_230937883.1;Parent=gene-SACI_RS02250;Dbxref=Genbank:WP_230937883.1,GeneID:3474339;Name=WP_230937883.1;gbkey=CDS;inference=COORDINATES: similar to AA sequence:RefSeq:WP_011277376.1;locus_tag=SACI_RS02250;product=hypothetical protein;protein_id=WP_230937883.1;transl_table=11
NC_007181.1	RefSeq	gene	393159	393815	.	-	.	ID=gene-SACI_RS02255;Dbxref=GeneID:3474340;Name=SACI_RS02255;gbkey=Gene;gene_biotype=protein_coding;locus_tag=SACI_RS02255;old_locus_tag=Saci_0465
NC_007181.1	Protein Homology	CDS	393159	393815	.	-	0	ID=cds-WP_011277377.1;Parent=gene-SACI_RS02255;Dbxref=Genbank:WP_011277377.1,GeneID:3474340;Name=WP_011277377.1;gbkey=CDS;inference=COORDINATES: similar to AA sequence:RefSeq:WP_011277377.1;locus_tag=SACI_RS02255;product=hypothetical protein;protein_id=WP_011277377.1;transl_table=11
NC_007181.1	RefSeq	gene	394110	394478	.	-	.	ID=gene-SACI_RS02260;Dbxref=GeneID:3474342;Name=SACI_RS02260;gbkey=Gene;gene_biotype=protein_coding;locus_tag=SACI_RS02260;old_locus_tag=Saci_0467
NC_007181.1	Protein Homology	CDS	394110	394478	.	-	0	ID=cds-WP_011277378.1;Parent=gene-SACI_RS02260;Dbxref=Genbank:WP_011277378.1,GeneID:3474342;Name=WP_011277378.1;gbkey=CDS;inference=COORDINATES: similar to AA sequence:RefSeq:WP_011277378.1;locus_tag=SACI_RS02260;product=type II toxin-antitoxin system VapC family toxin;protein_id=WP_011277378.1;transl_table=11
NC_007181.1	RefSeq	gene	394465	394713	.	-	.	ID=gene-SACI_RS02265;Dbxref=GeneID:3474343;Name=SACI_RS02265;gbkey=Gene;gene_biotype=protein_coding;locus_tag=SACI_RS02265;old_locus_tag=Saci_0468
NC_007181.1	Protein Homology	CDS	394465	394713	.	-	0	ID=cds-WP_011277379.1;Parent=gene-SACI_RS02265;Dbxref=Genbank:WP_011277379.1,GeneID:3474343;Name=WP_011277379.1;gbkey=CDS;inference=COORDINATES: similar to AA sequence:RefSeq:WP_011277379.1;locus_tag=SACI_RS02265;product=antitoxin VapB family protein;protein_id=WP_011277379.1;transl_table=11
NC_007181.1	RefSeq	gene	395126	395216	.	+	.	ID=gene-SACI_RS02270;Dbxref=GeneID:3474344;Name=SACI_RS02270;gbkey=Gene;gene_biotype=tRNA;locus_tag=SACI_RS02270;old_locus_tag=Saci_0470
NC_007181.1	tRNAscan-SE	tRNA	395126	395216	.	+	.	ID=rna-SACI_RS02270;Parent=gene-SACI_RS02270;Dbxref=GeneID:3474344;anticodon=(pos:395178..395180);gbkey=tRNA;inference=COORDINATES: profile:tRNAscan-SE:2.0.7;locus_tag=SACI_RS02270;product=tRNA-Glu
NC_007181.1	tRNAscan-SE	exon	395126	395148	.	+	.	ID=exon-SACI_RS02270-1;Parent=rna-SACI_RS02270;Dbxref=GeneID:3474344;anticodon=(pos:395178..395180);gbkey=tRNA;inference=COORDINATES: profile:tRNAscan-SE:2.0.7;locus_tag=SACI_RS02270;product=tRNA-Glu
NC_007181.1	tRNAscan-SE	exon	395165	395216	.	+	.	ID=exon-SACI_RS02270-2;Parent=rna-SACI_RS02270;Dbxref=GeneID:3474344;anticodon=(pos:395178..395180);gbkey=tRNA;inference=COORDINATES: profile:tRNAscan-SE:2.0.7;locus_tag=SACI_RS02270;product=tRNA-Glu
NC_007181.1	RefSeq	pseudogene	395295	395393	.	-	.	ID=gene-SACI_RS12160;Dbxref=GeneID:70676425;Name=SACI_RS12160;gbkey=Gene;gene_biotype=pseudogene;locus_tag=SACI_RS12160;partial=true;pseudo=true;start_range=.,395295
NC_007181.1	Protein Homology	CDS	395295	395393	.	-	0	ID=cds-SACI_RS12160;Parent=gene-SACI_RS12160;Dbxref=GeneID:70676425;Note=incomplete%3B partial in the middle of a contig%3B missing C-terminus;gbkey=CDS;inference=COORDINATES: protein motif:HMM:NF019547.2;locus_tag=SACI_RS12160;partial=true;product=putative integrase;pseudo=true;start_range=.,395295;transl_table=11
NC_007181.1	RefSeq	gene	395689	397623	.	+	.	ID=gene-SACI_RS02275;Dbxref=GeneID:3474346;Name=SACI_RS02275;gbkey=Gene;gene_biotype=protein_coding;locus_tag=SACI_RS02275;old_locus_tag=Saci_0472
NC_007181.1	Protein Homology	CDS	395689	397623	.	+	0	ID=cds-WP_011277380.1;Parent=gene-SACI_RS02275;Dbxref=Genbank:WP_011277380.1,GeneID:3474346;Name=WP_011277380.1;gbkey=CDS;inference=COORDINATES: similar to AA sequence:RefSeq:WP_015385434.1;locus_tag=SACI_RS02275;product=ATP-binding protein;protein_id=WP_011277380.1;transl_table=11
NC_007181.1	RefSeq	gene	397638	399005	.	+	.	ID=gene-SACI_RS02280;Dbxref=GeneID:3474347;Name=SACI_RS02280;gbkey=Gene;gene_biotype=protein_coding;locus_tag=SACI_RS02280;old_locus_tag=Saci_0473
NC_007181.1	Protein Homology	CDS	397638	399005	.	+	0	ID=cds-WP_011277381.1;Parent=gene-SACI_RS02280;Dbxref=Genbank:WP_011277381.1,GeneID:3474347;Name=WP_011277381.1;gbkey=CDS;inference=COORDINATES: similar to AA sequence:RefSeq:WP_011277381.1;locus_tag=SACI_RS02280;product=hypothetical protein;protein_id=WP_011277381.1;transl_table=11
NC_007181.1	RefSeq	gene	399028	399954	.	-	.	ID=gene-SACI_RS02285;Dbxref=GeneID:3474348;Name=SACI_RS02285;gbkey=Gene;gene_biotype=protein_coding;locus_tag=SACI_RS02285;old_locus_tag=Saci_0474
NC_007181.1	Protein Homology	CDS	399028	399954	.	-	0	ID=cds-WP_011277382.1;Parent=gene-SACI_RS02285;Dbxref=Genbank:WP_011277382.1,GeneID:3474348;Name=WP_011277382.1;Ontology_term=GO:0003824;gbkey=CDS;go_function=catalytic activity|0003824||IEA;inference=COORDINATES: similar to AA sequence:RefSeq:WP_011277382.1;locus_tag=SACI_RS02285;product=phosphoadenosine phosphosulfate reductase family protein;protein_id=WP_011277382.1;transl_table=11
NC_007181.1	RefSeq	gene	399956	400609	.	-	.	ID=gene-SACI_RS02290;Dbxref=GeneID:3474349;Name=SACI_RS02290;gbkey=Gene;gene_biotype=protein_coding;locus_tag=SACI_RS02290;old_locus_tag=Saci_0475
NC_007181.1	Protein Homology	CDS	399956	400609	.	-	0	ID=cds-WP_011277383.1;Parent=gene-SACI_RS02290;Dbxref=Genbank:WP_011277383.1,GeneID:3474349;Name=WP_011277383.1;gbkey=CDS;inference=COORDINATES: similar to AA sequence:RefSeq:WP_011277383.1;locus_tag=SACI_RS02290;product=nuclease;protein_id=WP_011277383.1;transl_table=11
NC_007181.1	RefSeq	gene	400738	400947	.	-	.	ID=gene-SACI_RS02295;Dbxref=GeneID:24780522;Name=SACI_RS02295;gbkey=Gene;gene_biotype=protein_coding;locus_tag=SACI_RS02295
NC_007181.1	GeneMarkS-2+	CDS	400738	400947	.	-	0	ID=cds-WP_015385435.1;Parent=gene-SACI_RS02295;Dbxref=Genbank:WP_015385435.1,GeneID:24780522;Name=WP_015385435.1;gbkey=CDS;inference=COORDINATES: ab initio prediction:GeneMarkS-2+;locus_tag=SACI_RS02295;product=hypothetical protein;protein_id=WP_015385435.1;transl_table=11
NC_007181.1	RefSeq	gene	400929	401078	.	-	.	ID=gene-SACI_RS02300;Dbxref=GeneID:3473143;Name=SACI_RS02300;gbkey=Gene;gene_biotype=protein_coding;locus_tag=SACI_RS02300;old_locus_tag=Saci_0476
NC_007181.1	Protein Homology	CDS	400929	401078	.	-	0	ID=cds-WP_011277384.1;Parent=gene-SACI_RS02300;Dbxref=Genbank:WP_011277384.1,GeneID:3473143;Name=WP_011277384.1;Ontology_term=GO:0006355;gbkey=CDS;go_process=regulation of transcription%2C DNA-templated|0006355||IEA;inference=COORDINATES: similar to AA sequence:RefSeq:WP_015385436.1;locus_tag=SACI_RS02300;product=ribbon-helix-helix protein%2C CopG family;protein_id=WP_011277384.1;transl_table=11
NC_007181.1	RefSeq	gene	401100	401420	.	-	.	ID=gene-SACI_RS02305;Dbxref=GeneID:3473144;Name=SACI_RS02305;gbkey=Gene;gene_biotype=protein_coding;locus_tag=SACI_RS02305;old_locus_tag=Saci_0477
NC_007181.1	Protein Homology	CDS	401100	401420	.	-	0	ID=cds-WP_015385437.1;Parent=gene-SACI_RS02305;Dbxref=Genbank:WP_015385437.1,GeneID:3473144;Name=WP_015385437.1;gbkey=CDS;inference=COORDINATES: similar to AA sequence:RefSeq:WP_015385437.1;locus_tag=SACI_RS02305;product=hypothetical protein;protein_id=WP_015385437.1;transl_table=11
NC_007181.1	RefSeq	gene	401417	401770	.	-	.	ID=gene-SACI_RS02310;Dbxref=GeneID:3473145;Name=SACI_RS02310;gbkey=Gene;gene_biotype=protein_coding;locus_tag=SACI_RS02310;old_locus_tag=Saci_0478
NC_007181.1	Protein Homology	CDS	401417	401770	.	-	0	ID=cds-WP_011277386.1;Parent=gene-SACI_RS02310;Dbxref=Genbank:WP_011277386.1,GeneID:3473145;Name=WP_011277386.1;gbkey=CDS;inference=COORDINATES: similar to AA sequence:RefSeq:WP_015385438.1;locus_tag=SACI_RS02310;product=hypothetical protein;protein_id=WP_011277386.1;transl_table=11
NC_007181.1	RefSeq	gene	402058	402294	.	-	.	ID=gene-SACI_RS02315;Dbxref=GeneID:3473146;Name=SACI_RS02315;gbkey=Gene;gene_biotype=protein_coding;locus_tag=SACI_RS02315;old_locus_tag=Saci_0479
NC_007181.1	GeneMarkS-2+	CDS	402058	402294	.	-	0	ID=cds-WP_230937882.1;Parent=gene-SACI_RS02315;Dbxref=Genbank:WP_230937882.1,GeneID:3473146;Name=WP_230937882.1;Ontology_term=GO:0006355;gbkey=CDS;go_process=regulation of transcription%2C DNA-templated|0006355||IEA;inference=COORDINATES: ab initio prediction:GeneMarkS-2+;locus_tag=SACI_RS02315;product=winged helix DNA-binding protein;protein_id=WP_230937882.1;transl_table=11
NC_007181.1	RefSeq	gene	402468	402758	.	+	.	ID=gene-SACI_RS02320;Dbxref=GeneID:3473147;Name=SACI_RS02320;gbkey=Gene;gene_biotype=protein_coding;locus_tag=SACI_RS02320;old_locus_tag=Saci_0480
NC_007181.1	Protein Homology	CDS	402468	402758	.	+	0	ID=cds-WP_011277388.1;Parent=gene-SACI_RS02320;Dbxref=Genbank:WP_011277388.1,GeneID:3473147;Name=WP_011277388.1;gbkey=CDS;inference=COORDINATES: similar to AA sequence:RefSeq:WP_011277388.1;locus_tag=SACI_RS02320;product=hypothetical protein;protein_id=WP_011277388.1;transl_table=11
NC_007181.1	RefSeq	gene	402755	403321	.	+	.	ID=gene-SACI_RS02325;Dbxref=GeneID:3473148;Name=SACI_RS02325;gbkey=Gene;gene_biotype=protein_coding;locus_tag=SACI_RS02325;old_locus_tag=Saci_0481
NC_007181.1	Protein Homology	CDS	402755	403321	.	+	0	ID=cds-WP_011277389.1;Parent=gene-SACI_RS02325;Dbxref=Genbank:WP_011277389.1,GeneID:3473148;Name=WP_011277389.1;gbkey=CDS;inference=COORDINATES: similar to AA sequence:RefSeq:WP_011277389.1;locus_tag=SACI_RS02325;product=hypothetical protein;protein_id=WP_011277389.1;transl_table=11
NC_007181.1	RefSeq	gene	403917	404216	.	+	.	ID=gene-SACI_RS02330;Dbxref=GeneID:3473149;Name=SACI_RS02330;gbkey=Gene;gene_biotype=protein_coding;locus_tag=SACI_RS02330;old_locus_tag=Saci_0482
NC_007181.1	Protein Homology	CDS	403917	404216	.	+	0	ID=cds-WP_011277390.1;Parent=gene-SACI_RS02330;Dbxref=Genbank:WP_011277390.1,GeneID:3473149;Name=WP_011277390.1;gbkey=CDS;inference=COORDINATES: similar to AA sequence:RefSeq:WP_011277390.1;locus_tag=SACI_RS02330;product=MarR family winged helix-turn-helix transcriptional regulator;protein_id=WP_011277390.1;transl_table=11
NC_007181.1	RefSeq	gene	404226	404513	.	-	.	ID=gene-SACI_RS02335;Dbxref=GeneID:3473150;Name=SACI_RS02335;gbkey=Gene;gene_biotype=protein_coding;locus_tag=SACI_RS02335;old_locus_tag=Saci_0483
NC_007181.1	Protein Homology	CDS	404226	404513	.	-	0	ID=cds-WP_011277391.1;Parent=gene-SACI_RS02335;Dbxref=Genbank:WP_011277391.1,GeneID:3473150;Name=WP_011277391.1;gbkey=CDS;inference=COORDINATES: similar to AA sequence:RefSeq:WP_011277391.1;locus_tag=SACI_RS02335;product=winged helix-turn-helix transcriptional regulator;protein_id=WP_011277391.1;transl_table=11
NC_007181.1	RefSeq	gene	404875	405324	.	+	.	ID=gene-SACI_RS02340;Dbxref=GeneID:3473151;Name=SACI_RS02340;gbkey=Gene;gene_biotype=protein_coding;locus_tag=SACI_RS02340;old_locus_tag=Saci_0484
NC_007181.1	Protein Homology	CDS	404875	405324	.	+	0	ID=cds-WP_015385440.1;Parent=gene-SACI_RS02340;Dbxref=Genbank:WP_015385440.1,GeneID:3473151;Name=WP_015385440.1;gbkey=CDS;inference=COORDINATES: similar to AA sequence:RefSeq:WP_015385440.1;locus_tag=SACI_RS02340;product=hypothetical protein;protein_id=WP_015385440.1;transl_table=11
NC_007181.1	RefSeq	gene	405327	405494	.	-	.	ID=gene-SACI_RS11795;Dbxref=GeneID:41337876;Name=SACI_RS11795;gbkey=Gene;gene_biotype=protein_coding;locus_tag=SACI_RS11795;old_locus_tag=Saci_0485
NC_007181.1	Protein Homology	CDS	405327	405494	.	-	0	ID=cds-WP_011277393.1;Parent=gene-SACI_RS11795;Dbxref=Genbank:WP_011277393.1,GeneID:41337876;Name=WP_011277393.1;gbkey=CDS;inference=COORDINATES: similar to AA sequence:RefSeq:WP_011277393.1;locus_tag=SACI_RS11795;product=hypothetical protein;protein_id=WP_011277393.1;transl_table=11
NC_007181.1	RefSeq	gene	405583	405888	.	+	.	ID=gene-SACI_RS02345;Dbxref=GeneID:3473153;Name=SACI_RS02345;gbkey=Gene;gene_biotype=protein_coding;locus_tag=SACI_RS02345;old_locus_tag=Saci_0486
NC_007181.1	Protein Homology	CDS	405583	405888	.	+	0	ID=cds-WP_011277394.1;Parent=gene-SACI_RS02345;Dbxref=Genbank:WP_011277394.1,GeneID:3473153;Name=WP_011277394.1;gbkey=CDS;inference=COORDINATES: similar to AA sequence:RefSeq:WP_011277394.1;locus_tag=SACI_RS02345;product=hypothetical protein;protein_id=WP_011277394.1;transl_table=11
NC_007181.1	RefSeq	gene	405920	407224	.	+	.	ID=gene-SACI_RS02350;Dbxref=GeneID:3473154;Name=SACI_RS02350;gbkey=Gene;gene_biotype=protein_coding;locus_tag=SACI_RS02350;old_locus_tag=Saci_0487
NC_007181.1	Protein Homology	CDS	405920	407224	.	+	0	ID=cds-WP_011277395.1;Parent=gene-SACI_RS02350;Dbxref=Genbank:WP_011277395.1,GeneID:3473154;Name=WP_011277395.1;gbkey=CDS;inference=COORDINATES: similar to AA sequence:RefSeq:WP_011277395.1;locus_tag=SACI_RS02350;product=RNA-guided endonuclease TnpB family protein;protein_id=WP_011277395.1;transl_table=11
NC_007181.1	RefSeq	gene	407221	407430	.	-	.	ID=gene-SACI_RS02355;Dbxref=GeneID:3473155;Name=SACI_RS02355;gbkey=Gene;gene_biotype=protein_coding;locus_tag=SACI_RS02355;old_locus_tag=Saci_0488
NC_007181.1	Protein Homology	CDS	407221	407430	.	-	0	ID=cds-WP_011277396.1;Parent=gene-SACI_RS02355;Dbxref=Genbank:WP_011277396.1,GeneID:3473155;Name=WP_011277396.1;Ontology_term=GO:0006355;gbkey=CDS;go_process=regulation of transcription%2C DNA-templated|0006355||IEA;inference=COORDINATES: protein motif:HMM:NF013231.2;locus_tag=SACI_RS02355;product=MarR family transcriptional regulator;protein_id=WP_011277396.1;transl_table=11
NC_007181.1	RefSeq	gene	407482	407775	.	-	.	ID=gene-SACI_RS02360;Dbxref=GeneID:3473156;Name=SACI_RS02360;gbkey=Gene;gene_biotype=protein_coding;locus_tag=SACI_RS02360;old_locus_tag=Saci_0489
NC_007181.1	Protein Homology	CDS	407482	407775	.	-	0	ID=cds-WP_011277397.1;Parent=gene-SACI_RS02360;Dbxref=Genbank:WP_011277397.1,GeneID:3473156;Name=WP_011277397.1;gbkey=CDS;inference=COORDINATES: similar to AA sequence:RefSeq:WP_011277397.1;locus_tag=SACI_RS02360;product=winged helix-turn-helix transcriptional regulator;protein_id=WP_011277397.1;transl_table=11
NC_007181.1	RefSeq	gene	408515	409345	.	+	.	ID=gene-SACI_RS02370;Dbxref=GeneID:3473158;Name=SACI_RS02370;gbkey=Gene;gene_biotype=protein_coding;locus_tag=SACI_RS02370;old_locus_tag=Saci_0491
NC_007181.1	Protein Homology	CDS	408515	409345	.	+	0	ID=cds-WP_011277399.1;Parent=gene-SACI_RS02370;Dbxref=Genbank:WP_011277399.1,GeneID:3473158;Name=WP_011277399.1;gbkey=CDS;inference=COORDINATES: similar to AA sequence:RefSeq:WP_011277399.1;locus_tag=SACI_RS02370;product=hypothetical protein;protein_id=WP_011277399.1;transl_table=11
NC_007181.1	RefSeq	gene	409591	410127	.	-	.	ID=gene-SACI_RS02375;Dbxref=GeneID:3473159;Name=SACI_RS02375;gbkey=Gene;gene_biotype=protein_coding;locus_tag=SACI_RS02375;old_locus_tag=Saci_0492
NC_007181.1	Protein Homology	CDS	409591	410127	.	-	0	ID=cds-WP_011277400.1;Parent=gene-SACI_RS02375;Dbxref=Genbank:WP_011277400.1,GeneID:3473159;Name=WP_011277400.1;gbkey=CDS;inference=COORDINATES: similar to AA sequence:RefSeq:WP_011277400.1;locus_tag=SACI_RS02375;product=hypothetical protein;protein_id=WP_011277400.1;transl_table=11
NC_007181.1	RefSeq	gene	410152	410490	.	-	.	ID=gene-SACI_RS02380;Dbxref=GeneID:3473160;Name=SACI_RS02380;gbkey=Gene;gene_biotype=protein_coding;locus_tag=SACI_RS02380;old_locus_tag=Saci_0493
NC_007181.1	GeneMarkS-2+	CDS	410152	410490	.	-	0	ID=cds-WP_015385441.1;Parent=gene-SACI_RS02380;Dbxref=Genbank:WP_015385441.1,GeneID:3473160;Name=WP_015385441.1;gbkey=CDS;inference=COORDINATES: ab initio prediction:GeneMarkS-2+;locus_tag=SACI_RS02380;product=hypothetical protein;protein_id=WP_015385441.1;transl_table=11
NC_007181.1	RefSeq	gene	411379	412086	.	+	.	ID=gene-SACI_RS02385;Dbxref=GeneID:3473161;Name=SACI_RS02385;gbkey=Gene;gene_biotype=protein_coding;locus_tag=SACI_RS02385;old_locus_tag=Saci_0494
NC_007181.1	Protein Homology	CDS	411379	412086	.	+	0	ID=cds-WP_011277402.1;Parent=gene-SACI_RS02385;Dbxref=Genbank:WP_011277402.1,GeneID:3473161;Name=WP_011277402.1;gbkey=CDS;inference=COORDINATES: similar to AA sequence:RefSeq:WP_011277402.1;locus_tag=SACI_RS02385;product=hypothetical protein;protein_id=WP_011277402.1;transl_table=11
NC_007181.1	RefSeq	gene	412079	412927	.	+	.	ID=gene-SACI_RS02390;Dbxref=GeneID:3473162;Name=SACI_RS02390;gbkey=Gene;gene_biotype=protein_coding;locus_tag=SACI_RS02390;old_locus_tag=Saci_0495
NC_007181.1	Protein Homology	CDS	412079	412927	.	+	0	ID=cds-WP_011277403.1;Parent=gene-SACI_RS02390;Dbxref=Genbank:WP_011277403.1,GeneID:3473162;Name=WP_011277403.1;gbkey=CDS;inference=COORDINATES: similar to AA sequence:RefSeq:WP_011277403.1;locus_tag=SACI_RS02390;product=hypothetical protein;protein_id=WP_011277403.1;transl_table=11
NC_007181.1	RefSeq	gene	413083	413667	.	-	.	ID=gene-SACI_RS02395;Dbxref=GeneID:3474062;Name=SACI_RS02395;gbkey=Gene;gene_biotype=protein_coding;locus_tag=SACI_RS02395;old_locus_tag=Saci_0496
NC_007181.1	Protein Homology	CDS	413083	413667	.	-	0	ID=cds-WP_011277404.1;Parent=gene-SACI_RS02395;Dbxref=Genbank:WP_011277404.1,GeneID:3474062;Name=WP_011277404.1;gbkey=CDS;inference=COORDINATES: similar to AA sequence:RefSeq:WP_011277404.1;locus_tag=SACI_RS02395;product=hypothetical protein;protein_id=WP_011277404.1;transl_table=11
NC_007181.1	RefSeq	gene	413893	414747	.	-	.	ID=gene-SACI_RS02400;Dbxref=GeneID:3474063;Name=SACI_RS02400;gbkey=Gene;gene_biotype=protein_coding;locus_tag=SACI_RS02400;old_locus_tag=Saci_0497
NC_007181.1	Protein Homology	CDS	413893	414747	.	-	0	ID=cds-WP_011277405.1;Parent=gene-SACI_RS02400;Dbxref=Genbank:WP_011277405.1,GeneID:3474063;Name=WP_011277405.1;gbkey=CDS;inference=COORDINATES: similar to AA sequence:RefSeq:WP_011277405.1;locus_tag=SACI_RS02400;product=hypothetical protein;protein_id=WP_011277405.1;transl_table=11
NC_007181.1	RefSeq	gene	414882	415328	.	-	.	ID=gene-SACI_RS02405;Dbxref=GeneID:3474064;Name=SACI_RS02405;gbkey=Gene;gene_biotype=protein_coding;locus_tag=SACI_RS02405;old_locus_tag=Saci_0498
NC_007181.1	Protein Homology	CDS	414882	415328	.	-	0	ID=cds-WP_011277406.1;Parent=gene-SACI_RS02405;Dbxref=Genbank:WP_011277406.1,GeneID:3474064;Name=WP_011277406.1;gbkey=CDS;inference=COORDINATES: similar to AA sequence:RefSeq:WP_011277406.1;locus_tag=SACI_RS02405;product=hypothetical protein;protein_id=WP_011277406.1;transl_table=11
NC_007181.1	RefSeq	gene	415473	415625	.	+	.	ID=gene-SACI_RS12020;Dbxref=GeneID:59369364;Name=SACI_RS12020;gbkey=Gene;gene_biotype=protein_coding;locus_tag=SACI_RS12020;old_locus_tag=Saci_0499
NC_007181.1	Protein Homology	CDS	415473	415625	.	+	0	ID=cds-WP_011277407.1;Parent=gene-SACI_RS12020;Dbxref=Genbank:WP_011277407.1,GeneID:59369364;Name=WP_011277407.1;gbkey=CDS;inference=COORDINATES: similar to AA sequence:RefSeq:WP_011277407.1;locus_tag=SACI_RS12020;product=hypothetical protein;protein_id=WP_011277407.1;transl_table=11
NC_007181.1	RefSeq	gene	415699	416682	.	-	.	ID=gene-SACI_RS02410;Dbxref=GeneID:3474066;Name=SACI_RS02410;gbkey=Gene;gene_biotype=protein_coding;locus_tag=SACI_RS02410;old_locus_tag=Saci_0500
NC_007181.1	Protein Homology	CDS	415699	416682	.	-	0	ID=cds-WP_011277408.1;Parent=gene-SACI_RS02410;Dbxref=Genbank:WP_011277408.1,GeneID:3474066;Name=WP_011277408.1;gbkey=CDS;inference=COORDINATES: similar to AA sequence:RefSeq:WP_011277408.1;locus_tag=SACI_RS02410;product=hypothetical protein;protein_id=WP_011277408.1;transl_table=11
NC_007181.1	RefSeq	gene	416669	417130	.	-	.	ID=gene-SACI_RS02415;Dbxref=GeneID:3474067;Name=SACI_RS02415;gbkey=Gene;gene_biotype=protein_coding;locus_tag=SACI_RS02415;old_locus_tag=Saci_0501
NC_007181.1	Protein Homology	CDS	416669	417130	.	-	0	ID=cds-WP_011277409.1;Parent=gene-SACI_RS02415;Dbxref=Genbank:WP_011277409.1,GeneID:3474067;Name=WP_011277409.1;gbkey=CDS;inference=COORDINATES: similar to AA sequence:RefSeq:WP_011277409.1;locus_tag=SACI_RS02415;product=conjugal transfer protein;protein_id=WP_011277409.1;transl_table=11
NC_007181.1	RefSeq	gene	417271	417429	.	+	.	ID=gene-SACI_RS12025;Dbxref=GeneID:59369365;Name=SACI_RS12025;gbkey=Gene;gene_biotype=protein_coding;locus_tag=SACI_RS12025;old_locus_tag=Saci_0502
NC_007181.1	Protein Homology	CDS	417271	417429	.	+	0	ID=cds-WP_011277410.1;Parent=gene-SACI_RS12025;Dbxref=Genbank:WP_011277410.1,GeneID:59369365;Name=WP_011277410.1;gbkey=CDS;inference=COORDINATES: similar to AA sequence:RefSeq:WP_011277410.1;locus_tag=SACI_RS12025;product=hypothetical protein;protein_id=WP_011277410.1;transl_table=11
NC_007181.1	RefSeq	gene	417681	417860	.	+	.	ID=gene-SACI_RS02420;Dbxref=GeneID:3474069;Name=SACI_RS02420;gbkey=Gene;gene_biotype=protein_coding;locus_tag=SACI_RS02420;old_locus_tag=Saci_0503
NC_007181.1	GeneMarkS-2+	CDS	417681	417860	.	+	0	ID=cds-WP_011277411.1;Parent=gene-SACI_RS02420;Dbxref=Genbank:WP_011277411.1,GeneID:3474069;Name=WP_011277411.1;gbkey=CDS;inference=COORDINATES: ab initio prediction:GeneMarkS-2+;locus_tag=SACI_RS02420;product=hypothetical protein;protein_id=WP_011277411.1;transl_table=11
NC_007181.1	RefSeq	gene	417900	418895	.	+	.	ID=gene-SACI_RS02425;Dbxref=GeneID:3474070;Name=SACI_RS02425;gbkey=Gene;gene_biotype=protein_coding;locus_tag=SACI_RS02425;old_locus_tag=Saci_0504
NC_007181.1	Protein Homology	CDS	417900	418895	.	+	0	ID=cds-WP_011277412.1;Parent=gene-SACI_RS02425;Dbxref=Genbank:WP_011277412.1,GeneID:3474070;Name=WP_011277412.1;gbkey=CDS;inference=COORDINATES: similar to AA sequence:RefSeq:WP_011277412.1;locus_tag=SACI_RS02425;product=transposase;protein_id=WP_011277412.1;transl_table=11
NC_007181.1	RefSeq	gene	419324	419875	.	+	.	ID=gene-SACI_RS02435;Dbxref=GeneID:3474071;Name=SACI_RS02435;gbkey=Gene;gene_biotype=protein_coding;locus_tag=SACI_RS02435;old_locus_tag=Saci_0505
NC_007181.1	Protein Homology	CDS	419324	419875	.	+	0	ID=cds-WP_230937879.1;Parent=gene-SACI_RS02435;Dbxref=Genbank:WP_230937879.1,GeneID:3474071;Name=WP_230937879.1;gbkey=CDS;inference=COORDINATES: similar to AA sequence:RefSeq:WP_011277413.1;locus_tag=SACI_RS02435;product=conjugal transfer protein;protein_id=WP_230937879.1;transl_table=11
NC_007181.1	RefSeq	gene	419872	420159	.	-	.	ID=gene-SACI_RS02440;Dbxref=GeneID:3474072;Name=SACI_RS02440;gbkey=Gene;gene_biotype=protein_coding;locus_tag=SACI_RS02440;old_locus_tag=Saci_0506
NC_007181.1	Protein Homology	CDS	419872	420159	.	-	0	ID=cds-WP_011277414.1;Parent=gene-SACI_RS02440;Dbxref=Genbank:WP_011277414.1,GeneID:3474072;Name=WP_011277414.1;gbkey=CDS;inference=COORDINATES: similar to AA sequence:RefSeq:WP_011277414.1;locus_tag=SACI_RS02440;product=hypothetical protein;protein_id=WP_011277414.1;transl_table=11
NC_007181.1	RefSeq	gene	420271	420777	.	+	.	ID=gene-SACI_RS11495;Dbxref=GeneID:25393104;Name=SACI_RS11495;gbkey=Gene;gene_biotype=protein_coding;locus_tag=SACI_RS11495;old_locus_tag=Saci_0507
NC_007181.1	GeneMarkS-2+	CDS	420271	420777	.	+	0	ID=cds-WP_147127836.1;Parent=gene-SACI_RS11495;Dbxref=Genbank:WP_147127836.1,GeneID:25393104;Name=WP_147127836.1;gbkey=CDS;inference=COORDINATES: ab initio prediction:GeneMarkS-2+;locus_tag=SACI_RS11495;product=hypothetical protein;protein_id=WP_147127836.1;transl_table=11
NC_007181.1	RefSeq	gene	420774	420929	.	-	.	ID=gene-SACI_RS12030;Dbxref=GeneID:59369366;Name=SACI_RS12030;gbkey=Gene;gene_biotype=protein_coding;locus_tag=SACI_RS12030;old_locus_tag=Saci_0509
NC_007181.1	Protein Homology	CDS	420774	420929	.	-	0	ID=cds-WP_011277417.1;Parent=gene-SACI_RS12030;Dbxref=Genbank:WP_011277417.1,GeneID:59369366;Name=WP_011277417.1;gbkey=CDS;inference=COORDINATES: similar to AA sequence:RefSeq:WP_011277417.1;locus_tag=SACI_RS12030;product=hypothetical protein;protein_id=WP_011277417.1;transl_table=11
NC_007181.1	RefSeq	gene	421091	421513	.	+	.	ID=gene-SACI_RS02455;Dbxref=GeneID:3474076;Name=SACI_RS02455;gbkey=Gene;gene_biotype=protein_coding;locus_tag=SACI_RS02455;old_locus_tag=Saci_0510
NC_007181.1	Protein Homology	CDS	421091	421513	.	+	0	ID=cds-WP_011277418.1;Parent=gene-SACI_RS02455;Dbxref=Genbank:WP_011277418.1,GeneID:3474076;Name=WP_011277418.1;gbkey=CDS;inference=COORDINATES: similar to AA sequence:RefSeq:WP_011277418.1;locus_tag=SACI_RS02455;product=hypothetical protein;protein_id=WP_011277418.1;transl_table=11
NC_007181.1	RefSeq	gene	421702	421857	.	-	.	ID=gene-SACI_RS12035;Dbxref=GeneID:59369367;Name=SACI_RS12035;gbkey=Gene;gene_biotype=protein_coding;locus_tag=SACI_RS12035;old_locus_tag=Saci_0511
NC_007181.1	Protein Homology	CDS	421702	421857	.	-	0	ID=cds-WP_011277419.1;Parent=gene-SACI_RS12035;Dbxref=Genbank:WP_011277419.1,GeneID:59369367;Name=WP_011277419.1;gbkey=CDS;inference=COORDINATES: similar to AA sequence:RefSeq:WP_011277419.1;locus_tag=SACI_RS12035;product=hypothetical protein;protein_id=WP_011277419.1;transl_table=11
NC_007181.1	RefSeq	gene	422019	422438	.	+	.	ID=gene-SACI_RS02465;Dbxref=GeneID:3474078;Name=SACI_RS02465;gbkey=Gene;gene_biotype=protein_coding;locus_tag=SACI_RS02465;old_locus_tag=Saci_0512
NC_007181.1	Protein Homology	CDS	422019	422438	.	+	0	ID=cds-WP_011277420.1;Parent=gene-SACI_RS02465;Dbxref=Genbank:WP_011277420.1,GeneID:3474078;Name=WP_011277420.1;gbkey=CDS;inference=COORDINATES: similar to AA sequence:RefSeq:WP_011277420.1;locus_tag=SACI_RS02465;product=hypothetical protein;protein_id=WP_011277420.1;transl_table=11
NC_007181.1	RefSeq	gene	422475	423938	.	-	.	ID=gene-SACI_RS02470;Dbxref=GeneID:3474079;Name=SACI_RS02470;gbkey=Gene;gene_biotype=protein_coding;locus_tag=SACI_RS02470;old_locus_tag=Saci_0513
NC_007181.1	Protein Homology	CDS	422475	423938	.	-	0	ID=cds-WP_011277421.1;Parent=gene-SACI_RS02470;Dbxref=Genbank:WP_011277421.1,GeneID:3474079;Name=WP_011277421.1;gbkey=CDS;inference=COORDINATES: similar to AA sequence:RefSeq:WP_011277421.1;locus_tag=SACI_RS02470;product=hypothetical protein;protein_id=WP_011277421.1;transl_table=11
NC_007181.1	RefSeq	gene	424051	424263	.	+	.	ID=gene-SACI_RS12165;Dbxref=GeneID:70676426;Name=SACI_RS12165;gbkey=Gene;gene_biotype=protein_coding;locus_tag=SACI_RS12165
NC_007181.1	GeneMarkS-2+	CDS	424051	424263	.	+	0	ID=cds-WP_230937878.1;Parent=gene-SACI_RS12165;Dbxref=Genbank:WP_230937878.1,GeneID:70676426;Name=WP_230937878.1;gbkey=CDS;inference=COORDINATES: ab initio prediction:GeneMarkS-2+;locus_tag=SACI_RS12165;product=hypothetical protein;protein_id=WP_230937878.1;transl_table=11
NC_007181.1	RefSeq	gene	424334	425845	.	+	.	ID=gene-SACI_RS02475;Dbxref=GeneID:3474080;Name=SACI_RS02475;gbkey=Gene;gene_biotype=protein_coding;locus_tag=SACI_RS02475;old_locus_tag=Saci_0514
NC_007181.1	Protein Homology	CDS	424334	425845	.	+	0	ID=cds-WP_230937877.1;Parent=gene-SACI_RS02475;Dbxref=Genbank:WP_230937877.1,GeneID:3474080;Name=WP_230937877.1;gbkey=CDS;inference=COORDINATES: protein motif:HMM:NF016724.2;locus_tag=SACI_RS02475;product=DEAD/DEAH box helicase family protein;protein_id=WP_230937877.1;transl_table=11
NC_007181.1	RefSeq	gene	425847	426110	.	+	.	ID=gene-SACI_RS11530;Dbxref=GeneID:31474576;Name=SACI_RS11530;gbkey=Gene;gene_biotype=protein_coding;locus_tag=SACI_RS11530;old_locus_tag=Saci_0516
NC_007181.1	GeneMarkS-2+	CDS	425847	426110	.	+	0	ID=cds-WP_011277422.1;Parent=gene-SACI_RS11530;Dbxref=Genbank:WP_011277422.1,GeneID:31474576;Name=WP_011277422.1;gbkey=CDS;inference=COORDINATES: ab initio prediction:GeneMarkS-2+;locus_tag=SACI_RS11530;product=hypothetical protein;protein_id=WP_011277422.1;transl_table=11
NC_007181.1	RefSeq	gene	426068	426739	.	-	.	ID=gene-SACI_RS02480;Dbxref=GeneID:3474407;Name=SACI_RS02480;gbkey=Gene;gene_biotype=protein_coding;locus_tag=SACI_RS02480;old_locus_tag=Saci_0517
NC_007181.1	Protein Homology	CDS	426068	426739	.	-	0	ID=cds-WP_011277423.1;Parent=gene-SACI_RS02480;Dbxref=Genbank:WP_011277423.1,GeneID:3474407;Name=WP_011277423.1;gbkey=CDS;inference=COORDINATES: similar to AA sequence:RefSeq:WP_011277423.1;locus_tag=SACI_RS02480;product=hypothetical protein;protein_id=WP_011277423.1;transl_table=11
NC_007181.1	RefSeq	gene	426819	427622	.	-	.	ID=gene-SACI_RS11535;Dbxref=GeneID:31474577;Name=SACI_RS11535;gbkey=Gene;gene_biotype=protein_coding;locus_tag=SACI_RS11535
NC_007181.1	Protein Homology	CDS	426819	427622	.	-	0	ID=cds-WP_015385446.1;Parent=gene-SACI_RS11535;Dbxref=Genbank:WP_015385446.1,GeneID:31474577;Name=WP_015385446.1;Note=This integrase is similar to a family of tyrosine recombinases and%2C like other integrases%2C is encoded by an ORF close to the attachment site. The SSV-1 integrase is not essential for replication.;gbkey=CDS;inference=COORDINATES: similar to AA sequence:RefSeq:WP_015385446.1;locus_tag=SACI_RS11535;product=integrase;protein_id=WP_015385446.1;transl_table=11
NC_007181.1	RefSeq	gene	428113	429474	.	-	.	ID=gene-SACI_RS02495;Dbxref=GeneID:3474410;Name=SACI_RS02495;gbkey=Gene;gene_biotype=protein_coding;locus_tag=SACI_RS02495;old_locus_tag=Saci_0520
NC_007181.1	Protein Homology	CDS	428113	429474	.	-	0	ID=cds-WP_011277424.1;Parent=gene-SACI_RS02495;Dbxref=Genbank:WP_011277424.1,GeneID:3474410;Name=WP_011277424.1;gbkey=CDS;inference=COORDINATES: similar to AA sequence:RefSeq:WP_011277424.1;locus_tag=SACI_RS02495;product=ATP-binding protein;protein_id=WP_011277424.1;transl_table=11
NC_007181.1	RefSeq	gene	430465	430538	.	-	.	ID=gene-SACI_RS02500;Dbxref=GeneID:3474411;Name=SACI_RS02500;gbkey=Gene;gene_biotype=tRNA;locus_tag=SACI_RS02500;old_locus_tag=Saci_0521
NC_007181.1	tRNAscan-SE	tRNA	430465	430538	.	-	.	ID=rna-SACI_RS02500;Parent=gene-SACI_RS02500;Dbxref=GeneID:3474411;anticodon=(pos:complement(430502..430504));gbkey=tRNA;inference=COORDINATES: profile:tRNAscan-SE:2.0.7;locus_tag=SACI_RS02500;product=tRNA-Met
NC_007181.1	tRNAscan-SE	exon	430465	430538	.	-	.	ID=exon-SACI_RS02500-1;Parent=rna-SACI_RS02500;Dbxref=GeneID:3474411;anticodon=(pos:complement(430502..430504));gbkey=tRNA;inference=COORDINATES: profile:tRNAscan-SE:2.0.7;locus_tag=SACI_RS02500;product=tRNA-Met
NC_007181.1	RefSeq	gene	430670	430742	.	+	.	ID=gene-SACI_RS02505;Dbxref=GeneID:3474412;Name=SACI_RS02505;gbkey=Gene;gene_biotype=tRNA;locus_tag=SACI_RS02505;old_locus_tag=Saci_0522
NC_007181.1	tRNAscan-SE	tRNA	430670	430742	.	+	.	ID=rna-SACI_RS02505;Parent=gene-SACI_RS02505;Dbxref=GeneID:3474412;anticodon=(pos:430704..430706);gbkey=tRNA;inference=COORDINATES: profile:tRNAscan-SE:2.0.7;locus_tag=SACI_RS02505;product=tRNA-Asp
NC_007181.1	tRNAscan-SE	exon	430670	430742	.	+	.	ID=exon-SACI_RS02505-1;Parent=rna-SACI_RS02505;Dbxref=GeneID:3474412;anticodon=(pos:430704..430706);gbkey=tRNA;inference=COORDINATES: profile:tRNAscan-SE:2.0.7;locus_tag=SACI_RS02505;product=tRNA-Asp
NC_007181.1	RefSeq	gene	431631	431930	.	-	.	ID=gene-SACI_RS02510;Dbxref=GeneID:3474413;Name=SACI_RS02510;gbkey=Gene;gene_biotype=protein_coding;locus_tag=SACI_RS02510;old_locus_tag=Saci_0523
NC_007181.1	Protein Homology	CDS	431631	431930	.	-	0	ID=cds-WP_011277425.1;Parent=gene-SACI_RS02510;Dbxref=Genbank:WP_011277425.1,GeneID:3474413;Name=WP_011277425.1;gbkey=CDS;inference=COORDINATES: similar to AA sequence:RefSeq:WP_011277425.1;locus_tag=SACI_RS02510;product=transcriptional regulator;protein_id=WP_011277425.1;transl_table=11
NC_007181.1	RefSeq	gene	431941	432504	.	-	.	ID=gene-SACI_RS02515;Dbxref=GeneID:3474414;Name=SACI_RS02515;gbkey=Gene;gene_biotype=protein_coding;locus_tag=SACI_RS02515;old_locus_tag=Saci_0524
NC_007181.1	Protein Homology	CDS	431941	432504	.	-	0	ID=cds-WP_015385449.1;Parent=gene-SACI_RS02515;Dbxref=Genbank:WP_015385449.1,GeneID:3474414;Name=WP_015385449.1;gbkey=CDS;inference=COORDINATES: similar to AA sequence:RefSeq:WP_015385449.1;locus_tag=SACI_RS02515;product=hypothetical protein;protein_id=WP_015385449.1;transl_table=11
NC_007181.1	RefSeq	gene	432501	433202	.	-	.	ID=gene-SACI_RS02520;Dbxref=GeneID:3474415;Name=SACI_RS02520;gbkey=Gene;gene_biotype=protein_coding;locus_tag=SACI_RS02520;old_locus_tag=Saci_0525
NC_007181.1	Protein Homology	CDS	432501	433202	.	-	0	ID=cds-WP_230937875.1;Parent=gene-SACI_RS02520;Dbxref=Genbank:WP_230937875.1,GeneID:3474415;Name=WP_230937875.1;Ontology_term=GO:0016491;gbkey=CDS;go_function=oxidoreductase activity|0016491||IEA;inference=COORDINATES: similar to AA sequence:RefSeq:WP_011277427.1;locus_tag=SACI_RS02520;product=SagB family peptide dehydrogenase;protein_id=WP_230937875.1;transl_table=11
NC_007181.1	RefSeq	gene	433208	434512	.	-	.	ID=gene-SACI_RS02525;Dbxref=GeneID:3474416;Name=SACI_RS02525;gbkey=Gene;gene_biotype=protein_coding;locus_tag=SACI_RS02525;old_locus_tag=Saci_0526
NC_007181.1	Protein Homology	CDS	433208	434512	.	-	0	ID=cds-WP_011277428.1;Parent=gene-SACI_RS02525;Dbxref=Genbank:WP_011277428.1,GeneID:3474416;Name=WP_011277428.1;gbkey=CDS;inference=COORDINATES: similar to AA sequence:RefSeq:WP_011277428.1;locus_tag=SACI_RS02525;product=YcaO-like family protein;protein_id=WP_011277428.1;transl_table=11
NC_007181.1	RefSeq	gene	434491	435201	.	-	.	ID=gene-SACI_RS02530;Dbxref=GeneID:3474417;Name=SACI_RS02530;gbkey=Gene;gene_biotype=protein_coding;locus_tag=SACI_RS02530;old_locus_tag=Saci_0527
NC_007181.1	Protein Homology	CDS	434491	435201	.	-	0	ID=cds-WP_011277429.1;Parent=gene-SACI_RS02530;Dbxref=Genbank:WP_011277429.1,GeneID:3474417;Name=WP_011277429.1;gbkey=CDS;inference=COORDINATES: similar to AA sequence:RefSeq:WP_011277429.1;locus_tag=SACI_RS02530;product=hypothetical protein;protein_id=WP_011277429.1;transl_table=11
NC_007181.1	RefSeq	gene	435514	436173	.	-	.	ID=gene-SACI_RS02535;Dbxref=GeneID:3474419;Name=SACI_RS02535;gbkey=Gene;gene_biotype=protein_coding;locus_tag=SACI_RS02535;old_locus_tag=Saci_0529
NC_007181.1	Protein Homology	CDS	435514	436173	.	-	0	ID=cds-WP_011277431.1;Parent=gene-SACI_RS02535;Dbxref=Genbank:WP_011277431.1,GeneID:3474419;Name=WP_011277431.1;gbkey=CDS;inference=COORDINATES: similar to AA sequence:RefSeq:WP_015385450.1;locus_tag=SACI_RS02535;product=hypothetical protein;protein_id=WP_011277431.1;transl_table=11
NC_007181.1	RefSeq	gene	436289	437026	.	+	.	ID=gene-SACI_RS02540;Dbxref=GeneID:3474696;Name=SACI_RS02540;gbkey=Gene;gene_biotype=protein_coding;locus_tag=SACI_RS02540;old_locus_tag=Saci_0530
NC_007181.1	Protein Homology	CDS	436289	437026	.	+	0	ID=cds-WP_011277432.1;Parent=gene-SACI_RS02540;Dbxref=Genbank:WP_011277432.1,GeneID:3474696;Name=WP_011277432.1;gbkey=CDS;inference=COORDINATES: similar to AA sequence:RefSeq:WP_011277432.1;locus_tag=SACI_RS02540;product=hypothetical protein;protein_id=WP_011277432.1;transl_table=11
NC_007181.1	RefSeq	gene	437023	437649	.	+	.	ID=gene-SACI_RS02545;Dbxref=GeneID:3474697;Name=SACI_RS02545;gbkey=Gene;gene_biotype=protein_coding;locus_tag=SACI_RS02545;old_locus_tag=Saci_0531
NC_007181.1	Protein Homology	CDS	437023	437649	.	+	0	ID=cds-WP_230937990.1;Parent=gene-SACI_RS02545;Dbxref=Genbank:WP_230937990.1,GeneID:3474697;Name=WP_230937990.1;Ontology_term=GO:0005524;gbkey=CDS;go_function=ATP binding|0005524||IEA;inference=COORDINATES: similar to AA sequence:RefSeq:WP_015385451.1;locus_tag=SACI_RS02545;product=ATP-binding cassette domain-containing protein;protein_id=WP_230937990.1;transl_table=11
NC_007181.1	RefSeq	gene	438205	438801	.	-	.	ID=gene-SACI_RS02550;Dbxref=GeneID:3474699;Name=SACI_RS02550;gbkey=Gene;gene_biotype=protein_coding;locus_tag=SACI_RS02550;old_locus_tag=Saci_0532
NC_007181.1	Protein Homology	CDS	438205	438801	.	-	0	ID=cds-WP_011277434.1;Parent=gene-SACI_RS02550;Dbxref=Genbank:WP_011277434.1,GeneID:3474699;Name=WP_011277434.1;gbkey=CDS;inference=COORDINATES: similar to AA sequence:RefSeq:WP_015385452.1;locus_tag=SACI_RS02550;product=hypothetical protein;protein_id=WP_011277434.1;transl_table=11
NC_007181.1	RefSeq	gene	438773	439246	.	+	.	ID=gene-SACI_RS02555;Dbxref=GeneID:3474698;Name=SACI_RS02555;gbkey=Gene;gene_biotype=protein_coding;locus_tag=SACI_RS02555;old_locus_tag=Saci_0533
NC_007181.1	Protein Homology	CDS	438773	439246	.	+	0	ID=cds-WP_011277435.1;Parent=gene-SACI_RS02555;Dbxref=Genbank:WP_011277435.1,GeneID:3474698;Name=WP_011277435.1;gbkey=CDS;inference=COORDINATES: similar to AA sequence:RefSeq:WP_011277435.1;locus_tag=SACI_RS02555;product=hypothetical protein;protein_id=WP_011277435.1;transl_table=11
NC_007181.1	RefSeq	gene	439307	439906	.	-	.	ID=gene-SACI_RS02560;Dbxref=GeneID:3474701;Name=SACI_RS02560;gbkey=Gene;gene_biotype=protein_coding;locus_tag=SACI_RS02560;old_locus_tag=Saci_0535
NC_007181.1	Protein Homology	CDS	439307	439906	.	-	0	ID=cds-WP_011277437.1;Parent=gene-SACI_RS02560;Dbxref=Genbank:WP_011277437.1,GeneID:3474701;Name=WP_011277437.1;gbkey=CDS;inference=COORDINATES: similar to AA sequence:RefSeq:WP_011277437.1;locus_tag=SACI_RS02560;product=radical SAM protein;protein_id=WP_011277437.1;transl_table=11
NC_007181.1	RefSeq	pseudogene	440182	440334	.	+	.	ID=gene-SACI_RS11540;Dbxref=GeneID:31474578;Name=SACI_RS11540;end_range=440334,.;gbkey=Gene;gene_biotype=pseudogene;locus_tag=SACI_RS11540;partial=true;pseudo=true
NC_007181.1	Protein Homology	CDS	440182	440334	.	+	0	ID=cds-SACI_RS11540;Parent=gene-SACI_RS11540;Dbxref=GeneID:31474578;Note=incomplete%3B partial in the middle of a contig%3B missing C-terminus;end_range=440334,.;gbkey=CDS;inference=COORDINATES: protein motif:HMM:NF019547.2;locus_tag=SACI_RS11540;partial=true;product=putative integrase;pseudo=true;transl_table=11
NC_007181.1	RefSeq	gene	440363	440438	.	-	.	ID=gene-SACI_RS02565;Dbxref=GeneID:3474702;Name=SACI_RS02565;gbkey=Gene;gene_biotype=tRNA;locus_tag=SACI_RS02565;old_locus_tag=Saci_0537
NC_007181.1	tRNAscan-SE	tRNA	440363	440438	.	-	.	ID=rna-SACI_RS02565;Parent=gene-SACI_RS02565;Dbxref=GeneID:3474702;anticodon=(pos:complement(440400..440402));gbkey=tRNA;inference=COORDINATES: profile:tRNAscan-SE:2.0.7;locus_tag=SACI_RS02565;product=tRNA-Gly
NC_007181.1	tRNAscan-SE	exon	440363	440438	.	-	.	ID=exon-SACI_RS02565-1;Parent=rna-SACI_RS02565;Dbxref=GeneID:3474702;anticodon=(pos:complement(440400..440402));gbkey=tRNA;inference=COORDINATES: profile:tRNAscan-SE:2.0.7;locus_tag=SACI_RS02565;product=tRNA-Gly
NC_007181.1	RefSeq	gene	440555	440959	.	-	.	ID=gene-SACI_RS02570;Dbxref=GeneID:3474703;Name=SACI_RS02570;gbkey=Gene;gene_biotype=protein_coding;locus_tag=SACI_RS02570;old_locus_tag=Saci_0538
NC_007181.1	Protein Homology	CDS	440555	440959	.	-	0	ID=cds-WP_011277438.1;Parent=gene-SACI_RS02570;Dbxref=Genbank:WP_011277438.1,GeneID:3474703;Name=WP_011277438.1;gbkey=CDS;inference=COORDINATES: similar to AA sequence:RefSeq:WP_011277438.1;locus_tag=SACI_RS02570;product=hypothetical protein;protein_id=WP_011277438.1;transl_table=11
NC_007181.1	RefSeq	gene	441021	442124	.	-	.	ID=gene-SACI_RS02575;Dbxref=GeneID:3474704;Name=SACI_RS02575;gbkey=Gene;gene_biotype=protein_coding;locus_tag=SACI_RS02575;old_locus_tag=Saci_0539
NC_007181.1	Protein Homology	CDS	441021	442124	.	-	0	ID=cds-WP_011277439.1;Parent=gene-SACI_RS02575;Dbxref=Genbank:WP_011277439.1,GeneID:3474704;Name=WP_011277439.1;gbkey=CDS;inference=COORDINATES: similar to AA sequence:RefSeq:WP_011277439.1;locus_tag=SACI_RS02575;product=S-methyl-5-thioribose-1-phosphate isomerase;protein_id=WP_011277439.1;transl_table=11
NC_007181.1	RefSeq	gene	442196	442268	.	+	.	ID=gene-SACI_RS02580;Dbxref=GeneID:3474705;Name=SACI_RS02580;gbkey=Gene;gene_biotype=tRNA;locus_tag=SACI_RS02580;old_locus_tag=Saci_0540
NC_007181.1	tRNAscan-SE	tRNA	442196	442268	.	+	.	ID=rna-SACI_RS02580;Parent=gene-SACI_RS02580;Dbxref=GeneID:3474705;anticodon=(pos:442230..442232);gbkey=tRNA;inference=COORDINATES: profile:tRNAscan-SE:2.0.7;locus_tag=SACI_RS02580;product=tRNA-Gln
NC_007181.1	tRNAscan-SE	exon	442196	442268	.	+	.	ID=exon-SACI_RS02580-1;Parent=rna-SACI_RS02580;Dbxref=GeneID:3474705;anticodon=(pos:442230..442232);gbkey=tRNA;inference=COORDINATES: profile:tRNAscan-SE:2.0.7;locus_tag=SACI_RS02580;product=tRNA-Gln
NC_007181.1	RefSeq	pseudogene	442306	442446	.	-	.	ID=gene-SACI_RS11805;Dbxref=GeneID:41337878;Name=SACI_RS11805;gbkey=Gene;gene_biotype=pseudogene;locus_tag=SACI_RS11805;partial=true;pseudo=true;start_range=.,442306
NC_007181.1	Protein Homology	CDS	442306	442446	.	-	0	ID=cds-SACI_RS11805;Parent=gene-SACI_RS11805;Dbxref=GeneID:41337878;Note=internal stop%3B incomplete%3B partial in the middle of a contig%3B missing C-terminus;gbkey=CDS;inference=COORDINATES: protein motif:HMM:NF019547.2;locus_tag=SACI_RS11805;partial=true;product=putative integrase;pseudo=true;start_range=.,442306;transl_table=11
NC_007181.1	RefSeq	gene	442601	443578	.	-	.	ID=gene-SACI_RS02585;Dbxref=GeneID:3474706;Name=SACI_RS02585;gbkey=Gene;gene_biotype=protein_coding;locus_tag=SACI_RS02585;old_locus_tag=Saci_0542
NC_007181.1	Protein Homology	CDS	442601	443578	.	-	0	ID=cds-WP_011277440.1;Parent=gene-SACI_RS02585;Dbxref=Genbank:WP_011277440.1,GeneID:3474706;Name=WP_011277440.1;Ontology_term=GO:0003676;gbkey=CDS;go_function=nucleic acid binding|0003676||IEA;inference=COORDINATES: similar to AA sequence:RefSeq:WP_011277440.1;locus_tag=SACI_RS02585;product=DHHA1 domain-containing protein;protein_id=WP_011277440.1;transl_table=11
NC_007181.1	RefSeq	gene	443595	444197	.	-	.	ID=gene-SACI_RS02590;Dbxref=GeneID:3474707;Name=SACI_RS02590;gbkey=Gene;gene_biotype=protein_coding;locus_tag=SACI_RS02590;old_locus_tag=Saci_0543
NC_007181.1	Protein Homology	CDS	443595	444197	.	-	0	ID=cds-WP_011277441.1;Parent=gene-SACI_RS02590;Dbxref=Genbank:WP_011277441.1,GeneID:3474707;Name=WP_011277441.1;gbkey=CDS;inference=COORDINATES: similar to AA sequence:RefSeq:WP_011277441.1;locus_tag=SACI_RS02590;product=cysteine hydrolase;protein_id=WP_011277441.1;transl_table=11
NC_007181.1	RefSeq	gene	444223	444813	.	-	.	ID=gene-SACI_RS02595;Dbxref=GeneID:3474708;Name=SACI_RS02595;gbkey=Gene;gene_biotype=protein_coding;locus_tag=SACI_RS02595;old_locus_tag=Saci_0544
NC_007181.1	Protein Homology	CDS	444223	444813	.	-	0	ID=cds-WP_011277442.1;Parent=gene-SACI_RS02595;Dbxref=Genbank:WP_011277442.1,GeneID:3474708;Name=WP_011277442.1;gbkey=CDS;inference=COORDINATES: similar to AA sequence:RefSeq:WP_011277442.1;locus_tag=SACI_RS02595;product=endonuclease V;protein_id=WP_011277442.1;transl_table=11
NC_007181.1	RefSeq	gene	444798	445265	.	-	.	ID=gene-SACI_RS02600;Dbxref=GeneID:3474709;Name=SACI_RS02600;gbkey=Gene;gene_biotype=protein_coding;locus_tag=SACI_RS02600;old_locus_tag=Saci_0545
NC_007181.1	Protein Homology	CDS	444798	445265	.	-	0	ID=cds-WP_011277443.1;Parent=gene-SACI_RS02600;Dbxref=Genbank:WP_011277443.1,GeneID:3474709;Name=WP_011277443.1;Ontology_term=GO:0016311;gbkey=CDS;go_process=dephosphorylation|0016311||IEA;inference=COORDINATES: similar to AA sequence:RefSeq:WP_011277443.1;locus_tag=SACI_RS02600;product=dual specificity protein phosphatase family protein;protein_id=WP_011277443.1;transl_table=11
NC_007181.1	RefSeq	gene	445336	446121	.	+	.	ID=gene-SACI_RS02605;Dbxref=GeneID:3474710;Name=SACI_RS02605;gbkey=Gene;gene_biotype=protein_coding;locus_tag=SACI_RS02605;old_locus_tag=Saci_0546
NC_007181.1	Protein Homology	CDS	445336	446121	.	+	0	ID=cds-WP_011277444.1;Parent=gene-SACI_RS02605;Dbxref=Genbank:WP_011277444.1,GeneID:3474710;Name=WP_011277444.1;gbkey=CDS;inference=COORDINATES: similar to AA sequence:RefSeq:WP_011277444.1;locus_tag=SACI_RS02605;product=KaiC domain-containing protein;protein_id=WP_011277444.1;transl_table=11
NC_007181.1	RefSeq	gene	446113	446949	.	-	.	ID=gene-SACI_RS02610;Dbxref=GeneID:3474711;Name=nadC;gbkey=Gene;gene=nadC;gene_biotype=protein_coding;locus_tag=SACI_RS02610;old_locus_tag=Saci_0547
NC_007181.1	Protein Homology	CDS	446113	446949	.	-	0	ID=cds-WP_011277445.1;Parent=gene-SACI_RS02610;Dbxref=Genbank:WP_011277445.1,GeneID:3474711;Name=WP_011277445.1;Ontology_term=GO:0019363,GO:0004514;gbkey=CDS;gene=nadC;go_function=nicotinate-nucleotide diphosphorylase (carboxylating) activity|0004514||IEA;go_process=pyridine nucleotide biosynthetic process|0019363||IEA;inference=COORDINATES: similar to AA sequence:RefSeq:WP_011277445.1;locus_tag=SACI_RS02610;product=carboxylating nicotinate-nucleotide diphosphorylase;protein_id=WP_011277445.1;transl_table=11
NC_007181.1	RefSeq	gene	446949	447515	.	-	.	ID=gene-SACI_RS02615;Dbxref=GeneID:3474610;Name=SACI_RS02615;gbkey=Gene;gene_biotype=protein_coding;locus_tag=SACI_RS02615;old_locus_tag=Saci_0548
NC_007181.1	Protein Homology	CDS	446949	447515	.	-	0	ID=cds-WP_011277446.1;Parent=gene-SACI_RS02615;Dbxref=Genbank:WP_011277446.1,GeneID:3474610;Name=WP_011277446.1;gbkey=CDS;inference=COORDINATES: similar to AA sequence:RefSeq:WP_011277446.1;locus_tag=SACI_RS02615;product=GMP synthase subunit A;protein_id=WP_011277446.1;transl_table=11
NC_007181.1	RefSeq	gene	447582	449033	.	+	.	ID=gene-SACI_RS02620;Dbxref=GeneID:3474611;Name=SACI_RS02620;gbkey=Gene;gene_biotype=protein_coding;locus_tag=SACI_RS02620;old_locus_tag=Saci_0549
NC_007181.1	Protein Homology	CDS	447582	449033	.	+	0	ID=cds-WP_011277447.1;Parent=gene-SACI_RS02620;Dbxref=Genbank:WP_011277447.1,GeneID:3474611;Name=WP_011277447.1;gbkey=CDS;inference=COORDINATES: similar to AA sequence:RefSeq:WP_011277447.1;locus_tag=SACI_RS02620;product=FAD-binding protein;protein_id=WP_011277447.1;transl_table=11
NC_007181.1	RefSeq	gene	449020	449487	.	+	.	ID=gene-SACI_RS02625;Dbxref=GeneID:3474612;Name=SACI_RS02625;gbkey=Gene;gene_biotype=protein_coding;locus_tag=SACI_RS02625;old_locus_tag=Saci_0550
NC_007181.1	Protein Homology	CDS	449020	449487	.	+	0	ID=cds-WP_011277448.1;Parent=gene-SACI_RS02625;Dbxref=Genbank:WP_011277448.1,GeneID:3474612;Name=WP_011277448.1;gbkey=CDS;inference=COORDINATES: similar to AA sequence:RefSeq:WP_011277448.1;locus_tag=SACI_RS02625;product=NUDIX domain-containing protein;protein_id=WP_011277448.1;transl_table=11
NC_007181.1	RefSeq	gene	449509	449805	.	-	.	ID=gene-SACI_RS12170;Dbxref=GeneID:70676427;Name=SACI_RS12170;gbkey=Gene;gene_biotype=protein_coding;locus_tag=SACI_RS12170
NC_007181.1	Protein Homology	CDS	449509	449805	.	-	0	ID=cds-WP_230937989.1;Parent=gene-SACI_RS12170;Dbxref=Genbank:WP_230937989.1,GeneID:70676427;Name=WP_230937989.1;gbkey=CDS;inference=COORDINATES: protein motif:HMM:NF037654.2;locus_tag=SACI_RS12170;product=hypothetical protein;protein_id=WP_230937989.1;transl_table=11
NC_007181.1	RefSeq	pseudogene	449836	450867	.	-	.	ID=gene-SACI_RS02630;Dbxref=GeneID:3474614;Name=SACI_RS02630;gbkey=Gene;gene_biotype=pseudogene;locus_tag=SACI_RS02630;old_locus_tag=Saci_0552;partial=true;pseudo=true;start_range=.,449836
NC_007181.1	Protein Homology	CDS	449836	450867	.	-	0	ID=cds-SACI_RS02630;Parent=gene-SACI_RS02630;Dbxref=GeneID:3474614;Note=incomplete%3B partial in the middle of a contig%3B missing C-terminus;Ontology_term=GO:0005524;gbkey=CDS;go_function=ATP binding|0005524||IEA;inference=COORDINATES: protein motif:HMM:NF017844.2;locus_tag=SACI_RS02630;partial=true;product=RuvB-like domain-containing protein;pseudo=true;start_range=.,449836;transl_table=11
NC_007181.1	RefSeq	gene	450973	451836	.	+	.	ID=gene-SACI_RS02635;Dbxref=GeneID:3474615;Name=SACI_RS02635;gbkey=Gene;gene_biotype=protein_coding;locus_tag=SACI_RS02635;old_locus_tag=Saci_0553
NC_007181.1	Protein Homology	CDS	450973	451836	.	+	0	ID=cds-WP_011277450.1;Parent=gene-SACI_RS02635;Dbxref=Genbank:WP_011277450.1,GeneID:3474615;Name=WP_011277450.1;gbkey=CDS;inference=COORDINATES: similar to AA sequence:RefSeq:WP_011277450.1;locus_tag=SACI_RS02635;product=carbohydrate kinase family protein;protein_id=WP_011277450.1;transl_table=11
NC_007181.1	RefSeq	gene	451833	452897	.	+	.	ID=gene-SACI_RS02640;Dbxref=GeneID:3474616;Name=SACI_RS02640;gbkey=Gene;gene_biotype=protein_coding;locus_tag=SACI_RS02640;old_locus_tag=Saci_0554
NC_007181.1	Protein Homology	CDS	451833	452897	.	+	0	ID=cds-WP_011277451.1;Parent=gene-SACI_RS02640;Dbxref=Genbank:WP_011277451.1,GeneID:3474616;Name=WP_011277451.1;gbkey=CDS;inference=COORDINATES: similar to AA sequence:RefSeq:WP_011277451.1;locus_tag=SACI_RS02640;product=DNA polymerase IV;protein_id=WP_011277451.1;transl_table=11
NC_007181.1	RefSeq	gene	452874	453314	.	-	.	ID=gene-SACI_RS02645;Dbxref=GeneID:3474617;Name=SACI_RS02645;gbkey=Gene;gene_biotype=protein_coding;locus_tag=SACI_RS02645;old_locus_tag=Saci_0555
NC_007181.1	Protein Homology	CDS	452874	453314	.	-	0	ID=cds-WP_011277452.1;Parent=gene-SACI_RS02645;Dbxref=Genbank:WP_011277452.1,GeneID:3474617;Name=WP_011277452.1;gbkey=CDS;inference=COORDINATES: similar to AA sequence:RefSeq:WP_011277452.1;locus_tag=SACI_RS02645;product=hypothetical protein;protein_id=WP_011277452.1;transl_table=11
NC_007181.1	RefSeq	gene	453329	454336	.	+	.	ID=gene-SACI_RS02650;Dbxref=GeneID:3474618;Name=SACI_RS02650;gbkey=Gene;gene_biotype=protein_coding;locus_tag=SACI_RS02650;old_locus_tag=Saci_0556
NC_007181.1	Protein Homology	CDS	453329	454336	.	+	0	ID=cds-WP_011277453.1;Parent=gene-SACI_RS02650;Dbxref=Genbank:WP_011277453.1,GeneID:3474618;Name=WP_011277453.1;gbkey=CDS;inference=COORDINATES: similar to AA sequence:RefSeq:WP_011277453.1;locus_tag=SACI_RS02650;product=RNA 3'-terminal phosphate cyclase;protein_id=WP_011277453.1;transl_table=11
NC_007181.1	RefSeq	gene	454323	455327	.	-	.	ID=gene-SACI_RS02655;Dbxref=GeneID:3474619;Name=SACI_RS02655;gbkey=Gene;gene_biotype=protein_coding;locus_tag=SACI_RS02655;old_locus_tag=Saci_0557
NC_007181.1	Protein Homology	CDS	454323	455327	.	-	0	ID=cds-WP_011277454.1;Parent=gene-SACI_RS02655;Dbxref=Genbank:WP_011277454.1,GeneID:3474619;Name=WP_011277454.1;gbkey=CDS;inference=COORDINATES: similar to AA sequence:RefSeq:WP_011277454.1;locus_tag=SACI_RS02655;product=alcohol dehydrogenase catalytic domain-containing protein;protein_id=WP_011277454.1;transl_table=11
NC_007181.1	RefSeq	gene	455333	456616	.	-	.	ID=gene-SACI_RS02660;Dbxref=GeneID:3474620;Name=SACI_RS02660;gbkey=Gene;gene_biotype=protein_coding;locus_tag=SACI_RS02660;old_locus_tag=Saci_0558
NC_007181.1	Protein Homology	CDS	455333	456616	.	-	0	ID=cds-WP_011277455.1;Parent=gene-SACI_RS02660;Dbxref=Genbank:WP_011277455.1,GeneID:3474620;Name=WP_011277455.1;gbkey=CDS;inference=COORDINATES: similar to AA sequence:RefSeq:WP_009993127.1;locus_tag=SACI_RS02660;product=glutamine synthetase family protein;protein_id=WP_011277455.1;transl_table=11
NC_007181.1	RefSeq	gene	456672	457448	.	-	.	ID=gene-SACI_RS02665;Dbxref=GeneID:3474621;Name=SACI_RS02665;gbkey=Gene;gene_biotype=protein_coding;locus_tag=SACI_RS02665;old_locus_tag=Saci_0559
NC_007181.1	Protein Homology	CDS	456672	457448	.	-	0	ID=cds-WP_011277456.1;Parent=gene-SACI_RS02665;Dbxref=Genbank:WP_011277456.1,GeneID:3474621;Name=WP_011277456.1;gbkey=CDS;inference=COORDINATES: similar to AA sequence:RefSeq:WP_011277456.1;locus_tag=SACI_RS02665;product=class I SAM-dependent methyltransferase family protein;protein_id=WP_011277456.1;transl_table=11
NC_007181.1	RefSeq	gene	457402	458550	.	-	.	ID=gene-SACI_RS02670;Dbxref=GeneID:3474622;Name=SACI_RS02670;gbkey=Gene;gene_biotype=protein_coding;locus_tag=SACI_RS02670;old_locus_tag=Saci_0560
NC_007181.1	Protein Homology	CDS	457402	458550	.	-	0	ID=cds-WP_011277457.1;Parent=gene-SACI_RS02670;Dbxref=Genbank:WP_011277457.1,GeneID:3474622;Name=WP_011277457.1;gbkey=CDS;inference=COORDINATES: similar to AA sequence:RefSeq:WP_011277457.1;locus_tag=SACI_RS02670;product=amidohydrolase;protein_id=WP_011277457.1;transl_table=11
NC_007181.1	RefSeq	gene	458630	458720	.	-	.	ID=gene-SACI_RS02675;Dbxref=GeneID:3474623;Name=SACI_RS02675;gbkey=Gene;gene_biotype=tRNA;locus_tag=SACI_RS02675;old_locus_tag=Saci_0561
NC_007181.1	tRNAscan-SE	tRNA	458630	458720	.	-	.	ID=rna-SACI_RS02675;Parent=gene-SACI_RS02675;Dbxref=GeneID:3474623;anticodon=(pos:complement(458682..458684));gbkey=tRNA;inference=COORDINATES: profile:tRNAscan-SE:2.0.7;locus_tag=SACI_RS02675;product=tRNA-Gly
NC_007181.1	tRNAscan-SE	exon	458681	458720	.	-	.	ID=exon-SACI_RS02675-1;Parent=rna-SACI_RS02675;Dbxref=GeneID:3474623;anticodon=(pos:complement(458682..458684));gbkey=tRNA;inference=COORDINATES: profile:tRNAscan-SE:2.0.7;locus_tag=SACI_RS02675;product=tRNA-Gly
NC_007181.1	tRNAscan-SE	exon	458630	458665	.	-	.	ID=exon-SACI_RS02675-2;Parent=rna-SACI_RS02675;Dbxref=GeneID:3474623;anticodon=(pos:complement(458682..458684));gbkey=tRNA;inference=COORDINATES: profile:tRNAscan-SE:2.0.7;locus_tag=SACI_RS02675;product=tRNA-Gly
NC_007181.1	RefSeq	gene	458836	458927	.	-	.	ID=gene-SACI_RS02680;Dbxref=GeneID:3474625;Name=SACI_RS02680;gbkey=Gene;gene_biotype=tRNA;locus_tag=SACI_RS02680;old_locus_tag=Saci_0563
NC_007181.1	tRNAscan-SE	tRNA	458836	458927	.	-	.	ID=rna-SACI_RS02680;Parent=gene-SACI_RS02680;Dbxref=GeneID:3474625;anticodon=(pos:complement(458891..458893));gbkey=tRNA;inference=COORDINATES: profile:tRNAscan-SE:2.0.7;locus_tag=SACI_RS02680;product=tRNA-Phe
NC_007181.1	tRNAscan-SE	exon	458890	458927	.	-	.	ID=exon-SACI_RS02680-1;Parent=rna-SACI_RS02680;Dbxref=GeneID:3474625;anticodon=(pos:complement(458891..458893));gbkey=tRNA;inference=COORDINATES: profile:tRNAscan-SE:2.0.7;locus_tag=SACI_RS02680;product=tRNA-Phe
NC_007181.1	tRNAscan-SE	exon	458836	458871	.	-	.	ID=exon-SACI_RS02680-2;Parent=rna-SACI_RS02680;Dbxref=GeneID:3474625;anticodon=(pos:complement(458891..458893));gbkey=tRNA;inference=COORDINATES: profile:tRNAscan-SE:2.0.7;locus_tag=SACI_RS02680;product=tRNA-Phe
NC_007181.1	RefSeq	gene	459116	459649	.	+	.	ID=gene-SACI_RS02685;Dbxref=GeneID:3473202;Name=SACI_RS02685;gbkey=Gene;gene_biotype=protein_coding;locus_tag=SACI_RS02685;old_locus_tag=Saci_0564
NC_007181.1	Protein Homology	CDS	459116	459649	.	+	0	ID=cds-WP_011277458.1;Parent=gene-SACI_RS02685;Dbxref=Genbank:WP_011277458.1,GeneID:3473202;Name=WP_011277458.1;Ontology_term=GO:0006508,GO:0008233,GO:0008237;gbkey=CDS;go_function=peptidase activity|0008233||IEA,metallopeptidase activity|0008237||IEA;go_process=proteolysis|0006508||IEA;inference=COORDINATES: similar to AA sequence:RefSeq:WP_011277458.1;locus_tag=SACI_RS02685;product=archaemetzincin family Zn-dependent metalloprotease;protein_id=WP_011277458.1;transl_table=11
NC_007181.1	RefSeq	gene	459626	460045	.	-	.	ID=gene-SACI_RS02690;Dbxref=GeneID:3473203;Name=SACI_RS02690;gbkey=Gene;gene_biotype=protein_coding;locus_tag=SACI_RS02690;old_locus_tag=Saci_0565
NC_007181.1	Protein Homology	CDS	459626	460045	.	-	0	ID=cds-WP_011277459.1;Parent=gene-SACI_RS02690;Dbxref=Genbank:WP_011277459.1,GeneID:3473203;Name=WP_011277459.1;gbkey=CDS;inference=COORDINATES: similar to AA sequence:RefSeq:WP_011277459.1;locus_tag=SACI_RS02690;product=archease;protein_id=WP_011277459.1;transl_table=11
NC_007181.1	RefSeq	gene	460159	460317	.	-	.	ID=gene-SACI_RS11810;Dbxref=GeneID:41337879;Name=cedA2;gbkey=Gene;gene=cedA2;gene_biotype=protein_coding;locus_tag=SACI_RS11810;old_locus_tag=Saci_0567
NC_007181.1	Protein Homology	CDS	460159	460317	.	-	0	ID=cds-WP_011277461.1;Parent=gene-SACI_RS11810;Dbxref=Genbank:WP_011277461.1,GeneID:41337879;Name=WP_011277461.1;gbkey=CDS;gene=cedA2;inference=COORDINATES: similar to AA sequence:RefSeq:WP_011277461.1;locus_tag=SACI_RS11810;product=DNA import protein CedA2;protein_id=WP_011277461.1;transl_table=11
NC_007181.1	RefSeq	gene	460333	461115	.	-	.	ID=gene-SACI_RS02695;Dbxref=GeneID:3473206;Name=cedA;gbkey=Gene;gene=cedA;gene_biotype=protein_coding;locus_tag=SACI_RS02695;old_locus_tag=Saci_0568
NC_007181.1	Protein Homology	CDS	460333	461115	.	-	0	ID=cds-WP_011277462.1;Parent=gene-SACI_RS02695;Dbxref=Genbank:WP_011277462.1,GeneID:3473206;Name=WP_011277462.1;gbkey=CDS;gene=cedA;inference=COORDINATES: similar to AA sequence:RefSeq:WP_011277462.1;locus_tag=SACI_RS02695;product=DNA import protein CedA;protein_id=WP_011277462.1;transl_table=11
NC_007181.1	RefSeq	gene	461116	461352	.	-	.	ID=gene-SACI_RS02700;Dbxref=GeneID:3473207;Name=cedA1;gbkey=Gene;gene=cedA1;gene_biotype=protein_coding;locus_tag=SACI_RS02700;old_locus_tag=Saci_0569
NC_007181.1	Protein Homology	CDS	461116	461352	.	-	0	ID=cds-WP_011277463.1;Parent=gene-SACI_RS02700;Dbxref=Genbank:WP_011277463.1,GeneID:3473207;Name=WP_011277463.1;gbkey=CDS;gene=cedA1;inference=COORDINATES: similar to AA sequence:RefSeq:WP_011277463.1;locus_tag=SACI_RS02700;product=DNA import protein CedA1;protein_id=WP_011277463.1;transl_table=11
NC_007181.1	RefSeq	gene	461381	461929	.	-	.	ID=gene-SACI_RS02705;Dbxref=GeneID:3473208;Name=SACI_RS02705;gbkey=Gene;gene_biotype=protein_coding;locus_tag=SACI_RS02705;old_locus_tag=Saci_0570
NC_007181.1	Protein Homology	CDS	461381	461929	.	-	0	ID=cds-WP_011277464.1;Parent=gene-SACI_RS02705;Dbxref=Genbank:WP_011277464.1,GeneID:3473208;Name=WP_011277464.1;gbkey=CDS;inference=COORDINATES: similar to AA sequence:RefSeq:WP_011277464.1;locus_tag=SACI_RS02705;product=AAA family ATPase;protein_id=WP_011277464.1;transl_table=11
NC_007181.1	RefSeq	gene	461926	462189	.	-	.	ID=gene-SACI_RS02710;Dbxref=GeneID:3473209;Name=SACI_RS02710;gbkey=Gene;gene_biotype=protein_coding;locus_tag=SACI_RS02710;old_locus_tag=Saci_0571
NC_007181.1	Protein Homology	CDS	461926	462189	.	-	0	ID=cds-WP_011277465.1;Parent=gene-SACI_RS02710;Dbxref=Genbank:WP_011277465.1,GeneID:3473209;Name=WP_011277465.1;gbkey=CDS;inference=COORDINATES: similar to AA sequence:RefSeq:WP_011277465.1;locus_tag=SACI_RS02710;product=50S ribosomal protein L34e;protein_id=WP_011277465.1;transl_table=11
NC_007181.1	RefSeq	gene	462212	462646	.	-	.	ID=gene-SACI_RS02715;Dbxref=GeneID:24780526;Name=SACI_RS02715;gbkey=Gene;gene_biotype=protein_coding;locus_tag=SACI_RS02715
NC_007181.1	Protein Homology	CDS	462212	462646	.	-	0	ID=cds-WP_015385456.1;Parent=gene-SACI_RS02715;Dbxref=Genbank:WP_015385456.1,GeneID:24780526;Name=WP_015385456.1;gbkey=CDS;inference=COORDINATES: similar to AA sequence:RefSeq:WP_015385456.1;locus_tag=SACI_RS02715;product=hypothetical protein;protein_id=WP_015385456.1;transl_table=11
NC_007181.1	RefSeq	gene	462661	463245	.	-	.	ID=gene-SACI_RS02720;Dbxref=GeneID:3473211;Name=SACI_RS02720;gbkey=Gene;gene_biotype=protein_coding;locus_tag=SACI_RS02720;old_locus_tag=Saci_0573
NC_007181.1	Protein Homology	CDS	462661	463245	.	-	0	ID=cds-WP_011277467.1;Parent=gene-SACI_RS02720;Dbxref=Genbank:WP_011277467.1,GeneID:3473211;Name=WP_011277467.1;gbkey=CDS;inference=COORDINATES: similar to AA sequence:RefSeq:WP_011277467.1;locus_tag=SACI_RS02720;product=adenylate kinase;protein_id=WP_011277467.1;transl_table=11
NC_007181.1	RefSeq	gene	463249	464640	.	-	.	ID=gene-SACI_RS02725;Dbxref=GeneID:3473212;Name=secY;gbkey=Gene;gene=secY;gene_biotype=protein_coding;locus_tag=SACI_RS02725;old_locus_tag=Saci_0574
NC_007181.1	Protein Homology	CDS	463249	464640	.	-	0	ID=cds-WP_011277468.1;Parent=gene-SACI_RS02725;Dbxref=Genbank:WP_011277468.1,GeneID:3473212;Name=WP_011277468.1;gbkey=CDS;gene=secY;inference=COORDINATES: similar to AA sequence:RefSeq:WP_011277468.1;locus_tag=SACI_RS02725;product=preprotein translocase subunit SecY;protein_id=WP_011277468.1;transl_table=11
NC_007181.1	RefSeq	gene	464657	465091	.	-	.	ID=gene-SACI_RS02730;Dbxref=GeneID:3473213;Name=SACI_RS02730;gbkey=Gene;gene_biotype=protein_coding;locus_tag=SACI_RS02730;old_locus_tag=Saci_0575
NC_007181.1	Protein Homology	CDS	464657	465091	.	-	0	ID=cds-WP_011277469.1;Parent=gene-SACI_RS02730;Dbxref=Genbank:WP_011277469.1,GeneID:3473213;Name=WP_011277469.1;gbkey=CDS;inference=COORDINATES: similar to AA sequence:RefSeq:WP_011277469.1;locus_tag=SACI_RS02730;product=50S ribosomal protein L15;protein_id=WP_011277469.1;transl_table=11
NC_007181.1	RefSeq	gene	465093	465563	.	-	.	ID=gene-SACI_RS02735;Dbxref=GeneID:3473214;Name=SACI_RS02735;gbkey=Gene;gene_biotype=protein_coding;locus_tag=SACI_RS02735;old_locus_tag=Saci_0576
NC_007181.1	Protein Homology	CDS	465093	465563	.	-	0	ID=cds-WP_011277470.1;Parent=gene-SACI_RS02735;Dbxref=Genbank:WP_011277470.1,GeneID:3473214;Name=WP_011277470.1;gbkey=CDS;inference=COORDINATES: similar to AA sequence:RefSeq:WP_011277470.1;locus_tag=SACI_RS02735;product=50S ribosomal protein L30;protein_id=WP_011277470.1;transl_table=11
NC_007181.1	RefSeq	gene	465560	466204	.	-	.	ID=gene-SACI_RS02740;Dbxref=GeneID:3473215;Name=SACI_RS02740;gbkey=Gene;gene_biotype=protein_coding;locus_tag=SACI_RS02740;old_locus_tag=Saci_0577
NC_007181.1	Protein Homology	CDS	465560	466204	.	-	0	ID=cds-WP_011277471.1;Parent=gene-SACI_RS02740;Dbxref=Genbank:WP_011277471.1,GeneID:3473215;Name=WP_011277471.1;gbkey=CDS;inference=COORDINATES: similar to AA sequence:RefSeq:WP_011921257.1;locus_tag=SACI_RS02740;product=30S ribosomal protein S5;protein_id=WP_011277471.1;transl_table=11
NC_007181.1	RefSeq	gene	466206	466799	.	-	.	ID=gene-SACI_RS02745;Dbxref=GeneID:3473216;Name=SACI_RS02745;gbkey=Gene;gene_biotype=protein_coding;locus_tag=SACI_RS02745;old_locus_tag=Saci_0578
NC_007181.1	Protein Homology	CDS	466206	466799	.	-	0	ID=cds-WP_011277472.1;Parent=gene-SACI_RS02745;Dbxref=Genbank:WP_011277472.1,GeneID:3473216;Name=WP_011277472.1;gbkey=CDS;inference=COORDINATES: similar to AA sequence:RefSeq:WP_011277472.1;locus_tag=SACI_RS02745;product=50S ribosomal protein L18;protein_id=WP_011277472.1;transl_table=11
NC_007181.1	RefSeq	gene	466803	467255	.	-	.	ID=gene-SACI_RS02750;Dbxref=GeneID:3473217;Name=SACI_RS02750;gbkey=Gene;gene_biotype=protein_coding;locus_tag=SACI_RS02750;old_locus_tag=Saci_0579
NC_007181.1	Protein Homology	CDS	466803	467255	.	-	0	ID=cds-WP_011277473.1;Parent=gene-SACI_RS02750;Dbxref=Genbank:WP_011277473.1,GeneID:3473217;Name=WP_011277473.1;gbkey=CDS;inference=COORDINATES: similar to AA sequence:RefSeq:WP_011277473.1;locus_tag=SACI_RS02750;product=50S ribosomal protein L19e;protein_id=WP_011277473.1;transl_table=11
NC_007181.1	RefSeq	gene	467261	467656	.	-	.	ID=gene-SACI_RS02755;Dbxref=GeneID:3473218;Name=SACI_RS02755;gbkey=Gene;gene_biotype=protein_coding;locus_tag=SACI_RS02755;old_locus_tag=Saci_0580
NC_007181.1	Protein Homology	CDS	467261	467656	.	-	0	ID=cds-WP_011277474.1;Parent=gene-SACI_RS02755;Dbxref=Genbank:WP_011277474.1,GeneID:3473218;Name=WP_011277474.1;gbkey=CDS;inference=COORDINATES: similar to AA sequence:RefSeq:WP_011277474.1;locus_tag=SACI_RS02755;product=50S ribosomal protein L32e;protein_id=WP_011277474.1;transl_table=11
NC_007181.1	RefSeq	gene	467640	468200	.	-	.	ID=gene-SACI_RS02760;Dbxref=GeneID:3473219;Name=SACI_RS02760;gbkey=Gene;gene_biotype=protein_coding;locus_tag=SACI_RS02760;old_locus_tag=Saci_0581
NC_007181.1	Protein Homology	CDS	467640	468200	.	-	0	ID=cds-WP_011277475.1;Parent=gene-SACI_RS02760;Dbxref=Genbank:WP_011277475.1,GeneID:3473219;Name=WP_011277475.1;gbkey=CDS;inference=COORDINATES: similar to AA sequence:RefSeq:WP_011277475.1;locus_tag=SACI_RS02760;product=50S ribosomal protein L6;protein_id=WP_011277475.1;transl_table=11
NC_007181.1	RefSeq	gene	468215	468616	.	-	.	ID=gene-SACI_RS02765;Dbxref=GeneID:3473502;Name=SACI_RS02765;gbkey=Gene;gene_biotype=protein_coding;locus_tag=SACI_RS02765;old_locus_tag=Saci_0582
NC_007181.1	Protein Homology	CDS	468215	468616	.	-	0	ID=cds-WP_011277476.1;Parent=gene-SACI_RS02765;Dbxref=Genbank:WP_011277476.1,GeneID:3473502;Name=WP_011277476.1;gbkey=CDS;inference=COORDINATES: similar to AA sequence:RefSeq:WP_012711433.1;locus_tag=SACI_RS02765;product=30S ribosomal protein S8;protein_id=WP_011277476.1;transl_table=11
NC_007181.1	RefSeq	gene	468623	468787	.	-	.	ID=gene-SACI_RS11545;Dbxref=GeneID:31474579;Name=SACI_RS11545;gbkey=Gene;gene_biotype=protein_coding;locus_tag=SACI_RS11545;old_locus_tag=Saci_0583
NC_007181.1	Protein Homology	CDS	468623	468787	.	-	0	ID=cds-WP_011277477.1;Parent=gene-SACI_RS11545;Dbxref=Genbank:WP_011277477.1,GeneID:31474579;Name=WP_011277477.1;gbkey=CDS;inference=COORDINATES: similar to AA sequence:RefSeq:WP_011277477.1;locus_tag=SACI_RS11545;product=30S ribosomal protein S14;protein_id=WP_011277477.1;transl_table=11
NC_007181.1	RefSeq	gene	468792	469328	.	-	.	ID=gene-SACI_RS02770;Dbxref=GeneID:3473504;Name=SACI_RS02770;gbkey=Gene;gene_biotype=protein_coding;locus_tag=SACI_RS02770;old_locus_tag=Saci_0584
NC_007181.1	Protein Homology	CDS	468792	469328	.	-	0	ID=cds-WP_011277478.1;Parent=gene-SACI_RS02770;Dbxref=Genbank:WP_011277478.1,GeneID:3473504;Name=WP_011277478.1;gbkey=CDS;inference=COORDINATES: similar to AA sequence:RefSeq:WP_011277478.1;locus_tag=SACI_RS02770;product=50S ribosomal protein L5;protein_id=WP_011277478.1;transl_table=11
NC_007181.1	RefSeq	gene	469325	470059	.	-	.	ID=gene-SACI_RS02775;Dbxref=GeneID:3473505;Name=SACI_RS02775;gbkey=Gene;gene_biotype=protein_coding;locus_tag=SACI_RS02775;old_locus_tag=Saci_0585
NC_007181.1	Protein Homology	CDS	469325	470059	.	-	0	ID=cds-WP_011277479.1;Parent=gene-SACI_RS02775;Dbxref=Genbank:WP_011277479.1,GeneID:3473505;Name=WP_011277479.1;gbkey=CDS;inference=COORDINATES: similar to AA sequence:RefSeq:WP_011277479.1;locus_tag=SACI_RS02775;product=30S ribosomal protein S4e;protein_id=WP_011277479.1;transl_table=11
NC_007181.1	RefSeq	gene	470061	470465	.	-	.	ID=gene-SACI_RS02780;Dbxref=GeneID:3473506;Name=rplX;gbkey=Gene;gene=rplX;gene_biotype=protein_coding;locus_tag=SACI_RS02780;old_locus_tag=Saci_0586
NC_007181.1	Protein Homology	CDS	470061	470465	.	-	0	ID=cds-WP_011277480.1;Parent=gene-SACI_RS02780;Dbxref=Genbank:WP_011277480.1,GeneID:3473506;Name=WP_011277480.1;Ontology_term=GO:0006412,GO:0003735,GO:0022625;gbkey=CDS;gene=rplX;go_component=cytosolic large ribosomal subunit|0022625||IEA;go_function=structural constituent of ribosome|0003735||IEA;go_process=translation|0006412||IEA;inference=COORDINATES: similar to AA sequence:RefSeq:WP_011277480.1;locus_tag=SACI_RS02780;product=50S ribosomal protein L24;protein_id=WP_011277480.1;transl_table=11
NC_007181.1	RefSeq	gene	470467	470883	.	-	.	ID=gene-SACI_RS02785;Dbxref=GeneID:3473507;Name=SACI_RS02785;gbkey=Gene;gene_biotype=protein_coding;locus_tag=SACI_RS02785;old_locus_tag=Saci_0587
NC_007181.1	Protein Homology	CDS	470467	470883	.	-	0	ID=cds-WP_011277481.1;Parent=gene-SACI_RS02785;Dbxref=Genbank:WP_011277481.1,GeneID:3473507;Name=WP_011277481.1;gbkey=CDS;inference=COORDINATES: similar to AA sequence:RefSeq:WP_011277481.1;locus_tag=SACI_RS02785;product=50S ribosomal protein L14;protein_id=WP_011277481.1;transl_table=11
NC_007181.1	RefSeq	gene	470885	471229	.	-	.	ID=gene-SACI_RS02790;Dbxref=GeneID:3473508;Name=SACI_RS02790;gbkey=Gene;gene_biotype=protein_coding;locus_tag=SACI_RS02790;old_locus_tag=Saci_0588
NC_007181.1	Protein Homology	CDS	470885	471229	.	-	0	ID=cds-WP_015385458.1;Parent=gene-SACI_RS02790;Dbxref=Genbank:WP_015385458.1,GeneID:3473508;Name=WP_015385458.1;Ontology_term=GO:0006412,GO:0003735,GO:0022627;gbkey=CDS;go_component=cytosolic small ribosomal subunit|0022627||IEA;go_function=structural constituent of ribosome|0003735||IEA;go_process=translation|0006412||IEA;inference=COORDINATES: similar to AA sequence:RefSeq:WP_015385458.1;locus_tag=SACI_RS02790;product=30S ribosomal protein S17;protein_id=WP_015385458.1;transl_table=11
NC_007181.1	RefSeq	gene	471222	471440	.	-	.	ID=gene-SACI_RS02795;Dbxref=GeneID:3473509;Name=SACI_RS02795;gbkey=Gene;gene_biotype=protein_coding;locus_tag=SACI_RS02795;old_locus_tag=Saci_0589
NC_007181.1	Protein Homology	CDS	471222	471440	.	-	0	ID=cds-WP_230937988.1;Parent=gene-SACI_RS02795;Dbxref=Genbank:WP_230937988.1,GeneID:3473509;Name=WP_230937988.1;gbkey=CDS;inference=COORDINATES: similar to AA sequence:RefSeq:WP_015385459.1;locus_tag=SACI_RS02795;product=ribonuclease P protein subunit;protein_id=WP_230937988.1;transl_table=11
NC_007181.1	RefSeq	gene	471463	471672	.	-	.	ID=gene-SACI_RS02800;Dbxref=GeneID:3473510;Name=rpmC;gbkey=Gene;gene=rpmC;gene_biotype=protein_coding;locus_tag=SACI_RS02800;old_locus_tag=Saci_0590
NC_007181.1	Protein Homology	CDS	471463	471672	.	-	0	ID=cds-WP_011277484.1;Parent=gene-SACI_RS02800;Dbxref=Genbank:WP_011277484.1,GeneID:3473510;Name=WP_011277484.1;Ontology_term=GO:0006412,GO:0003735,GO:0000315,GO:0022625;gbkey=CDS;gene=rpmC;go_component=organellar large ribosomal subunit|0000315||IEA,cytosolic large ribosomal subunit|0022625||IEA;go_function=structural constituent of ribosome|0003735||IEA;go_process=translation|0006412||IEA;inference=COORDINATES: similar to AA sequence:RefSeq:WP_011277484.1;locus_tag=SACI_RS02800;product=50S ribosomal protein L29;protein_id=WP_011277484.1;transl_table=11
NC_007181.1	RefSeq	gene	471656	472351	.	-	.	ID=gene-SACI_RS02805;Dbxref=GeneID:3473511;Name=SACI_RS02805;gbkey=Gene;gene_biotype=protein_coding;locus_tag=SACI_RS02805;old_locus_tag=Saci_0591
NC_007181.1	Protein Homology	CDS	471656	472351	.	-	0	ID=cds-WP_011277485.1;Parent=gene-SACI_RS02805;Dbxref=Genbank:WP_011277485.1,GeneID:3473511;Name=WP_011277485.1;gbkey=CDS;inference=COORDINATES: similar to AA sequence:RefSeq:WP_011277485.1;locus_tag=SACI_RS02805;product=30S ribosomal protein S3;protein_id=WP_011277485.1;transl_table=11
NC_007181.1	RefSeq	gene	472355	472825	.	-	.	ID=gene-SACI_RS02810;Dbxref=GeneID:3473512;Name=SACI_RS02810;gbkey=Gene;gene_biotype=protein_coding;locus_tag=SACI_RS02810;old_locus_tag=Saci_0592
NC_007181.1	Protein Homology	CDS	472355	472825	.	-	0	ID=cds-WP_011277486.1;Parent=gene-SACI_RS02810;Dbxref=Genbank:WP_011277486.1,GeneID:3473512;Name=WP_011277486.1;gbkey=CDS;inference=COORDINATES: similar to AA sequence:RefSeq:WP_011277486.1;locus_tag=SACI_RS02810;product=50S ribosomal protein L22;protein_id=WP_011277486.1;transl_table=11
NC_007181.1	RefSeq	gene	472829	473251	.	-	.	ID=gene-SACI_RS02815;Dbxref=GeneID:3473513;Name=SACI_RS02815;gbkey=Gene;gene_biotype=protein_coding;locus_tag=SACI_RS02815;old_locus_tag=Saci_0593
NC_007181.1	Protein Homology	CDS	472829	473251	.	-	0	ID=cds-WP_011277487.1;Parent=gene-SACI_RS02815;Dbxref=Genbank:WP_011277487.1,GeneID:3473513;Name=WP_011277487.1;gbkey=CDS;inference=COORDINATES: similar to AA sequence:RefSeq:WP_011277487.1;locus_tag=SACI_RS02815;product=30S ribosomal protein S19;protein_id=WP_011277487.1;transl_table=11
NC_007181.1	RefSeq	gene	473298	474014	.	-	.	ID=gene-SACI_RS02820;Dbxref=GeneID:3473514;Name=SACI_RS02820;gbkey=Gene;gene_biotype=protein_coding;locus_tag=SACI_RS02820;old_locus_tag=Saci_0594
NC_007181.1	Protein Homology	CDS	473298	474014	.	-	0	ID=cds-WP_011277488.1;Parent=gene-SACI_RS02820;Dbxref=Genbank:WP_011277488.1,GeneID:3473514;Name=WP_011277488.1;gbkey=CDS;inference=COORDINATES: similar to AA sequence:RefSeq:WP_011277488.1;locus_tag=SACI_RS02820;product=50S ribosomal protein L2;protein_id=WP_011277488.1;transl_table=11
NC_007181.1	RefSeq	gene	474026	474274	.	-	.	ID=gene-SACI_RS02825;Dbxref=GeneID:3473515;Name=SACI_RS02825;gbkey=Gene;gene_biotype=protein_coding;locus_tag=SACI_RS02825;old_locus_tag=Saci_0595
NC_007181.1	Protein Homology	CDS	474026	474274	.	-	0	ID=cds-WP_011277489.1;Parent=gene-SACI_RS02825;Dbxref=Genbank:WP_011277489.1,GeneID:3473515;Name=WP_011277489.1;gbkey=CDS;inference=COORDINATES: similar to AA sequence:RefSeq:WP_011277489.1;locus_tag=SACI_RS02825;product=50S ribosomal protein L23;protein_id=WP_011277489.1;transl_table=11
NC_007181.1	RefSeq	gene	474271	475071	.	-	.	ID=gene-SACI_RS02830;Dbxref=GeneID:3473516;Name=rpl4p;gbkey=Gene;gene=rpl4p;gene_biotype=protein_coding;locus_tag=SACI_RS02830;old_locus_tag=Saci_0596
NC_007181.1	Protein Homology	CDS	474271	475071	.	-	0	ID=cds-WP_011277490.1;Parent=gene-SACI_RS02830;Dbxref=Genbank:WP_011277490.1,GeneID:3473516;Name=WP_011277490.1;gbkey=CDS;gene=rpl4p;inference=COORDINATES: similar to AA sequence:RefSeq:WP_011277490.1;locus_tag=SACI_RS02830;product=50S ribosomal protein L4;protein_id=WP_011277490.1;transl_table=11
NC_007181.1	RefSeq	gene	475075	476103	.	-	.	ID=gene-SACI_RS02835;Dbxref=GeneID:3473517;Name=rpl3p;gbkey=Gene;gene=rpl3p;gene_biotype=protein_coding;locus_tag=SACI_RS02835;old_locus_tag=Saci_0597
NC_007181.1	Protein Homology	CDS	475075	476103	.	-	0	ID=cds-WP_011277491.1;Parent=gene-SACI_RS02835;Dbxref=Genbank:WP_011277491.1,GeneID:3473517;Name=WP_011277491.1;Ontology_term=GO:0006412,GO:0003735,GO:0022625;gbkey=CDS;gene=rpl3p;go_component=cytosolic large ribosomal subunit|0022625||IEA;go_function=structural constituent of ribosome|0003735||IEA;go_process=translation|0006412||IEA;inference=COORDINATES: similar to AA sequence:RefSeq:WP_011277491.1;locus_tag=SACI_RS02835;product=50S ribosomal protein L3;protein_id=WP_011277491.1;transl_table=11
NC_007181.1	RefSeq	gene	476159	476911	.	-	.	ID=gene-SACI_RS02840;Dbxref=GeneID:3473518;Name=SACI_RS02840;gbkey=Gene;gene_biotype=protein_coding;locus_tag=SACI_RS02840;old_locus_tag=Saci_0598
NC_007181.1	Protein Homology	CDS	476159	476911	.	-	0	ID=cds-WP_011277492.1;Parent=gene-SACI_RS02840;Dbxref=Genbank:WP_011277492.1,GeneID:3473518;Name=WP_011277492.1;gbkey=CDS;inference=COORDINATES: similar to AA sequence:RefSeq:WP_011277492.1;locus_tag=SACI_RS02840;product=hypothetical protein;protein_id=WP_011277492.1;transl_table=11
NC_007181.1	RefSeq	gene	476895	480047	.	-	.	ID=gene-SACI_RS02845;Dbxref=GeneID:3473519;Name=ileS;gbkey=Gene;gene=ileS;gene_biotype=protein_coding;locus_tag=SACI_RS02845;old_locus_tag=Saci_0599
NC_007181.1	Protein Homology	CDS	476895	480047	.	-	0	ID=cds-WP_011277493.1;Parent=gene-SACI_RS02845;Dbxref=Genbank:WP_011277493.1,GeneID:3473519;Name=WP_011277493.1;Ontology_term=GO:0006428,GO:0004822;gbkey=CDS;gene=ileS;go_function=isoleucine-tRNA ligase activity|0004822||IEA;go_process=isoleucyl-tRNA aminoacylation|0006428||IEA;inference=COORDINATES: similar to AA sequence:RefSeq:WP_011277493.1;locus_tag=SACI_RS02845;product=isoleucine--tRNA ligase;protein_id=WP_011277493.1;transl_table=11
NC_007181.1	RefSeq	gene	480116	481129	.	-	.	ID=gene-SACI_RS02850;Dbxref=GeneID:3473520;Name=SACI_RS02850;gbkey=Gene;gene_biotype=protein_coding;locus_tag=SACI_RS02850;old_locus_tag=Saci_0600
NC_007181.1	Protein Homology	CDS	480116	481129	.	-	0	ID=cds-WP_011277494.1;Parent=gene-SACI_RS02850;Dbxref=Genbank:WP_011277494.1,GeneID:3473520;Name=WP_011277494.1;gbkey=CDS;inference=COORDINATES: similar to AA sequence:RefSeq:WP_010978405.1;locus_tag=SACI_RS02850;product=isocitrate/isopropylmalate dehydrogenase family protein;protein_id=WP_011277494.1;transl_table=11
NC_007181.1	RefSeq	gene	481139	481741	.	-	.	ID=gene-SACI_RS02855;Dbxref=GeneID:3473163;Name=SACI_RS02855;gbkey=Gene;gene_biotype=protein_coding;locus_tag=SACI_RS02855;old_locus_tag=Saci_0601
NC_007181.1	Protein Homology	CDS	481139	481741	.	-	0	ID=cds-WP_011277495.1;Parent=gene-SACI_RS02855;Dbxref=Genbank:WP_011277495.1,GeneID:3473163;Name=WP_011277495.1;gbkey=CDS;inference=COORDINATES: similar to AA sequence:RefSeq:WP_011277495.1;locus_tag=SACI_RS02855;product=DUF447 family protein;protein_id=WP_011277495.1;transl_table=11
NC_007181.1	RefSeq	gene	481827	482549	.	-	.	ID=gene-SACI_RS02860;Dbxref=GeneID:3473164;Name=SACI_RS02860;gbkey=Gene;gene_biotype=protein_coding;locus_tag=SACI_RS02860;old_locus_tag=Saci_0602
NC_007181.1	Protein Homology	CDS	481827	482549	.	-	0	ID=cds-WP_011277496.1;Parent=gene-SACI_RS02860;Dbxref=Genbank:WP_011277496.1,GeneID:3473164;Name=WP_011277496.1;gbkey=CDS;inference=COORDINATES: similar to AA sequence:RefSeq:WP_011277496.1;locus_tag=SACI_RS02860;product=HAD family hydrolase;protein_id=WP_011277496.1;transl_table=11
NC_007181.1	RefSeq	gene	482557	484770	.	-	.	ID=gene-SACI_RS02865;Dbxref=GeneID:3473165;Name=SACI_RS02865;gbkey=Gene;gene_biotype=protein_coding;locus_tag=SACI_RS02865;old_locus_tag=Saci_0603
NC_007181.1	Protein Homology	CDS	482557	484770	.	-	0	ID=cds-WP_015385460.1;Parent=gene-SACI_RS02865;Dbxref=Genbank:WP_015385460.1,GeneID:3473165;Name=WP_015385460.1;Ontology_term=GO:0006414,GO:0003746;gbkey=CDS;go_function=translation elongation factor activity|0003746||IEA;go_process=translational elongation|0006414||IEA;inference=COORDINATES: similar to AA sequence:RefSeq:WP_009991295.1;locus_tag=SACI_RS02865;product=elongation factor EF-2;protein_id=WP_015385460.1;transl_table=11
NC_007181.1	RefSeq	gene	484969	485679	.	-	.	ID=gene-SACI_RS02870;Dbxref=GeneID:3473166;Name=SACI_RS02870;gbkey=Gene;gene_biotype=protein_coding;locus_tag=SACI_RS02870;old_locus_tag=Saci_0604
NC_007181.1	Protein Homology	CDS	484969	485679	.	-	0	ID=cds-WP_011277498.1;Parent=gene-SACI_RS02870;Dbxref=Genbank:WP_011277498.1,GeneID:3473166;Name=WP_011277498.1;gbkey=CDS;inference=COORDINATES: similar to AA sequence:RefSeq:WP_011277498.1;locus_tag=SACI_RS02870;product=helix-hairpin-helix domain-containing protein;protein_id=WP_011277498.1;transl_table=11
NC_007181.1	RefSeq	gene	485705	486082	.	-	.	ID=gene-SACI_RS02875;Dbxref=GeneID:3473167;Name=SACI_RS02875;gbkey=Gene;gene_biotype=protein_coding;locus_tag=SACI_RS02875;old_locus_tag=Saci_0605
NC_007181.1	Protein Homology	CDS	485705	486082	.	-	0	ID=cds-WP_011277499.1;Parent=gene-SACI_RS02875;Dbxref=Genbank:WP_011277499.1,GeneID:3473167;Name=WP_011277499.1;gbkey=CDS;inference=COORDINATES: similar to AA sequence:RefSeq:WP_011277499.1;locus_tag=SACI_RS02875;product=prefoldin subunit beta;protein_id=WP_011277499.1;transl_table=11
NC_007181.1	RefSeq	gene	486079	486312	.	-	.	ID=gene-SACI_RS02880;Dbxref=GeneID:3473168;Name=SACI_RS02880;gbkey=Gene;gene_biotype=protein_coding;locus_tag=SACI_RS02880;old_locus_tag=Saci_0606
NC_007181.1	Protein Homology	CDS	486079	486312	.	-	0	ID=cds-WP_011277500.1;Parent=gene-SACI_RS02880;Dbxref=Genbank:WP_011277500.1,GeneID:3473168;Name=WP_011277500.1;gbkey=CDS;inference=COORDINATES: similar to AA sequence:RefSeq:WP_011277500.1;locus_tag=SACI_RS02880;product=hypothetical protein;protein_id=WP_011277500.1;transl_table=11
NC_007181.1	RefSeq	gene	486290	486811	.	-	.	ID=gene-SACI_RS02885;Dbxref=GeneID:3473169;Name=SACI_RS02885;gbkey=Gene;gene_biotype=protein_coding;locus_tag=SACI_RS02885;old_locus_tag=Saci_0607
NC_007181.1	Protein Homology	CDS	486290	486811	.	-	0	ID=cds-WP_015385461.1;Parent=gene-SACI_RS02885;Dbxref=Genbank:WP_015385461.1,GeneID:3473169;Name=WP_015385461.1;gbkey=CDS;inference=COORDINATES: similar to AA sequence:RefSeq:WP_015385461.1;locus_tag=SACI_RS02885;product=Brix domain-containing protein;protein_id=WP_015385461.1;transl_table=11
NC_007181.1	RefSeq	gene	486819	487031	.	-	.	ID=gene-SACI_RS02890;Dbxref=GeneID:3473170;Name=SACI_RS02890;gbkey=Gene;gene_biotype=protein_coding;locus_tag=SACI_RS02890;old_locus_tag=Saci_0608
NC_007181.1	Protein Homology	CDS	486819	487031	.	-	0	ID=cds-WP_011277502.1;Parent=gene-SACI_RS02890;Dbxref=Genbank:WP_011277502.1,GeneID:3473170;Name=WP_011277502.1;gbkey=CDS;inference=COORDINATES: similar to AA sequence:RefSeq:WP_009991302.1;locus_tag=SACI_RS02890;product=50S ribosomal protein L37ae;protein_id=WP_011277502.1;transl_table=11
NC_007181.1	RefSeq	gene	487042	487872	.	-	.	ID=gene-SACI_RS02895;Dbxref=GeneID:3473171;Name=rrp42;gbkey=Gene;gene=rrp42;gene_biotype=protein_coding;locus_tag=SACI_RS02895;old_locus_tag=Saci_0609
NC_007181.1	Protein Homology	CDS	487042	487872	.	-	0	ID=cds-WP_011277503.1;Parent=gene-SACI_RS02895;Dbxref=Genbank:WP_011277503.1,GeneID:3473171;Name=WP_011277503.1;Ontology_term=GO:0006401,GO:0000178;gbkey=CDS;gene=rrp42;go_component=exosome (RNase complex)|0000178||IEA;go_process=RNA catabolic process|0006401||IEA;inference=COORDINATES: similar to AA sequence:RefSeq:WP_011277503.1;locus_tag=SACI_RS02895;product=exosome complex protein Rrp42;protein_id=WP_011277503.1;transl_table=11
NC_007181.1	RefSeq	gene	487876	488607	.	-	.	ID=gene-SACI_RS02900;Dbxref=GeneID:3473172;Name=rrp41;gbkey=Gene;gene=rrp41;gene_biotype=protein_coding;locus_tag=SACI_RS02900;old_locus_tag=Saci_0610
NC_007181.1	Protein Homology	CDS	487876	488607	.	-	0	ID=cds-WP_011277504.1;Parent=gene-SACI_RS02900;Dbxref=Genbank:WP_011277504.1,GeneID:3473172;Name=WP_011277504.1;gbkey=CDS;gene=rrp41;inference=COORDINATES: similar to AA sequence:RefSeq:WP_011277504.1;locus_tag=SACI_RS02900;product=exosome complex exonuclease Rrp41;protein_id=WP_011277504.1;transl_table=11
NC_007181.1	RefSeq	gene	488573	489322	.	-	.	ID=gene-SACI_RS02905;Dbxref=GeneID:3473173;Name=rrp4;gbkey=Gene;gene=rrp4;gene_biotype=protein_coding;locus_tag=SACI_RS02905;old_locus_tag=Saci_0611
NC_007181.1	Protein Homology	CDS	488573	489322	.	-	0	ID=cds-WP_011277505.1;Parent=gene-SACI_RS02905;Dbxref=Genbank:WP_011277505.1,GeneID:3473173;Name=WP_011277505.1;Ontology_term=GO:0000178;gbkey=CDS;gene=rrp4;go_component=exosome (RNase complex)|0000178||IEA;inference=COORDINATES: similar to AA sequence:RefSeq:WP_011277505.1;locus_tag=SACI_RS02905;product=exosome complex RNA-binding protein Rrp4;protein_id=WP_011277505.1;transl_table=11
NC_007181.1	RefSeq	gene	489324	490025	.	-	.	ID=gene-SACI_RS02910;Dbxref=GeneID:3473174;Name=SACI_RS02910;gbkey=Gene;gene_biotype=protein_coding;locus_tag=SACI_RS02910;old_locus_tag=Saci_0612
NC_007181.1	Protein Homology	CDS	489324	490025	.	-	0	ID=cds-WP_011277506.1;Parent=gene-SACI_RS02910;Dbxref=Genbank:WP_011277506.1,GeneID:3473174;Name=WP_011277506.1;gbkey=CDS;inference=COORDINATES: similar to AA sequence:RefSeq:WP_009991311.1;locus_tag=SACI_RS02910;product=ribosome assembly factor SBDS;protein_id=WP_011277506.1;transl_table=11
NC_007181.1	RefSeq	gene	490043	490771	.	-	.	ID=gene-SACI_RS02915;Dbxref=GeneID:3473175;Name=psmA;gbkey=Gene;gene=psmA;gene_biotype=protein_coding;locus_tag=SACI_RS02915;old_locus_tag=Saci_0613
NC_007181.1	Protein Homology	CDS	490043	490771	.	-	0	ID=cds-WP_011277507.1;Parent=gene-SACI_RS02915;Dbxref=Genbank:WP_011277507.1,GeneID:3473175;Name=WP_011277507.1;Ontology_term=GO:0010498,GO:0004175,GO:0000502;gbkey=CDS;gene=psmA;go_component=proteasome complex|0000502||IEA;go_function=endopeptidase activity|0004175||IEA;go_process=proteasomal protein catabolic process|0010498||IEA;inference=COORDINATES: similar to AA sequence:RefSeq:WP_009991312.1;locus_tag=SACI_RS02915;product=archaeal proteasome endopeptidase complex subunit alpha;protein_id=WP_011277507.1;transl_table=11
NC_007181.1	RefSeq	gene	490869	491291	.	-	.	ID=gene-SACI_RS02920;Dbxref=GeneID:3473176;Name=SACI_RS02920;gbkey=Gene;gene_biotype=protein_coding;locus_tag=SACI_RS02920;old_locus_tag=Saci_0614
NC_007181.1	Protein Homology	CDS	490869	491291	.	-	0	ID=cds-WP_011277508.1;Parent=gene-SACI_RS02920;Dbxref=Genbank:WP_011277508.1,GeneID:3473176;Name=WP_011277508.1;gbkey=CDS;inference=COORDINATES: similar to AA sequence:RefSeq:WP_011277508.1;locus_tag=SACI_RS02920;product=ribonuclease P;protein_id=WP_011277508.1;transl_table=11
NC_007181.1	RefSeq	gene	491288	491839	.	-	.	ID=gene-SACI_RS02925;Dbxref=GeneID:3473177;Name=SACI_RS02925;gbkey=Gene;gene_biotype=protein_coding;locus_tag=SACI_RS02925;old_locus_tag=Saci_0615
NC_007181.1	Protein Homology	CDS	491288	491839	.	-	0	ID=cds-WP_011277509.1;Parent=gene-SACI_RS02925;Dbxref=Genbank:WP_011277509.1,GeneID:3473177;Name=WP_011277509.1;gbkey=CDS;inference=COORDINATES: similar to AA sequence:RefSeq:WP_011277509.1;locus_tag=SACI_RS02925;product=RNase P p30-like protein;protein_id=WP_011277509.1;transl_table=11
NC_007181.1	RefSeq	gene	491814	492248	.	-	.	ID=gene-SACI_RS02930;Dbxref=GeneID:3473178;Name=SACI_RS02930;gbkey=Gene;gene_biotype=protein_coding;locus_tag=SACI_RS02930;old_locus_tag=Saci_0616
NC_007181.1	Protein Homology	CDS	491814	492248	.	-	0	ID=cds-WP_015385462.1;Parent=gene-SACI_RS02930;Dbxref=Genbank:WP_015385462.1,GeneID:3473178;Name=WP_015385462.1;gbkey=CDS;inference=COORDINATES: similar to AA sequence:RefSeq:WP_015385462.1;locus_tag=SACI_RS02930;product=hypothetical protein;protein_id=WP_015385462.1;transl_table=11
NC_007181.1	RefSeq	gene	492245	492898	.	-	.	ID=gene-SACI_RS02935;Dbxref=GeneID:3473179;Name=SACI_RS02935;gbkey=Gene;gene_biotype=protein_coding;locus_tag=SACI_RS02935;old_locus_tag=Saci_0617
NC_007181.1	Protein Homology	CDS	492245	492898	.	-	0	ID=cds-WP_011277511.1;Parent=gene-SACI_RS02935;Dbxref=Genbank:WP_011277511.1,GeneID:3473179;Name=WP_011277511.1;gbkey=CDS;inference=COORDINATES: similar to AA sequence:RefSeq:WP_011277511.1;locus_tag=SACI_RS02935;product=50S ribosomal protein L15e;protein_id=WP_011277511.1;transl_table=11
NC_007181.1	RefSeq	gene	492962	494164	.	+	.	ID=gene-SACI_RS02940;Dbxref=GeneID:3473180;Name=SACI_RS02940;gbkey=Gene;gene_biotype=protein_coding;locus_tag=SACI_RS02940;old_locus_tag=Saci_0618
NC_007181.1	Protein Homology	CDS	492962	494164	.	+	0	ID=cds-WP_011277512.1;Parent=gene-SACI_RS02940;Dbxref=Genbank:WP_011277512.1,GeneID:3473180;Name=WP_011277512.1;gbkey=CDS;inference=COORDINATES: similar to AA sequence:RefSeq:WP_011277512.1;locus_tag=SACI_RS02940;product=redox-regulated ATPase YchF;protein_id=WP_011277512.1;transl_table=11
NC_007181.1	RefSeq	gene	494154	495371	.	-	.	ID=gene-SACI_RS02945;Dbxref=GeneID:3473181;Name=SACI_RS02945;gbkey=Gene;gene_biotype=protein_coding;locus_tag=SACI_RS02945;old_locus_tag=Saci_0619
NC_007181.1	Protein Homology	CDS	494154	495371	.	-	0	ID=cds-WP_011277513.1;Parent=gene-SACI_RS02945;Dbxref=Genbank:WP_011277513.1,GeneID:3473181;Name=WP_011277513.1;gbkey=CDS;inference=COORDINATES: similar to AA sequence:RefSeq:WP_011277513.1;locus_tag=SACI_RS02945;product=NTP transferase domain-containing protein;protein_id=WP_011277513.1;transl_table=11
NC_007181.1	RefSeq	gene	495383	495976	.	-	.	ID=gene-SACI_RS02950;Dbxref=GeneID:3473182;Name=SACI_RS02950;gbkey=Gene;gene_biotype=protein_coding;locus_tag=SACI_RS02950;old_locus_tag=Saci_0620
NC_007181.1	Protein Homology	CDS	495383	495976	.	-	0	ID=cds-WP_011277514.1;Parent=gene-SACI_RS02950;Dbxref=Genbank:WP_011277514.1,GeneID:3473182;Name=WP_011277514.1;gbkey=CDS;inference=COORDINATES: similar to AA sequence:RefSeq:WP_011277514.1;locus_tag=SACI_RS02950;product=30S ribosomal protein S3ae;protein_id=WP_011277514.1;transl_table=11
NC_007181.1	RefSeq	gene	496001	496708	.	-	.	ID=gene-SACI_RS02955;Dbxref=GeneID:3474207;Name=SACI_RS02955;gbkey=Gene;gene_biotype=protein_coding;locus_tag=SACI_RS02955;old_locus_tag=Saci_0621
NC_007181.1	Protein Homology	CDS	496001	496708	.	-	0	ID=cds-WP_011277515.1;Parent=gene-SACI_RS02955;Dbxref=Genbank:WP_011277515.1,GeneID:3474207;Name=WP_011277515.1;gbkey=CDS;inference=COORDINATES: similar to AA sequence:RefSeq:WP_011277515.1;locus_tag=SACI_RS02955;product=RNA methyltransferase;protein_id=WP_011277515.1;transl_table=11
NC_007181.1	RefSeq	gene	496683	497285	.	-	.	ID=gene-SACI_RS02960;Dbxref=GeneID:3474208;Name=SACI_RS02960;gbkey=Gene;gene_biotype=protein_coding;locus_tag=SACI_RS02960;old_locus_tag=Saci_0622
NC_007181.1	Protein Homology	CDS	496683	497285	.	-	0	ID=cds-WP_011277516.1;Parent=gene-SACI_RS02960;Dbxref=Genbank:WP_011277516.1,GeneID:3474208;Name=WP_011277516.1;gbkey=CDS;inference=COORDINATES: similar to AA sequence:RefSeq:WP_011277516.1;locus_tag=SACI_RS02960;product=class I SAM-dependent methyltransferase;protein_id=WP_011277516.1;transl_table=11
NC_007181.1	RefSeq	gene	497237	497905	.	-	.	ID=gene-SACI_RS02965;Dbxref=GeneID:3474209;Name=SACI_RS02965;gbkey=Gene;gene_biotype=protein_coding;locus_tag=SACI_RS02965;old_locus_tag=Saci_0623
NC_007181.1	Protein Homology	CDS	497237	497905	.	-	0	ID=cds-WP_011277517.1;Parent=gene-SACI_RS02965;Dbxref=Genbank:WP_011277517.1,GeneID:3474209;Name=WP_011277517.1;gbkey=CDS;inference=COORDINATES: similar to AA sequence:RefSeq:WP_011277517.1;locus_tag=SACI_RS02965;product=16S ribosomal RNA methyltransferase A;protein_id=WP_011277517.1;transl_table=11
NC_007181.1	RefSeq	gene	497902	498528	.	-	.	ID=gene-SACI_RS02970;Dbxref=GeneID:3474210;Name=SACI_RS02970;gbkey=Gene;gene_biotype=protein_coding;locus_tag=SACI_RS02970;old_locus_tag=Saci_0624
NC_007181.1	Protein Homology	CDS	497902	498528	.	-	0	ID=cds-WP_011277518.1;Parent=gene-SACI_RS02970;Dbxref=Genbank:WP_011277518.1,GeneID:3474210;Name=WP_011277518.1;gbkey=CDS;inference=COORDINATES: similar to AA sequence:RefSeq:WP_009991328.1;locus_tag=SACI_RS02970;product=DUF655 domain-containing protein;protein_id=WP_011277518.1;transl_table=11
NC_007181.1	RefSeq	gene	498566	498910	.	-	.	ID=gene-SACI_RS02975;Dbxref=GeneID:3474211;Name=SACI_RS02975;gbkey=Gene;gene_biotype=protein_coding;locus_tag=SACI_RS02975;old_locus_tag=Saci_0625
NC_007181.1	Protein Homology	CDS	498566	498910	.	-	0	ID=cds-WP_011277519.1;Parent=gene-SACI_RS02975;Dbxref=Genbank:WP_011277519.1,GeneID:3474211;Name=WP_011277519.1;gbkey=CDS;inference=COORDINATES: similar to AA sequence:RefSeq:WP_011277519.1;locus_tag=SACI_RS02975;product=DNA-directed RNA polymerase subunit F;protein_id=WP_011277519.1;transl_table=11
NC_007181.1	RefSeq	gene	498931	499242	.	-	.	ID=gene-SACI_RS02980;Dbxref=GeneID:3474212;Name=SACI_RS02980;gbkey=Gene;gene_biotype=protein_coding;locus_tag=SACI_RS02980;old_locus_tag=Saci_0626
NC_007181.1	Protein Homology	CDS	498931	499242	.	-	0	ID=cds-WP_011277520.1;Parent=gene-SACI_RS02980;Dbxref=Genbank:WP_011277520.1,GeneID:3474212;Name=WP_011277520.1;gbkey=CDS;inference=COORDINATES: similar to AA sequence:RefSeq:WP_011277520.1;locus_tag=SACI_RS02980;product=50S ribosomal protein L21e;protein_id=WP_011277520.1;transl_table=11
NC_007181.1	RefSeq	gene	499438	499521	.	+	.	ID=gene-SACI_RS02985;Dbxref=GeneID:3474213;Name=SACI_RS02985;gbkey=Gene;gene_biotype=tRNA;locus_tag=SACI_RS02985;old_locus_tag=Saci_0628
NC_007181.1	tRNAscan-SE	tRNA	499438	499521	.	+	.	ID=rna-SACI_RS02985;Parent=gene-SACI_RS02985;Dbxref=GeneID:3474213;anticodon=(pos:499473..499475);gbkey=tRNA;inference=COORDINATES: profile:tRNAscan-SE:2.0.7;locus_tag=SACI_RS02985;product=tRNA-Leu
NC_007181.1	tRNAscan-SE	exon	499438	499521	.	+	.	ID=exon-SACI_RS02985-1;Parent=rna-SACI_RS02985;Dbxref=GeneID:3474213;anticodon=(pos:499473..499475);gbkey=tRNA;inference=COORDINATES: profile:tRNAscan-SE:2.0.7;locus_tag=SACI_RS02985;product=tRNA-Leu
NC_007181.1	RefSeq	pseudogene	499558	499701	.	-	.	ID=gene-SACI_RS12175;Dbxref=GeneID:70676428;Name=SACI_RS12175;gbkey=Gene;gene_biotype=pseudogene;locus_tag=SACI_RS12175;partial=true;pseudo=true;start_range=.,499558
NC_007181.1	Protein Homology	CDS	499558	499701	.	-	0	ID=cds-SACI_RS12175;Parent=gene-SACI_RS12175;Dbxref=GeneID:70676428;Note=incomplete%3B partial in the middle of a contig%3B missing C-terminus;gbkey=CDS;inference=COORDINATES: protein motif:HMM:NF019547.2;locus_tag=SACI_RS12175;partial=true;product=putative integrase;pseudo=true;start_range=.,499558;transl_table=11
NC_007181.1	RefSeq	gene	500018	500131	.	+	.	ID=gene-SACI_RS11555;Dbxref=GeneID:31474581;Name=SACI_RS11555;gbkey=Gene;gene_biotype=protein_coding;locus_tag=SACI_RS11555
NC_007181.1	Protein Homology	CDS	500018	500131	.	+	0	ID=cds-WP_230937986.1;Parent=gene-SACI_RS11555;Dbxref=Genbank:WP_230937986.1,GeneID:31474581;Name=WP_230937986.1;gbkey=CDS;inference=COORDINATES: protein motif:HMM:NF019547.2;locus_tag=SACI_RS11555;product=hypothetical protein;protein_id=WP_230937986.1;transl_table=11
NC_007181.1	RefSeq	gene	500217	501218	.	-	.	ID=gene-SACI_RS02995;Dbxref=GeneID:3474215;Name=SACI_RS02995;gbkey=Gene;gene_biotype=protein_coding;locus_tag=SACI_RS02995;old_locus_tag=Saci_0630
NC_007181.1	Protein Homology	CDS	500217	501218	.	-	0	ID=cds-WP_011277521.1;Parent=gene-SACI_RS02995;Dbxref=Genbank:WP_011277521.1,GeneID:3474215;Name=WP_011277521.1;gbkey=CDS;inference=COORDINATES: similar to AA sequence:RefSeq:WP_011277521.1;locus_tag=SACI_RS02995;product=hypothetical protein;protein_id=WP_011277521.1;transl_table=11
NC_007181.1	RefSeq	gene	501453	501749	.	+	.	ID=gene-SACI_RS03000;Dbxref=GeneID:3474216;Name=SACI_RS03000;gbkey=Gene;gene_biotype=protein_coding;locus_tag=SACI_RS03000;old_locus_tag=Saci_0631
NC_007181.1	Protein Homology	CDS	501453	501749	.	+	0	ID=cds-WP_015385464.1;Parent=gene-SACI_RS03000;Dbxref=Genbank:WP_015385464.1,GeneID:3474216;Name=WP_015385464.1;gbkey=CDS;inference=COORDINATES: similar to AA sequence:RefSeq:WP_015385464.1;locus_tag=SACI_RS03000;product=hypothetical protein;protein_id=WP_015385464.1;transl_table=11
NC_007181.1	RefSeq	gene	501780	502556	.	+	.	ID=gene-SACI_RS03005;Dbxref=GeneID:3474217;Name=SACI_RS03005;gbkey=Gene;gene_biotype=protein_coding;locus_tag=SACI_RS03005;old_locus_tag=Saci_0632
NC_007181.1	Protein Homology	CDS	501780	502556	.	+	0	ID=cds-WP_011277523.1;Parent=gene-SACI_RS03005;Dbxref=Genbank:WP_011277523.1,GeneID:3474217;Name=WP_011277523.1;gbkey=CDS;inference=COORDINATES: similar to AA sequence:RefSeq:WP_011277523.1;locus_tag=SACI_RS03005;product=hypothetical protein;protein_id=WP_011277523.1;transl_table=11
NC_007181.1	RefSeq	gene	502540	504141	.	+	.	ID=gene-SACI_RS03010;Dbxref=GeneID:3474218;Name=SACI_RS03010;gbkey=Gene;gene_biotype=protein_coding;locus_tag=SACI_RS03010;old_locus_tag=Saci_0633
NC_007181.1	Protein Homology	CDS	502540	504141	.	+	0	ID=cds-WP_011277524.1;Parent=gene-SACI_RS03010;Dbxref=Genbank:WP_011277524.1,GeneID:3474218;Name=WP_011277524.1;gbkey=CDS;inference=COORDINATES: similar to AA sequence:RefSeq:WP_011277524.1;locus_tag=SACI_RS03010;product=hypothetical protein;protein_id=WP_011277524.1;transl_table=11
NC_007181.1	RefSeq	gene	504589	505209	.	+	.	ID=gene-SACI_RS03015;Dbxref=GeneID:3474219;Name=SACI_RS03015;gbkey=Gene;gene_biotype=protein_coding;locus_tag=SACI_RS03015;old_locus_tag=Saci_0634
NC_007181.1	Protein Homology	CDS	504589	505209	.	+	0	ID=cds-WP_230950939.1;Parent=gene-SACI_RS03015;Dbxref=Genbank:WP_230950939.1,GeneID:3474219;Name=WP_230950939.1;gbkey=CDS;inference=COORDINATES: protein motif:HMM:NF012464.2;locus_tag=SACI_RS03015;product=recombinase family protein;protein_id=WP_230950939.1;transl_table=11
NC_007181.1	RefSeq	gene	505247	505558	.	-	.	ID=gene-SACI_RS03020;Dbxref=GeneID:3474220;Name=SACI_RS03020;gbkey=Gene;gene_biotype=protein_coding;locus_tag=SACI_RS03020;old_locus_tag=Saci_0635
NC_007181.1	Protein Homology	CDS	505247	505558	.	-	0	ID=cds-WP_011277526.1;Parent=gene-SACI_RS03020;Dbxref=Genbank:WP_011277526.1,GeneID:3474220;Name=WP_011277526.1;gbkey=CDS;inference=COORDINATES: similar to AA sequence:RefSeq:WP_011277526.1;locus_tag=SACI_RS03020;product=hypothetical protein;protein_id=WP_011277526.1;transl_table=11
NC_007181.1	RefSeq	gene	505871	506143	.	+	.	ID=gene-SACI_RS03025;Dbxref=GeneID:3474119;Name=SACI_RS03025;gbkey=Gene;gene_biotype=protein_coding;locus_tag=SACI_RS03025;old_locus_tag=Saci_0636
NC_007181.1	Protein Homology	CDS	505871	506143	.	+	0	ID=cds-WP_011277527.1;Parent=gene-SACI_RS03025;Dbxref=Genbank:WP_011277527.1,GeneID:3474119;Name=WP_011277527.1;gbkey=CDS;inference=COORDINATES: similar to AA sequence:RefSeq:WP_011277527.1;locus_tag=SACI_RS03025;product=hypothetical protein;protein_id=WP_011277527.1;transl_table=11
NC_007181.1	RefSeq	gene	506140	507417	.	-	.	ID=gene-SACI_RS03030;Dbxref=GeneID:3474120;Name=SACI_RS03030;gbkey=Gene;gene_biotype=protein_coding;locus_tag=SACI_RS03030;old_locus_tag=Saci_0637
NC_007181.1	Protein Homology	CDS	506140	507417	.	-	0	ID=cds-WP_011277528.1;Parent=gene-SACI_RS03030;Dbxref=Genbank:WP_011277528.1,GeneID:3474120;Name=WP_011277528.1;gbkey=CDS;inference=COORDINATES: similar to AA sequence:RefSeq:WP_011277528.1;locus_tag=SACI_RS03030;product=site-specific integrase;protein_id=WP_011277528.1;transl_table=11
NC_007181.1	RefSeq	gene	507527	507601	.	-	.	ID=gene-SACI_RS03035;Dbxref=GeneID:3474121;Name=SACI_RS03035;gbkey=Gene;gene_biotype=tRNA;locus_tag=SACI_RS03035;old_locus_tag=Saci_0638
NC_007181.1	tRNAscan-SE	tRNA	507527	507601	.	-	.	ID=rna-SACI_RS03035;Parent=gene-SACI_RS03035;Dbxref=GeneID:3474121;anticodon=(pos:complement(507564..507566));gbkey=tRNA;inference=COORDINATES: profile:tRNAscan-SE:2.0.7;locus_tag=SACI_RS03035;product=tRNA-Val
NC_007181.1	tRNAscan-SE	exon	507527	507601	.	-	.	ID=exon-SACI_RS03035-1;Parent=rna-SACI_RS03035;Dbxref=GeneID:3474121;anticodon=(pos:complement(507564..507566));gbkey=tRNA;inference=COORDINATES: profile:tRNAscan-SE:2.0.7;locus_tag=SACI_RS03035;product=tRNA-Val
NC_007181.1	RefSeq	gene	507676	509529	.	-	.	ID=gene-SACI_RS03040;Dbxref=GeneID:3474122;Name=SACI_RS03040;gbkey=Gene;gene_biotype=protein_coding;locus_tag=SACI_RS03040;old_locus_tag=Saci_0639
NC_007181.1	Protein Homology	CDS	507676	509529	.	-	0	ID=cds-WP_230937985.1;Parent=gene-SACI_RS03040;Dbxref=Genbank:WP_230937985.1,GeneID:3474122;Name=WP_230937985.1;gbkey=CDS;inference=COORDINATES: similar to AA sequence:RefSeq:WP_010978304.1;locus_tag=SACI_RS03040;product=beta-CASP ribonuclease aCPSF1;protein_id=WP_230937985.1;transl_table=11
NC_007181.1	RefSeq	gene	509652	510707	.	+	.	ID=gene-SACI_RS03045;Dbxref=GeneID:3474123;Name=SACI_RS03045;gbkey=Gene;gene_biotype=protein_coding;locus_tag=SACI_RS03045;old_locus_tag=Saci_0640
NC_007181.1	Protein Homology	CDS	509652	510707	.	+	0	ID=cds-WP_015385466.1;Parent=gene-SACI_RS03045;Dbxref=Genbank:WP_015385466.1,GeneID:3474123;Name=WP_015385466.1;gbkey=CDS;inference=COORDINATES: similar to AA sequence:RefSeq:WP_015385466.1;locus_tag=SACI_RS03045;product=NAD(P)-dependent glycerol-1-phosphate dehydrogenase;protein_id=WP_015385466.1;transl_table=11
NC_007181.1	RefSeq	gene	510704	511405	.	-	.	ID=gene-SACI_RS03050;Dbxref=GeneID:3474124;Name=SACI_RS03050;gbkey=Gene;gene_biotype=protein_coding;locus_tag=SACI_RS03050;old_locus_tag=Saci_0641
NC_007181.1	Protein Homology	CDS	510704	511405	.	-	0	ID=cds-WP_048054423.1;Parent=gene-SACI_RS03050;Dbxref=Genbank:WP_048054423.1,GeneID:3474124;Name=WP_048054423.1;gbkey=CDS;inference=COORDINATES: similar to AA sequence:RefSeq:WP_012718819.1;locus_tag=SACI_RS03050;product=peptidylprolyl isomerase;protein_id=WP_048054423.1;transl_table=11
NC_007181.1	RefSeq	gene	511503	511688	.	+	.	ID=gene-SACI_RS03055;Dbxref=GeneID:3474125;Name=SACI_RS03055;gbkey=Gene;gene_biotype=protein_coding;locus_tag=SACI_RS03055;old_locus_tag=Saci_0642
NC_007181.1	Protein Homology	CDS	511503	511688	.	+	0	ID=cds-WP_011277532.1;Parent=gene-SACI_RS03055;Dbxref=Genbank:WP_011277532.1,GeneID:3474125;Name=WP_011277532.1;gbkey=CDS;inference=COORDINATES: similar to AA sequence:RefSeq:WP_011277532.1;locus_tag=SACI_RS03055;product=50S ribosomal protein L37e;protein_id=WP_011277532.1;transl_table=11
NC_007181.1	RefSeq	gene	511688	512596	.	+	.	ID=gene-SACI_RS03060;Dbxref=GeneID:3474126;Name=speE;gbkey=Gene;gene=speE;gene_biotype=protein_coding;locus_tag=SACI_RS03060;old_locus_tag=Saci_0643
NC_007181.1	Protein Homology	CDS	511688	512596	.	+	0	ID=cds-WP_011277533.1;Parent=gene-SACI_RS03060;Dbxref=Genbank:WP_011277533.1,GeneID:3474126;Name=WP_011277533.1;gbkey=CDS;gene=speE;inference=COORDINATES: similar to AA sequence:RefSeq:WP_011277533.1;locus_tag=SACI_RS03060;product=polyamine aminopropyltransferase;protein_id=WP_011277533.1;transl_table=11
NC_007181.1	RefSeq	gene	512631	512740	.	+	.	ID=gene-SACI_RS03065;Dbxref=GeneID:3474127;Name=SACI_RS03065;gbkey=Gene;gene_biotype=tRNA;locus_tag=SACI_RS03065;old_locus_tag=Saci_0644
NC_007181.1	tRNAscan-SE	tRNA	512631	512740	.	+	.	ID=rna-SACI_RS03065;Parent=gene-SACI_RS03065;Dbxref=GeneID:3474127;anticodon=(pos:512665..512667);gbkey=tRNA;inference=COORDINATES: profile:tRNAscan-SE:2.0.7;locus_tag=SACI_RS03065;product=tRNA-Ser
NC_007181.1	tRNAscan-SE	exon	512631	512668	.	+	.	ID=exon-SACI_RS03065-1;Parent=rna-SACI_RS03065;Dbxref=GeneID:3474127;anticodon=(pos:512665..512667);gbkey=tRNA;inference=COORDINATES: profile:tRNAscan-SE:2.0.7;locus_tag=SACI_RS03065;product=tRNA-Ser
NC_007181.1	tRNAscan-SE	exon	512694	512740	.	+	.	ID=exon-SACI_RS03065-2;Parent=rna-SACI_RS03065;Dbxref=GeneID:3474127;anticodon=(pos:512665..512667);gbkey=tRNA;inference=COORDINATES: profile:tRNAscan-SE:2.0.7;locus_tag=SACI_RS03065;product=tRNA-Ser
NC_007181.1	RefSeq	gene	512779	512878	.	+	.	ID=gene-SACI_RS03070;Dbxref=GeneID:3474128;Name=SACI_RS03070;gbkey=Gene;gene_biotype=tRNA;locus_tag=SACI_RS03070;old_locus_tag=Saci_0645
NC_007181.1	tRNAscan-SE	tRNA	512779	512878	.	+	.	ID=rna-SACI_RS03070;Parent=gene-SACI_RS03070;Dbxref=GeneID:3474128;anticodon=(pos:512815..512817);gbkey=tRNA;inference=COORDINATES: profile:tRNAscan-SE:2.0.7;locus_tag=SACI_RS03070;product=tRNA-Leu
NC_007181.1	tRNAscan-SE	exon	512779	512818	.	+	.	ID=exon-SACI_RS03070-1;Parent=rna-SACI_RS03070;Dbxref=GeneID:3474128;anticodon=(pos:512815..512817);gbkey=tRNA;inference=COORDINATES: profile:tRNAscan-SE:2.0.7;locus_tag=SACI_RS03070;product=tRNA-Leu
NC_007181.1	tRNAscan-SE	exon	512834	512878	.	+	.	ID=exon-SACI_RS03070-2;Parent=rna-SACI_RS03070;Dbxref=GeneID:3474128;anticodon=(pos:512815..512817);gbkey=tRNA;inference=COORDINATES: profile:tRNAscan-SE:2.0.7;locus_tag=SACI_RS03070;product=tRNA-Leu
NC_007181.1	RefSeq	gene	513073	514320	.	+	.	ID=gene-SACI_RS03075;Dbxref=GeneID:3474129;Name=ahcY;gbkey=Gene;gene=ahcY;gene_biotype=protein_coding;locus_tag=SACI_RS03075;old_locus_tag=Saci_0646
NC_007181.1	Protein Homology	CDS	513073	514320	.	+	0	ID=cds-WP_011277534.1;Parent=gene-SACI_RS03075;Dbxref=Genbank:WP_011277534.1,GeneID:3474129;Name=WP_011277534.1;Ontology_term=GO:0006730,GO:0004013;gbkey=CDS;gene=ahcY;go_function=adenosylhomocysteinase activity|0004013||IEA;go_process=one-carbon metabolic process|0006730||IEA;inference=COORDINATES: similar to AA sequence:RefSeq:WP_011277534.1;locus_tag=SACI_RS03075;product=adenosylhomocysteinase;protein_id=WP_011277534.1;transl_table=11
NC_007181.1	RefSeq	gene	514426	515073	.	+	.	ID=gene-SACI_RS03080;Dbxref=GeneID:3474130;Name=SACI_RS03080;gbkey=Gene;gene_biotype=protein_coding;locus_tag=SACI_RS03080;old_locus_tag=Saci_0647
NC_007181.1	Protein Homology	CDS	514426	515073	.	+	0	ID=cds-WP_011277535.1;Parent=gene-SACI_RS03080;Dbxref=Genbank:WP_011277535.1,GeneID:3474130;Name=WP_011277535.1;gbkey=CDS;inference=COORDINATES: similar to AA sequence:RefSeq:WP_011277535.1;locus_tag=SACI_RS03080;product=mechanosensitive ion channel;protein_id=WP_011277535.1;transl_table=11
NC_007181.1	RefSeq	gene	515202	515293	.	+	.	ID=gene-SACI_RS03085;Dbxref=GeneID:3474131;Name=SACI_RS03085;gbkey=Gene;gene_biotype=tRNA;locus_tag=SACI_RS03085;old_locus_tag=Saci_0648
NC_007181.1	tRNAscan-SE	tRNA	515202	515293	.	+	.	ID=rna-SACI_RS03085;Parent=gene-SACI_RS03085;Dbxref=GeneID:3474131;anticodon=(pos:515236..515238);gbkey=tRNA;inference=COORDINATES: profile:tRNAscan-SE:2.0.7;locus_tag=SACI_RS03085;product=tRNA-Ile
NC_007181.1	tRNAscan-SE	exon	515202	515239	.	+	.	ID=exon-SACI_RS03085-1;Parent=rna-SACI_RS03085;Dbxref=GeneID:3474131;anticodon=(pos:515236..515238);gbkey=tRNA;inference=COORDINATES: profile:tRNAscan-SE:2.0.7;locus_tag=SACI_RS03085;product=tRNA-Ile
NC_007181.1	tRNAscan-SE	exon	515258	515293	.	+	.	ID=exon-SACI_RS03085-2;Parent=rna-SACI_RS03085;Dbxref=GeneID:3474131;anticodon=(pos:515236..515238);gbkey=tRNA;inference=COORDINATES: profile:tRNAscan-SE:2.0.7;locus_tag=SACI_RS03085;product=tRNA-Ile
NC_007181.1	RefSeq	pseudogene	515597	515683	.	+	.	ID=gene-SACI_RS12180;Dbxref=GeneID:70676429;Name=SACI_RS12180;end_range=515683,.;gbkey=Gene;gene_biotype=pseudogene;locus_tag=SACI_RS12180;partial=true;pseudo=true
NC_007181.1	Protein Homology	CDS	515597	515683	.	+	0	ID=cds-SACI_RS12180;Parent=gene-SACI_RS12180;Dbxref=GeneID:70676429;Note=incomplete%3B partial in the middle of a contig%3B missing C-terminus;end_range=515683,.;gbkey=CDS;inference=COORDINATES: protein motif:HMM:NF019547.2;locus_tag=SACI_RS12180;partial=true;product=putative integrase;pseudo=true;transl_table=11
NC_007181.1	RefSeq	gene	515706	515780	.	-	.	ID=gene-SACI_RS03090;Dbxref=GeneID:3473220;Name=SACI_RS03090;gbkey=Gene;gene_biotype=tRNA;locus_tag=SACI_RS03090;old_locus_tag=Saci_0649
NC_007181.1	tRNAscan-SE	tRNA	515706	515780	.	-	.	ID=rna-SACI_RS03090;Parent=gene-SACI_RS03090;Dbxref=GeneID:3473220;anticodon=(pos:complement(515743..515745));gbkey=tRNA;inference=COORDINATES: profile:tRNAscan-SE:2.0.7;locus_tag=SACI_RS03090;product=tRNA-Val
NC_007181.1	tRNAscan-SE	exon	515706	515780	.	-	.	ID=exon-SACI_RS03090-1;Parent=rna-SACI_RS03090;Dbxref=GeneID:3473220;anticodon=(pos:complement(515743..515745));gbkey=tRNA;inference=COORDINATES: profile:tRNAscan-SE:2.0.7;locus_tag=SACI_RS03090;product=tRNA-Val
NC_007181.1	RefSeq	gene	515799	516257	.	-	.	ID=gene-SACI_RS03095;Dbxref=GeneID:3473221;Name=SACI_RS03095;gbkey=Gene;gene_biotype=protein_coding;locus_tag=SACI_RS03095;old_locus_tag=Saci_0650
NC_007181.1	Protein Homology	CDS	515799	516257	.	-	0	ID=cds-WP_011277536.1;Parent=gene-SACI_RS03095;Dbxref=Genbank:WP_011277536.1,GeneID:3473221;Name=WP_011277536.1;gbkey=CDS;inference=COORDINATES: similar to AA sequence:RefSeq:WP_011277536.1;locus_tag=SACI_RS03095;product=RecB-family nuclease;protein_id=WP_011277536.1;transl_table=11
NC_007181.1	RefSeq	gene	516250	517209	.	-	.	ID=gene-SACI_RS03100;Dbxref=GeneID:3473222;Name=SACI_RS03100;gbkey=Gene;gene_biotype=protein_coding;locus_tag=SACI_RS03100;old_locus_tag=Saci_0651
NC_007181.1	Protein Homology	CDS	516250	517209	.	-	0	ID=cds-WP_011277537.1;Parent=gene-SACI_RS03100;Dbxref=Genbank:WP_011277537.1,GeneID:3473222;Name=WP_011277537.1;gbkey=CDS;inference=COORDINATES: similar to AA sequence:RefSeq:WP_011277537.1;locus_tag=SACI_RS03100;product=DNA cytosine methyltransferase;protein_id=WP_011277537.1;transl_table=11
NC_007181.1	RefSeq	gene	517187	517702	.	-	.	ID=gene-SACI_RS03105;Dbxref=GeneID:3473223;Name=SACI_RS03105;gbkey=Gene;gene_biotype=protein_coding;locus_tag=SACI_RS03105;old_locus_tag=Saci_0652
NC_007181.1	Protein Homology	CDS	517187	517702	.	-	0	ID=cds-WP_015385468.1;Parent=gene-SACI_RS03105;Dbxref=Genbank:WP_015385468.1,GeneID:3473223;Name=WP_015385468.1;gbkey=CDS;inference=COORDINATES: similar to AA sequence:RefSeq:WP_015385468.1;locus_tag=SACI_RS03105;product=transcription factor TFIIE%2C subunit alpha;protein_id=WP_015385468.1;transl_table=11
NC_007181.1	RefSeq	gene	517716	518114	.	-	.	ID=gene-SACI_RS03110;Dbxref=GeneID:3473224;Name=SACI_RS03110;gbkey=Gene;gene_biotype=protein_coding;locus_tag=SACI_RS03110;old_locus_tag=Saci_0653
NC_007181.1	Protein Homology	CDS	517716	518114	.	-	0	ID=cds-WP_011277539.1;Parent=gene-SACI_RS03110;Dbxref=Genbank:WP_011277539.1,GeneID:3473224;Name=WP_011277539.1;gbkey=CDS;inference=COORDINATES: similar to AA sequence:RefSeq:WP_011277539.1;locus_tag=SACI_RS03110;product=tRNA methyltransferase;protein_id=WP_011277539.1;transl_table=11
NC_007181.1	RefSeq	gene	518264	519322	.	-	.	ID=gene-SACI_RS03115;Dbxref=GeneID:3473225;Name=hflX;gbkey=Gene;gene=hflX;gene_biotype=protein_coding;locus_tag=SACI_RS03115;old_locus_tag=Saci_0654
NC_007181.1	Protein Homology	CDS	518264	519322	.	-	0	ID=cds-WP_011277540.1;Parent=gene-SACI_RS03115;Dbxref=Genbank:WP_011277540.1,GeneID:3473225;Name=WP_011277540.1;Ontology_term=GO:0008150,GO:0005525;gbkey=CDS;gene=hflX;go_function=GTP binding|0005525||IEA;go_process=biological_process|0008150||IEA;inference=COORDINATES: similar to AA sequence:RefSeq:WP_011277540.1;locus_tag=SACI_RS03115;product=GTPase HflX;protein_id=WP_011277540.1;transl_table=11
NC_007181.1	RefSeq	gene	519319	519810	.	-	.	ID=gene-SACI_RS03120;Dbxref=GeneID:3473226;Name=SACI_RS03120;gbkey=Gene;gene_biotype=protein_coding;locus_tag=SACI_RS03120;old_locus_tag=Saci_0655
NC_007181.1	Protein Homology	CDS	519319	519810	.	-	0	ID=cds-WP_011277541.1;Parent=gene-SACI_RS03120;Dbxref=Genbank:WP_011277541.1,GeneID:3473226;Name=WP_011277541.1;gbkey=CDS;inference=COORDINATES: similar to AA sequence:RefSeq:WP_012711835.1;locus_tag=SACI_RS03120;product=multiprotein bridging factor aMBF1;protein_id=WP_011277541.1;transl_table=11
NC_007181.1	RefSeq	gene	519882	521072	.	+	.	ID=gene-SACI_RS03125;Dbxref=GeneID:3473227;Name=SACI_RS03125;gbkey=Gene;gene_biotype=protein_coding;locus_tag=SACI_RS03125;old_locus_tag=Saci_0656
NC_007181.1	Protein Homology	CDS	519882	521072	.	+	0	ID=cds-WP_011277542.1;Parent=gene-SACI_RS03125;Dbxref=Genbank:WP_011277542.1,GeneID:3473227;Name=WP_011277542.1;gbkey=CDS;inference=COORDINATES: similar to AA sequence:RefSeq:WP_011277542.1;locus_tag=SACI_RS03125;product=proteasome-activating nucleotidase;protein_id=WP_011277542.1;transl_table=11
NC_007181.1	RefSeq	gene	521069	521575	.	+	.	ID=gene-SACI_RS03130;Dbxref=GeneID:3473228;Name=SACI_RS03130;gbkey=Gene;gene_biotype=protein_coding;locus_tag=SACI_RS03130;old_locus_tag=Saci_0657
NC_007181.1	Protein Homology	CDS	521069	521575	.	+	0	ID=cds-WP_011277543.1;Parent=gene-SACI_RS03130;Dbxref=Genbank:WP_011277543.1,GeneID:3473228;Name=WP_011277543.1;gbkey=CDS;inference=COORDINATES: similar to AA sequence:RefSeq:WP_011277543.1;locus_tag=SACI_RS03130;product=PUA domain-containing protein;protein_id=WP_011277543.1;transl_table=11
NC_007181.1	RefSeq	gene	521575	522297	.	+	.	ID=gene-SACI_RS03135;Dbxref=GeneID:3473229;Name=SACI_RS03135;gbkey=Gene;gene_biotype=protein_coding;locus_tag=SACI_RS03135;old_locus_tag=Saci_0658
NC_007181.1	Protein Homology	CDS	521575	522297	.	+	0	ID=cds-WP_011277544.1;Parent=gene-SACI_RS03135;Dbxref=Genbank:WP_011277544.1,GeneID:3473229;Name=WP_011277544.1;gbkey=CDS;inference=COORDINATES: similar to AA sequence:RefSeq:WP_011277544.1;locus_tag=SACI_RS03135;product=PAC2 family protein;protein_id=WP_011277544.1;transl_table=11
NC_007181.1	RefSeq	gene	522241	523734	.	-	.	ID=gene-SACI_RS03140;Dbxref=GeneID:3473230;Name=tgtA;gbkey=Gene;gene=tgtA;gene_biotype=protein_coding;locus_tag=SACI_RS03140;old_locus_tag=Saci_0659
NC_007181.1	Protein Homology	CDS	522241	523734	.	-	0	ID=cds-WP_176586677.1;Parent=gene-SACI_RS03140;Dbxref=Genbank:WP_176586677.1,GeneID:3473230;Name=WP_176586677.1;Ontology_term=GO:0006400,GO:0016763;gbkey=CDS;gene=tgtA;go_function=pentosyltransferase activity|0016763||IEA;go_process=tRNA modification|0006400||IEA;inference=COORDINATES: similar to AA sequence:RefSeq:WP_011277545.1;locus_tag=SACI_RS03140;product=tRNA guanosine(15) transglycosylase TgtA;protein_id=WP_176586677.1;transl_table=11
NC_007181.1	RefSeq	gene	523739	524173	.	-	.	ID=gene-SACI_RS03145;Dbxref=GeneID:3473231;Name=SACI_RS03145;gbkey=Gene;gene_biotype=protein_coding;locus_tag=SACI_RS03145;old_locus_tag=Saci_0660
NC_007181.1	Protein Homology	CDS	523739	524173	.	-	0	ID=cds-WP_011277546.1;Parent=gene-SACI_RS03145;Dbxref=Genbank:WP_011277546.1,GeneID:3473231;Name=WP_011277546.1;gbkey=CDS;inference=COORDINATES: similar to AA sequence:RefSeq:WP_011277546.1;locus_tag=SACI_RS03145;product=Lsm family RNA-binding protein;protein_id=WP_011277546.1;transl_table=11
NC_007181.1	RefSeq	gene	524253	524618	.	+	.	ID=gene-SACI_RS03150;Dbxref=GeneID:3473232;Name=SACI_RS03150;gbkey=Gene;gene_biotype=protein_coding;locus_tag=SACI_RS03150;old_locus_tag=Saci_0661
NC_007181.1	Protein Homology	CDS	524253	524618	.	+	0	ID=cds-WP_048054424.1;Parent=gene-SACI_RS03150;Dbxref=Genbank:WP_048054424.1,GeneID:3473232;Name=WP_048054424.1;gbkey=CDS;inference=COORDINATES: similar to AA sequence:RefSeq:WP_011277547.1;locus_tag=SACI_RS03150;product=DNA-directed RNA polymerase subunit G;protein_id=WP_048054424.1;transl_table=11
NC_007181.1	RefSeq	gene	524615	525202	.	-	.	ID=gene-SACI_RS03155;Dbxref=GeneID:3473233;Name=psmB;gbkey=Gene;gene=psmB;gene_biotype=protein_coding;locus_tag=SACI_RS03155;old_locus_tag=Saci_0662
NC_007181.1	Protein Homology	CDS	524615	525202	.	-	0	ID=cds-WP_011277548.1;Parent=gene-SACI_RS03155;Dbxref=Genbank:WP_011277548.1,GeneID:3473233;Name=WP_011277548.1;Ontology_term=GO:0010498,GO:0004175,GO:0000502;gbkey=CDS;gene=psmB;go_component=proteasome complex|0000502||IEA;go_function=endopeptidase activity|0004175||IEA;go_process=proteasomal protein catabolic process|0010498||IEA;inference=COORDINATES: similar to AA sequence:RefSeq:WP_011277548.1;locus_tag=SACI_RS03155;product=archaeal proteasome endopeptidase complex subunit beta;protein_id=WP_011277548.1;transl_table=11
NC_007181.1	RefSeq	gene	525232	526518	.	-	.	ID=gene-SACI_RS03160;Dbxref=GeneID:3473234;Name=hisS;gbkey=Gene;gene=hisS;gene_biotype=protein_coding;locus_tag=SACI_RS03160;old_locus_tag=Saci_0663
NC_007181.1	Protein Homology	CDS	525232	526518	.	-	0	ID=cds-WP_011277549.1;Parent=gene-SACI_RS03160;Dbxref=Genbank:WP_011277549.1,GeneID:3473234;Name=WP_011277549.1;Ontology_term=GO:0006427,GO:0004821;gbkey=CDS;gene=hisS;go_function=histidine-tRNA ligase activity|0004821||IEA;go_process=histidyl-tRNA aminoacylation|0006427||IEA;inference=COORDINATES: similar to AA sequence:RefSeq:WP_011277549.1;locus_tag=SACI_RS03160;product=histidine--tRNA ligase;protein_id=WP_011277549.1;transl_table=11
NC_007181.1	RefSeq	gene	526525	526800	.	-	.	ID=gene-SACI_RS03165;Dbxref=GeneID:3473235;Name=SACI_RS03165;gbkey=Gene;gene_biotype=protein_coding;locus_tag=SACI_RS03165;old_locus_tag=Saci_0664
NC_007181.1	Protein Homology	CDS	526525	526800	.	-	0	ID=cds-WP_011277550.1;Parent=gene-SACI_RS03165;Dbxref=Genbank:WP_011277550.1,GeneID:3473235;Name=WP_011277550.1;gbkey=CDS;inference=COORDINATES: similar to AA sequence:RefSeq:WP_011277550.1;locus_tag=SACI_RS03165;product=hypothetical protein;protein_id=WP_011277550.1;transl_table=11
NC_007181.1	RefSeq	gene	526865	527452	.	+	.	ID=gene-SACI_RS03170;Dbxref=GeneID:3473236;Name=SACI_RS03170;gbkey=Gene;gene_biotype=protein_coding;locus_tag=SACI_RS03170;old_locus_tag=Saci_0665
NC_007181.1	Protein Homology	CDS	526865	527452	.	+	0	ID=cds-WP_011277551.1;Parent=gene-SACI_RS03170;Dbxref=Genbank:WP_011277551.1,GeneID:3473236;Name=WP_011277551.1;gbkey=CDS;inference=COORDINATES: similar to AA sequence:RefSeq:WP_011277551.1;locus_tag=SACI_RS03170;product=TFIIB-type zinc ribbon-containing protein;protein_id=WP_011277551.1;transl_table=11
NC_007181.1	RefSeq	gene	527522	529183	.	+	.	ID=gene-SACI_RS03175;Dbxref=GeneID:3473237;Name=SACI_RS03175;gbkey=Gene;gene_biotype=protein_coding;locus_tag=SACI_RS03175;old_locus_tag=Saci_0666
NC_007181.1	Protein Homology	CDS	527522	529183	.	+	0	ID=cds-WP_011277552.1;Parent=gene-SACI_RS03175;Dbxref=Genbank:WP_011277552.1,GeneID:3473237;Name=WP_011277552.1;gbkey=CDS;inference=COORDINATES: similar to AA sequence:RefSeq:WP_011277552.1;locus_tag=SACI_RS03175;product=thermosome subunit;protein_id=WP_011277552.1;transl_table=11
NC_007181.1	RefSeq	gene	529180	530820	.	-	.	ID=gene-SACI_RS03180;Dbxref=GeneID:3473238;Name=SACI_RS03180;gbkey=Gene;gene_biotype=protein_coding;locus_tag=SACI_RS03180;old_locus_tag=Saci_0667
NC_007181.1	Protein Homology	CDS	529180	530820	.	-	0	ID=cds-WP_011277553.1;Parent=gene-SACI_RS03180;Dbxref=Genbank:WP_011277553.1,GeneID:3473238;Name=WP_011277553.1;gbkey=CDS;inference=COORDINATES: similar to AA sequence:RefSeq:WP_011277553.1;locus_tag=SACI_RS03180;product=DUF87 domain-containing protein;protein_id=WP_011277553.1;transl_table=11
NC_007181.1	RefSeq	gene	531229	531483	.	-	.	ID=gene-SACI_RS03190;Dbxref=GeneID:3473240;Name=SACI_RS03190;gbkey=Gene;gene_biotype=protein_coding;locus_tag=SACI_RS03190;old_locus_tag=Saci_0669
NC_007181.1	Protein Homology	CDS	531229	531483	.	-	0	ID=cds-WP_011277555.1;Parent=gene-SACI_RS03190;Dbxref=Genbank:WP_011277555.1,GeneID:3473240;Name=WP_011277555.1;gbkey=CDS;inference=COORDINATES: similar to AA sequence:RefSeq:WP_011277555.1;locus_tag=SACI_RS03190;product=MoaD/ThiS family protein;protein_id=WP_011277555.1;transl_table=11
NC_007181.1	RefSeq	gene	531486	531734	.	-	.	ID=gene-SACI_RS03195;Dbxref=GeneID:3473241;Name=SACI_RS03195;gbkey=Gene;gene_biotype=protein_coding;locus_tag=SACI_RS03195;old_locus_tag=Saci_0670
NC_007181.1	Protein Homology	CDS	531486	531734	.	-	0	ID=cds-WP_011277556.1;Parent=gene-SACI_RS03195;Dbxref=Genbank:WP_011277556.1,GeneID:3473241;Name=WP_011277556.1;gbkey=CDS;inference=COORDINATES: similar to AA sequence:RefSeq:WP_011277556.1;locus_tag=SACI_RS03195;product=30S ribosomal protein S17e;protein_id=WP_011277556.1;transl_table=11
NC_007181.1	RefSeq	gene	531780	532937	.	-	.	ID=gene-SACI_RS03200;Dbxref=GeneID:3473242;Name=fbp;gbkey=Gene;gene=fbp;gene_biotype=protein_coding;locus_tag=SACI_RS03200;old_locus_tag=Saci_0671
NC_007181.1	Protein Homology	CDS	531780	532937	.	-	0	ID=cds-WP_011277557.1;Parent=gene-SACI_RS03200;Dbxref=Genbank:WP_011277557.1,GeneID:3473242;Name=WP_011277557.1;Ontology_term=GO:0006094,GO:0042132;gbkey=CDS;gene=fbp;go_function=fructose 1%2C6-bisphosphate 1-phosphatase activity|0042132||IEA;go_process=gluconeogenesis|0006094||IEA;inference=COORDINATES: similar to AA sequence:RefSeq:WP_011277557.1;locus_tag=SACI_RS03200;product=bifunctional fructose-1%2C6-bisphosphate aldolase/phosphatase;protein_id=WP_011277557.1;transl_table=11
NC_007181.1	RefSeq	gene	532970	534784	.	-	.	ID=gene-SACI_RS03205;Dbxref=GeneID:3473243;Name=SACI_RS03205;gbkey=Gene;gene_biotype=protein_coding;locus_tag=SACI_RS03205;old_locus_tag=Saci_0672
NC_007181.1	Protein Homology	CDS	532970	534784	.	-	0	ID=cds-WP_011277558.1;Parent=gene-SACI_RS03205;Dbxref=Genbank:WP_011277558.1,GeneID:3473243;Name=WP_011277558.1;gbkey=CDS;inference=COORDINATES: similar to AA sequence:RefSeq:WP_011277558.1;locus_tag=SACI_RS03205;product=ribosome biogenesis/translation initiation ATPase RLI;protein_id=WP_011277558.1;transl_table=11
NC_007181.1	RefSeq	gene	535180	535254	.	+	.	ID=gene-SACI_RS03210;Dbxref=GeneID:3473245;Name=SACI_RS03210;gbkey=Gene;gene_biotype=tRNA;locus_tag=SACI_RS03210;old_locus_tag=Saci_0674
NC_007181.1	tRNAscan-SE	tRNA	535180	535254	.	+	.	ID=rna-SACI_RS03210;Parent=gene-SACI_RS03210;Dbxref=GeneID:3473245;anticodon=(pos:535215..535217);gbkey=tRNA;inference=COORDINATES: profile:tRNAscan-SE:2.0.7;locus_tag=SACI_RS03210;product=tRNA-Arg
NC_007181.1	tRNAscan-SE	exon	535180	535254	.	+	.	ID=exon-SACI_RS03210-1;Parent=rna-SACI_RS03210;Dbxref=GeneID:3473245;anticodon=(pos:535215..535217);gbkey=tRNA;inference=COORDINATES: profile:tRNAscan-SE:2.0.7;locus_tag=SACI_RS03210;product=tRNA-Arg
NC_007181.1	RefSeq	gene	535612	536928	.	-	.	ID=gene-SACI_RS03215;Dbxref=GeneID:3473246;Name=SACI_RS03215;gbkey=Gene;gene_biotype=protein_coding;locus_tag=SACI_RS03215;old_locus_tag=Saci_0675
NC_007181.1	Protein Homology	CDS	535612	536928	.	-	0	ID=cds-WP_011277560.1;Parent=gene-SACI_RS03215;Dbxref=Genbank:WP_011277560.1,GeneID:3473246;Name=WP_011277560.1;Ontology_term=GO:0055085;gbkey=CDS;go_process=transmembrane transport|0055085||IEA;inference=COORDINATES: similar to AA sequence:RefSeq:WP_011277560.1;locus_tag=SACI_RS03215;product=MFS transporter;protein_id=WP_011277560.1;transl_table=11
NC_007181.1	RefSeq	gene	537760	538014	.	-	.	ID=gene-SACI_RS12185;Dbxref=GeneID:70676430;Name=SACI_RS12185;gbkey=Gene;gene_biotype=protein_coding;locus_tag=SACI_RS12185
NC_007181.1	GeneMarkS-2+	CDS	537760	538014	.	-	0	ID=cds-WP_048054387.1;Parent=gene-SACI_RS12185;Dbxref=Genbank:WP_048054387.1,GeneID:70676430;Name=WP_048054387.1;gbkey=CDS;inference=COORDINATES: ab initio prediction:GeneMarkS-2+;locus_tag=SACI_RS12185;product=site-specific integrase;protein_id=WP_048054387.1;transl_table=11
NC_007181.1	RefSeq	gene	538021	538188	.	-	.	ID=gene-SACI_RS12190;Dbxref=GeneID:70676431;Name=SACI_RS12190;gbkey=Gene;gene_biotype=protein_coding;locus_tag=SACI_RS12190
NC_007181.1	Protein Homology	CDS	538021	538188	.	-	0	ID=cds-WP_230937873.1;Parent=gene-SACI_RS12190;Dbxref=Genbank:WP_230937873.1,GeneID:70676431;Name=WP_230937873.1;gbkey=CDS;inference=COORDINATES: protein motif:HMM:NF012798.2;locus_tag=SACI_RS12190;product=hypothetical protein;protein_id=WP_230937873.1;transl_table=11
NC_007181.1	RefSeq	gene	538708	539004	.	-	.	ID=gene-SACI_RS12195;Dbxref=GeneID:70676432;Name=SACI_RS12195;gbkey=Gene;gene_biotype=protein_coding;locus_tag=SACI_RS12195;old_locus_tag=Saci_0678
NC_007181.1	GeneMarkS-2+	CDS	538708	539004	.	-	0	ID=cds-WP_011277562.1;Parent=gene-SACI_RS12195;Dbxref=Genbank:WP_011277562.1,GeneID:70676432;Name=WP_011277562.1;gbkey=CDS;inference=COORDINATES: ab initio prediction:GeneMarkS-2+;locus_tag=SACI_RS12195;product=hypothetical protein;protein_id=WP_011277562.1;transl_table=11
NC_007181.1	RefSeq	gene	539319	540464	.	-	.	ID=gene-SACI_RS03230;Dbxref=GeneID:3473249;Name=SACI_RS03230;gbkey=Gene;gene_biotype=protein_coding;locus_tag=SACI_RS03230;old_locus_tag=Saci_0679
NC_007181.1	Protein Homology	CDS	539319	540464	.	-	0	ID=cds-WP_011277563.1;Parent=gene-SACI_RS03230;Dbxref=Genbank:WP_011277563.1,GeneID:3473249;Name=WP_011277563.1;gbkey=CDS;inference=COORDINATES: similar to AA sequence:RefSeq:WP_015385471.1;locus_tag=SACI_RS03230;product=hypothetical protein;protein_id=WP_011277563.1;transl_table=11
NC_007181.1	RefSeq	gene	540470	541363	.	-	.	ID=gene-SACI_RS03235;Dbxref=GeneID:3473250;Name=SACI_RS03235;gbkey=Gene;gene_biotype=protein_coding;locus_tag=SACI_RS03235;old_locus_tag=Saci_0680
NC_007181.1	Protein Homology	CDS	540470	541363	.	-	0	ID=cds-WP_011277564.1;Parent=gene-SACI_RS03235;Dbxref=Genbank:WP_011277564.1,GeneID:3473250;Name=WP_011277564.1;gbkey=CDS;inference=COORDINATES: similar to AA sequence:RefSeq:WP_011277564.1;locus_tag=SACI_RS03235;product=hypothetical protein;protein_id=WP_011277564.1;transl_table=11
NC_007181.1	RefSeq	gene	541758	542003	.	+	.	ID=gene-SACI_RS03240;Dbxref=GeneID:3473251;Name=SACI_RS03240;gbkey=Gene;gene_biotype=protein_coding;locus_tag=SACI_RS03240;old_locus_tag=Saci_0681
NC_007181.1	Protein Homology	CDS	541758	542003	.	+	0	ID=cds-WP_015385472.1;Parent=gene-SACI_RS03240;Dbxref=Genbank:WP_015385472.1,GeneID:3473251;Name=WP_015385472.1;gbkey=CDS;inference=COORDINATES: similar to AA sequence:RefSeq:WP_015385472.1;locus_tag=SACI_RS03240;product=hypothetical protein;protein_id=WP_015385472.1;transl_table=11
NC_007181.1	RefSeq	gene	542365	542577	.	+	.	ID=gene-SACI_RS11570;Dbxref=GeneID:31474584;Name=SACI_RS11570;gbkey=Gene;gene_biotype=protein_coding;locus_tag=SACI_RS11570
NC_007181.1	Protein Homology	CDS	542365	542577	.	+	0	ID=cds-WP_148149029.1;Parent=gene-SACI_RS11570;Dbxref=Genbank:WP_148149029.1,GeneID:31474584;Name=WP_148149029.1;gbkey=CDS;inference=COORDINATES: similar to AA sequence:RefSeq:WP_010978372.1;locus_tag=SACI_RS11570;product=putative integrase;protein_id=WP_148149029.1;transl_table=11
NC_007181.1	RefSeq	gene	542559	542643	.	-	.	ID=gene-SACI_RS03245;Dbxref=GeneID:3473252;Name=SACI_RS03245;gbkey=Gene;gene_biotype=tRNA;locus_tag=SACI_RS03245;old_locus_tag=Saci_0683
NC_007181.1	tRNAscan-SE	tRNA	542559	542643	.	-	.	ID=rna-SACI_RS03245;Parent=gene-SACI_RS03245;Dbxref=GeneID:3473252;anticodon=(pos:complement(542607..542609));gbkey=tRNA;inference=COORDINATES: profile:tRNAscan-SE:2.0.7;locus_tag=SACI_RS03245;product=tRNA-Ser
NC_007181.1	tRNAscan-SE	exon	542559	542643	.	-	.	ID=exon-SACI_RS03245-1;Parent=rna-SACI_RS03245;Dbxref=GeneID:3473252;anticodon=(pos:complement(542607..542609));gbkey=tRNA;inference=COORDINATES: profile:tRNAscan-SE:2.0.7;locus_tag=SACI_RS03245;product=tRNA-Ser
NC_007181.1	RefSeq	gene	542684	542992	.	-	.	ID=gene-SACI_RS03250;Dbxref=GeneID:3473253;Name=rpsJ;gbkey=Gene;gene=rpsJ;gene_biotype=protein_coding;locus_tag=SACI_RS03250;old_locus_tag=Saci_0684
NC_007181.1	Protein Homology	CDS	542684	542992	.	-	0	ID=cds-WP_011277566.1;Parent=gene-SACI_RS03250;Dbxref=Genbank:WP_011277566.1,GeneID:3473253;Name=WP_011277566.1;Ontology_term=GO:0006412,GO:0003735,GO:0022627;gbkey=CDS;gene=rpsJ;go_component=cytosolic small ribosomal subunit|0022627||IEA;go_function=structural constituent of ribosome|0003735||IEA;go_process=translation|0006412||IEA;inference=COORDINATES: similar to AA sequence:RefSeq:WP_011277566.1;locus_tag=SACI_RS03250;product=30S ribosomal protein S10;protein_id=WP_011277566.1;transl_table=11
NC_007181.1	RefSeq	gene	543018	544325	.	-	.	ID=gene-SACI_RS03255;Dbxref=GeneID:3472531;Name=tuf;gbkey=Gene;gene=tuf;gene_biotype=protein_coding;locus_tag=SACI_RS03255;old_locus_tag=Saci_0685
NC_007181.1	Protein Homology	CDS	543018	544325	.	-	0	ID=cds-WP_011277567.1;Parent=gene-SACI_RS03255;Dbxref=Genbank:WP_011277567.1,GeneID:3472531;Name=WP_011277567.1;Ontology_term=GO:0006414,GO:0003746;gbkey=CDS;gene=tuf;go_function=translation elongation factor activity|0003746||IEA;go_process=translational elongation|0006414||IEA;inference=COORDINATES: similar to AA sequence:RefSeq:WP_020199816.1;locus_tag=SACI_RS03255;product=translation elongation factor EF-1 subunit alpha;protein_id=WP_011277567.1;transl_table=11
NC_007181.1	RefSeq	gene	544383	544970	.	-	.	ID=gene-SACI_RS03260;Dbxref=GeneID:3472532;Name=SACI_RS03260;gbkey=Gene;gene_biotype=protein_coding;locus_tag=SACI_RS03260;old_locus_tag=Saci_0686
NC_007181.1	Protein Homology	CDS	544383	544970	.	-	0	ID=cds-WP_011277568.1;Parent=gene-SACI_RS03260;Dbxref=Genbank:WP_011277568.1,GeneID:3472532;Name=WP_011277568.1;gbkey=CDS;inference=COORDINATES: similar to AA sequence:RefSeq:WP_011277568.1;locus_tag=SACI_RS03260;product=30S ribosomal protein S7;protein_id=WP_011277568.1;transl_table=11
NC_007181.1	RefSeq	gene	545052	545543	.	+	.	ID=gene-SACI_RS03265;Dbxref=GeneID:3472533;Name=SACI_RS03265;gbkey=Gene;gene_biotype=protein_coding;locus_tag=SACI_RS03265;old_locus_tag=Saci_0687
NC_007181.1	Protein Homology	CDS	545052	545543	.	+	0	ID=cds-WP_011277569.1;Parent=gene-SACI_RS03265;Dbxref=Genbank:WP_011277569.1,GeneID:3472533;Name=WP_011277569.1;Ontology_term=GO:0004518;gbkey=CDS;go_function=nuclease activity|0004518||IEA;inference=COORDINATES: similar to AA sequence:RefSeq:WP_011277569.1;locus_tag=SACI_RS03265;product=DUF151 domain-containing protein;protein_id=WP_011277569.1;transl_table=11
NC_007181.1	RefSeq	gene	545617	546060	.	-	.	ID=gene-SACI_RS03270;Dbxref=GeneID:3472534;Name=SACI_RS03270;gbkey=Gene;gene_biotype=protein_coding;locus_tag=SACI_RS03270;old_locus_tag=Saci_0688
NC_007181.1	Protein Homology	CDS	545617	546060	.	-	0	ID=cds-WP_011277570.1;Parent=gene-SACI_RS03270;Dbxref=Genbank:WP_011277570.1,GeneID:3472534;Name=WP_011277570.1;gbkey=CDS;inference=COORDINATES: similar to AA sequence:RefSeq:WP_010978222.1;locus_tag=SACI_RS03270;product=30S ribosomal protein S12;protein_id=WP_011277570.1;transl_table=11
NC_007181.1	RefSeq	gene	546074	546505	.	-	.	ID=gene-SACI_RS03275;Dbxref=GeneID:3472535;Name=SACI_RS03275;gbkey=Gene;gene_biotype=protein_coding;locus_tag=SACI_RS03275;old_locus_tag=Saci_0689
NC_007181.1	Protein Homology	CDS	546074	546505	.	-	0	ID=cds-WP_011277571.1;Parent=gene-SACI_RS03275;Dbxref=Genbank:WP_011277571.1,GeneID:3472535;Name=WP_011277571.1;gbkey=CDS;inference=COORDINATES: similar to AA sequence:RefSeq:WP_011277571.1;locus_tag=SACI_RS03275;product=NusA-like transcription termination signal-binding factor;protein_id=WP_011277571.1;transl_table=11
NC_007181.1	RefSeq	gene	546506	546820	.	-	.	ID=gene-SACI_RS03280;Dbxref=GeneID:3472536;Name=SACI_RS03280;gbkey=Gene;gene_biotype=protein_coding;locus_tag=SACI_RS03280;old_locus_tag=Saci_0690
NC_007181.1	Protein Homology	CDS	546506	546820	.	-	0	ID=cds-WP_011277572.1;Parent=gene-SACI_RS03280;Dbxref=Genbank:WP_011277572.1,GeneID:3472536;Name=WP_011277572.1;gbkey=CDS;inference=COORDINATES: similar to AA sequence:RefSeq:WP_011277572.1;locus_tag=SACI_RS03280;product=50S ribosomal protein L30e;protein_id=WP_011277572.1;transl_table=11
NC_007181.1	RefSeq	gene	546828	548009	.	-	.	ID=gene-SACI_RS03285;Dbxref=GeneID:3472537;Name=rpoA2;gbkey=Gene;gene=rpoA2;gene_biotype=protein_coding;locus_tag=SACI_RS03285;old_locus_tag=Saci_0691
NC_007181.1	Protein Homology	CDS	546828	548009	.	-	0	ID=cds-WP_011277573.1;Parent=gene-SACI_RS03285;Dbxref=Genbank:WP_011277573.1,GeneID:3472537;Name=WP_011277573.1;gbkey=CDS;gene=rpoA2;inference=COORDINATES: similar to AA sequence:RefSeq:WP_011277573.1;locus_tag=SACI_RS03285;product=DNA-directed RNA polymerase subunit A'';protein_id=WP_011277573.1;transl_table=11
NC_007181.1	RefSeq	gene	548014	550656	.	-	.	ID=gene-SACI_RS03290;Dbxref=GeneID:3472538;Name=rpoA1;gbkey=Gene;gene=rpoA1;gene_biotype=protein_coding;locus_tag=SACI_RS03290;old_locus_tag=Saci_0692
NC_007181.1	Protein Homology	CDS	548014	550656	.	-	0	ID=cds-WP_011277574.1;Parent=gene-SACI_RS03290;Dbxref=Genbank:WP_011277574.1,GeneID:3472538;Name=WP_011277574.1;gbkey=CDS;gene=rpoA1;inference=COORDINATES: similar to AA sequence:RefSeq:WP_011277574.1;locus_tag=SACI_RS03290;product=DNA-directed RNA polymerase subunit A';protein_id=WP_011277574.1;transl_table=11
NC_007181.1	RefSeq	gene	550649	554029	.	-	.	ID=gene-SACI_RS03295;Dbxref=GeneID:3472539;Name=SACI_RS03295;gbkey=Gene;gene_biotype=protein_coding;locus_tag=SACI_RS03295;old_locus_tag=Saci_0693
NC_007181.1	Protein Homology	CDS	550649	554029	.	-	0	ID=cds-WP_011277575.1;Parent=gene-SACI_RS03295;Dbxref=Genbank:WP_011277575.1,GeneID:3472539;Name=WP_011277575.1;gbkey=CDS;inference=COORDINATES: similar to AA sequence:RefSeq:WP_011277575.1;locus_tag=SACI_RS03295;product=DNA-directed RNA polymerase subunit B;protein_id=WP_011277575.1;transl_table=11
NC_007181.1	RefSeq	gene	554034	554288	.	-	.	ID=gene-SACI_RS03300;Dbxref=GeneID:3472540;Name=SACI_RS03300;gbkey=Gene;gene_biotype=protein_coding;locus_tag=SACI_RS03300;old_locus_tag=Saci_0694
NC_007181.1	Protein Homology	CDS	554034	554288	.	-	0	ID=cds-WP_011277576.1;Parent=gene-SACI_RS03300;Dbxref=Genbank:WP_011277576.1,GeneID:3472540;Name=WP_011277576.1;gbkey=CDS;inference=COORDINATES: similar to AA sequence:RefSeq:WP_011277576.1;locus_tag=SACI_RS03300;product=DNA-directed RNA polymerase subunit H;protein_id=WP_011277576.1;transl_table=11
NC_007181.1	RefSeq	gene	554494	556302	.	+	.	ID=gene-SACI_RS03305;Dbxref=GeneID:3472541;Name=infB;gbkey=Gene;gene=infB;gene_biotype=protein_coding;locus_tag=SACI_RS03305;old_locus_tag=Saci_0695
NC_007181.1	Protein Homology	CDS	554494	556302	.	+	0	ID=cds-WP_011277577.1;Parent=gene-SACI_RS03305;Dbxref=Genbank:WP_011277577.1,GeneID:3472541;Name=WP_011277577.1;Ontology_term=GO:0006413,GO:0003743;gbkey=CDS;gene=infB;go_function=translation initiation factor activity|0003743||IEA;go_process=translational initiation|0006413||IEA;inference=COORDINATES: similar to AA sequence:RefSeq:WP_011277577.1;locus_tag=SACI_RS03305;product=translation initiation factor IF-2;protein_id=WP_011277577.1;transl_table=11
NC_007181.1	RefSeq	gene	556271	556708	.	-	.	ID=gene-SACI_RS03310;Dbxref=GeneID:3472542;Name=ndk;gbkey=Gene;gene=ndk;gene_biotype=protein_coding;locus_tag=SACI_RS03310;old_locus_tag=Saci_0696
NC_007181.1	Protein Homology	CDS	556271	556708	.	-	0	ID=cds-WP_011277578.1;Parent=gene-SACI_RS03310;Dbxref=Genbank:WP_011277578.1,GeneID:3472542;Name=WP_011277578.1;Ontology_term=GO:0006165,GO:0004550;gbkey=CDS;gene=ndk;go_function=nucleoside diphosphate kinase activity|0004550||IEA;go_process=nucleoside diphosphate phosphorylation|0006165||IEA;inference=COORDINATES: similar to AA sequence:RefSeq:WP_011277578.1;locus_tag=SACI_RS03310;product=nucleoside-diphosphate kinase;protein_id=WP_011277578.1;transl_table=11
NC_007181.1	RefSeq	gene	556705	556893	.	-	.	ID=gene-SACI_RS03315;Dbxref=GeneID:3472543;Name=SACI_RS03315;gbkey=Gene;gene_biotype=protein_coding;locus_tag=SACI_RS03315;old_locus_tag=Saci_0697
NC_007181.1	Protein Homology	CDS	556705	556893	.	-	0	ID=cds-WP_011277579.1;Parent=gene-SACI_RS03315;Dbxref=Genbank:WP_011277579.1,GeneID:3472543;Name=WP_011277579.1;gbkey=CDS;inference=COORDINATES: similar to AA sequence:RefSeq:WP_011277579.1;locus_tag=SACI_RS03315;product=50S ribosomal protein L24e;protein_id=WP_011277579.1;transl_table=11
NC_007181.1	RefSeq	gene	556957	557211	.	+	.	ID=gene-SACI_RS03320;Dbxref=GeneID:3472544;Name=SACI_RS03320;gbkey=Gene;gene_biotype=protein_coding;locus_tag=SACI_RS03320;old_locus_tag=Saci_0698
NC_007181.1	Protein Homology	CDS	556957	557211	.	+	0	ID=cds-WP_011277580.1;Parent=gene-SACI_RS03320;Dbxref=Genbank:WP_011277580.1,GeneID:3472544;Name=WP_011277580.1;gbkey=CDS;inference=COORDINATES: similar to AA sequence:RefSeq:WP_011921173.1;locus_tag=SACI_RS03320;product=30S ribosomal protein S28e;protein_id=WP_011277580.1;transl_table=11
NC_007181.1	RefSeq	gene	557216	557866	.	+	.	ID=gene-SACI_RS03325;Dbxref=GeneID:3472545;Name=upp;gbkey=Gene;gene=upp;gene_biotype=protein_coding;locus_tag=SACI_RS03325;old_locus_tag=Saci_0699
NC_007181.1	Protein Homology	CDS	557216	557866	.	+	0	ID=cds-WP_011277581.1;Parent=gene-SACI_RS03325;Dbxref=Genbank:WP_011277581.1,GeneID:3472545;Name=WP_011277581.1;Ontology_term=GO:0009116,GO:0004845;gbkey=CDS;gene=upp;go_function=uracil phosphoribosyltransferase activity|0004845||IEA;go_process=nucleoside metabolic process|0009116||IEA;inference=COORDINATES: similar to AA sequence:RefSeq:WP_011277581.1;locus_tag=SACI_RS03325;product=uracil phosphoribosyltransferase;protein_id=WP_011277581.1;transl_table=11
NC_007181.1	RefSeq	gene	557908	559326	.	+	.	ID=gene-SACI_RS03330;Dbxref=GeneID:3472546;Name=gatB;gbkey=Gene;gene=gatB;gene_biotype=protein_coding;locus_tag=SACI_RS03330;old_locus_tag=Saci_0700
NC_007181.1	Protein Homology	CDS	557908	559326	.	+	0	ID=cds-WP_011277582.1;Parent=gene-SACI_RS03330;Dbxref=Genbank:WP_011277582.1,GeneID:3472546;Name=WP_011277582.1;Ontology_term=GO:0016884;gbkey=CDS;gene=gatB;go_function=carbon-nitrogen ligase activity%2C with glutamine as amido-N-donor|0016884||IEA;inference=COORDINATES: similar to AA sequence:RefSeq:WP_011277582.1;locus_tag=SACI_RS03330;product=Asp-tRNA(Asn)/Glu-tRNA(Gln) amidotransferase subunit GatB;protein_id=WP_011277582.1;transl_table=11
NC_007181.1	RefSeq	gene	559395	560132	.	+	.	ID=gene-SACI_RS03335;Dbxref=GeneID:3472547;Name=SACI_RS03335;gbkey=Gene;gene_biotype=protein_coding;locus_tag=SACI_RS03335;old_locus_tag=Saci_0701
NC_007181.1	Protein Homology	CDS	559395	560132	.	+	0	ID=cds-WP_011277583.1;Parent=gene-SACI_RS03335;Dbxref=Genbank:WP_011277583.1,GeneID:3472547;Name=WP_011277583.1;gbkey=CDS;inference=COORDINATES: similar to AA sequence:RefSeq:WP_011277583.1;locus_tag=SACI_RS03335;product=phosphoribosyltransferase;protein_id=WP_011277583.1;transl_table=11
NC_007181.1	RefSeq	gene	560129	560707	.	+	.	ID=gene-SACI_RS03340;Dbxref=GeneID:3472548;Name=SACI_RS03340;gbkey=Gene;gene_biotype=protein_coding;locus_tag=SACI_RS03340;old_locus_tag=Saci_0702
NC_007181.1	Protein Homology	CDS	560129	560707	.	+	0	ID=cds-WP_011277584.1;Parent=gene-SACI_RS03340;Dbxref=Genbank:WP_011277584.1,GeneID:3472548;Name=WP_011277584.1;gbkey=CDS;inference=COORDINATES: similar to AA sequence:RefSeq:WP_011277584.1;locus_tag=SACI_RS03340;product=MBL fold metallo-hydrolase;protein_id=WP_011277584.1;transl_table=11
NC_007181.1	RefSeq	gene	560743	562497	.	-	.	ID=gene-SACI_RS03345;Dbxref=GeneID:3472549;Name=SACI_RS03345;gbkey=Gene;gene_biotype=protein_coding;locus_tag=SACI_RS03345;old_locus_tag=Saci_0703
NC_007181.1	Protein Homology	CDS	560743	562497	.	-	0	ID=cds-WP_011277585.1;Parent=gene-SACI_RS03345;Dbxref=Genbank:WP_011277585.1,GeneID:3472549;Name=WP_011277585.1;gbkey=CDS;inference=COORDINATES: similar to AA sequence:RefSeq:WP_011277585.1;locus_tag=SACI_RS03345;product=radical SAM protein;protein_id=WP_011277585.1;transl_table=11
NC_007181.1	RefSeq	gene	562567	563496	.	-	.	ID=gene-SACI_RS03350;Dbxref=GeneID:3472550;Name=SACI_RS03350;gbkey=Gene;gene_biotype=protein_coding;locus_tag=SACI_RS03350;old_locus_tag=Saci_0704
NC_007181.1	Protein Homology	CDS	562567	563496	.	-	0	ID=cds-WP_015385473.1;Parent=gene-SACI_RS03350;Dbxref=Genbank:WP_015385473.1,GeneID:3472550;Name=WP_015385473.1;gbkey=CDS;inference=COORDINATES: similar to AA sequence:RefSeq:WP_015385473.1;locus_tag=SACI_RS03350;product=AIR synthase related protein;protein_id=WP_015385473.1;transl_table=11
NC_007181.1	RefSeq	gene	563514	563615	.	-	.	ID=gene-SACI_RS03355;Dbxref=GeneID:3472551;Name=SACI_RS03355;gbkey=Gene;gene_biotype=tRNA;locus_tag=SACI_RS03355;old_locus_tag=Saci_0705
NC_007181.1	tRNAscan-SE	tRNA	563514	563615	.	-	.	ID=rna-SACI_RS03355;Parent=gene-SACI_RS03355;Dbxref=GeneID:3472551;anticodon=(pos:complement(563578..563580));gbkey=tRNA;inference=COORDINATES: profile:tRNAscan-SE:2.0.7;locus_tag=SACI_RS03355;product=tRNA-Thr
NC_007181.1	tRNAscan-SE	exon	563577	563615	.	-	.	ID=exon-SACI_RS03355-1;Parent=rna-SACI_RS03355;Dbxref=GeneID:3472551;anticodon=(pos:complement(563578..563580));gbkey=tRNA;inference=COORDINATES: profile:tRNAscan-SE:2.0.7;locus_tag=SACI_RS03355;product=tRNA-Thr
NC_007181.1	tRNAscan-SE	exon	563514	563549	.	-	.	ID=exon-SACI_RS03355-2;Parent=rna-SACI_RS03355;Dbxref=GeneID:3472551;anticodon=(pos:complement(563578..563580));gbkey=tRNA;inference=COORDINATES: profile:tRNAscan-SE:2.0.7;locus_tag=SACI_RS03355;product=tRNA-Thr
NC_007181.1	RefSeq	gene	563647	564957	.	-	.	ID=gene-SACI_RS03360;Dbxref=GeneID:3472552;Name=purB;gbkey=Gene;gene=purB;gene_biotype=protein_coding;locus_tag=SACI_RS03360;old_locus_tag=Saci_0706
NC_007181.1	Protein Homology	CDS	563647	564957	.	-	0	ID=cds-WP_015385474.1;Parent=gene-SACI_RS03360;Dbxref=Genbank:WP_015385474.1,GeneID:3472552;Name=WP_015385474.1;Ontology_term=GO:0009152,GO:0004018;gbkey=CDS;gene=purB;go_function=N6-(1%2C2-dicarboxyethyl)AMP AMP-lyase (fumarate-forming) activity|0004018||IEA;go_process=purine ribonucleotide biosynthetic process|0009152||IEA;inference=COORDINATES: similar to AA sequence:RefSeq:WP_015385474.1;locus_tag=SACI_RS03360;product=adenylosuccinate lyase;protein_id=WP_015385474.1;transl_table=11
NC_007181.1	RefSeq	gene	565047	566048	.	+	.	ID=gene-SACI_RS03365;Dbxref=GeneID:3472553;Name=SACI_RS03365;gbkey=Gene;gene_biotype=protein_coding;locus_tag=SACI_RS03365;old_locus_tag=Saci_0707
NC_007181.1	Protein Homology	CDS	565047	566048	.	+	0	ID=cds-WP_011277588.1;Parent=gene-SACI_RS03365;Dbxref=Genbank:WP_011277588.1,GeneID:3472553;Name=WP_011277588.1;gbkey=CDS;inference=COORDINATES: similar to AA sequence:RefSeq:WP_011277588.1;locus_tag=SACI_RS03365;product=formate--phosphoribosylaminoimidazolecarboxamide ligase;protein_id=WP_011277588.1;transl_table=11
NC_007181.1	RefSeq	gene	566045	567094	.	+	.	ID=gene-SACI_RS03370;Dbxref=GeneID:3472554;Name=SACI_RS03370;gbkey=Gene;gene_biotype=protein_coding;locus_tag=SACI_RS03370;old_locus_tag=Saci_0708
NC_007181.1	Protein Homology	CDS	566045	567094	.	+	0	ID=cds-WP_011277589.1;Parent=gene-SACI_RS03370;Dbxref=Genbank:WP_011277589.1,GeneID:3472554;Name=WP_011277589.1;gbkey=CDS;inference=COORDINATES: similar to AA sequence:RefSeq:WP_011277589.1;locus_tag=SACI_RS03370;product=formate--phosphoribosylaminoimidazolecarboxamide ligase family protein;protein_id=WP_011277589.1;transl_table=11
NC_007181.1	RefSeq	gene	567223	568236	.	+	.	ID=gene-SACI_RS03375;Dbxref=GeneID:3472555;Name=SACI_RS03375;gbkey=Gene;gene_biotype=protein_coding;locus_tag=SACI_RS03375;old_locus_tag=Saci_0709
NC_007181.1	Protein Homology	CDS	567223	568236	.	+	0	ID=cds-WP_011277590.1;Parent=gene-SACI_RS03375;Dbxref=Genbank:WP_011277590.1,GeneID:3472555;Name=WP_011277590.1;gbkey=CDS;inference=COORDINATES: similar to AA sequence:RefSeq:WP_011277590.1;locus_tag=SACI_RS03375;product=adenylosuccinate synthetase;protein_id=WP_011277590.1;transl_table=11
NC_007181.1	RefSeq	gene	568239	569642	.	+	.	ID=gene-SACI_RS03380;Dbxref=GeneID:3472556;Name=SACI_RS03380;gbkey=Gene;gene_biotype=protein_coding;locus_tag=SACI_RS03380;old_locus_tag=Saci_0710
NC_007181.1	Protein Homology	CDS	568239	569642	.	+	0	ID=cds-WP_011277591.1;Parent=gene-SACI_RS03380;Dbxref=Genbank:WP_011277591.1,GeneID:3472556;Name=WP_011277591.1;gbkey=CDS;inference=COORDINATES: similar to AA sequence:RefSeq:WP_011277591.1;locus_tag=SACI_RS03380;product=NAD(P)/FAD-dependent oxidoreductase;protein_id=WP_011277591.1;transl_table=11
NC_007181.1	RefSeq	gene	569680	570645	.	+	.	ID=gene-SACI_RS03385;Dbxref=GeneID:3472557;Name=SACI_RS03385;gbkey=Gene;gene_biotype=protein_coding;locus_tag=SACI_RS03385;old_locus_tag=Saci_0711
NC_007181.1	Protein Homology	CDS	569680	570645	.	+	0	ID=cds-WP_011277592.1;Parent=gene-SACI_RS03385;Dbxref=Genbank:WP_011277592.1,GeneID:3472557;Name=WP_011277592.1;Ontology_term=GO:0043565;gbkey=CDS;go_function=sequence-specific DNA binding|0043565||IEA;inference=COORDINATES: similar to AA sequence:RefSeq:WP_010978246.1;locus_tag=SACI_RS03385;product=AsnC family transcriptional regulator;protein_id=WP_011277592.1;transl_table=11
NC_007181.1	RefSeq	gene	570623	571423	.	-	.	ID=gene-SACI_RS03390;Dbxref=GeneID:3472558;Name=SACI_RS03390;gbkey=Gene;gene_biotype=protein_coding;locus_tag=SACI_RS03390;old_locus_tag=Saci_0712
NC_007181.1	Protein Homology	CDS	570623	571423	.	-	0	ID=cds-WP_080504004.1;Parent=gene-SACI_RS03390;Dbxref=Genbank:WP_080504004.1,GeneID:3472558;Name=WP_080504004.1;gbkey=CDS;inference=COORDINATES: protein motif:HMM:NF012998.2;locus_tag=SACI_RS03390;product=prephenate dehydratase;protein_id=WP_080504004.1;transl_table=11
NC_007181.1	RefSeq	gene	571467	572681	.	-	.	ID=gene-SACI_RS03395;Dbxref=GeneID:3472559;Name=ilvA;gbkey=Gene;gene=ilvA;gene_biotype=protein_coding;locus_tag=SACI_RS03395;old_locus_tag=Saci_0713
NC_007181.1	Protein Homology	CDS	571467	572681	.	-	0	ID=cds-WP_011277594.1;Parent=gene-SACI_RS03395;Dbxref=Genbank:WP_011277594.1,GeneID:3472559;Name=WP_011277594.1;Ontology_term=GO:0006549,GO:0004794;gbkey=CDS;gene=ilvA;go_function=L-threonine ammonia-lyase activity|0004794||IEA;go_process=isoleucine metabolic process|0006549||IEA;inference=COORDINATES: similar to AA sequence:RefSeq:WP_012711865.1;locus_tag=SACI_RS03395;product=threonine ammonia-lyase;protein_id=WP_011277594.1;transl_table=11
NC_007181.1	RefSeq	gene	572709	573227	.	-	.	ID=gene-SACI_RS03400;Dbxref=GeneID:3472560;Name=SACI_RS03400;gbkey=Gene;gene_biotype=protein_coding;locus_tag=SACI_RS03400;old_locus_tag=Saci_0714
NC_007181.1	Protein Homology	CDS	572709	573227	.	-	0	ID=cds-WP_011277595.1;Parent=gene-SACI_RS03400;Dbxref=Genbank:WP_011277595.1,GeneID:3472560;Name=WP_011277595.1;gbkey=CDS;inference=COORDINATES: similar to AA sequence:RefSeq:WP_011277595.1;locus_tag=SACI_RS03400;product=HIT domain-containing protein;protein_id=WP_011277595.1;transl_table=11
NC_007181.1	RefSeq	gene	573265	574230	.	-	.	ID=gene-SACI_RS03405;Dbxref=GeneID:3472561;Name=radA;gbkey=Gene;gene=radA;gene_biotype=protein_coding;locus_tag=SACI_RS03405;old_locus_tag=Saci_0715
NC_007181.1	Protein Homology	CDS	573265	574230	.	-	0	ID=cds-WP_011277596.1;Parent=gene-SACI_RS03405;Dbxref=Genbank:WP_011277596.1,GeneID:3472561;Name=WP_011277596.1;gbkey=CDS;gene=radA;inference=COORDINATES: similar to AA sequence:RefSeq:WP_011921155.1;locus_tag=SACI_RS03405;product=DNA repair and recombination protein RadA;protein_id=WP_011277596.1;transl_table=11
NC_007181.1	RefSeq	gene	574292	574789	.	-	.	ID=gene-SACI_RS03410;Dbxref=GeneID:3472562;Name=SACI_RS03410;gbkey=Gene;gene_biotype=protein_coding;locus_tag=SACI_RS03410;old_locus_tag=Saci_0716
NC_007181.1	Protein Homology	CDS	574292	574789	.	-	0	ID=cds-WP_011277597.1;Parent=gene-SACI_RS03410;Dbxref=Genbank:WP_011277597.1,GeneID:3472562;Name=WP_011277597.1;gbkey=CDS;inference=COORDINATES: similar to AA sequence:RefSeq:WP_011277597.1;locus_tag=SACI_RS03410;product=hypothetical protein;protein_id=WP_011277597.1;transl_table=11
NC_007181.1	RefSeq	gene	574801	575817	.	-	.	ID=gene-SACI_RS03415;Dbxref=GeneID:3472563;Name=SACI_RS03415;gbkey=Gene;gene_biotype=protein_coding;locus_tag=SACI_RS03415;old_locus_tag=Saci_0717
NC_007181.1	Protein Homology	CDS	574801	575817	.	-	0	ID=cds-WP_015385477.1;Parent=gene-SACI_RS03415;Dbxref=Genbank:WP_015385477.1,GeneID:3472563;Name=WP_015385477.1;gbkey=CDS;inference=COORDINATES: similar to AA sequence:RefSeq:WP_009990515.1;locus_tag=SACI_RS03415;product=RsmB/NOP family class I SAM-dependent RNA methyltransferase;protein_id=WP_015385477.1;transl_table=11
NC_007181.1	RefSeq	gene	575816	576373	.	+	.	ID=gene-SACI_RS03420;Dbxref=GeneID:3472564;Name=cyaB;gbkey=Gene;gene=cyaB;gene_biotype=protein_coding;locus_tag=SACI_RS03420;old_locus_tag=Saci_0718
NC_007181.1	Protein Homology	CDS	575816	576373	.	+	0	ID=cds-WP_011277599.1;Parent=gene-SACI_RS03420;Dbxref=Genbank:WP_011277599.1,GeneID:3472564;Name=WP_011277599.1;gbkey=CDS;gene=cyaB;inference=COORDINATES: similar to AA sequence:RefSeq:WP_011277599.1;locus_tag=SACI_RS03420;product=class IV adenylate cyclase;protein_id=WP_011277599.1;transl_table=11
NC_007181.1	RefSeq	gene	576339	577175	.	+	.	ID=gene-SACI_RS03425;Dbxref=GeneID:3472565;Name=SACI_RS03425;gbkey=Gene;gene_biotype=protein_coding;locus_tag=SACI_RS03425;old_locus_tag=Saci_0719
NC_007181.1	Protein Homology	CDS	576339	577175	.	+	0	ID=cds-WP_011277600.1;Parent=gene-SACI_RS03425;Dbxref=Genbank:WP_011277600.1,GeneID:3472565;Name=WP_011277600.1;gbkey=CDS;inference=COORDINATES: similar to AA sequence:RefSeq:WP_011277600.1;locus_tag=SACI_RS03425;product=S-adenosyl-l-methionine hydroxide adenosyltransferase family protein;protein_id=WP_011277600.1;transl_table=11
NC_007181.1	RefSeq	gene	577130	577645	.	+	.	ID=gene-SACI_RS03430;Dbxref=GeneID:3472566;Name=SACI_RS03430;gbkey=Gene;gene_biotype=protein_coding;locus_tag=SACI_RS03430;old_locus_tag=Saci_0720
NC_007181.1	Protein Homology	CDS	577130	577645	.	+	0	ID=cds-WP_011277601.1;Parent=gene-SACI_RS03430;Dbxref=Genbank:WP_011277601.1,GeneID:3472566;Name=WP_011277601.1;Ontology_term=GO:0009435,GO:0000309;gbkey=CDS;go_function=nicotinamide-nucleotide adenylyltransferase activity|0000309||IEA;go_process=NAD biosynthetic process|0009435||IEA;inference=COORDINATES: similar to AA sequence:RefSeq:WP_011277601.1;locus_tag=SACI_RS03430;product=nicotinamide-nucleotide adenylyltransferase;protein_id=WP_011277601.1;transl_table=11
NC_007181.1	RefSeq	gene	577659	578195	.	-	.	ID=gene-SACI_RS03435;Dbxref=GeneID:3472567;Name=SACI_RS03435;gbkey=Gene;gene_biotype=protein_coding;locus_tag=SACI_RS03435;old_locus_tag=Saci_0721
NC_007181.1	Protein Homology	CDS	577659	578195	.	-	0	ID=cds-WP_011277602.1;Parent=gene-SACI_RS03435;Dbxref=Genbank:WP_011277602.1,GeneID:3472567;Name=WP_011277602.1;gbkey=CDS;inference=COORDINATES: similar to AA sequence:RefSeq:WP_011277602.1;locus_tag=SACI_RS03435;product=DUF99 family protein;protein_id=WP_011277602.1;transl_table=11
NC_007181.1	RefSeq	gene	578164	579357	.	-	.	ID=gene-SACI_RS03440;Dbxref=GeneID:3473254;Name=SACI_RS03440;gbkey=Gene;gene_biotype=protein_coding;locus_tag=SACI_RS03440;old_locus_tag=Saci_0722
NC_007181.1	Protein Homology	CDS	578164	579357	.	-	0	ID=cds-WP_011277603.1;Parent=gene-SACI_RS03440;Dbxref=Genbank:WP_011277603.1,GeneID:3473254;Name=WP_011277603.1;gbkey=CDS;inference=COORDINATES: similar to AA sequence:RefSeq:WP_011277603.1;locus_tag=SACI_RS03440;product=orc1/cdc6 family replication initiation protein;protein_id=WP_011277603.1;transl_table=11
NC_007181.1	RefSeq	gene	579685	579758	.	+	.	ID=gene-SACI_RS03445;Dbxref=GeneID:3473255;Name=SACI_RS03445;gbkey=Gene;gene_biotype=tRNA;locus_tag=SACI_RS03445;old_locus_tag=Saci_0723
NC_007181.1	tRNAscan-SE	tRNA	579685	579758	.	+	.	ID=rna-SACI_RS03445;Parent=gene-SACI_RS03445;Dbxref=GeneID:3473255;anticodon=(pos:579719..579721);gbkey=tRNA;inference=COORDINATES: profile:tRNAscan-SE:2.0.7;locus_tag=SACI_RS03445;product=tRNA-Ala
NC_007181.1	tRNAscan-SE	exon	579685	579758	.	+	.	ID=exon-SACI_RS03445-1;Parent=rna-SACI_RS03445;Dbxref=GeneID:3473255;anticodon=(pos:579719..579721);gbkey=tRNA;inference=COORDINATES: profile:tRNAscan-SE:2.0.7;locus_tag=SACI_RS03445;product=tRNA-Ala
NC_007181.1	RefSeq	gene	580124	581809	.	+	.	ID=gene-SACI_RS03450;Dbxref=GeneID:3473256;Name=SACI_RS03450;gbkey=Gene;gene_biotype=protein_coding;locus_tag=SACI_RS03450;old_locus_tag=Saci_0724
NC_007181.1	Protein Homology	CDS	580124	581809	.	+	0	ID=cds-WP_011277604.1;Parent=gene-SACI_RS03450;Dbxref=Genbank:WP_011277604.1,GeneID:3473256;Name=WP_011277604.1;gbkey=CDS;inference=COORDINATES: similar to AA sequence:RefSeq:WP_011277604.1;locus_tag=SACI_RS03450;product=hypothetical protein;protein_id=WP_011277604.1;transl_table=11
NC_007181.1	RefSeq	gene	582313	582486	.	-	.	ID=gene-SACI_RS11915;Dbxref=GeneID:43499660;Name=SACI_RS11915;gbkey=Gene;gene_biotype=protein_coding;locus_tag=SACI_RS11915
[truncated: 1,059,282 more chars]
