# Supplementary material for: A web-based atlas for exploring post-transcriptional regulation in the archaeon Sulfolobus acidocaldarius
Source: mSystems. 2025 Dec 11;11(1):e01485-25. doi: 10.1128/msystems.01485-25 (PMC12817955; doi:10.1128/msystems.01485-25)
Supplement: File S2 — Differential expression analysis using DESeq2 of all analyzed conditions. [file msystems.01485-25-s0002.xlsx]

## Sheet: DESeq2-t15-Sacidocaldarius-HS
Gene	baseMean	log2FoldChange	pvalue	padj	old_locus_tag
SACI_RS00005	5906.45	-0.49	0.000469094	0.000854247	Saci_0001
SACI_RS00010	1052.38	-0.94	6.39337e-09	1.59766e-08	Saci_0002
SACI_RS00015	87165.2	1.49	1.55456e-29	9.06657e-29	Saci_0003
SACI_RS00020	664.012	-0.48	6.5628e-07	1.45559e-06	Saci_0004
SACI_RS00025	7073.77	0.65	1.20591e-23	5.69847e-23	Saci_0005
SACI_RS00030	161.977	-2.12	2.72949e-28	1.50917e-27	Saci_0006
SACI_RS11965	17.3958	-1.13	0.00226515	0.00387004	Saci_0007
SACI_RS00035	2596.73	0.06	0.431018	0.512117	Saci_0008
SACI_RS00040	3235.58	0.5	2.36053e-10	6.31694e-10	Saci_0009
SACI_RS00045	2490.22	-1.79	1.02919e-48	1.13631e-47	Saci_0010
SACI_RS00050	393.275	0.43	0.00336291	0.0056305	Saci_0011
SACI_RS00055	1753.22	0.36	0.00213463	0.00365773	Saci_0012
SACI_RS00060	1246.53	0.2	0.00451546	0.0074782	Saci_0013
SACI_RS00065	878.876	0.45	0.00752374	0.012207	Saci_0014
SACI_RS00070	4683.02	0.64	4.46653e-13	1.37803e-12	Saci_0015
SACI_RS00075	391.776	-1.59	1.42597e-56	1.94809e-55	Saci_0016
SACI_RS00080	285.35	-0.89	1.34331e-11	3.81583e-11	Saci_0017
SACI_RS00085	1329.03	-1.78	1.53219e-107	6.8968e-106	Saci_0018
SACI_RS00090	1005.61	-0.98	1.96659e-16	7.06003e-16	Saci_0019
SACI_RS00095	1891.04	-0.41	0.00355267	0.00593678	Saci_0020
SACI_RS00100	582.956	0.95	2.4953e-09	6.35777e-09	Saci_0022
nadA	12210.9	1.86	1.60725e-27	8.655e-27	Saci_0023
SACI_RS00110	4307.43	-1.59	1.44968e-102	5.98803e-101	Saci_0024
SACI_RS00115	2290.93	-1.6	4.01654e-70	7.30678e-69	Saci_0025
SACI_RS00120	134.469	-1.13	7.78206e-14	2.47938e-13	Saci_0026
SACI_RS00125	4274.73	-0.06	0.537757	0.614604	Saci_0027
SACI_RS00130	1016.1	-0.14	0.189185	0.246742	Saci_0028
SACI_RS00135	19434.7	1.02	3.86563e-12	1.13008e-11	Saci_0029
SACI_RS00140	1271.28	-0.53	1.52835e-07	3.52102e-07	Saci_0030
SACI_RS11510	4684.03	0.33	0.00436891	0.00724575	Saci_0031
SACI_RS00145	1815.5	0.42	0.0143157	0.0224387	Saci_0032
SACI_RS11515	391.419	0.2	0.0554121	0.0792472	Saci_0033
SACI_RS00150	296.723	-0.5	9.49806e-05	0.000183633	Saci_0034
SACI_RS00155	9785.19	0.17	0.0343718	0.0512439	Saci_0035
SACI_RS00160	310.64	-1.95	2.13447e-45	2.14118e-44	Saci_0037
SACI_RS00165	13356.2	1.59	4.65731e-117	2.68062e-115	Saci_0038
SACI_RS00170	748.036	0.16	0.0815891	0.113855	Saci_0039
SACI_RS00175	1412.7	0.1	0.373184	0.451188	Saci_0040
trxA	3010.94	1.8	1.50838e-20	6.3653e-20	Saci_0041
SACI_RS00185	959.167	0.06	0.345544	0.422188	Saci_0042
SACI_RS00190	2400.86	1.03	1.80589e-36	1.32093e-35	Saci_0043
SACI_RS00195	36524.4	2.29	2.06148e-48	2.26183e-47	Saci_0044
SACI_RS00200	4650.83	1.4	4.36157e-27	2.30278e-26	Saci_0045
SACI_RS00205	96668.4	0.66	1.9602e-06	4.22744e-06	Saci_0046
SACI_RS00210	1553.07	0.25	0.000181157	0.000342511	Saci_0047
SACI_RS00215	18191.2	0.8	4.46742e-28	2.46234e-27	Saci_0048
SACI_RS00220	954.298	-1.27	5.71672e-27	3.00021e-26	Saci_0049
SACI_RS00225	1628.84	-1.13	3.03629e-21	1.30642e-20	Saci_0050
SACI_RS00230	7589.84	-1.6	2.72813e-15	9.32666e-15	Saci_0051
SACI_RS00235	5521.96	-1.3	1.24829e-12	3.72682e-12	Saci_0052
SACI_RS00240	10480.6	-0.76	2.32285e-09	5.94426e-09	Saci_0053
SACI_RS00245	65148.1	0.45	1.57041e-07	3.61556e-07	Saci_0054
SACI_RS00250	5291.75	-0.23	0.00826653	0.0133627	Saci_0055
SACI_RS00255	4594.42	0.6	2.49867e-16	8.91549e-16	Saci_0057
SACI_RS00260	4225.03	-1.39	3.58648e-38	2.77359e-37	Saci_0058
SACI_RS00265	4188.51	-2.18	1.73017e-42	1.53014e-41	Saci_0059
SACI_RS00270	254.392	-1.16	2.02395e-18	7.94863e-18	Saci_0060
meaB	1129.31	0.17	0.112699	0.153605	Saci_0061
SACI_RS00280	1355.68	1.41	1.37606e-40	1.13947e-39	Saci_0062
SACI_RS00285	1.04288	2.54	0.0784115	0.10977	Saci_0063
SACI_RS00290	162516	0.76	6.59993e-08	1.54895e-07	Saci_0064
SACI_RS00295	659.477	1	7.96922e-20	3.30732e-19	Saci_0065
SACI_RS00300	182.262	1.11	0.000324404	0.000600096	Saci_0066
lysS	7785.33	-1.7	1.55843e-85	4.08333e-84	Saci_0067
SACI_RS00310	2007.78	-0.77	9.12813e-24	4.32508e-23	Saci_0068
SACI_RS00315	453.274	-0.9	9.21907e-13	2.78941e-12	Saci_0069
SACI_RS00320	517.079	-1.23	2.85805e-41	2.41217e-40	Saci_0070
SACI_RS00325	1813.68	-1	5.41471e-46	5.52646e-45	Saci_0071
SACI_RS00330	2524.29	0.59	6.85317e-13	2.09412e-12	Saci_0072
rimI	3917.85	-0.05	0.465415	0.546512	Saci_0073
SACI_RS00340	2755.31	-1.17	2.70918e-40	2.22762e-39	Saci_0074
dnaG	41090.1	0.83	4.96111e-15	1.68132e-14	Saci_0075
SACI_RS00350	12430.6	0.68	1.76169e-23	8.20333e-23	Saci_0076
SACI_RS00355	10004.2	1.88	4.25538e-48	4.6113e-47	Saci_0077
SACI_RS00360	2923.06	0.6	4.1722e-13	1.29176e-12	Saci_0078
SACI_RS00365	1547.7	0.06	0.5315	0.609039	Saci_0079
SACI_RS00370	9047.5	-0.07	0.650296	0.7184	Saci_0080
SACI_RS00375	8177.04	-0.73	2.41438e-05	4.86061e-05	Saci_0081
SACI_RS00380	3778.74	-1.13	7.55278e-11	2.07009e-10	Saci_0082
SACI_RS00385	4935.64	-2.76	3.99732e-42	3.48253e-41	Saci_0083
SACI_RS00390	10034.9	-0.19	0.118942	0.161549	Saci_0084
SACI_RS00395	8239.3	-0.54	3.4255e-06	7.30232e-06	Saci_0085
SACI_RS00400	13410.3	0.1	0.088383	0.122411	Saci_0086
SACI_RS00405	5581.66	-0.06	0.532866	0.610405	Saci_0087
rpsB	17587.5	-0.49	3.76322e-13	1.1672e-12	Saci_0088
amrB	3195.56	-2.01	1.58632e-84	4.06538e-83	Saci_0089
SACI_RS00420	386.63	-2.9	9.47069e-87	2.51906e-85	Saci_0090
fni	3038.02	-1.29	3.8626e-18	1.49687e-17	Saci_0091
SACI_RS00430	4036.15	-0.54	0.000173368	0.000328846	Saci_0092
SACI_RS00435	759.124	-1.76	5.02736e-54	6.41857e-53	Saci_0093
SACI_RS00440	1007.06	-0.71	8.0318e-12	2.30955e-11	Saci_0094
ffs	104439	0.34	0.344312	0.420919	Saci_0095
SACI_RS00450	20.5195	1.83	2.53547e-07	5.75067e-07	Saci_0096
SACI_RS00455	14979.4	-0.58	7.47447e-07	1.65049e-06	Saci_0097
SACI_RS00460	6420.01	-1.13	2.99299e-17	1.12149e-16	Saci_0098
SACI_RS00465	244.879	-1.51	2.15969e-12	6.38809e-12	Saci_0099
SACI_RS00470	2647.04	0.83	3.03247e-08	7.29747e-08	Saci_0100
SACI_RS00475	19347.5	2.5	8.39249e-79	1.88885e-77	Saci_0101
SACI_RS00480	11209.2	1.16	1.40189e-21	6.12192e-21	Saci_0102
SACI_RS00485	260.961	-0.73	7.8873e-09	1.95705e-08	Saci_0103
SACI_RS00490	551.422	-0.46	4.4899e-07	1.006e-06	Saci_0104
SACI_RS00495	954.745	-0.67	9.80779e-12	2.79961e-11	Saci_0105
SACI_RS00500	5212.94	0.15	0.171302	0.22602	Saci_0106
mobB	692.895	0.85	1.58016e-19	6.49642e-19	Saci_0107
SACI_RS00510	1465.72	0.32	0.000573997	0.00103561	Saci_0108
SACI_RS00515	2175.18	-0.1	0.379451	0.458133	Saci_0109
SACI_RS00520	2593.88	-0.18	0.0408249	0.0600738	Saci_0110
SACI_RS00525	1585.14	1.63	7.15051e-42	6.15329e-41	Saci_0111
SACI_RS00530	8015.32	1	5.91875e-27	3.09237e-26	Saci_0112
SACI_RS00535	2096.86	0.61	5.17494e-12	1.50035e-11	Saci_0113
SACI_RS00545	1124.92	-2.94	2.04294e-156	2.75876e-154	Saci_0114
SACI_RS00550	3437.6	1.6	1.11336e-28	6.24441e-28	Saci_0116
tpiA	2440.01	1.13	8.56985e-39	6.73127e-38	Saci_0117
SACI_RS00560	112.877	-0.3	0.0258092	0.0390754	Saci_0118
SACI_RS00565	644.809	-1.18	4.51284e-27	2.37907e-26	Saci_0119
SACI_RS00570	487.465	-1.31	1.22449e-38	9.57506e-38	Saci_0120
SACI_RS00575	1073.86	-0.49	0.00040092	0.000735823	Saci_0121
SACI_RS00580	13294.7	0.16	0.0790617	0.110636	Saci_0122
SACI_RS00585	1610.4	0.16	0.0818785	0.114168	Saci_0123
SACI_RS00590	7702.04	-0.61	1.64994e-05	3.35823e-05	Saci_0124
SACI_RS00595	617.817	-2.65	4.44111e-52	5.5098e-51	Saci_0125
SACI_RS00600	962.515	-1.99	1.26644e-124	8.71856e-123	Saci_0127
SACI_RS00605	2903.09	-0.85	2.17667e-25	1.08095e-24	Saci_0128
SACI_RS00610	432.336	-0.98	4.99454e-10	1.32346e-09	Saci_0129
SACI_RS00615	4748.38	0.55	1.3396e-09	3.47879e-09	Saci_0130
SACI_RS00620	35082.9	0.1	0.295637	0.368471	Saci_0131
SACI_RS00625	465.392	-0.9	1.56221e-21	6.81356e-21	Saci_0132
SACI_RS00630	12116.9	-0.52	7.92876e-09	1.96595e-08	Saci_0133
SACI_RS00635	3719.26	0.99	3.39184e-22	1.52091e-21	Saci_0134
SACI_RS00640	5638.4	0.68	4.75803e-19	1.91576e-18	Saci_0135
SACI_RS00645	2409.97	-0.49	4.05176e-05	8.01902e-05	Saci_0136
thiC	20582.6	2.42	1.6617e-99	6.34156e-98	Saci_0137
SACI_RS00655	4225.24	0.05	0.659869	0.726954	Saci_0138
SACI_RS00660	759.666	0.54	2.23868e-07	5.09727e-07	SACI_RS00660
SACI_RS00665	2400.93	-1.49	1.48814e-65	2.45298e-64	Saci_0140
SACI_RS00670	464.886	-1.21	1.24735e-17	4.76026e-17	Saci_0141
SACI_RS00685	501.894	-2.96	6.44815e-52	7.97164e-51	Saci_0144
SACI_RS00690	5857.41	0.18	0.0182679	0.0281927	Saci_0145
SACI_RS00695	1316.2	-1.24	3.6749e-33	2.48604e-32	Saci_0146
SACI_RS00700	8240.33	-2.86	7.26077e-101	2.83251e-99	Saci_0147
SACI_RS00705	9392.56	-1.44	3.01117e-100	1.16178e-98	Saci_0148
SACI_RS00710	15473.5	1.89	4.28844e-32	2.77288e-31	Saci_0149
SACI_RS11970	3195.96	-0.38	1.46278e-05	2.99116e-05	Saci_0150
SACI_RS00720	4685.72	-1.5	8.93436e-33	5.92978e-32	Saci_0151
cysS	9289.7	-1.13	7.09573e-29	4.01824e-28	Saci_0152
SACI_RS00730	1650.5	0.73	8.43183e-12	2.41864e-11	Saci_0153
SACI_RS00735	3556.06	-1.24	1.15003e-16	4.1929e-16	Saci_0154
SACI_RS00740	63970.4	0.15	0.167076	0.220943	Saci_0155
SACI_RS00745	1994.99	1.08	3.07638e-17	1.15151e-16	Saci_0156
SACI_RS00750	8636.1	-0.51	7.58401e-08	1.77753e-07	Saci_0157
SACI_RS00755	6819.9	-0.33	0.000930005	0.00165413	Saci_0158
SACI_RS00760	1373.86	-0.39	3.23616e-05	6.46312e-05	Saci_0159
SACI_RS00765	387.959	-1.38	8.99708e-40	7.21204e-39	Saci_0160
SACI_RS00770	2176.97	-0.1	0.235603	0.30102	Saci_0161
SACI_RS00775	2273.75	-1.04	1.66155e-37	1.25727e-36	Saci_0162
SACI_RS00780	2513.4	0	0.970785	0.977747	Saci_0164
SACI_RS00785	1551.64	-2.52	9.33903e-206	3.64326e-203	Saci_0165
SACI_RS00790	23573	0.08	0.451124	0.532581	Saci_0166
SACI_RS00795	3906.61	0.51	7.58801e-09	1.88412e-08	Saci_0167
SACI_RS00800	12720	-0.24	0.0239629	0.0364373	Saci_0168
SACI_RS00805	2457.63	-1.01	6.386e-29	3.62803e-28	Saci_0169
SACI_RS00810	374.181	1.39	5.53234e-14	1.77551e-13	Saci_0170
SACI_RS00815	11564.4	1.59	5.01458e-87	1.35432e-85	Saci_0171
SACI_RS00820	1941.9	0.88	3.2586e-18	1.2698e-17	Saci_0172
SACI_RS00825	2662.28	0.66	2.70884e-14	8.83896e-14	Saci_0173
SACI_RS00830	7993.48	0.78	1.73146e-18	6.81521e-18	Saci_0174
dph2	7078.36	-0.24	0.00028919	0.00053893	Saci_0175
SACI_RS00840	39937.1	1.21	1.52255e-60	2.29428e-59	Saci_0176
SACI_RS00845	190.225	-1.59	1.32578e-32	8.71687e-32	SACI_RS00845
SACI_RS00850	774.102	-2.42	1.52855e-117	9.09618e-116	Saci_0177
SACI_RS00855	616.735	-2.37	3.9485e-92	1.21607e-90	Saci_0178
SACI_RS00860	1687.79	-0.95	9.54081e-33	6.30843e-32	Saci_0179
SACI_RS00865	9617.43	-1.51	9.98031e-30	5.84015e-29	Saci_0180
SACI_RS00870	7212.74	-2.13	9.94185e-44	9.28346e-43	Saci_0181
SACI_RS00875	3938.29	-2.93	1.3417e-103	5.60799e-102	Saci_0182
aroF	2879.23	-2.12	1.1115e-103	4.7018e-102	Saci_0183
aroB	1693.76	-3.3	1.11876e-196	3.27332e-194	Saci_0184
SACI_RS00890	607.236	-3.3	2.95665e-102	1.20707e-100	Saci_0185
aroC	1140.83	-2.63	1.70485e-77	3.67222e-76	Saci_0186
SACI_RS00900	808.991	-2.46	4.16072e-99	1.57078e-97	Saci_0187
aroA	977.784	-2.91	1.58011e-134	1.35311e-132	Saci_0188
SACI_RS00910	265.765	-3.27	5.85253e-93	1.88516e-91	Saci_0189
SACI_RS00915	300.156	0.79	2.16991e-06	4.6711e-06	Saci_0190
SACI_RS00920	3065.25	-0.43	4.89785e-05	9.6338e-05	Saci_0191
SACI_RS00925	989.813	-1.49	2.57878e-56	3.48235e-55	Saci_0192
SACI_RS00930	11176.1	0.22	0.00778201	0.0126027	Saci_0193
SACI_RS00935	3591.58	0.11	0.263486	0.332172	Saci_0194
SACI_RS00940	63723.6	0.35	3.89248e-06	8.2627e-06	Saci_0195
SACI_RS00945	15530.9	-0.62	1.56384e-15	5.40418e-15	Saci_0196
SACI_RS00950	999.443	-0.7	4.52839e-11	1.25388e-10	SACI_RS00950
SACI_RS00955	8896.85	-1.64	3.41821e-55	4.49489e-54	Saci_0198
SACI_RS00960	4169.57	-1.21	4.70398e-28	2.58866e-27	Saci_0199
nucS	906.459	0.36	2.09214e-05	4.22884e-05	Saci_0200
SACI_RS00970	1457.02	0.56	3.92958e-08	9.35372e-08	Saci_0201
SACI_RS00975	971.564	-1.36	1.94032e-33	1.32281e-32	Saci_0202
SACI_RS00980	3444.53	-0.59	2.02853e-05	4.105e-05	Saci_0203
SACI_RS00985	3033.13	-0.47	0.000381786	0.000702543	Saci_0204
SACI_RS00990	2437.56	-3.4	1.32591e-145	1.41069e-143	Saci_0205
SACI_RS00995	5536.07	-2.97	3.39496e-125	2.38394e-123	Saci_0206
SACI_RS01000	1652.47	-0.51	3.75799e-05	7.46283e-05	Saci_0207
SACI_RS01005	69864.3	1.14	7.60129e-62	1.17053e-60	Saci_0208
SACI_RS01010	106949	1.07	3.51822e-29	2.02168e-28	Saci_0209
SACI_RS01015	6161.58	0.36	3.08393e-05	6.16962e-05	Saci_0210
SACI_RS01020	3253.41	-0.31	0.026777	0.0404362	Saci_0211
SACI_RS01025	15792.2	0.14	0.254307	0.322336	Saci_0212
SACI_RS01030	3082.19	0.07	0.296461	0.369366	Saci_0213
purT	2940.19	-1.1	3.59158e-08	8.59579e-08	Saci_0214
SACI_RS01040	277.411	-1.01	8.30115e-19	3.30446e-18	Saci_0215
SACI_RS01045	500.216	-0.03	0.831403	0.870581	Saci_0216
SACI_RS01050	3287.82	0.19	0.0491313	0.0709001	Saci_0217
SACI_RS01055	280.416	-0.99	9.84055e-12	2.80668e-11	Saci_0218
SACI_RS01060	866.006	0.45	2.46683e-05	4.9605e-05	Saci_0219
SACI_RS01065	504.646	-0.28	0.00385052	0.00641937	Saci_0220
SACI_RS01070	999.009	-1.64	2.27258e-43	2.08876e-42	Saci_0221
SACI_RS01075	185.689	-3.85	1.40947e-128	1.0997e-126	Saci_0222
SACI_RS01080	126.042	-1.46	6.6305e-16	2.33263e-15	Saci_0223
SACI_RS01085	542.787	-1.57	6.2569e-45	6.17078e-44	Saci_0224
SACI_RS01090	6127.1	-0.2	0.0276731	0.041664	Saci_0225
SACI_RS01095	6847.75	0.46	9.18466e-12	2.63029e-11	Saci_0226
SACI_RS01100	7289.26	-0.46	4.01252e-05	7.94584e-05	Saci_0227
SACI_RS01105	580.42	0.71	1.15051e-10	3.12893e-10	Saci_0228
SACI_RS01110	122.428	0.36	0.0209581	0.0321749	Saci_0229
SACI_RS01115	38.3672	-0.74	0.000451635	0.000824163	SACI_RS01115
SACI_RS01120	825.786	-1.12	6.60338e-20	2.74698e-19	Saci_0230
SACI_RS01125	6857.05	0.24	0.0233371	0.0355627	Saci_0231
SACI_RS01130	1025.28	1.73	9.16422e-38	6.99469e-37	Saci_0232
SACI_RS01135	2004.85	-0.33	0.0132689	0.0209474	Saci_0233
SACI_RS01140	934.208	-1.59	2.73122e-38	2.12153e-37	Saci_0234
SACI_RS01145	152584	6.59	5.42886e-262	3.81215e-259	Saci_0236
SACI_RS01150	2381.04	0.04	0.759673	0.812882	Saci_0237
SACI_RS01155	8095.84	1.55	1.39289e-42	1.23496e-41	Saci_0238
SACI_RS01160	791.803	-0.88	2.48924e-16	8.89086e-16	Saci_0239
SACI_RS01165	17974.1	1.58	2.84636e-34	1.97112e-33	Saci_0240
SACI_RS01170	5322.54	0.67	0.000207664	0.000390733	Saci_0241
SACI_RS01175	1293.93	-0.91	2.666e-19	1.08337e-18	Saci_0242
SACI_RS01180	42502.7	0.83	5.94027e-38	4.56374e-37	Saci_0243
prpB	15741.4	1.16	8.67252e-69	1.51489e-67	Saci_0244
SACI_RS01195	11215.9	0.59	8.28389e-09	2.04967e-08	Saci_0245
SACI_RS01200	77885.1	0.89	1.82981e-18	7.19424e-18	Saci_0246
SACI_RS01205	9957.53	0.09	0.327301	0.402224	Saci_0247
SACI_RS01210	1880.98	0.83	6.88617e-17	2.53697e-16	Saci_0248
SACI_RS01215	3220.82	-0.43	0.00258014	0.00438051	Saci_0249
bluB	2200.43	0.13	0.223246	0.286483	Saci_0250
SACI_RS01225	20.0405	-0.39	0.180556	0.23663	Saci_0251
SACI_RS01230	5168.32	-1.19	7.19508e-14	2.29863e-13	Saci_0252
SACI_RS01235	16548.2	-0.9	3.1932e-12	9.3662e-12	Saci_0253
tatC	2777.11	-2.1	1.1928e-115	6.34534e-114	Saci_0254
SACI_RS01245	7906.25	-0.38	1.10815e-05	2.29135e-05	Saci_0255
SACI_RS01250	19975.2	-0.09	0.249756	0.3176	Saci_0256
SACI_RS01255	4950.69	0.13	0.231945	0.296561	Saci_0257
SACI_RS01260	4149.51	-0.29	0.0265832	0.0401608	Saci_0258
SACI_RS01265	2930.63	-0.77	6.77634e-09	1.68736e-08	Saci_0260
SACI_RS01270	840.803	-0.5	0.016824	0.0261021	Saci_0261
SACI_RS01275	3428.19	-0.52	4.04496e-06	8.57082e-06	Saci_0262
SACI_RS01280	5484.92	-1.9	9.35695e-69	1.62635e-67	Saci_0263
SACI_RS01285	1287.01	0.92	5.25901e-05	0.000103211	Saci_0264
SACI_RS01290	1873.6	-1.33	3.43293e-40	2.80303e-39	Saci_0265
SACI_RS01295	5028.96	0.06	0.50626	0.586047	Saci_0266
SACI_RS01300	4553.95	-0.9	8.08222e-23	3.69008e-22	Saci_0267
SACI_RS01305	917.849	-0.99	5.08937e-29	2.90549e-28	Saci_0268
SACI_RS01310	7674.85	0.2	0.185841	0.242922	Saci_0269
SACI_RS01315	1257.84	-2.35	4.60411e-147	5.05157e-145	Saci_0270
SACI_RS01320	1732.99	-1.34	3.4051e-40	2.78679e-39	Saci_0271
SACI_RS01325	1620.69	-2.2	9.27078e-56	1.23294e-54	Saci_0272
thiD	4892.59	-0.87	1.99831e-19	8.16773e-19	Saci_0273
cas4	1200.61	-1.38	2.86255e-47	3.07352e-46	Saci_0274
SACI_RS01340	2879.18	-1.79	4.18975e-42	3.64114e-41	Saci_0275
SACI_RS01345	22578.3	-0.55	0.0054804	0.00899144	Saci_0276
SACI_RS01350	67091.8	-0.47	0.000269894	0.000504042	Saci_0277
SACI_RS01355	7084.06	0.11	0.159687	0.212051	Saci_0278
SACI_RS01360	4109.5	0.33	6.09384e-06	1.2804e-05	Saci_0279
queC	12807.2	1.73	3.90009e-54	4.99753e-53	Saci_0280
SACI_RS01370	3397.46	-0.9	8.45004e-20	3.50272e-19	Saci_0281
SACI_RS01375	6613.01	0.15	0.117401	0.159581	Saci_0282
SACI_RS01380	1129.49	0.07	0.558578	0.635299	Saci_0283
SACI_RS01385	914.5	0.27	0.0051943	0.00854601	Saci_0284
SACI_RS01390	227.37	-1.54	9.09074e-32	5.7613e-31	Saci_0285
SACI_RS01395	505.951	-0.81	2.33878e-17	8.82005e-17	Saci_0286
SACI_RS01400	526.349	0.75	3.48919e-15	1.18707e-14	Saci_0287
SACI_RS01405	665.564	-1.08	6.09869e-24	2.90536e-23	Saci_0288
SACI_RS01410	729.296	1.06	4.4789e-26	2.27905e-25	Saci_0289
SACI_RS01415	21310	0.29	0.00221063	0.00378058	Saci_0290
SACI_RS01420	19037.8	0.06	0.583237	0.658227	Saci_0291
SACI_RS01425	12847.7	-0.91	1.83694e-13	5.75334e-13	Saci_0292
SACI_RS01430	2729.13	0.58	1.02649e-05	2.13003e-05	Saci_0293
SACI_RS01435	1351.65	1.36	3.84091e-16	1.35805e-15	Saci_0294
SACI_RS01440	1011.53	-0.93	9.22262e-12	2.63901e-11	Saci_0295
SACI_RS01445	838.987	-1.36	5.7905e-13	1.77404e-12	Saci_0296
SACI_RS01450	939.481	-1.23	2.11728e-33	1.43787e-32	Saci_0297
SACI_RS01455	10758.9	-0.4	5.58406e-07	1.2448e-06	Saci_0298
SACI_RS01460	5319.24	-1.22	1.27956e-15	4.43488e-15	Saci_0299
SACI_RS01465	1845	-1.79	1.43942e-36	1.05728e-35	Saci_0300
SACI_RS01470	511.699	1.38	3.55609e-24	1.71033e-23	Saci_0301
SACI_RS01475	914.171	-0.18	0.0615502	0.087279	Saci_0302
SACI_RS01480	1363.71	0.83	1.77765e-08	4.33728e-08	Saci_0303
SACI_RS01485	30.0784	-3.26	3.07983e-25	1.51872e-24	Saci_0304
SACI_RS01490	7334.57	-1.56	1.45947e-32	9.56007e-32	Saci_0305
acs	147279	0.49	7.12409e-15	2.40276e-14	Saci_0306
SACI_RS01500	362.516	0.01	0.956603	0.967627	Saci_0307
SACI_RS01505	1105.92	-0.93	1.20531e-08	2.95933e-08	Saci_0308
lipA	3078.15	-1.9	1.09189e-44	1.06786e-43	Saci_0309
SACI_RS01515	1192.46	-2.76	1.57155e-113	8.11428e-112	Saci_0310
SACI_RS01520	98.1132	-0.67	2.93112e-05	5.88067e-05	Saci_0311
SACI_RS01525	2197.13	0.67	2.47149e-12	7.29193e-12	Saci_0312
SACI_RS01530	1180.58	0.98	6.04534e-17	2.23188e-16	Saci_0313
SACI_RS01535	10054.5	0.53	0.00188639	0.00324908	Saci_0314
SACI_RS01540	86516.2	1.27	2.44842e-19	9.96106e-19	Saci_0315
SACI_RS01545	42688.6	0.83	4.58837e-07	1.02741e-06	Saci_0316
SACI_RS01550	7580.58	0.68	2.80223e-06	5.99552e-06	Saci_0317
fdhD	1290.39	-1.09	1.23787e-21	5.41914e-21	Saci_0318
SACI_RS01560	761.085	-0.81	2.08225e-14	6.83889e-14	Saci_0319
fdhF	16472.2	-0.33	0.00172383	0.00298293	Saci_0320
SACI_RS01570	1391.69	-1.9	6.14455e-40	4.97086e-39	Saci_0321
SACI_RS01575	13957.7	3.02	3.03325e-35	2.14713e-34	Saci_0322
SACI_RS01580	7803.85	2.67	2.5755e-34	1.79061e-33	Saci_0323
SACI_RS01585	749.069	2.33	9.59366e-12	2.74071e-11	Saci_0324
SACI_RS01590	6871.17	-2.11	1.20525e-73	2.39076e-72	Saci_0325
SACI_RS01595	5883.52	-2.2	2.20039e-71	4.10934e-70	Saci_0326
SACI_RS01600	11415.7	-0.91	7.73014e-16	2.70863e-15	Saci_0327
SACI_RS01605	33296.9	-0.1	0.363186	0.441074	Saci_0328
SACI_RS01610	120581	0.31	0.0212851	0.0326484	Saci_0329
SACI_RS01615	49383.8	1.16	4.81606e-11	1.32829e-10	Saci_0330
SACI_RS01620	180052	0.95	4.49473e-12	1.30854e-11	Saci_0331
SACI_RS01625	68599.1	0.64	1.60089e-06	3.47601e-06	Saci_0332
SACI_RS01630	93741	0.11	0.421112	0.502045	Saci_0333
SACI_RS01635	31535.3	0.81	3.68141e-19	1.48739e-18	Saci_0334
SACI_RS01640	30841.5	0.72	3.15187e-13	9.7931e-13	Saci_0335
SACI_RS01645	51835.8	0.76	1.3643e-09	3.54033e-09	Saci_0336
SACI_RS01650	23174.2	1.59	1.4065e-44	1.37173e-43	Saci_0337
SACI_RS01655	14072.8	1.22	1.44874e-20	6.12095e-20	Saci_0338
SACI_RS01660	995.43	0.03	0.802482	0.848389	Saci_0339
SACI_RS01665	2164.32	-0.01	0.949911	0.963634	Saci_0340
SACI_RS01670	393.108	0.08	0.509002	0.588639	Saci_0341
SACI_RS01675	303.298	-2.58	3.86467e-72	7.41467e-71	Saci_0342
SACI_RS01680	2678.95	-1.22	6.20103e-24	2.94612e-23	Saci_0343
SACI_RS01685	3080.71	-0.87	6.42537e-14	2.05647e-13	Saci_0344
SACI_RS01690	4469.38	-0.28	0.000141592	0.000271211	Saci_0345
SACI_RS01695	1228.53	1.12	2.98094e-30	1.79521e-29	Saci_0347
SACI_RS01700	542.675	0.34	0.00960475	0.0154124	Saci_0348
SACI_RS01705	1930.61	0.02	0.81289	0.856302	Saci_0349
SACI_RS01710	9282.37	0.85	2.0086e-09	5.16645e-09	Saci_0350
SACI_RS01715	13634.8	0.3	0.00134354	0.00234721	Saci_0351
SACI_RS01720	2069.01	0.95	1.30234e-16	4.71881e-16	Saci_0352
SACI_RS01725	1351.06	-0.06	0.611544	0.685108	Saci_0353
SACI_RS01730	3678.18	2.17	2.73628e-58	3.87382e-57	Saci_0354
SACI_RS01735	3516.31	-3.18	3.00594e-249	1.75898e-246	Saci_0355
SACI_RS01740	1963.59	-0.42	0.000165141	0.00031392	Saci_0356
SACI_RS01745	11477.6	0.49	1.17815e-05	2.43467e-05	Saci_0357
SACI_RS01750	29.4752	-0.25	0.339406	0.415936	Saci_0358
SACI_RS01755	1934.67	0.09	0.415301	0.496297	Saci_0359
SACI_RS01760	49128.3	0.11	0.466591	0.547344	Saci_0360
SACI_RS01765	4041.01	0.22	0.0542547	0.0777503	Saci_0361
SACI_RS01770	31166.5	-0.06	0.70831	0.766845	Saci_0362
SACI_RS01775	2445.95	-2.33	2.96125e-95	1.00941e-93	Saci_0363
SACI_RS01780	945.544	-0.27	0.00543112	0.00891476	Saci_0364
SACI_RS01785	3753.61	-0.67	8.00119e-13	2.43433e-12	Saci_0365
SACI_RS01790	1400.43	-1.17	2.42803e-42	2.13655e-41	Saci_0366
SACI_RS01795	6335.25	0.06	0.457975	0.539187	Saci_0367
SACI_RS01800	5485.73	0.39	0.0107373	0.0171124	Saci_0368
SACI_RS01805	10404.4	0.42	0.000185531	0.000350404	Saci_0369
SACI_RS01810	1280.65	0.52	8.14633e-08	1.90171e-07	Saci_0370
SACI_RS01815	3809.39	0.61	5.16324e-12	1.49819e-11	Saci_0371
SACI_RS01820	22859.4	-0.66	9.33485e-06	1.94048e-05	Saci_0372
leuS	38944.8	-0.47	3.61144e-08	8.63744e-08	Saci_0373
SACI_RS01830	1652.6	-1.58	1.72893e-43	1.60165e-42	Saci_0374
SACI_RS01835	2265.59	-1.46	3.25108e-29	1.87431e-28	Saci_0375
SACI_RS01840	1178.96	0.61	2.71953e-07	6.15619e-07	Saci_0376
priX	721.643	-1.53	7.37502e-38	5.65365e-37	Saci_0377
SACI_RS01850	4550.55	-0.29	0.00957669	0.0153744	Saci_0378
SACI_RS01855	3646.27	-0.18	0.0693905	0.0980008	Saci_0379
sfsA	497.447	-2.57	1.1557e-96	4.05765e-95	Saci_0380
SACI_RS01865	1642.43	-1.33	1.91958e-35	1.36707e-34	Saci_0381
SACI_RS01870	1.00584	-2.31	0.116296	0.1582	Saci_0382
SACI_RS01875	4242.81	-1.24	1.25177e-18	4.96604e-18	Saci_0383
SACI_RS01880	17280.2	3.04	8.74634e-13	2.65185e-12	Saci_0384
SACI_RS01885	10817.5	0.37	0.00194306	0.00334415	Saci_0385
SACI_RS01890	60707.5	0.8	1.97407e-14	6.50183e-14	Saci_0386
SACI_RS01895	8931.92	0.48	0.000215156	0.000404612	Saci_0387
SACI_RS01900	1677.37	0.64	7.39291e-07	1.63351e-06	Saci_0388
SACI_RS01905	2129.36	0.2	0.0968704	0.133377	Saci_0389
SACI_RS01910	1319.59	-0.19	0.00954527	0.0153309	Saci_0390
SACI_RS01915	210.91	-0.82	1.12759e-12	3.37797e-12	Saci_0391
SACI_RS01920	292.001	-2.26	1.77631e-67	2.99838e-66	Saci_0392
SACI_RS01925	5880.34	0.56	1.28029e-08	3.13905e-08	Saci_0393
cobM	2767.43	-1	2.95641e-27	1.56797e-26	Saci_0394
SACI_RS01935	2045.53	-0.88	2.40429e-18	9.42126e-18	Saci_0395
cbiT	2133.85	-0.62	3.16064e-06	6.75411e-06	Saci_0396
cbiD	2382.03	-1.85	4.42346e-44	4.20888e-43	Saci_0397
SACI_RS01950	3277.92	-0.97	2.85344e-27	1.52256e-26	Saci_0398
SACI_RS01955	3099.02	-2.18	6.7179e-33	4.48414e-32	Saci_0399
SACI_RS01960	398.255	-1.68	3.97185e-81	9.42242e-80	Saci_0400
cbiG	514.272	-2.17	4.4898e-51	5.3801e-50	Saci_0401
SACI_RS01970	1047.77	-0.83	1.22529e-10	3.32715e-10	Saci_0402
SACI_RS01975	372.619	-3	1.11831e-109	5.37863e-108	Saci_0404
SACI_RS01980	355.445	-2.29	3.89113e-30	2.33534e-29	Saci_0405
SACI_RS01985	20267.4	-0.44	1.25738e-05	2.59228e-05	Saci_0406
SACI_RS01990	71.7509	-1.49	8.29319e-16	2.89725e-15	Saci_0407
SACI_RS01995	210.618	-2.04	4.11408e-51	4.96376e-50	Saci_0408
SACI_RS02000	3249	-0.63	1.18802e-13	3.74429e-13	SACI_RS02000
SACI_RS02005	3784.99	-0.91	1.20743e-14	4.02976e-14	Saci_0410
SACI_RS11520	295.62	-0.7	1.91111e-10	5.13383e-10	Saci_0411
cobS	112.25	-1.11	1.86941e-15	6.44111e-15	Saci_0412
SACI_RS02015	1271.33	-0.85	3.55402e-29	2.03559e-28	Saci_0413
SACI_RS02020	1524.4	-0.51	0.00508537	0.00837195	Saci_0414
htpX	60309.5	0.5	4.497e-08	1.06754e-07	Saci_0415
SACI_RS02030	3813.39	0.9	3.20279e-19	1.29551e-18	Saci_0416
SACI_RS02035	502.777	0.3	0.0120083	0.0190861	Saci_0417
SACI_RS02040	1500.43	-0.71	6.18875e-24	2.94427e-23	Saci_0418
SACI_RS02050	1608.25	-1.92	1.11576e-144	1.15218e-142	Saci_0421
SACI_RS02055	2986.41	-0.56	1.07165e-14	3.58682e-14	Saci_0422
SACI_RS02060	33853.5	0.89	5.02889e-30	2.99261e-29	Saci_0423
SACI_RS02065	3643.1	-0.16	0.0478871	0.0693327	Saci_0424
SACI_RS02070	8710.61	-0.79	8.68576e-31	5.33142e-30	Saci_0425
SACI_RS02075	561.982	-1.04	1.24646e-25	6.27878e-25	Saci_0426
SACI_RS02080	294.642	-1.6	8.359e-36	5.98948e-35	Saci_0427
SACI_RS02085	5685.31	-0.94	1.04531e-15	3.64095e-15	Saci_0428
SACI_RS02090	6625.73	1.23	8.60923e-40	6.9328e-39	Saci_0430
SACI_RS02095	3902.08	1.19	3.51377e-36	2.55421e-35	Saci_0431
SACI_RS02100	123535	0.91	5.70925e-22	2.54704e-21	Saci_0432
SACI_RS02105	231.962	1.03	8.70873e-13	2.64273e-12	Saci_0433
SACI_RS02110	275.603	-1.79	2.10807e-44	2.02779e-43	Saci_0434
SACI_RS02115	2257.6	-1.8	1.62208e-71	3.04552e-70	Saci_0435
SACI_RS02120	827.155	-2.78	2.78523e-112	1.37732e-110	Saci_0436
SACI_RS02125	796.752	0.13	0.183869	0.240702	Saci_0437
SACI_RS12010	347.383	-0.71	5.76315e-07	1.28391e-06	Saci_0438
SACI_RS02130	1253.67	0.4	0.000299037	0.000555513	Saci_0439
SACI_RS02135	2673.97	-0.6	4.49805e-11	1.24646e-10	Saci_0440
SACI_RS02140	57.0211	-3.02	3.70845e-33	2.50392e-32	Saci_0441
SACI_RS12015	17.845	-1.17	6.93102e-05	0.000135043	Saci_0442
SACI_RS02145	459.472	-0.96	4.5968e-17	1.70246e-16	Saci_0443
SACI_RS02150	12492.7	-0.89	2.32069e-34	1.61666e-33	Saci_0444
SACI_RS02155	829.745	1.2	2.82858e-26	1.4498e-25	Saci_0445
abfR1	49285	3.17	1.71141e-212	8.58396e-210	Saci_0446
SACI_RS02165	719.893	-0.97	3.58466e-17	1.33606e-16	Saci_0447
SACI_RS02170	380.851	0.1	0.341843	0.418338	Saci_0448
cbp1	23811.5	2.04	1.82374e-51	2.21562e-50	Saci_0449
SACI_RS02180	6674.61	0.69	1.85865e-16	6.67934e-16	Saci_0450
SACI_RS02185	74623.9	-0.52	0.00326861	0.00548308	Saci_0451
SACI_RS02190	3028.22	-1.18	7.329e-47	7.70422e-46	SACI_RS02190
SACI_RS02195	1810.46	0.84	8.75082e-10	2.29114e-09	Saci_0453
SACI_RS02200	340.985	-1.42	4.7146e-32	3.03724e-31	Saci_0454
SACI_RS02205	472.548	-0.42	0.00307155	0.00517476	Saci_0455
SACI_RS02210	31421.9	1.07	5.34975e-11	1.47433e-10	Saci_0456
SACI_RS02215	27.6108	0.03	0.907677	0.929551	Saci_0457
coaBC	4448.24	-0.8	2.39658e-24	1.16543e-23	Saci_0458
SACI_RS02230	190.673	-0.52	0.000418359	0.000766628	Saci_0460
SACI_RS02235	430.903	-0.6	6.02016e-08	1.41573e-07	Saci_0461
SACI_RS02240	541.036	-0.88	1.70551e-18	6.7206e-18	Saci_0462
SACI_RS02245	715.688	-0.84	3.96358e-17	1.47105e-16	Saci_0463
SACI_RS02250	410.456	-1.77	1.93462e-44	1.86606e-43	Saci_0464
SACI_RS02255	562.288	-0.93	1.39515e-18	5.51617e-18	Saci_0465
SACI_RS02260	149.509	0.21	0.0986903	0.135723	Saci_0467
SACI_RS02265	128.643	0.28	0.0732182	0.103034	Saci_0468
SACI_RS02270	67.1267	1.11	0.000689142	0.00123511	Saci_0470
SACI_RS02275	22524.5	-0.48	8.71395e-07	1.91336e-06	Saci_0472
SACI_RS02280	7574.25	-2.03	5.41717e-76	1.14576e-74	Saci_0473
SACI_RS02285	2208.88	-0.44	0.00145759	0.00253723	Saci_0474
SACI_RS02290	306.864	0.11	0.402019	0.482066	Saci_0475
SACI_RS02295	55.1429	2.01	3.46565e-18	1.3475e-17	SACI_RS02295
SACI_RS02300	27.4358	1.72	1.42162e-07	3.28592e-07	Saci_0476
SACI_RS02305	61.0724	2.59	5.43847e-19	2.18223e-18	Saci_0477
SACI_RS02310	92.2914	3.45	7.42582e-31	4.58208e-30	Saci_0478
SACI_RS02315	5695.29	2.52	9.87574e-93	3.15216e-91	Saci_0479
SACI_RS02320	46.1875	1.35	1.25075e-07	2.90435e-07	Saci_0480
SACI_RS02325	39.6069	0.73	0.00476845	0.00788602	Saci_0481
SACI_RS02330	688.598	2.63	5.88803e-42	5.09184e-41	Saci_0482
SACI_RS02335	866.146	2.37	2.91984e-44	2.79334e-43	Saci_0483
SACI_RS02340	4107.97	1.55	1.15412e-58	1.6472e-57	Saci_0484
SACI_RS11795	1680.55	3.42	2.92173e-62	4.51903e-61	Saci_0485
SACI_RS02345	287.919	4.88	5.20868e-60	7.74902e-59	Saci_0486
SACI_RS02350	1011.57	2.96	4.51705e-32	2.91533e-31	Saci_0487
SACI_RS02355	1105.18	1.28	1.04718e-14	3.50825e-14	Saci_0488
SACI_RS02360	1934.08	3.68	6.44716e-80	1.48921e-78	Saci_0489
SACI_RS02370	1237.83	-0.85	2.91701e-19	1.18263e-18	Saci_0491
SACI_RS02375	1010.62	-0.59	1.37068e-07	3.17444e-07	Saci_0492
SACI_RS02380	1183.6	0.4	0.000307059	0.000569718	Saci_0493
SACI_RS02385	11848.6	-0.27	0.00314131	0.00528216	Saci_0494
SACI_RS02390	1678.3	-2.66	1.81863e-155	2.28043e-153	Saci_0495
SACI_RS02395	1124.17	0.11	0.35637	0.433929	Saci_0496
SACI_RS02400	1237.05	-0.58	1.94496e-05	3.94497e-05	Saci_0497
SACI_RS02405	4472.97	0.51	3.75169e-05	7.45455e-05	Saci_0498
SACI_RS12020	43.5808	-0.11	0.74581	0.801297	Saci_0499
SACI_RS02410	2146.91	0.79	1.72599e-10	4.66149e-10	Saci_0500
SACI_RS02415	3091.16	1.05	2.12565e-45	2.13844e-44	Saci_0501
SACI_RS12025	173.635	0.57	0.0135595	0.0213582	Saci_0502
SACI_RS02420	208.956	1.24	8.69817e-15	2.92522e-14	Saci_0503
SACI_RS02425	157.215	2.25	1.87996e-38	1.46678e-37	Saci_0504
SACI_RS02435	15.6761	0.31	0.371581	0.44987	Saci_0505
SACI_RS02440	85.8988	0.11	0.591332	0.666079	Saci_0506
SACI_RS11495	19.2119	1.2	0.000606555	0.00109043	Saci_0507
SACI_RS12030	1383.2	1.93	6.69522e-29	3.79757e-28	Saci_0509
SACI_RS02455	8785.54	0.4	1.61748e-06	3.50988e-06	Saci_0510
SACI_RS12035	1204.03	0.93	8.26564e-22	3.64124e-21	Saci_0511
SACI_RS02465	4157.63	0.6	2.88396e-07	6.52003e-07	Saci_0512
SACI_RS02470	122.337	0.02	0.896794	0.922815	Saci_0513
SACI_RS12165	12.2733	1.41	0.000774079	0.0013824	SACI_RS12165
SACI_RS02475	195.766	0.87	8.42988e-12	2.41864e-11	Saci_0514
SACI_RS11530	8.90761	1.14	0.01056	0.0168451	Saci_0516
SACI_RS02480	172.91	0.92	7.51513e-13	2.28843e-12	Saci_0517
SACI_RS11535	32.7538	1.15	0.000148928	0.000284176	SACI_RS11535
SACI_RS02495	2567.75	1.16	1.95587e-29	1.13693e-28	Saci_0520
SACI_RS02500	99.5239	0.33	0.548486	0.625442	Saci_0521
SACI_RS02505	29.9948	2.45	3.53145e-11	9.83261e-11	Saci_0522
SACI_RS02510	77.5571	-1.82	2.83999e-26	1.45353e-25	Saci_0523
SACI_RS02515	89.5221	-2.17	2.0046e-22	9.04645e-22	Saci_0524
SACI_RS02520	577.204	-1.16	5.21005e-19	2.09296e-18	Saci_0525
SACI_RS02525	1985.58	-0.48	1.21533e-05	2.50876e-05	Saci_0526
SACI_RS02530	2559.18	0.51	1.07298e-05	2.22519e-05	Saci_0527
SACI_RS02535	125.53	-1.79	6.73418e-27	3.50797e-26	Saci_0529
SACI_RS02540	386.321	-2.06	7.14771e-72	1.36389e-70	Saci_0530
SACI_RS02545	289.297	-3.09	1.5174e-77	3.28865e-76	Saci_0531
SACI_RS02550	14.907	-0.57	0.0925086	0.127722	Saci_0532
SACI_RS02555	37.6802	1.13	7.49659e-06	1.56577e-05	Saci_0533
SACI_RS02560	390.824	1.41	3.28982e-14	1.06752e-13	Saci_0535
SACI_RS02565	125.612	1.21	0.0025508	0.00433279	Saci_0537
SACI_RS02570	7592.86	-0.8	2.74808e-12	8.0876e-12	Saci_0538
SACI_RS02575	5723.55	-0.34	0.00053444	0.000968225	Saci_0539
SACI_RS02580	219.603	1.45	1.24608e-08	3.05729e-08	Saci_0540
SACI_RS02585	13019.9	0.52	1.13684e-07	2.64217e-07	Saci_0542
SACI_RS02590	14228.3	2.2	6.50793e-80	1.49342e-78	Saci_0543
SACI_RS02595	326.003	0.86	9.6617e-09	2.38385e-08	Saci_0544
SACI_RS02600	2588.42	1.37	1.39164e-15	4.81858e-15	Saci_0545
SACI_RS02605	883.43	-1.45	6.9327e-45	6.81813e-44	Saci_0546
nadC	2163.38	-0.18	0.0164772	0.0255753	Saci_0547
SACI_RS02615	1884.93	-0.4	2.1094e-05	4.26127e-05	Saci_0548
SACI_RS02620	664.053	0.06	0.526138	0.604078	Saci_0549
SACI_RS02625	765.116	0.45	8.62468e-07	1.89495e-06	Saci_0550
SACI_RS12170	25711.7	2.58	1.57534e-104	6.82842e-103	SACI_RS12170
SACI_RS02635	6932.32	1.01	1.57181e-51	1.91619e-50	Saci_0553
SACI_RS02640	2139.61	0.52	8.66653e-09	2.14283e-08	Saci_0554
SACI_RS02645	1051.69	2.87	1.3865e-95	4.77256e-94	Saci_0555
SACI_RS02650	688.124	-0.09	0.355403	0.43312	Saci_0556
SACI_RS02655	769.872	-2.21	7.29194e-157	1.02408e-154	Saci_0557
SACI_RS02660	3708.67	-1.34	7.80104e-30	4.59554e-29	Saci_0558
SACI_RS02665	2430.91	0.24	0.0589796	0.083939	Saci_0559
SACI_RS02670	6109.26	0.87	7.06222e-16	2.47955e-15	Saci_0560
SACI_RS02675	15.8773	1.59	9.62355e-05	0.000185854	Saci_0561
SACI_RS02680	26.9114	1.52	5.61982e-05	0.00011023	Saci_0563
SACI_RS02685	692.058	1.13	1.2816e-18	5.07865e-18	Saci_0564
SACI_RS02690	814.146	1.12	1.08473e-25	5.47196e-25	Saci_0565
cedA2	33.8231	-1.82	5.69154e-10	1.50248e-09	Saci_0567
cedA	1059.88	-1.88	5.74503e-24	2.7406e-23	Saci_0568
cedA1	1174.9	-0.31	0.045177	0.0656797	Saci_0569
SACI_RS02705	4703.24	0.56	2.34622e-09	5.99534e-09	Saci_0570
SACI_RS02710	4435.09	0.94	1.85104e-16	6.65881e-16	Saci_0571
SACI_RS02715	773.065	-1.63	1.06085e-52	1.335e-51	SACI_RS02715
SACI_RS02720	11397.3	-0.78	2.22961e-19	9.10251e-19	Saci_0573
secY	31076.2	-0.95	1.24785e-16	4.52603e-16	Saci_0574
SACI_RS02730	10000.2	-0.69	0.00101403	0.00179812	Saci_0575
SACI_RS02735	7743.61	-0.61	0.00055031	0.00099441	Saci_0576
SACI_RS02740	13536.6	-0.48	0.00209754	0.00359592	Saci_0577
SACI_RS02745	9464.6	-0.31	0.0308309	0.0461412	Saci_0578
SACI_RS02750	9281.7	-0.37	0.0717171	0.101083	Saci_0579
SACI_RS02755	5120.26	-1.06	3.54295e-09	8.91706e-09	Saci_0580
SACI_RS02760	8784.14	-1.04	1.61787e-10	4.37622e-10	Saci_0581
SACI_RS02765	5886.69	-0.99	1.8398e-10	4.94983e-10	Saci_0582
SACI_RS11545	1325.21	-1.06	9.137e-10	2.39046e-09	Saci_0583
SACI_RS02770	8326.02	-1.26	2.4192e-12	7.14365e-12	Saci_0584
SACI_RS02775	11617.1	-0.94	1.0408e-06	2.27821e-06	Saci_0585
rplX	5313.26	-0.81	0.000222271	0.000417323	Saci_0586
SACI_RS02785	3682.54	-0.79	2.23749e-05	4.51226e-05	Saci_0587
SACI_RS02790	4700.67	-0.45	0.0348587	0.0518597	Saci_0588
SACI_RS02795	2248.34	-0.22	0.279898	0.350973	Saci_0589
rpmC	3036.3	-0.24	0.212898	0.275013	Saci_0590
SACI_RS02805	11026.6	-0.14	0.340994	0.417445	Saci_0591
SACI_RS02810	10852	0.17	0.1532	0.204364	Saci_0592
SACI_RS02815	12833	0.43	0.000113204	0.000217905	Saci_0593
SACI_RS02820	10427.1	-0.09	0.570733	0.646456	Saci_0594
SACI_RS02825	4154.37	0.17	0.221733	0.284853	Saci_0595
rpl4p	16322.3	-0.2	0.124458	0.168584	Saci_0596
rpl3p	47739.5	0.62	3.6911e-06	7.84471e-06	Saci_0597
SACI_RS02840	213.859	-2.22	9.25967e-48	9.97261e-47	Saci_0598
ileS	20960.9	-1.33	1.01039e-16	3.69145e-16	Saci_0599
SACI_RS02850	4734.77	-0.28	0.00602301	0.00985405	Saci_0600
SACI_RS02855	795.537	0.67	1.37829e-06	3.00011e-06	Saci_0601
SACI_RS02860	5089.55	-2.19	7.41086e-47	7.76702e-46	Saci_0602
SACI_RS02865	116304	0.06	0.564913	0.640843	Saci_0603
SACI_RS02870	4264.89	1.01	2.44696e-39	1.94373e-38	Saci_0604
SACI_RS02875	29537.4	1.18	1.41374e-23	6.66261e-23	Saci_0605
SACI_RS02880	278.051	-0.07	0.498476	0.578754	Saci_0606
SACI_RS02885	1455.98	1.26	3.0369e-19	1.22982e-18	Saci_0607
SACI_RS02890	4498.77	0.44	4.63935e-05	9.14072e-05	Saci_0608
rrp42	18682.9	0.05	0.487097	0.567983	Saci_0609
rrp41	29140.8	0.77	2.22881e-25	1.10528e-24	Saci_0610
rrp4	8127.43	-0.93	6.24795e-14	2.00151e-13	Saci_0611
SACI_RS02910	15255.9	-0.14	0.220057	0.283133	Saci_0612
psmA	21681.3	-0.03	0.789504	0.837953	Saci_0613
SACI_RS02920	364.921	-3.7	1.1977e-92	3.78839e-91	Saci_0614
SACI_RS02925	1355.67	-3	1.88134e-113	9.57304e-112	Saci_0615
SACI_RS02930	2224.45	-1.41	2.25988e-30	1.37037e-29	Saci_0616
SACI_RS02935	44968.3	0.04	0.699973	0.760397	Saci_0617
SACI_RS02940	4259.61	-0.07	0.299945	0.373045	Saci_0618
SACI_RS02945	4060.39	-0.03	0.768489	0.82061	Saci_0619
SACI_RS02950	14583.5	-0.35	0.00283397	0.0047929	Saci_0620
SACI_RS02955	2134.24	0.41	1.13709e-07	2.64217e-07	Saci_0621
SACI_RS02960	188.015	-0.16	0.194852	0.253474	Saci_0622
SACI_RS02965	581.31	0.64	3.86031e-05	7.65737e-05	Saci_0623
SACI_RS02970	6019.97	-0.05	0.68861	0.750597	Saci_0624
SACI_RS02975	1201.17	-2.04	5.23931e-46	5.37871e-45	Saci_0625
SACI_RS02980	5664.23	0.24	0.174117	0.229047	Saci_0626
SACI_RS02985	0				Saci_0628
SACI_RS11555	3.39198	0.28	0.682696	0.745783	SACI_RS11555
SACI_RS02995	2275.63	-0.14	0.252119	0.320026	Saci_0630
SACI_RS03000	162.839	2.62	5.16956e-32	3.32423e-31	Saci_0631
SACI_RS03005	76.6736	0.63	0.000450769	0.000823011	Saci_0632
SACI_RS03010	258.199	-0.6	1.70867e-07	3.91845e-07	Saci_0633
SACI_RS03015	754.253	1.54	4.43418e-21	1.88708e-20	Saci_0634
SACI_RS03020	76.5319	-0.08	0.66154	0.728566	Saci_0635
SACI_RS03025	148.09	0.51	0.000489556	0.000890586	Saci_0636
SACI_RS03030	4334.34	1.15	1.57139e-31	9.90512e-31	Saci_0637
SACI_RS03035	91.2725	0.45	0.0221106	0.0337964	Saci_0638
SACI_RS03040	17172.6	0.82	6.18141e-09	1.5469e-08	Saci_0639
SACI_RS03045	4184.59	-0.58	3.05377e-14	9.92759e-14	Saci_0640
SACI_RS03050	8162.85	-0.08	0.630578	0.70173	Saci_0641
SACI_RS03055	2911.49	-0.5	0.0049837	0.00821404	Saci_0642
speE	10292.8	-1.54	9.60656e-30	5.64969e-29	Saci_0643
SACI_RS03065	138.84	-1.22	1.35456e-11	3.84467e-11	Saci_0644
SACI_RS03070	30.2674	1.54	3.92437e-05	7.78005e-05	Saci_0645
ahcY	15642.6	0.39	0.00869066	0.0140225	Saci_0646
SACI_RS03080	474.985	-1.3	2.13653e-30	1.29782e-29	Saci_0647
SACI_RS03085	108.258	1.12	1.07769e-05	2.23231e-05	Saci_0648
SACI_RS03090	90.2672	0.98	0.00219283	0.00375379	Saci_0649
SACI_RS03095	649.792	1.04	6.72453e-27	3.50797e-26	Saci_0650
SACI_RS03100	3137.24	-0.7	9.88503e-13	2.97908e-12	Saci_0651
SACI_RS03105	7989.14	-1.26	5.35932e-44	5.07185e-43	Saci_0652
SACI_RS03110	649.723	-0.73	2.91443e-08	7.02786e-08	Saci_0653
hflX	1350.37	-2.48	1.44756e-134	1.27059e-132	Saci_0654
SACI_RS03120	4870.32	-0.27	0.021861	0.0334878	Saci_0655
SACI_RS03125	15700.4	-1.14	6.15385e-18	2.37692e-17	Saci_0656
SACI_RS03130	943.463	-0.69	1.43241e-09	3.70883e-09	Saci_0657
SACI_RS03135	8186.59	0.35	3.90591e-08	9.3037e-08	Saci_0658
tgtA	8300.48	-1.74	1.18807e-80	2.78088e-79	Saci_0659
SACI_RS03145	6883.35	-0.48	3.32067e-09	8.3636e-09	Saci_0660
SACI_RS03150	2068.34	0.64	6.25854e-08	1.4708e-07	Saci_0661
psmB	32879	1	8.41245e-70	1.51467e-68	Saci_0662
hisS	4143.62	-1.4	1.88277e-43	1.73958e-42	Saci_0663
SACI_RS03165	51.9018	0.64	0.0449235	0.0653382	Saci_0664
SACI_RS03170	828.229	0.62	0.00141337	0.00246148	Saci_0665
SACI_RS03175	1.27994e+06	3.9	4.16241e-156	5.41268e-154	Saci_0666
SACI_RS03180	938.949	-1.37	5.36999e-14	1.72498e-13	Saci_0667
SACI_RS03190	9408.5	1.6	1.32804e-43	1.2368e-42	Saci_0669
SACI_RS03195	20115.9	1.28	5.50628e-45	5.44579e-44	Saci_0670
fbp	30430.1	-0.66	3.7024e-08	8.84295e-08	Saci_0671
SACI_RS03205	7987.71	-0.01	0.960781	0.96934	Saci_0672
SACI_RS03210	1.99277	2.04	0.0383077	0.0567983	Saci_0674
SACI_RS03215	556.731	-2.97	5.16889e-42	4.48098e-41	Saci_0675
SACI_RS12185	2.97002	1.17	0.224169	0.287458	SACI_RS12185
SACI_RS12190	2.62795	1.19	0.125594	0.169993	SACI_RS12190
SACI_RS12195	54.5641	1.6	1.07997e-10	2.94163e-10	Saci_0678
SACI_RS03230	164.417	-2.32	4.29673e-40	3.48402e-39	Saci_0679
SACI_RS03235	348.359	0.81	1.7993e-08	4.38095e-08	Saci_0680
SACI_RS03240	6.36687	0.84	0.155079	0.206557	Saci_0681
SACI_RS11570	20.1771	-0.47	0.112343	0.153238	SACI_RS11570
SACI_RS03245	101.77	1.29	1.72706e-07	3.95802e-07	Saci_0683
rpsJ	27284.8	1.01	7.14269e-36	5.12842e-35	Saci_0684
tuf	385377	0.94	2.50325e-42	2.19723e-41	Saci_0685
SACI_RS03260	29821.5	-0.23	0.00834024	0.0134756	Saci_0686
SACI_RS03265	2013.26	-1.82	2.66216e-49	3.03468e-48	Saci_0687
SACI_RS03270	29014.5	0.81	1.25332e-21	5.47994e-21	Saci_0688
SACI_RS03275	19394	0.2	0.0262976	0.0397806	Saci_0689
SACI_RS03280	17394.4	0.77	2.72292e-09	6.91765e-09	Saci_0690
rpoA2	15358.9	-0.65	7.18649e-05	0.000139866	Saci_0691
rpoA1	33459.3	-1.07	1.51515e-14	5.01859e-14	Saci_0692
SACI_RS03295	84489.2	-0.36	0.00073001	0.00130569	Saci_0693
SACI_RS03300	4868.9	0.77	4.80006e-27	2.52669e-26	Saci_0694
infB	47272.6	1.32	1.43854e-126	1.03076e-124	Saci_0695
ndk	9782.76	0.11	0.251587	0.319581	Saci_0696
SACI_RS03315	962.284	-0.01	0.958488	0.968236	Saci_0697
SACI_RS03320	10874.3	-0.18	0.0909354	0.125699	Saci_0698
upp	1467.14	-1.83	3.92447e-89	1.12941e-87	Saci_0699
gatB	5590.32	-0.73	1.21209e-21	5.31293e-21	Saci_0700
SACI_RS03335	3621.79	-0.36	6.65976e-09	1.66068e-08	Saci_0701
SACI_RS03340	539.284	0.06	0.536373	0.613423	Saci_0702
SACI_RS03345	237541	-0.8	2.60135e-12	7.66863e-12	Saci_0703
SACI_RS03350	857.832	0.14	0.177331	0.232925	Saci_0704
SACI_RS03355	58.4805	-0.25	0.202907	0.263367	Saci_0705
purB	5056.26	-0.72	8.46019e-13	2.56953e-12	Saci_0706
SACI_RS03365	7811.16	1.33	5.92194e-61	8.96203e-60	Saci_0707
SACI_RS03370	5168.93	0.61	9.88815e-10	2.58121e-09	Saci_0708
SACI_RS03375	5118.52	-0.16	0.298983	0.372113	Saci_0709
SACI_RS03380	5443.56	-0.23	0.12302	0.166766	Saci_0710
SACI_RS03385	5547.02	0.26	0.000587363	0.00105701	Saci_0711
SACI_RS03390	2324.56	-1.04	9.53493e-44	8.92724e-43	Saci_0712
ilvA	3794.24	-0.45	4.24243e-08	1.00848e-07	Saci_0713
SACI_RS03400	2295.44	0.55	1.29611e-07	3.0077e-07	Saci_0714
radA	76793.9	1.33	3.81665e-19	1.54026e-18	Saci_0715
SACI_RS03410	55.435	-2.24	5.50399e-23	2.5327e-22	Saci_0716
SACI_RS03415	578.434	-1.12	1.65548e-37	1.25538e-36	Saci_0717
cyaB	975.319	-0.18	0.0497034	0.0716374	Saci_0718
SACI_RS03425	3691.18	-0.27	0.00598329	0.0097982	Saci_0719
SACI_RS03430	3102.68	-0.06	0.38663	0.46552	Saci_0720
SACI_RS03435	185.821	-1.45	2.40615e-21	1.04167e-20	Saci_0721
SACI_RS03440	1271.88	-1.27	1.25808e-29	7.3496e-29	Saci_0722
SACI_RS03445	73.5099	1.1	6.66648e-06	1.39654e-05	Saci_0723
SACI_RS03450	915.303	-2.11	4.98261e-116	2.69138e-114	Saci_0724
SACI_RS11915	6.96801	1.02	0.0442347	0.06447	SACI_RS11915
SACI_RS03455	463.512	-0.4	0.000355651	0.000655825	Saci_0725
SACI_RS03460	0.168179	-0.54	0.879434		SACI_RS03460
SACI_RS03465	35.6973	-1.4	1.43583e-07	3.31439e-07	Saci_0726
SACI_RS03470	4741.25	-0.63	6.06837e-19	2.42943e-18	Saci_0727
SACI_RS03475	1835.73	-2.3	2.63577e-98	9.74125e-97	Saci_0728
SACI_RS03480	11836.3	1.76	1.15187e-37	8.75373e-37	Saci_0729
rnpB	16728.3	1.06	0.00739032	0.011996	SACI_RS11505
SACI_RS03485	1410.4	0.43	5.67587e-05	0.000111267	Saci_0730
SACI_RS03490	9013.37	0.65	3.38859e-14	1.09855e-13	Saci_0731
SACI_RS03495	5185.84	1.35	4.07506e-41	3.42285e-40	Saci_0732
SACI_RS03500	326.362	0.71	4.08202e-09	1.02591e-08	Saci_0733
SACI_RS03505	1527.41	1.39	6.27445e-39	4.93937e-38	Saci_0734
SACI_RS03510	19.5242	-1.02	0.000684079	0.00122666	SACI_RS03510
SACI_RS11815	4.16706	0.26	0.680002	0.743351	SACI_RS11815
SACI_RS03515	181.938	-1.98	4.74476e-38	3.65326e-37	Saci_0735
SACI_RS03520	85.0838	-3.27	6.79532e-59	9.89974e-58	Saci_0736
SACI_RS03525	677.043	-0.8	2.10322e-15	7.21837e-15	Saci_0737
SACI_RS03530	160.221	-1.67	8.28388e-31	5.09364e-30	Saci_0738
SACI_RS03535	67.6396	-1.98	4.44648e-26	2.26584e-25	Saci_0739
SACI_RS03540	71.0627	1.93	2.95363e-14	9.61092e-14	Saci_0741
SACI_RS03545	119.219	-0.1	0.719316	0.77828	Saci_0742
SACI_RS03550	819.171	-0.89	0.0124967	0.0197996	Saci_0743
SACI_RS03555	691.162	-0.3	0.0493805	0.0712305	Saci_0744
SACI_RS03560	298.945	-3.08	1.66276e-84	4.2304e-83	Saci_0745
SACI_RS03565	390.669	-2.26	1.52339e-94	5.04589e-93	Saci_0746
hxlB	6986.14	0.09	0.307564	0.380902	Saci_0747
SACI_RS03575	1840.67	-0.95	2.29119e-09	5.86751e-09	Saci_0748
SACI_RS03580	318.291	-0.48	0.00126949	0.00222797	Saci_0749
argC	3891.63	-1.84	2.88796e-38	2.23833e-37	Saci_0750
SACI_RS03590	2496.26	-2.45	6.9865e-79	1.58256e-77	Saci_0751
SACI_RS03595	3507.37	-0.9	1.11389e-42	9.90097e-42	Saci_0752
SACI_RS03600	190.744	-1.19	7.98027e-17	2.93083e-16	Saci_0753
lysX	9731.04	-0.39	0.00089574	0.00159642	Saci_0754
SACI_RS03610	1932.38	-1.12	4.00935e-30	2.3981e-29	Saci_0755
SACI_RS03615	667.434	-1.1	6.49198e-28	3.56146e-27	Saci_0756
uppS	1209.62	-1.16	7.73031e-43	6.95926e-42	Saci_0757
SACI_RS03625	9446.85	-0.15	0.200315	0.260195	Saci_0758
SACI_RS03630	2111.95	-0.69	2.54549e-06	5.45618e-06	Saci_0759
SACI_RS03635	148.051	1.92	5.89794e-12	1.70574e-11	Saci_0760
SACI_RS03640	32.2738	-1.56	3.33549e-08	8.00472e-08	SACI_RS03640
SACI_RS03645	1934.97	-0.43	1.19735e-06	2.61112e-06	Saci_0761
SACI_RS03650	42.3125	0.23	0.70888	0.767225	Saci_0762
SACI_RS03655	33784.7	0.82	1.7376e-23	8.10188e-23	Saci_0763
SACI_RS03660	9.22609	1.17	0.0413412	0.0606811	Saci_0764
SACI_RS03665	948.776	-0.22	0.0481665	0.0696797	Saci_0765
SACI_RS03670	3036.06	2.41	1.77556e-31	1.10925e-30	Saci_0766
SACI_RS03675	7108.92	0.11	0.220152	0.283133	Saci_0767
aspS	34819.9	0.71	3.33423e-18	1.29784e-17	Saci_0768
SACI_RS03685	360.266	-2.02	2.30662e-109	1.0944e-107	Saci_0769
pth2	249.282	-1.23	7.03494e-27	3.65921e-26	Saci_0770
SACI_RS11585	1008.99	-0.32	0.0508224	0.0731301	Saci_0771
SACI_RS03695	3724.58	-0.93	3.07635e-14	9.99174e-14	Saci_0772
SACI_RS03700	62967.7	-0.01	0.891204	0.918409	Saci_0773
SACI_RS03705	1729.31	-1.11	8.17668e-18	3.1444e-17	Saci_0774
fen	2321.5	-2.65	8.77043e-78	1.91261e-76	Saci_0775
SACI_RS03715	510.295	0.59	4.69527e-09	1.17751e-08	Saci_0776
SACI_RS03720	4573.23	2.02	2.85386e-74	5.75856e-73	Saci_0777
hemB	9359.96	1.4	5.22877e-65	8.38275e-64	Saci_0778
hemL	3459.24	0	0.991409	0.994241	Saci_0779
hemC	1332.11	-1.68	8.20895e-68	1.39235e-66	Saci_0780
SACI_RS03740	330.917	-1.63	2.42323e-54	3.1511e-53	Saci_0781
SACI_RS03745	2483.79	-0.47	0.0131354	0.020746	SACI_RS03745
SACI_RS03750	3516.77	-2.32	3.40449e-81	8.1314e-80	Saci_0782
SACI_RS12200	3030.97	-0.26	0.00311807	0.00524559	Saci_0783
SACI_RS12205	1905.16	-0.82	1.05742e-13	3.34469e-13	Saci_0784
SACI_RS03765	3544.85	0.05	0.543215	0.619834	Saci_0787
SACI_RS03770	4745.51	-0.8	2.66904e-30	1.61014e-29	Saci_0788
dcd	2041.08	-0.4	0.00444337	0.00736228	Saci_0789
SACI_RS03780	15554.9	0.97	1.98423e-21	8.62207e-21	Saci_0790
SACI_RS03785	79664.5	1.12	7.37544e-32	4.70821e-31	Saci_0791
SACI_RS03790	3785.31	0.15	0.0485697	0.0702051	Saci_0792
SACI_RS03795	1155.4	-0.76	1.20829e-28	6.75529e-28	Saci_0793
SACI_RS03800	49.083	-0.52	0.054104	0.0775976	Saci_0794
SACI_RS03805	3890.62	-0.59	2.0593e-15	7.07455e-15	Saci_0795
SACI_RS03810	548.256	-0.94	1.34662e-14	4.48149e-14	Saci_0796
SACI_RS03815	4137.13	-0.94	2.85465e-12	8.38716e-12	Saci_0797
SACI_RS03820	34777.6	-1.31	6.34942e-32	4.06062e-31	Saci_0798
SACI_RS03825	9849.67	-0.59	7.07545e-09	1.76059e-08	Saci_0799
SACI_RS03830	641.112	0.06	0.633684	0.704294	Saci_0800
SACI_RS03835	88664.3	2.24	1.86403e-32	1.21647e-31	Saci_0801
SACI_RS03840	10250.2	1.97	9.26871e-91	2.80538e-89	Saci_0802
SACI_RS03845	14017.3	-0.19	0.0178565	0.0275943	Saci_0803
SACI_RS03850	19410.5	-1.15	2.78237e-33	1.88589e-32	Saci_0804
SACI_RS03855	1212.72	-0.44	7.21849e-05	0.000140411	Saci_0805
glmM	15847.5	-0.41	0.000575648	0.00103806	Saci_0806
SACI_RS03865	696.36	-0.92	8.16974e-22	3.60351e-21	Saci_0807
SACI_RS11590	5.04972	0.46	0.395585	0.475325	SACI_RS11590
SACI_RS03870	17.1447	0.73	0.0854815	0.118815	Saci_0809
SACI_RS03875	1435.72	0.44	0.00139186	0.00242642	Saci_0810
SACI_RS03880	5370.59	0.06	0.524877	0.603618	Saci_0811
SACI_RS03885	4224.9	0.37	7.87989e-08	1.84319e-07	SACI_RS03885
SACI_RS03890	21654.1	0.81	2.58165e-13	8.03562e-13	Saci_0813
SACI_RS03895	4655.65	-0.61	2.33742e-22	1.05214e-21	Saci_0814
SACI_RS03900	476.327	-1.48	2.31739e-25	1.14758e-24	Saci_0815
SACI_RS03905	1235.95	-1.23	8.92318e-17	3.26687e-16	Saci_0816
SACI_RS03910	4599.31	-0.73	9.52272e-14	3.01753e-13	Saci_0817
SACI_RS03915	727.4	0.52	0.0239869	0.036458	Saci_0818
SACI_RS03920	2251.01	1.05	4.19064e-07	9.40149e-07	Saci_0819
ribH	4103.96	1.68	7.17881e-18	2.76368e-17	Saci_0820
ribC	5168.79	1.84	8.15906e-16	2.85323e-15	Saci_0821
SACI_RS03935	8537.73	2.02	2.53e-17	9.52074e-17	Saci_0822
SACI_RS03940	39.4093	-1.74	1.68467e-11	4.75472e-11	Saci_0823
SACI_RS03945	9745.64	-0.39	1.76045e-06	3.81304e-06	Saci_0824
SACI_RS03950	1781.67	0.7	7.41728e-14	2.36746e-13	Saci_0825
pcn	7165.77	1.12	1.72729e-43	1.60165e-42	Saci_0826
SACI_RS03960	7514.3	0.24	0.00719518	0.0116901	Saci_0827
SACI_RS03965	6701.65	-0.38	0.0042611	0.00707698	Saci_0828
SACI_RS03970	18190.6	0.53	2.43746e-06	5.231e-06	Saci_0829
SACI_RS03975	1344.23	0.13	0.184049	0.240848	Saci_0830
SACI_RS03980	26326.9	1.07	1.14459e-32	7.5397e-32	Saci_0831
SACI_RS03985	28020.2	0.55	3.60556e-06	7.68151e-06	Saci_0832
SACI_RS03990	2188.79	0.46	0.000158112	0.000301375	Saci_0833
SACI_RS03995	4470.81	0	0.97765	0.983251	Saci_0834
SACI_RS04000	337.272	-0.39	0.00154361	0.00268165	Saci_0835
SACI_RS04005	501.759	-0.56	1.01785e-06	2.22936e-06	Saci_0836
SACI_RS04010	27266.5	0.92	1.71369e-19	7.03716e-19	Saci_0837
SACI_RS04015	88294.6	1.36	1.8044e-45	1.82047e-44	Saci_0838
SACI_RS04025	8589.08	-1.94	6.5238e-52	8.03686e-51	Saci_0840
SACI_RS04030	31153.7	1.93	1.19076e-97	4.31006e-96	Saci_0841
SACI_RS04035	1843.78	1.15	9.16344e-40	7.32867e-39	Saci_0842
SACI_RS04040	1161.73	-0.4	0.013731	0.0215992	Saci_0843
SACI_RS04045	2349.92	0.93	2.65789e-29	1.53737e-28	Saci_0844
SACI_RS04050	6099.66	-0.63	3.76636e-12	1.10197e-11	Saci_0845
SACI_RS04055	10318.3	-1.53	4.58825e-39	3.63642e-38	Saci_0846
SACI_RS04060	353.408	0.54	0.00041248	0.000756645	Saci_0847
SACI_RS04065	4339.15	1.18	3.29989e-47	3.52155e-46	Saci_0848
SACI_RS04070	359.757	-1.13	5.63792e-13	1.7288e-12	Saci_0849
SACI_RS04075	1438.71	-0.7	6.70042e-09	1.66964e-08	Saci_0850
kae1	5026.47	0.22	0.0464525	0.0673666	Saci_0851
SACI_RS11595	1199.23	0.6	3.17866e-09	8.03476e-09	Saci_0852
SACI_RS04085	2915.96	0.58	3.58839e-07	8.06584e-07	Saci_0853
SACI_RS04090	52143.2	1.39	4.4453e-94	1.45864e-92	Saci_0854
SACI_RS11600	113.668	0.84	6.675e-06	1.39749e-05	Saci_0855
SACI_RS04095	1579.94	0.69	1.49704e-14	4.96798e-14	Saci_0856
SACI_RS04100	4339.78	-0.86	2.02345e-14	6.652e-14	Saci_0857
endA	1304.08	-1.92	1.57246e-130	1.28393e-128	Saci_0858
SACI_RS04110	6201.54	-0.94	1.61697e-24	7.88499e-24	Saci_0859
SACI_RS04115	6889.29	-0.22	0.0102489	0.0163786	Saci_0860
SACI_RS04120	8599.27	0.04	0.666062	0.730566	Saci_0861
glyS	6373.13	-1.14	3.65373e-18	1.41905e-17	Saci_0862
speB	22255.6	0.9	5.88521e-23	2.70458e-22	Saci_0863
SACI_RS11605	4727.88	1.44	6.06513e-22	2.70237e-21	Saci_0864
yciH	7625.89	0.22	0.277494	0.348455	Saci_0865
SACI_RS04140	35839.3	1.26	2.44195e-74	4.98471e-73	Saci_0866
SACI_RS04145	2185.11	1.07	7.75426e-11	2.12365e-10	Saci_0867
SACI_RS04150	39.1181	1.98	1.07717e-09	2.80976e-09	Saci_0868
SACI_RS04155	1302.74	-0.38	0.000503618	0.000914746	Saci_0869
SACI_RS04160	2548.74	0.14	0.152751	0.203842	Saci_0870
SACI_RS04165	1933.31	-0.51	1.10211e-05	2.28021e-05	Saci_0871
cadA	8319.38	-0.13	0.224332	0.28756	Saci_0872
SACI_RS11610	630.093	1.35	3.70253e-24	1.7759e-23	Saci_0873
SACI_RS04175	1128.48	2.17	2.30139e-37	1.73023e-36	Saci_0874
SACI_RS04180	800.049	-0.54	8.14792e-07	1.79582e-06	Saci_0875
SACI_RS04185	4279.72	-0.02	0.820814	0.86258	Saci_0877
SACI_RS04190	1091.78	-0.1	0.305468	0.378707	Saci_0878
SACI_RS04195	59.9706	-0.68	0.000229268	0.00043023	Saci_0879
SACI_RS04200	693.338	-0.86	1.68369e-22	7.60801e-22	Saci_0880
SACI_RS04205	4406.8	-0.35	0.00135907	0.00237161	Saci_0881
SACI_RS04210	77178.5	0.85	6.2614e-13	1.91663e-12	Saci_0882
SACI_RS04215	364.859	-1.83	3.92561e-30	2.35202e-29	Saci_0883
SACI_RS04220	3215.71	-1.46	3.55333e-30	2.13626e-29	Saci_0884
SACI_RS04225	7482.65	-0.64	2.75706e-07	6.23713e-07	Saci_0885
SACI_RS04230	2685.84	1.21	3.33353e-43	3.04001e-42	Saci_0886
SACI_RS04235	3566.1	1.06	2.26244e-31	1.40841e-30	Saci_0887
SACI_RS04240	1669.8	0.08	0.422743	0.503795	Saci_0888
SACI_RS04245	129.78	0.78	0.0158409	0.0246641	SACI_RS04245
SACI_RS04250	146.506	2.57	8.99524e-32	5.71108e-31	Saci_0890
SACI_RS04255	3922.23	2.02	4.09164e-66	6.80841e-65	Saci_0891
SACI_RS04260	1699.88	0.64	1.54098e-11	4.35619e-11	Saci_0892
tmk	963.499	-2.05	3.05024e-122	1.94716e-120	Saci_0893
SACI_RS04270	1088.13	-2.6	1.04041e-169	1.6604e-167	Saci_0894
SACI_RS04275	1394.22	-1.89	7.19274e-81	1.69488e-79	Saci_0895
SACI_RS04280	114.205	-2.15	6.89968e-41	5.74046e-40	Saci_0896
SACI_RS04285	1119.11	0.67	4.66165e-11	1.28714e-10	Saci_0897
SACI_RS04290	2195.35	-0.31	0.000466753	0.000850426	Saci_0898
SACI_RS04295	2730.51	-0.01	0.942372	0.957369	Saci_0899
SACI_RS04300	8334.22	-2.02	4.59981e-88	1.30241e-86	Saci_0900
SACI_RS04305	871.291	-1.42	1.15698e-16	4.21093e-16	Saci_0901
SACI_RS04310	372.291	-1.36	1.137e-51	1.39094e-50	Saci_0902
SACI_RS04315	11635.9	1.06	4.62205e-13	1.42351e-12	Saci_0903
SACI_RS04320	1537.63	0.99	3.009e-10	8.01564e-10	Saci_0904
moaC	5120.08	1.38	2.91709e-27	1.54945e-26	Saci_0905
SACI_RS04330	4061.81	-3.52	2.80292e-185	5.46726e-183	Saci_0906
SACI_RS04335	4933.71	-2.71	1.33829e-78	2.99282e-77	Saci_0907
SACI_RS04340	2242.24	-1.22	9.0902e-42	7.80335e-41	Saci_0908
SACI_RS04350	8078.23	-0.04	0.553007	0.629779	Saci_0910
SACI_RS04355	7327.07	-0.24	0.0149479	0.0233773	Saci_0911
SACI_RS04360	1607.07	-0.98	2.42447e-22	1.08993e-21	Saci_0912
SACI_RS04365	1751.66	-1.26	2.65389e-24	1.28521e-23	Saci_0913
cobA	2213.31	1.35	6.44815e-18	2.48785e-17	Saci_0914
SACI_RS11615	292.166	-0.05	0.802499	0.848389	Saci_0915
SACI_RS04375	26398.2	0.41	2.23429e-06	4.80674e-06	Saci_0916
SACI_RS04380	17786.8	0.54	1.67119e-13	5.24356e-13	Saci_0917
SACI_RS04385	447.895	0	0.980468	0.985803	Saci_0918
SACI_RS04390	8897.67	0.18	0.0505763	0.072833	Saci_0919
SACI_RS04395	8545.88	-0.8	6.76782e-12	1.9541e-11	Saci_0920
SACI_RS04400	1433.68	-0.67	1.36308e-19	5.6237e-19	Saci_0921
SACI_RS04405	709134	4.39	4.56467e-113	2.28951e-111	Saci_0922
mce	1772.79	1	1.40833e-28	7.86111e-28	Saci_0923
SACI_RS04415	4913.99	0.85	1.20353e-41	1.02563e-40	Saci_0924
SACI_RS04420	4440.06	1.12	1.54542e-28	8.61267e-28	Saci_0925
SACI_RS04425	1347.19	-0.95	3.81217e-21	1.62829e-20	Saci_0926
SACI_RS12040	10.1047	0.31	0.469024	0.549464	Saci_0927
SACI_RS04430	1970.87	-0.66	1.70124e-09	4.39194e-09	SACI_RS04430
SACI_RS04435	18212.9	-1.45	7.53142e-60	1.11104e-58	Saci_0929
SACI_RS04440	9738.85	0.04	0.665593	0.730566	Saci_0930
trxB	37078.3	0.62	1.31813e-09	3.42813e-09	Saci_0931
SACI_RS04450	3916.6	-0.09	0.392266	0.471983	Saci_0932
SACI_RS04455	303.342	-0.28	0.0181059	0.0279551	Saci_0933
SACI_RS04460	2605.7	0.61	8.58093e-16	2.9948e-15	Saci_0934
SACI_RS04465	745.742	-0.18	0.0380366	0.0564202	Saci_0935
SACI_RS04470	672.293	-1.79	2.72908e-54	3.52271e-53	Saci_0936
SACI_RS04475	998.351	-0.41	2.47426e-06	5.30673e-06	Saci_0937
SACI_RS04480	935.289	0.21	0.161859	0.21461	Saci_0938
SACI_RS04485	643.533	-0.3	0.0107793	0.0171716	Saci_0939
SACI_RS04490	17111.3	0.21	0.00781099	0.0126438	Saci_0940
SACI_RS04495	1730.33	1.26	4.547e-58	6.38581e-57	Saci_0941
SACI_RS04500	13730	-0.59	0.000396202	0.000727926	Saci_0942
SACI_RS04505	5456.28	-0.23	0.0928542	0.128149	Saci_0943
SACI_RS04510	5642.54	0.57	0.000344943	0.000636413	Saci_0944
SACI_RS04515	708.628	-1.5	5.76779e-78	1.27363e-76	Saci_0945
SACI_RS04520	1092.64	-1.07	8.69275e-43	7.80569e-42	Saci_0946
SACI_RS11620	2543.61	-0.14	0.286389	0.358599	Saci_0947
panB	1048.49	-0.75	9.27027e-13	2.79862e-12	Saci_0948
SACI_RS04530	4532.98	0.2	0.0412916	0.0606335	Saci_0949
SACI_RS04535	920.337	-0.61	0.000159846	0.000304349	Saci_0950
SACI_RS04540	1015.47	-0.31	0.122842	0.166588	Saci_0951
SACI_RS04545	2343.87	0.4	0.0224033	0.0342141	Saci_0952
SACI_RS04555	1244.56	0.06	0.504856	0.584911	Saci_0954
ppa	24333	1.63	1.53459e-108	7.18393e-107	Saci_0955
SACI_RS04565	1505.7	-1.06	2.66951e-37	1.99843e-36	Saci_0956
SACI_RS04570	4814.91	0.78	2.33771e-13	7.29575e-13	Saci_0957
rnhB	823.594	-0.16	0.137216	0.184655	Saci_0958
SACI_RS04580	3364.37	-0.92	3.8178e-21	1.62871e-20	Saci_0959
SACI_RS04585	1610.4	-1.42	3.79726e-27	2.00786e-26	Saci_0960
SACI_RS04590	5456.31	-0.67	1.26601e-09	3.295e-09	Saci_0961
SACI_RS04595	15004.3	1.21	9.78531e-58	1.36877e-56	Saci_0962
SACI_RS04600	6631.12	0.82	1.6155e-23	7.57281e-23	Saci_0963
SACI_RS04605	3886.59	-0.61	6.58668e-09	1.64363e-08	Saci_0964
SACI_RS04610	1482.85	-2.39	4.20009e-61	6.38377e-60	Saci_0965
SACI_RS04615	8924.59	0.97	4.82787e-18	1.86887e-17	Saci_0966
SACI_RS04620	7218.07	-0.17	0.160233	0.212695	Saci_0967
SACI_RS04625	890.635	-0.57	9.54029e-13	2.87766e-12	Saci_0968
SACI_RS04630	3429.8	-2.07	3.21595e-09	8.11733e-09	Saci_0969
SACI_RS04635	1399.7	-1.88	1.02965e-14	3.45281e-14	Saci_0970
SACI_RS04640	5532.46	-0.02	0.834596	0.873142	Saci_0971
SACI_RS04645	2982.78	0.09	0.250412	0.318319	Saci_0972
SACI_RS04650	8410.03	0.68	1.55587e-10	4.21176e-10	Saci_0973
SACI_RS04655	10065.5	-4.45	3.76769e-161	5.75147e-159	Saci_0974
SACI_RS04660	36949.8	-2.33	2.98573e-41	2.51388e-40	Saci_0975
SACI_RS04665	32013.2	-0.64	1.73498e-23	8.1004e-23	Saci_0976
SACI_RS04670	12602.9	-1.73	3.2472e-34	2.23986e-33	Saci_0977
SACI_RS04675	11763.1	-0.05	0.496644	0.577389	Saci_0979
SACI_RS11825	43291.9	0.18	0.0410284	0.0603228	Saci_0980
SACI_RS11830	30480	-0.45	0.000144001	0.000275225	Saci_0981
SACI_RS04690	59692.8	-0.23	0.0430964	0.0630728	Saci_0982
SACI_RS04695	1624.23	-0.2	0.00493194	0.00813342	Saci_0983
SACI_RS04700	570.433	1.1	5.51159e-26	2.79238e-25	Saci_0984
SACI_RS04705	1746.71	-1.25	1.11589e-27	6.06482e-27	Saci_0985
SACI_RS04710	82404.8	0.44	9.92977e-15	3.33302e-14	Saci_0986
SACI_RS04715	606.482	-1.47	1.76457e-21	7.68659e-21	Saci_0987
SACI_RS04720	308.039	-1.79	2.86447e-14	9.32945e-14	Saci_0988
SACI_RS04725	5410.01	0.23	0.0904832	0.125123	Saci_0989
SACI_RS04730	2739.27	-1.31	5.02111e-21	2.1317e-20	Saci_0990
SACI_RS04735	4751.55	-2.31	1.96776e-35	1.39855e-34	Saci_0991
SACI_RS04740	1105.52	-3.07	1.99688e-70	3.6707e-69	Saci_0992
SACI_RS04745	21476.6	0.92	6.11866e-36	4.42492e-35	Saci_0994
SACI_RS04750	5804.79	-1.47	4.51833e-50	5.23559e-49	Saci_0995
SACI_RS04755	1942.28	-1.15	7.66726e-21	3.24725e-20	Saci_0996
SACI_RS04760	3402.6	-0.29	0.00452543	0.00749117	Saci_0997
SACI_RS04765	4755.79	-0.29	0.00562079	0.00921747	Saci_0998
prf1	34916.3	-0.11	0.129388	0.174791	Saci_0999
SACI_RS04775	76.9883	1.62	3.69501e-07	8.30019e-07	Saci_1000
SACI_RS11975	72.739	0	0.981342	0.986117	SACI_RS11975
SACI_RS04785	1744.65	-0.03	0.705409	0.764411	Saci_1002
SACI_RS04790	1428.31	4.72	1.52789e-129	1.21919e-127	Saci_1003
SACI_RS04795	65.9937	0.54	0.0841264	0.117024	Saci_1004
SACI_RS04800	9190.42	2.82	1.85685e-75	3.8806e-74	Saci_1005
SACI_RS04805	24919.1	2.39	2.21192e-82	5.4308e-81	Saci_1006
SACI_RS04810	10011.4	1.8	7.64132e-69	1.34143e-67	Saci_1007
SACI_RS04815	15980.2	0.36	0.000176145	0.000333573	Saci_1009
SACI_RS04820	539.327	-0.62	0.000812094	0.00144881	Saci_1010
SACI_RS04825	1135.49	-0.22	0.0453016	0.0658336	Saci_1011
SACI_RS04830	1507.51	-1.12	1.96401e-07	4.48642e-07	Saci_1012
SACI_RS04835	1376.72	-1.68	1.14701e-121	7.06518e-120	Saci_1013
SACI_RS04840	2563.9	-0.25	0.00185232	0.00319581	Saci_1014
SACI_RS04845	8529.41	0.09	0.151775	0.202617	Saci_1015
SACI_RS04850	1132.84	-0.4	6.70012e-06	1.40191e-05	Saci_1016
SACI_RS04855	5585.6	-0.58	6.18693e-05	0.000121151	Saci_1017
SACI_RS04860	6481.92	-1.04	1.46472e-13	4.59985e-13	Saci_1018
SACI_RS04865	160.707	0.33	0.0213831	0.0327699	Saci_1019
SACI_RS04870	4306.48	-1.51	1.85883e-25	9.2704e-25	Saci_1020
SACI_RS04875	26016.6	1.18	1.36774e-22	6.20433e-22	Saci_1021
SACI_RS04880	4163.19	1.14	3.33953e-20	1.39917e-19	Saci_1022
SACI_RS04885	2062.5	-0.11	0.148466	0.198728	Saci_1023
SACI_RS04890	32875.3	1.52	2.79796e-37	2.09014e-36	Saci_1024
SACI_RS04895	1038.54	-1.53	6.20509e-44	5.84077e-43	Saci_1025
SACI_RS04900	1205.4	-1.55	7.84568e-68	1.33719e-66	Saci_1026
SACI_RS04905	8552.95	0.06	0.53042	0.608001	Saci_1027
SACI_RS04910	4441.2	-0.88	1.87483e-15	6.45347e-15	Saci_1028
SACI_RS04915	1371.4	0.45	0.00126977	0.00222797	Saci_1029
SACI_RS04920	1594.2	0.21	0.00737378	0.0119747	Saci_1030
SACI_RS04925	1605.42	-0.26	0.000725432	0.00129816	Saci_1031
SACI_RS04930	3328.44	0.5	6.53374e-12	1.88806e-11	Saci_1032
SACI_RS04935	9689.26	-0.36	3.21099e-06	6.85754e-06	Saci_1033
SACI_RS04940	14042.9	-0.94	7.399e-16	2.59519e-15	Saci_1034
SACI_RS04945	19448.4	-0.61	2.63379e-07	5.96595e-07	Saci_1035
SACI_RS04950	11717.7	-0.35	0.00123963	0.00217945	Saci_1036
SACI_RS04955	19215.3	-0.04	0.676784	0.741001	Saci_1037
SACI_RS04960	21382.4	0.66	4.62841e-12	1.34634e-11	Saci_1038
SACI_RS04965	1611.65	0.23	0.0913236	0.126185	Saci_1039
SACI_RS04970	2240.51	-0.57	8.47367e-07	1.8641e-06	Saci_1040
SACI_RS04975	17381.8	0.46	1.05053e-06	2.29807e-06	Saci_1041
SACI_RS04980	495.575	-1.32	1.63298e-36	1.19695e-35	Saci_1042
SACI_RS04985	2051.85	-0.59	2.37161e-17	8.93426e-17	Saci_1044
SACI_RS04990	18109.3	2.93	6.12507e-36	4.42492e-35	Saci_1045
SACI_RS12045	396.463	-0.08	0.588274	0.663272	SACI_RS12045
SACI_RS04995	1796.23	-0.18	0.127852	0.172972	Saci_1046
SACI_RS05000	24885.5	-0.05	0.567006	0.64301	Saci_1047
SACI_RS05005	104.478	-1.51	1.22365e-16	4.44284e-16	Saci_1048
SACI_RS05010	941.334	-2.07	4.97106e-49	5.61202e-48	Saci_1049
SACI_RS05015	4572.95	-1.02	5.74475e-18	2.22135e-17	Saci_1050
SACI_RS05020	1147.54	-3.61	5.61944e-188	1.31532e-185	Saci_1051
SACI_RS05025	498.782	0.21	0.145516	0.195003	Saci_1052
SACI_RS05030	2126.83	-0.51	1.59774e-06	3.47134e-06	Saci_1053
SACI_RS05035	2095.19	-1.02	9.24571e-13	2.7936e-12	Saci_1054
SACI_RS05040	505.447	-0.66	6.14371e-09	1.53856e-08	Saci_1055
SACI_RS11835	14504.5	0.87	2.64262e-09	6.7185e-09	Saci_1056
SACI_RS05045	6745.46	0.26	6.43392e-05	0.000125707	Saci_1057
SACI_RS05050	689.139	-3.22	1.31476e-57	1.82456e-56	Saci_1058
SACI_RS05055	617.609	-3.45	4.88184e-39	3.86039e-38	Saci_1059
SACI_RS05060	5674.22	-0.45	1.17231e-08	2.88033e-08	Saci_1060
SACI_RS05065	1587.47	-1.87	1.34512e-41	1.14351e-40	Saci_1061
SACI_RS05070	496.29	-0.47	0.000111425	0.000214598	Saci_1062
crn1	2106.61	-0.8	8.55043e-11	2.3326e-10	Saci_1063
SACI_RS05080	1722.58	-0.87	3.83871e-23	1.77338e-22	Saci_1064
SACI_RS05085	446.749	-1.85	1.45044e-44	1.41066e-43	Saci_1065
SACI_RS05090	624.613	-2.72	6.97094e-117	3.94757e-115	Saci_1066
SACI_RS05095	144.097	-1.63	1.22042e-14	4.06921e-14	Saci_1067
SACI_RS05100	56.9218	-3.85	1.95249e-46	2.02218e-45	Saci_1068
SACI_RS05105	4843.79	-2.12	5.26679e-66	8.7225e-65	Saci_1069
SACI_RS05110	3023.92	-0.05	0.591697	0.666275	Saci_1070
SACI_RS05115	4541.83	-0.8	3.22333e-24	1.55668e-23	Saci_1071
SACI_RS05120	2079.62	0.38	0.000139983	0.000268275	Saci_1072
SACI_RS05125	994.912	0.42	0.00421917	0.00701064	Saci_1073
SACI_RS05130	52333	4.69	2.32929e-27	1.24666e-26	Saci_1074
SACI_RS05135	21608.8	1.21	8.47604e-28	4.62821e-27	Saci_1075
SACI_RS05140	6004.39	0.73	1.33748e-05	2.74663e-05	Saci_1076
SACI_RS05145	1912.85	0.4	0.00117396	0.00206812	SACI_RS05145
SACI_RS05150	15642.1	0.54	1.10395e-07	2.57027e-07	Saci_1078
SACI_RS12050	17155.6	6.29	8.26741e-87	2.21579e-85	SACI_RS12050
SACI_RS05155	31415.8	0.38	0.000147988	0.000282656	Saci_1079
SACI_RS05160	6785.59	2.3	2.99926e-96	1.04261e-94	Saci_1080
SACI_RS12215	66.5123	0.41	0.0475607	0.0689169	SACI_RS12215
SACI_RS12220	26.2105	-0.04	0.874479	0.905158	SACI_RS12220
SACI_RS05170	2204.65	-1.42	2.31531e-30	1.40156e-29	Saci_1084
SACI_RS05175	1504.25	0.72	5.1978e-10	1.37628e-09	Saci_1085
SACI_RS05180	3034.8	-0.34	2.00481e-05	4.06167e-05	Saci_1086
SACI_RS05185	3383.5	-0.01	0.924468	0.943329	Saci_1087
SACI_RS05190	136.717	0.78	1.8247e-07	4.17364e-07	Saci_1088
SACI_RS11920	93.1654	0.9	4.54368e-08	1.07717e-07	SACI_RS11920
SACI_RS12135	23.9227	1.57	1.30722e-06	2.84719e-06	SACI_RS12135
SACI_RS05195	2500.56	-1.34	1.57336e-17	5.97195e-17	Saci_1090
SACI_RS05200	194.839	-0.27	0.0253895	0.0384898	Saci_1091
SACI_RS05205	1233.56	1.12	2.55277e-27	1.3642e-26	Saci_1092
SACI_RS05210	628.967	-0.27	0.0220042	0.0336631	Saci_1093
SACI_RS05215	1163.51	0.86	1.89766e-19	7.77441e-19	Saci_1094
SACI_RS05220	6519.16	2.73	9.66368e-37	7.15805e-36	Saci_1095
uvsE	284.738	-0.85	1.79544e-06	3.88555e-06	Saci_1096
SACI_RS05235	594.879	-0.45	0.000542355	0.000981045	Saci_1099
SACI_RS05240	22299.1	-0.5	4.10661e-22	1.83673e-21	Saci_1100
folK	407.905	-0.55	2.23184e-07	5.0883e-07	Saci_1101
SACI_RS05250	305.301	-0.73	9.76515e-07	2.1415e-06	Saci_1102
SACI_RS05255	11727.4	-0.86	8.95371e-16	3.1218e-15	Saci_1103
SACI_RS05260	17552.4	1.62	4.98009e-88	1.39881e-86	Saci_1104
SACI_RS05265	6428.23	2.49	9.8093e-200	3.13095e-197	Saci_1105
SACI_RS05270	4204.23	0.92	6.90069e-15	2.32965e-14	Saci_1106
SACI_RS05275	7819.16	2.12	5.38972e-128	3.94235e-126	Saci_1107
SACI_RS05280	13315.8	-0.45	0.00236276	0.00402897	Saci_1108
SACI_RS05285	25371.7	0.01	0.865053	0.899288	Saci_1109
SACI_RS05290	4053.66	0.51	1.10214e-12	3.30455e-12	Saci_1110
SACI_RS05295	3773.65	-1.16	3.54837e-29	2.03559e-28	Saci_1111
SACI_RS05300	13127.9	-0.16	0.128751	0.174064	Saci_1112
SACI_RS05305	11079.6	-0.47	2.68836e-05	5.3967e-05	Saci_1113
SACI_RS05310	50714.3	0.8	1.38031e-14	4.58492e-14	Saci_1114
SACI_RS05315	6800.88	0.59	7.50304e-11	2.05806e-10	Saci_1115
SACI_RS05320	5693.33	0.24	0.0395454	0.0584607	Saci_1116
glpK	23212	-0.19	0.236971	0.302328	Saci_1117
SACI_RS05330	2063.83	-0.27	0.00148192	0.00257703	Saci_1118
SACI_RS05335	366.832	-0.55	2.52513e-07	5.73091e-07	Saci_1119
SACI_RS05340	2328.38	-0.45	0.00684354	0.0111291	Saci_1120
SACI_RS05345	8210.2	0.2	0.166425	0.220332	Saci_1121
SACI_RS05350	18865.8	1.13	5.86488e-27	3.06879e-26	Saci_1122
SACI_RS05355	34717.5	1.27	3.51687e-21	1.50399e-20	Saci_1123
SACI_RS05360	89.1248	2.01	2.39101e-14	7.82774e-14	Saci_1124
SACI_RS05365	18706.3	0.11	0.187317	0.244488	Saci_1125
SACI_RS05370	1354.89	-0.22	0.0434281	0.0634524	Saci_1126
SACI_RS05375	39711	-1.74	5.49063e-44	5.18215e-43	Saci_1127
SACI_RS05380	5804.14	-0.24	0.0401239	0.0591911	Saci_1128
SACI_RS05385	1154.63	-1.63	1.5272e-83	3.85756e-82	Saci_1129
SACI_RS05390	3802.84	-0.08	0.611355	0.685108	Saci_1130
SACI_RS05395	574.998	-0.86	3.98799e-08	9.48633e-08	Saci_1131
SACI_RS05400	1708.03	0.49	1.12284e-13	3.54524e-13	Saci_1132
SACI_RS05405	980.102	2.45	1.58975e-81	3.82303e-80	Saci_1133
SACI_RS05410	12795.5	-0.39	8.40256e-07	1.84962e-06	Saci_1134
SACI_RS05415	320.886	-1.68	8.16567e-19	3.25422e-18	Saci_1136
SACI_RS05420	4232.99	0.96	1.24514e-55	1.64969e-54	Saci_1137
SACI_RS05425	454.786	-0.14	0.206657	0.267838	Saci_1138
SACI_RS05430	255.179	-1.96	2.18228e-74	4.53373e-73	Saci_1139
SACI_RS11980	19259.7	-1.16	4.04069e-12	1.17831e-11	Saci_1140
SACI_RS05440	1071.81	-1.17	4.93092e-13	1.51598e-12	Saci_1141
SACI_RS05445	5419.53	0.32	0.0403589	0.059463	Saci_1142
SACI_RS05450	4.18181	0.32	0.653449	0.721037	Saci_1143
SACI_RS05455	3.65928	-0.27	0.698183	0.758688	SACI_RS05455
SACI_RS11845	1.81011	0.53	0.613988	0.686752	SACI_RS11845
SACI_RS05460	24.7659	1.01	0.000457251	0.000833544	SACI_RS05460
SACI_RS05465	32100.9	-0.07	0.584444	0.659377	Saci_1147
SACI_RS05470	17024.4	-0.04	0.729537	0.786672	Saci_1148
SACI_RS05475	10178.3	-0.35	0.000439109	0.000803394	Saci_1149
SACI_RS12225	2225.88	0.09	0.322797	0.397245	SACI_RS12225
SACI_RS05480	1436.52	1.09	8.1107e-22	3.58197e-21	Saci_1151
SACI_RS05485	1140.11	0.92	2.91701e-29	1.68448e-28	Saci_1152
SACI_RS05490	1419.47	0.51	4.56574e-11	1.26223e-10	Saci_1153
SACI_RS05495	452.479	-1.11	1.40593e-23	6.63472e-23	Saci_1154
SACI_RS05500	5246.31	-1.16	3.34091e-24	1.61125e-23	Saci_1155
SACI_RS05505	11335.6	-2.62	3.06484e-48	3.34181e-47	Saci_1156
SACI_RS05510	11685.6	-1.08	2.50205e-37	1.87707e-36	Saci_1157
SACI_RS12055	67.3612	0.65	0.00133953	0.00234217	SACI_RS12055
SACI_RS05515	1256.14	0.09	0.21763	0.280403	Saci_1158
SACI_RS05520	1007.49	1.1	1.36796e-27	7.41189e-27	Saci_1159
SACI_RS05525	3361.36	-1.64	5.44633e-32	3.49581e-31	Saci_1160
SACI_RS05530	5514.08	-1.23	2.52498e-36	1.83926e-35	Saci_1161
SACI_RS05535	15155.4	-0.3	0.0860779	0.119454	Saci_1162
SACI_RS05540	597.273	-3.12	3.5973e-65	5.79363e-64	Saci_1163
SACI_RS05545	931.287	-2.93	3.09191e-40	2.53638e-39	Saci_1164
SACI_RS05550	13213.5	-0.46	0.000262577	0.000490638	Saci_1165
SACI_RS05555	4379	-1.47	3.41826e-14	1.10715e-13	Saci_1166
SACI_RS05560	2628.1	-0.3	0.0133838	0.0211098	Saci_1167
SACI_RS05565	564.916	-0.42	0.000644913	0.0011582	Saci_1168
SACI_RS05570	1244.8	3.45	4.45536e-20	1.85781e-19	Saci_1169
msrA	4490.32	-0.23	0.00099187	0.0017606	Saci_1170
SACI_RS05580	1251.2	-0.7	0.00033656	0.0006216	Saci_1171
SACI_RS05585	309.817	-0.37	0.0030284	0.00510943	Saci_1172
SACI_RS05590	370.763	-1.74	3.119e-54	4.01129e-53	Saci_1173
SACI_RS05595	157.672	-2.02	6.22544e-33	4.17128e-32	Saci_1174
SACI_RS05600	72.6646	-1.63	4.5622e-16	1.61146e-15	Saci_1175
SACI_RS05605	215.363	-0.47	0.000174657	0.000330935	Saci_1176
SACI_RS05610	495.181	-0.03	0.804328	0.84909	Saci_1177
SACI_RS05615	5359.51	0.33	0.00035872	0.000661138	Saci_1178
SACI_RS05620	0.123422	0	1		Saci_1179
SACI_RS05625	2721.45	0.12	0.339981	0.416494	Saci_1180
arnS	589.673	-0.15	0.187495	0.244629	Saci_1181
SACI_RS05635	6125.61	0.2	0.0822482	0.114593	Saci_1182
SACI_RS05640	44795.9	0.55	4.3247e-09	1.08535e-08	Saci_1183
SACI_RS05650	575.881	-0.04	0.688813	0.750597	Saci_1185
SACI_RS05655	727.28	0	0.992849	0.994832	Saci_1186
SACI_RS05660	2423.03	0.31	0.000564596	0.0010197	Saci_1187
SACI_RS05665	7486.14	-0.12	0.0801486	0.112023	Saci_1188
SACI_RS05670	3287.39	-1.94	9.76538e-24	4.62079e-23	Saci_1189
purE	1192.63	0.25	0.00670967	0.0109266	Saci_1190
SACI_RS05680	7371.11	0.57	1.39126e-11	3.93927e-11	Saci_1191
SACI_RS05685	2150.74	-0.36	1.17006e-06	2.55318e-06	Saci_1192
SACI_RS05690	5892.52	-2.52	1.24244e-24	6.0755e-24	Saci_1193
SACI_RS12060	12531.7	1.85	3.25236e-09	8.19745e-09	Saci_1194
SACI_RS05695	4958.07	-0.02	0.824114	0.86527	Saci_1195
SACI_RS05700	2569.1	-1.04	1.19379e-52	1.49692e-51	Saci_1196
SACI_RS05705	2185.5	-1.51	4.81953e-45	4.78005e-44	Saci_1197
SACI_RS05710	4705.89	-1.07	1.05071e-33	7.19114e-33	Saci_1198
SACI_RS05715	13310.8	-0.4	0.000272104	0.000507898	Saci_1199
SACI_RS05720	3786.74	-0.5	3.74282e-08	8.92734e-08	Saci_1200
SACI_RS05725	7183.1	-0.63	1.35058e-17	5.14304e-17	Saci_1201
SACI_RS05730	2837.72	-1.43	3.39056e-44	3.23485e-43	Saci_1202
SACI_RS05735	43259.8	-0.6	4.85438e-05	9.55901e-05	Saci_1203
SACI_RS05740	6011.39	1.81	1.23294e-107	5.69587e-106	Saci_1205
SACI_RS05745	5978.9	0.1	0.132477	0.178757	Saci_1206
SACI_RS05750	3398.73	1.54	5.44612e-49	6.12863e-48	Saci_1207
SACI_RS05755	7808.62	0.94	4.03321e-21	1.71852e-20	Saci_1208
SACI_RS05760	7525.92	-0.86	1.38411e-11	3.9222e-11	Saci_1209
SACI_RS05765	38295.4	-0.39	7.23472e-07	1.60057e-06	Saci_1210
SACI_RS05770	47717	-1.32	6.21228e-49	6.92422e-48	Saci_1211
SACI_RS05775	1985.81	2.23	1.22049e-24	5.97649e-24	Saci_1212
SACI_RS05780	7452.19	-0.04	0.617185	0.689888	Saci_1213
acnA	95396.4	-0.5	1.89287e-06	4.09229e-06	Saci_1214
SACI_RS05790	2250.01	-0.97	1.09855e-24	5.3869e-24	Saci_1215
SACI_RS05795	42072.6	2.57	1.66659e-41	1.41338e-40	Saci_1216
SACI_RS05800	7861.23	0.35	0.00498551	0.00821404	Saci_1217
SACI_RS05805	8591.21	1.35	1.35948e-59	1.98881e-58	Saci_1218
SACI_RS05810	10992	1.24	9.6616e-17	3.53353e-16	Saci_1219
SACI_RS05815	27195.8	1.89	1.19881e-45	1.21648e-44	Saci_1220
SACI_RS05820	3178.8	-0.4	0.00305276	0.00514805	Saci_1221
SACI_RS05825	1391.92	-0.87	4.81324e-12	1.39779e-11	Saci_1222
SACI_RS05830	41443.7	1.78	8.9127e-43	7.96247e-42	Saci_1223
SACI_RS05835	5153.73	0.38	4.55656e-08	1.07949e-07	Saci_1224
SACI_RS05840	439.523	-0.53	0.000399192	0.000733034	Saci_1225
SACI_RS05845	5344.55	0.76	1.87097e-10	5.02984e-10	Saci_1226
SACI_RS05850	1373.32	-2.17	8.89875e-38	6.80687e-37	Saci_1227
SACI_RS05855	13621.6	-0.03	0.825877	0.865844	Saci_1228
SACI_RS05860	5278.92	0.57	0.000823985	0.00146928	Saci_1229
tenA	544.62	-0.81	3.28288e-16	1.16426e-15	Saci_1230
SACI_RS05870	667.872	-1.7	7.10336e-22	3.14105e-21	Saci_1231
SACI_RS05875	2515.5	0.34	0.00128618	0.0022545	Saci_1232
SACI_RS05880	235.967	-0.27	0.0121723	0.0193117	Saci_1233
SACI_RS05885	377.624	-0.6	6.36244e-07	1.41294e-06	Saci_1234
SACI_RS05890	3311.95	3.59	8.2531e-78	1.81104e-76	Saci_1235
SACI_RS05895	7661.33	3.58	7.62742e-122	4.78212e-120	Saci_1236
SACI_RS05900	7574.76	-0.86	6.77614e-06	1.41698e-05	Saci_1237
SACI_RS05905	159.534	-0.1	0.481628	0.562353	Saci_1238
SACI_RS05910	5442.35	1.09	1.20189e-22	5.45903e-22	Saci_1239
SACI_RS05915	5197.26	-2.33	8.95719e-112	4.36788e-110	Saci_1240
SACI_RS05920	2996.35	-1.13	2.65213e-29	1.53657e-28	Saci_1241
SACI_RS05925	4457.03	0.03	0.83796	0.87614	Saci_1242
SACI_RS05930	849.465	-0.96	8.78192e-31	5.38103e-30	Saci_1243
SACI_RS05935	385.301	-2.05	6.80387e-89	1.94215e-87	Saci_1244
mvaD	831.874	-0.74	4.17642e-11	1.16192e-10	Saci_1245
SACI_RS05945	1748.61	-1.42	1.70454e-83	4.27474e-82	Saci_1246
SACI_RS05950	1027.37	-0.68	1.37034e-08	3.35749e-08	Saci_1247
SACI_RS05955	10718	1.87	6.83383e-41	5.69919e-40	Saci_1248
SACI_RS05960	6327.42	-0.09	0.140017	0.188208	Saci_1249
SACI_RS05965	4146.4	-1.08	2.3207e-19	9.45241e-19	Saci_1250
SACI_RS05970	132.32	0.11	0.382453	0.461282	Saci_1251
SACI_RS05975	1704.11	0.79	1.99856e-16	7.16014e-16	Saci_1252
SACI_RS05980	2004.64	-0.41	1.43078e-07	3.30492e-07	Saci_1253
SACI_RS05985	431.145	1.02	2.98085e-09	7.56196e-09	Saci_1254
SACI_RS05990	6654.14	1.04	1.41492e-09	3.66896e-09	Saci_1255
SACI_RS05995	2776.28	0.34	0.00163054	0.00282707	Saci_1256
SACI_RS06000	406.508	-0.65	1.01652e-08	2.50281e-08	Saci_1257
SACI_RS06005	1.85036	0.83	0.403852	0.484098	Saci_1258
SACI_RS06010	1921.22	0.17	0.455549	0.536722	SACI_RS06010
SACI_RS06015	8649.93	-0.77	6.12328e-07	1.36241e-06	Saci_1259
SACI_RS06020	690.906	-0.59	1.83671e-11	5.16722e-11	Saci_1260
thrS	5028.41	-0.88	9.08142e-14	2.88812e-13	Saci_1261
SACI_RS06030	589.852	-0.07	0.470125	0.55057	Saci_1262
SACI_RS06035	726.321	0.31	0.0020169	0.00346615	Saci_1264
SACI_RS06040	9920.57	-0.59	2.17387e-05	4.389e-05	Saci_1265
sucD	11470.9	0.07	0.568432	0.644211	Saci_1266
SACI_RS06050	1517.52	0.65	2.91225e-13	9.05661e-13	Saci_1267
SACI_RS06055	50.3879	2.08	8.13233e-16	2.84672e-15	Saci_1268
SACI_RS06060	1111.23	0.93	6.61598e-19	2.64564e-18	Saci_1269
SACI_RS06065	72.5126	-1.72	6.68787e-21	2.83588e-20	Saci_1270
SACI_RS06070	79468.3	-0.89	7.78949e-10	2.04401e-09	Saci_1271
SACI_RS06075	261190	-0.31	0.000392586	0.000722038	Saci_1272
SACI_RS06080	295.985	0.68	0.00581999	0.00953522	Saci_1273
SACI_RS06085	17154.2	-1.95	6.87516e-22	3.04782e-21	Saci_1274
SACI_RS11640	752.31	-0.73	1.60456e-14	5.30472e-14	SACI_RS11640
SACI_RS06090	10178	-0.28	0.00046973	0.000854962	Saci_1275
SACI_RS06095	6900.43	0	0.990154	0.993395	Saci_1276
SACI_RS06100	8032.14	0.25	0.0339723	0.0506699	Saci_1277
SACI_RS06105	172.485	-0.52	0.0179781	0.02777	Saci_1278
priS	700.902	-1.7	7.93447e-29	4.46441e-28	Saci_1279
SACI_RS06115	2662.94	-0.59	2.39811e-15	8.22243e-15	Saci_1280
SACI_RS06120	1381.55	-0.95	1.58197e-50	1.84528e-49	Saci_1281
SACI_RS06125	3624.82	0.24	0.0136022	0.0214158	Saci_1282
SACI_RS06130	413.505	-0.41	7.80288e-05	0.000151442	Saci_1283
rnz	489.348	-0.87	6.21121e-07	1.3811e-06	Saci_1284
SACI_RS06140	537.475	0.77	2.82037e-08	6.81041e-08	Saci_1285
SACI_RS06145	519.545	1.56	4.24017e-06	8.97903e-06	Saci_1286
thpR	1470.33	0.3	1.09585e-05	2.26859e-05	Saci_1287
SACI_RS06155	2172.23	-0.39	1.34245e-07	3.11112e-07	Saci_1288
SACI_RS06160	516.26	0.09	0.538869	0.615474	Saci_1289
SACI_RS06165	1452.86	-1.81	1.66793e-23	7.80811e-23	Saci_1290
SACI_RS06170	5.85732	-0.73	0.29277	0.365806	Saci_1291
SACI_RS12235	8.53445	0.3	0.51367	0.592865	SACI_RS12235
SACI_RS06180	4404.76	1.81	8.63587e-22	3.79957e-21	Saci_1293
SACI_RS06185	6065.17	2.32	2.80317e-44	2.68906e-43	Saci_1294
SACI_RS06190	978.033	-0.33	0.0546524	0.0782563	Saci_1295
SACI_RS06195	1458.4	-1.45	2.56325e-70	4.68728e-69	Saci_1296
SACI_RS06200	907.415	-3.37	1.75929e-149	1.99254e-147	SACI_RS06200
SACI_RS06205	1772.58	3.06	3.48984e-34	2.39781e-33	Saci_1298
SACI_RS06210	390717	-2.42			Saci_1299
SACI_RS06215	213911	-3.25			Saci_1300
rpiA	3656.58	0.14	0.101863	0.139703	Saci_1301
SACI_RS06225	7706.52	-0.5	0.00113415	0.00200202	Saci_1302
SACI_RS06230	5.31579	1.2	0.0849699	0.11815	Saci_1303
SACI_RS06240	877.889	0.65	0.000233283	0.000437296	Saci_1305
pyrH	3305.19	0.57	1.62104e-07	3.72478e-07	Saci_1306
SACI_RS06250	14098.3	1.12	9.86505e-10	2.5771e-09	Saci_1307
SACI_RS06255	1461.26	0.13	0.155721	0.207193	Saci_1308
SACI_RS06260	1937.99	-1.83	1.1237e-90	3.37206e-89	Saci_1309
SACI_RS06265	12720.9	0.1	0.286067	0.358323	Saci_1310
SACI_RS06270	15483.7	1.21	1.21956e-39	9.70945e-39	Saci_1311
SACI_RS06275	42762.4	1.44	1.82387e-30	1.11367e-29	Saci_1314
SACI_RS06280	19377	0.17	0.0693719	0.0980008	Saci_1315
SACI_RS06285	14320.5	0.72	1.96004e-08	4.75255e-08	Saci_1316
SACI_RS06290	46177.6	2	4.16205e-40	3.38263e-39	Saci_1317
SACI_RS06295	477.265	0.28	0.023674	0.0360448	Saci_1319
SACI_RS06300	23465.5	0.07	0.6418	0.711513	Saci_1320
SACI_RS06305	4000.12	1.21	3.56107e-23	1.64729e-22	Saci_1321
rgy	18754.1	-1.41	2.55655e-13	7.96455e-13	Saci_0839
albA	97026.7	0.44	7.63733e-06	1.59327e-05	Saci_1322
SACI_RS06320	6411.48	0.31	0.00432194	0.00717463	Saci_1323
SACI_RS06325	110.905	0.82	0.000321522	0.000595078	Saci_1324
SACI_RS06330	336.773	-0.39	0.0012743	0.00223481	Saci_1325
SACI_RS06335	2990.69	-0.27	0.0128921	0.02038	Saci_1326
SACI_RS06340	145.427	0.02	0.888618	0.91655	Saci_1327
SACI_RS06345	379.945	-0.42	0.00229426	0.00391597	Saci_1328
gatC	1874.47	0.22	0.00924503	0.0148759	Saci_1329
gatA	11064.9	-0.44	5.97471e-06	1.25687e-05	Saci_1330
twy1	18696.1	-0.48	1.28069e-05	2.63569e-05	Saci_1331
SACI_RS06365	5740.11	-0.6	1.49765e-09	3.87491e-09	Saci_1332
SACI_RS06370	1938.36	-0.12	0.278423	0.349497	Saci_1333
dph5	622.026	-0.96	2.39224e-14	7.82774e-14	Saci_1334
SACI_RS06380	1437	-0.23	0.00754997	0.0122438	Saci_1335
SACI_RS06385	6204.23	-1.55	5.32107e-26	2.69975e-25	Saci_1336
SACI_RS06390	4277.7	0.57	3.48578e-12	1.02073e-11	Saci_1337
SACI_RS06395	2467.31	-1.34	3.60945e-58	5.08946e-57	Saci_1338
SACI_RS06400	30706.8	-0.83	1.19807e-16	4.35447e-16	Saci_1339
SACI_RS06405	1393.77	-3.75	3.29223e-63	5.23032e-62	Saci_1340
SACI_RS06410	5438.32	-3.77	1.79936e-117	1.05293e-115	Saci_1341
SACI_RS06415	14664.9	0.64	0.000547111	0.000989139	Saci_1342
SACI_RS06420	812.386	-0.62	4.44216e-13	1.37172e-12	Saci_1343
SACI_RS06425	6913.22	-0.78	2.74259e-23	1.27035e-22	Saci_1344
SACI_RS06430	847.575	-1.91	2.4582e-77	5.26265e-76	Saci_1345
SACI_RS06435	8490.52	-0.62	2.75645e-11	7.69919e-11	Saci_1346
SACI_RS06440	15450	-0.59	3.73034e-08	8.90363e-08	Saci_1347
SACI_RS06445	26251.3	1.1	8.85321e-32	5.63109e-31	Saci_1348
gatD	5424.12	-0.37	1.52497e-05	3.11471e-05	Saci_1349
gatE	11722.3	0.01	0.869325	0.902217	Saci_1350
SACI_RS06460	916.687	-1.27	2.12035e-51	2.56708e-50	Saci_1351
SACI_RS06465	6114.77	-0.23	0.0067842	0.0110377	Saci_1352
SACI_RS06470	90050.3	-0.24	0.0717969	0.101155	Saci_1353
SACI_RS06475	1001.44	-1.67	3.1009e-49	3.52339e-48	Saci_1354
SACI_RS06480	23635.5	0.36	0.000987106	0.00175302	Saci_1355
SACI_RS06485	29479.9	0.72	1.03581e-22	4.7108e-22	Saci_1356
SACI_RS06490	9479.96	0.69	3.50168e-20	1.46536e-19	Saci_1357
SACI_RS06495	14793.4	-0.93	1.34191e-17	5.11556e-17	Saci_1358
hmgA	14112.7	-4.31	3.61913e-106	1.58835e-104	Saci_1359
SACI_RS06505	5341.85	-4.82	3.23303e-34	2.23448e-33	Saci_1360
SACI_RS06510	22297.3	-4.75	3.53407e-24	1.70207e-23	Saci_1361
SACI_RS06515	33310.4	-4.24	1.72141e-15	5.94283e-15	Saci_1362
speD	15248.8	-0.47	3.22947e-09	8.14559e-09	Saci_1363
SACI_RS06525	571.375	-1.78	6.39802e-22	2.83988e-21	Saci_1364
SACI_RS06530	16.5449	0.82	0.0345632	0.0514855	Saci_1365
SACI_RS06535	4714.3	0.11	0.442316	0.523591	Saci_1366
SACI_RS06540	828.08	-0.93	1.37427e-11	3.89746e-11	Saci_1367
SACI_RS06545	17780.1	-0.04	0.780341	0.830236	Saci_1368
SACI_RS06550	15733.8	-0.32	0.028837	0.0433234	Saci_1369
SACI_RS06555	2790.08	0.88	8.79762e-37	6.53033e-36	Saci_1370
SACI_RS06560	3291.79	-0.01	0.859683	0.895121	Saci_1371
SACI_RS06565	23897	-1.22	6.48433e-17	2.39144e-16	Saci_1372
SACI_RS06570	19092.7	-1.15	4.80331e-12	1.39606e-11	Saci_1373
cdvA	22265.7	-0.83	3.43557e-08	8.23927e-08	Saci_1374
SACI_RS06580	1413.69	-0.66	0.00484094	0.00799461	Saci_1376
eno	8390.51	0.39	2.06977e-05	4.18603e-05	Saci_1377
SACI_RS06590	53.7945	0.18	0.435446	0.516678	Saci_1378
SACI_RS06595	3056.46	-0.26	0.0117211	0.0186466	Saci_1379
SACI_RS06600	1503	-0.9	3.801e-20	1.58873e-19	Saci_1380
gcvPB	3006.88	-1.31	2.29024e-35	1.62445e-34	Saci_1381
gcvPA	3119.37	-1.23	4.43587e-36	3.21784e-35	Saci_1382
gcvT	6481.15	0.29	0.000906687	0.00161511	Saci_1383
gcvH	3849.75	0.4	2.35136e-06	5.0555e-06	Saci_1384
SACI_RS06625	5121.67	-0.27	0.000928435	0.00165217	Saci_1385
SACI_RS06630	2616.63	-0.68	4.89393e-09	1.22645e-08	Saci_1386
SACI_RS06635	12980.4	0.25	0.0140748	0.0221005	Saci_1387
sufC	59668	1.21	7.80584e-27	4.0482e-26	Saci_1388
sufB	65467.6	0.14	0.155016	0.206551	Saci_1389
SACI_RS06650	8170.35	-2.35	1.46624e-107	6.68566e-106	Saci_1390
SACI_RS06655	1038.16	1.12	1.67954e-08	4.10073e-08	Saci_1391
SACI_RS06660	11.3598	1.25	0.0141179	0.0221484	Saci_1392
SACI_RS06665	8414.07	-0.34	0.00248264	0.00422109	Saci_1393
SACI_RS06670	14.6217	0.67	0.0901327	0.124745	Saci_1395
SACI_RS06675	5599.27	-0.52	1.33654e-05	2.74663e-05	Saci_1396
SACI_RS06680	383.193	-0.72	0.000242598	0.000454272	Saci_1397
SACI_RS06685	7778.19	-0.29	0.018673	0.0287674	Saci_1398
SACI_RS06690	17494.1	0.7	1.77041e-09	4.56716e-09	Saci_1399
SACI_RS06695	1879.11	-1.87	4.96206e-94	1.61313e-92	Saci_1400
SACI_RS06700	1.99302e+06	4.83	1.85015e-275	3.24793e-272	Saci_1401
SACI_RS06705	446.98	0.62	1.59005e-05	3.24197e-05	Saci_1402
SACI_RS06710	7047.47	0	0.971092	0.977776	Saci_1403
SACI_RS06715	8162.68	0.62	1.47664e-16	5.33384e-16	Saci_1404
SACI_RS06720	1191.62	-0.01	0.953123	0.965219	Saci_1405
SACI_RS06725	1328.07	0.06	0.305176	0.378479	Saci_1406
SACI_RS06730	1211.54	-0.08	0.503292	0.583572	Saci_1407
argF	3421.73	0.65	1.0481e-12	3.14789e-12	Saci_1408
SACI_RS06740	2403.13	-1.11	1.97398e-21	8.58817e-21	Saci_1409
SACI_RS06745	1184.54	-0.89	6.09242e-16	2.14549e-15	Saci_1410
asd	18032.9	-0.04	0.594678	0.669203	Saci_1411
SACI_RS06755	8048.41	-0.73	1.2773e-15	4.43144e-15	Saci_1412
thrC	4510.95	-1.63	1.10487e-57	1.53937e-56	Saci_1413
SACI_RS06765	1387.34	-0.8	2.73337e-10	7.2869e-10	Saci_1414
SACI_RS06770	682.347	0.39	0.00299919	0.00506501	Saci_1415
SACI_RS06775	37070.9	-1.08	7.93888e-08	1.85575e-07	Saci_1416
ppsA	26219.4	-0.32	0.000189474	0.000357657	Saci_1417
SACI_RS06785	645.43	-0.11	0.318414	0.392677	Saci_1418
SACI_RS06790	5390.58	-0.47	6.16468e-10	1.62494e-09	Saci_1419
SACI_RS06795	2889.44	1.27	1.46729e-27	7.92563e-27	Saci_1420
SACI_RS06800	12169.3	-2.21	7.64964e-202	2.68579e-199	Saci_1421
trpA	3555.83	-3.95	2.74539e-196	7.41466e-194	Saci_1422
trpD	4264.65	-4.94	4.5658e-274	5.34351e-271	Saci_1423
SACI_RS06815	1750.27	-4.56	4.0717e-285	1.42957e-281	Saci_1424
SACI_RS06820	2727.98	-3.38	8.26894e-188	1.81452e-185	Saci_1425
SACI_RS06825	1065.89	-1.75	1.60099e-31	1.00376e-30	Saci_1426
trpC	3186.7	-0.49	6.08242e-07	1.35418e-06	Saci_1427
SACI_RS06835	7582	0.1	0.218809	0.281715	Saci_1428
SACI_RS06840	10788.5	-0.77	1.50706e-14	4.99648e-14	Saci_1430
SACI_RS06845	1064.3	-1.1	5.02188e-23	2.31389e-22	Saci_1431
SACI_RS06850	316.892	-0.7	1.51657e-08	3.71318e-08	Saci_1432
SACI_RS06855	238.197	-0.77	2.09625e-09	5.37615e-09	Saci_1433
SACI_RS11925	342.547	0.02	0.887837	0.916351	Saci_1434
SACI_RS06865	1970.22	0.42	0.00623313	0.0101789	Saci_1435
SACI_RS12245	456.957	-2.54	9.90102e-97	3.51136e-95	SACI_RS12245
SACI_RS12250	306.366	-2.13	2.64631e-62	4.14785e-61	SACI_RS12250
SACI_RS06870	2350.26	-2.08	4.10588e-123	2.71995e-121	Saci_1436
glgX	3458.99	-2.21	1.72121e-73	3.37607e-72	Saci_1439
treZ	3907.89	-1.38	1.98418e-43	1.82846e-42	Saci_1440
SACI_RS06885	131.819	-0.58	4.60299e-05	9.07418e-05	Saci_1441
SACI_RS06890	7.19124	0.2	0.687189	0.749577	Saci_1442
SACI_RS06895	7441.75	0.21	0.0302912	0.0454303	Saci_1443
SACI_RS06900	50.5573	1.36	9.44805e-09	2.33442e-08	SACI_RS06900
SACI_RS11930	4.08523	0.74	0.314741	0.388284	SACI_RS11930
SACI_RS06905	87.8531	1.52	1.64244e-14	5.42484e-14	Saci_1445
SACI_RS12065	26.0043	0.95	0.00188689	0.00324908	Saci_1446
SACI_RS06910	3597.29	-0.76	7.03472e-23	3.22019e-22	Saci_1447
SACI_RS06915	2595.48	0.44	0.00229251	0.00391488	Saci_1448
SACI_RS06920	14226.1	-0.4	8.44995e-05	0.00016382	Saci_1449
SACI_RS11660	23.3614	0.96	0.00840113	0.0135616	Saci_1450
SACI_RS06925	181.828	0.16	0.208117	0.269432	Saci_1451
SACI_RS06930	1157.91	-0.06	0.69209	0.753233	Saci_1452
SACI_RS06935	12.8848	-0.11	0.796337	0.843675	Saci_1453
SACI_RS06940	447.786	-0.19	0.0988633	0.135855	Saci_1454
alaS	13378.5	-0.3	6.30495e-05	0.000123324	Saci_1455
rpl12p	60955.4	0.97	9.69612e-42	8.30319e-41	Saci_1456
SACI_RS06955	56166.2	0.51	1.39218e-07	3.2221e-07	Saci_1457
SACI_RS06960	53144.9	0.76	1.35993e-14	4.52152e-14	Saci_1458
SACI_RS06965	33290.8	1.06	1.77788e-28	9.87681e-28	Saci_1459
SACI_RS06970	5852.68	-0.8	1.33447e-09	3.46804e-09	Saci_1460
SACI_RS06975	832.839	-0.53	1.57517e-05	3.21349e-05	Saci_1461
ftsY	7915.31	-1.56	7.9248e-56	1.05795e-54	Saci_1462
pfdA	12224.1	-0.27	0.00242541	0.00412778	Saci_1463
SACI_RS06990	4735.33	0.22	0.0220438	0.033709	Saci_1464
SACI_RS06995	6677.59	0.1	0.471276	0.551366	Saci_1465
SACI_RS07000	14876	-0.3	0.105358	0.144272	Saci_1466
SACI_RS07005	1322.63	-0.18	0.264611	0.333351	Saci_1467
SACI_RS07010	20282.3	0.27	0.00774125	0.0125483	Saci_1468
SACI_RS07015	15784.8	-0.02	0.907708	0.929551	Saci_1469
SACI_RS07020	6803.68	0.42	1.39235e-05	2.85547e-05	Saci_1470
SACI_RS07025	42073.8	1.23	7.64268e-45	7.49538e-44	Saci_1471
SACI_RS07030	1159.25	-2.21	3.91311e-52	4.87196e-51	Saci_1472
SACI_RS07035	609.099	-0.99	3.17522e-18	1.23869e-17	Saci_1473
SACI_RS07040	507.82	-0.52	1.33772e-05	2.74663e-05	Saci_1474
SACI_RS07045	5904.75	-1.1	3.87728e-31	2.4009e-30	Saci_1475
SACI_RS12070	11.2443	-0.14	0.71955	0.778293	Saci_1476
SACI_RS07050	2161.71	0.59	0.000603323	0.00108518	Saci_1477
SACI_RS12075	622.271	0.21	0.0384996	0.0570347	Saci_1478
moaA	2475.62	-2.32	4.47786e-102	1.8071e-100	Saci_1479
SACI_RS07060	5689.88	-0.43	1.66846e-07	3.82874e-07	Saci_1480
folE	6949.19	-1.05	4.52659e-14	1.46208e-13	Saci_1481
SACI_RS07070	2263.91	-0.49	4.47563e-08	1.06319e-07	Saci_1482
glnA	7988.82	-0.81	6.28526e-06	1.31983e-05	Saci_1483
SACI_RS07080	3528.94	0.01	0.947965	0.962216	Saci_1484
SACI_RS07085	6772.48	0.16	0.0740623	0.104096	Saci_1485
SACI_RS07090	384.1	-1.15	1.55226e-28	8.63705e-28	Saci_1486
SACI_RS07095	347.273	-1.48	4.34412e-47	4.59404e-46	Saci_1487
SACI_RS07100	2258.84	-1.67	3.97698e-45	3.95558e-44	Saci_1488
SACI_RS07105	8632.89	-0.97	6.32915e-32	4.05504e-31	Saci_1489
SACI_RS07110	2283.5	0.17	0.287366	0.359566	Saci_1490
SACI_RS07115	720.025	0.05	0.57955	0.654697	Saci_1491
SACI_RS07120	356.016	-1.15	1.59541e-23	7.48861e-23	Saci_1492
SACI_RS07125	4016.21	-1.27	5.78066e-11	1.5881e-10	Saci_1493
SACI_RS07130	3442.97	-0.56	0.00129785	0.00227382	Saci_1494
SACI_RS07135	832.819	-1.94	7.38812e-30	4.36695e-29	Saci_1495
SACI_RS07140	8169.63	0.11	0.561552	0.638061	Saci_1496
SACI_RS11670	759.338	-1.64	2.07899e-20	8.75222e-20	SACI_RS11670
SACI_RS07145	599.973	-0.6	8.77144e-13	2.65716e-12	Saci_1497
SACI_RS07150	212.822	-1.18	2.84383e-14	9.27083e-14	Saci_1498
SACI_RS07155	2226.06	-1.57	3.38846e-37	2.52588e-36	Saci_1499
SACI_RS07160	3626.23	-2.21	4.22625e-83	1.04846e-81	Saci_1500
SACI_RS11675	1604.14	0.74	2.0449e-09	5.24828e-09	Saci_1501
SACI_RS07165	12440.8	1	1.26577e-25	6.36691e-25	Saci_1502
SACI_RS07170	4040.11	-0.32	0.000429063	0.000785422	Saci_1503
SACI_RS07175	9489.26	-1.04	1.44039e-15	4.98246e-15	Saci_1504
SACI_RS07180	2049.43	0.55	0.00122443	0.0021538	Saci_1505
SACI_RS07185	1946.94	-0.61	4.98531e-07	1.11487e-06	Saci_1506
SACI_RS07190	44510.5	0.24	3.38316e-06	7.22084e-06	Saci_1507
SACI_RS07195	1667.25	-0.37	1.56739e-05	3.19948e-05	Saci_1508
SACI_RS07200	1343.25	-3.06	1.01952e-160	1.49148e-158	Saci_1509
pheT	6636.06	-2.61	1.40494e-81	3.40188e-80	Saci_1510
SACI_RS07210	13478	-1.24	3.3539e-65	5.477e-64	Saci_1511
SACI_RS07215	17122.4	0.63	2.75555e-16	9.8121e-16	Saci_1512
map	6526.78	0.31	5.45749e-06	1.15013e-05	Saci_1513
SACI_RS07225	50323.8	-0.9	2.20201e-26	1.13196e-25	Saci_1514
SACI_RS07230	5733.98	-1.13	7.66323e-27	3.98012e-26	Saci_1515
rrf	1610.48	0.21	0.628204	0.699687	Saci_1516
SACI_RS07240	2888.43	-1.91	1.35663e-90	4.03656e-89	Saci_1517
SACI_RS07245	1696.34	-2.44	8.41665e-102	3.35805e-100	Saci_1518
SACI_RS07250	11542.3	-0.83	8.62614e-12	2.47236e-11	Saci_1519
rpl7ae	37138.5	2.02	1.65237e-101	6.51851e-100	Saci_1520
SACI_RS07260	25610.3	0.86	5.59595e-12	1.61974e-11	Saci_1521
SACI_RS07265	27.1582	1.62	3.52736e-08	8.44785e-08	Saci_1522
SACI_RS07270	2849.21	0.13	0.17617	0.231487	Saci_1523
SACI_RS07275	971.137	0.47	5.8594e-06	1.23336e-05	Saci_1524
SACI_RS07280	778.472	0.81	1.99303e-11	5.59356e-11	Saci_1525
SACI_RS07285	459.02	2.61	8.14343e-49	9.01943e-48	Saci_1526
SACI_RS11860	357.854	1.02	1.81531e-16	6.54369e-16	Saci_1527
SACI_RS07290	551.889	1.44	4.55397e-11	1.25997e-10	Saci_1528
SACI_RS07295	1153.21	2.24	6.84939e-36	4.92791e-35	Saci_1529
SACI_RS07300	5.5288	1.31	0.0379572	0.0563262	SACI_RS07300
SACI_RS12255	1440.91	0.8	4.75823e-08	1.12499e-07	SACI_RS12255
SACI_RS12260	1193.29	1.24	1.17787e-13	3.71563e-13	Saci_1532
SACI_RS07310	3611.31	-0.25	0.0390477	0.0577735	Saci_1534
SACI_RS07315	1773.37	-3.88	3.16603e-92	9.92492e-91	Saci_1535
SACI_RS07320	5064.27	-2.35	1.61792e-68	2.78456e-67	Saci_1536
SACI_RS07325	15854.2	-1.02	4.88786e-26	2.48354e-25	Saci_1537
SACI_RS07330	7822.36	-1.18	7.91255e-52	9.71362e-51	Saci_1538
SACI_RS07335	13650	-0.7	1.44829e-17	5.50318e-17	Saci_1539
SACI_RS07340	1093.45	-1.21	7.29701e-15	2.45871e-14	Saci_1540
SACI_RS07345	407.543	0.64	1.80363e-07	4.13081e-07	Saci_1541
priL	722	-0.87	1.44641e-10	3.91849e-10	Saci_1542
metG	17411.6	0.48	1.74378e-10	4.70231e-10	Saci_1544
SACI_RS07360	25920.4	-1.21	1.08496e-15	3.7753e-15	Saci_1545
SACI_RS07365	1961.42	0.03	0.779023	0.829338	Saci_1546
SACI_RS07370	11334.4	0.08	0.447261	0.528376	Saci_1547
SACI_RS07375	66636.5	0.29	0.00196784	0.00338348	Saci_1548
SACI_RS07380	52087.9	-0.18	0.0559886	0.0800064	Saci_1549
SACI_RS07385	9088.31	-0.66	1.91454e-11	5.37757e-11	Saci_1550
SACI_RS07390	1075.77	-0.87	1.01814e-08	2.50505e-08	Saci_1551
SACI_RS07395	27489.1	0.52	1.82211e-08	4.43166e-08	Saci_1552
proS	12131.9	-0.09	0.372311	0.450443	Saci_1553
SACI_RS07405	6717.13	-0.57	5.77919e-11	1.5881e-10	Saci_1554
pdxS	23118.8	0.54	2.97898e-07	6.72616e-07	Saci_1555
pdxT	14312.9	0.4	0.00169656	0.00294009	Saci_1556
SACI_RS07420	16051.4	-0.21	0.00182769	0.00315488	Saci_1557
SACI_RS07425	1446.95	0.67	2.7584e-12	8.11117e-12	Saci_1558
ilvC	10150.8	0.07	0.4588	0.539828	Saci_1559
SACI_RS07435	2255.11	-0.35	0.0265485	0.0401257	Saci_1560
SACI_RS07440	9593.77	-0.32	0.024571	0.0373136	Saci_1561
SACI_RS07445	337.917	-1.7	5.45057e-35	3.82739e-34	Saci_1562
SACI_RS07450	746.104	-0.38	1.46193e-05	2.99116e-05	Saci_1563
SACI_RS07455	8497.59	0.91	2.01818e-33	1.37322e-32	Saci_1564
SACI_RS07460	499.434	-0.72	5.33682e-10	1.41096e-09	Saci_1565
SACI_RS07465	333.385	1.39	2.50933e-14	8.20323e-14	Saci_1566
SACI_RS07470	5292.02	1.37	3.74253e-40	3.04873e-39	Saci_1567
SACI_RS07480	749.449	-0.89	4.76635e-10	1.2649e-09	Saci_1569
SACI_RS07485	1317.98	-1.95	6.27259e-46	6.3835e-45	Saci_1570
SACI_RS07490	2830.78	-0.75	2.19812e-14	7.20598e-14	Saci_1571
SACI_RS07500	897.207	0.24	0.00417594	0.00694539	Saci_1573
hisC	2477.88	-1.4	5.137e-46	5.28915e-45	Saci_1574
hisG	1848.83	-1.56	6.37779e-82	1.55503e-80	Saci_1575
hisA	1088.45	-1.84	1.5414e-56	2.08953e-55	Saci_1576
hisBd	995.44	-1.03	9.41814e-33	6.23907e-32	Saci_1577
hisF	907.356	-1.98	4.51571e-30	2.69637e-29	Saci_1578
hisD	1494.29	-1.8	9.83531e-85	2.55791e-83	Saci_1579
hisE	191.282	-2.34	2.43502e-61	3.73334e-60	Saci_1580
hisH	491.25	-2.68	3.4414e-92	1.06927e-90	Saci_1581
hisI	239.253	-2.88	2.10172e-106	9.34067e-105	Saci_1582
SACI_RS07550	12759.4	0.17	0.096036	0.132332	Saci_1583
serS	22926.2	0.51	1.0307e-10	2.80961e-10	Saci_1584
SACI_RS07560	92442.4	0.17	0.107162	0.146627	Saci_1585
SACI_RS07565	14430.5	1.14	9.50128e-38	7.23622e-37	Saci_1586
SACI_RS07570	17486.6	0.84	7.70196e-14	2.45609e-13	Saci_1587
SACI_RS07575	2416.58	-0.35	0.0149371	0.0233708	Saci_1588
SACI_RS07580	2187.83	-0.89	8.31463e-17	3.05044e-16	Saci_1589
SACI_RS07585	2913.14	-0.34	0.00339972	0.00568943	Saci_1590
SACI_RS07590	2260.44	0.02	0.907226	0.929551	Saci_1591
SACI_RS07595	565.581	-1.52	4.55201e-35	3.20283e-34	Saci_1592
SACI_RS07600	1483.69	-1.09	4.08509e-32	2.64627e-31	Saci_1593
SACI_RS07605	1041.29	-1	9.42329e-23	4.2912e-22	Saci_1594
pyrI	1700.21	-0.66	1.15978e-10	3.1517e-10	Saci_1595
pyrB	3136.77	-0.25	0.000530444	0.00096148	Saci_1596
pyrE	59.9912	-0.74	0.000161879	0.000308053	Saci_1597
SACI_RS07625	74.9008	-0.67	0.0005109	0.000927492	Saci_1598
SACI_RS07630	443.751	-0.17	0.165035	0.218573	Saci_1599
SACI_RS07635	7233.86	-0.19	0.058791	0.0837385	Saci_1600
SACI_RS07640	1129.67	-1.16	1.37576e-31	8.70324e-31	Saci_1601
SACI_RS07645	169.77	-1.1	1.14566e-10	3.11815e-10	Saci_1602
SACI_RS07650	1755.2	-0.9	9.80396e-18	3.75783e-17	Saci_1603
SACI_RS07655	1248.07	-0.08	0.528798	0.606351	Saci_1604
SACI_RS07660	1583.02	-0.58	3.5118e-11	9.78566e-11	Saci_1605
SACI_RS07670	472.436	-1.45	2.44727e-05	4.92399e-05	Saci_1607
purS	99.3329	-1.67	9.12782e-08	2.12801e-07	Saci_1608
purQ	212.794	-2.06	6.79495e-13	2.07814e-12	SACI_RS07680
purL	1344.69	-2.08	1.52459e-18	6.02121e-18	Saci_1610
purF	1121.21	-1.91	6.16923e-29	3.51056e-28	Saci_1611
SACI_RS07695	2330.21	-1.17	3.46019e-21	1.48155e-20	Saci_1612
purD	3394.41	-1.08	2.08788e-13	6.52765e-13	Saci_1613
purM	1893.4	-1.25	1.8521e-11	5.20635e-11	Saci_1614
SACI_RS07710	58648.7	0.7	2.05469e-12	6.08777e-12	Saci_1615
SACI_RS07715	1288.48	-0.68	0.00241317	0.00410895	Saci_1616
SACI_RS07720	3955.05	-2.34	1.22622e-34	8.57623e-34	Saci_1617
argH	3721.9	-2.36	1.06958e-41	9.137e-41	Saci_1618
carA	10562.6	-0.1	0.491303	0.572127	Saci_1619
carB	24136.2	-0.86	3.20589e-08	7.69896e-08	Saci_1620
SACI_RS07745	2555.36	-0.22	0.0207067	0.0318029	Saci_1622
SACI_RS07750	849.981	-0.38	0.000303019	0.000562612	Saci_1623
SACI_RS07755	3785.9	0.63	9.28724e-18	3.56366e-17	Saci_1624
SACI_RS07760	372.091	-0.92	5.14529e-16	1.81559e-15	Saci_1625
SACI_RS07765	283.243	-1.77	2.97652e-43	2.72861e-42	Saci_1626
SACI_RS07770	1487.62	-0.59	1.40159e-07	3.24174e-07	Saci_1627
SACI_RS07775	8841.6	0.97	5.41216e-39	4.27013e-38	Saci_1629
SACI_RS11685	403.631	-0.05	0.770326	0.822071	Saci_1630
SACI_RS07780	298.318	0.17	0.118026	0.160368	Saci_1631
amrS	5511.57	0.48	3.94526e-05	7.81705e-05	Saci_1632
SACI_RS07790	4743.61	-0.35	2.49811e-05	5.02053e-05	Saci_1633
SACI_RS07795	1651.14	0.27	0.142834	0.191627	SACI_RS07795
cyoE	9524.8	0.66	1.3975e-05	2.86434e-05	Saci_1635
SACI_RS07805	1286.32	-0.1	0.349631	0.426827	Saci_1636
SACI_RS07810	633.689	-0.47	0.00155133	0.00269373	Saci_1637
SACI_RS07815	6265.09	0.28	0.000307171	0.000569718	Saci_1638
SACI_RS07820	3756.27	-0.31	0.00225833	0.00386028	Saci_1639
SACI_RS07825	16611.9	0.94	1.40674e-16	5.09182e-16	Saci_1640
SACI_RS07830	2191.08	0.14	0.130504	0.176162	Saci_1641
SACI_RS07835	3535.21	0.47	1.44333e-12	4.29088e-12	Saci_1642
SACI_RS07840	18639.1	1.31	1.88177e-28	1.04374e-27	Saci_1644
SACI_RS07845	16600.1	0.82	3.68533e-18	1.42974e-17	Saci_1645
SACI_RS07850	38535	1.56	9.3529e-14	2.9664e-13	Saci_1646
SACI_RS07855	5094	0.61	8.17291e-09	2.02506e-08	Saci_1647
pyk	7972.14	-0.31	0.00131349	0.00230008	Saci_1648
SACI_RS07865	1801.17	-0.63	7.12761e-12	2.0546e-11	Saci_1649
SACI_RS07870	33.3471	-0.39	0.138764	0.186595	Saci_1650
SACI_RS07875	154.239	-0.76	2.04127e-09	5.24279e-09	Saci_1651
SACI_RS07880	550.059	0.42	0.000248303	0.000464709	Saci_1652
SACI_RS07885	2076.68	-0.85	7.08881e-20	2.94542e-19	Saci_1653
SACI_RS07890	2480.24	-0.93	2.69404e-15	9.21907e-15	Saci_1654
SACI_RS07895	9736.04	1.5	1.33648e-52	1.66988e-51	Saci_1655
SACI_RS07900	2229.93	0.56	2.94854e-07	6.66172e-07	Saci_1656
SACI_RS07905	1420.46	-1.03	7.51347e-29	4.24113e-28	Saci_1657
SACI_RS07910	8395.84	-1.58	3.98124e-42	3.47715e-41	Saci_1658
SACI_RS07915	767.409	-2.56	1.30587e-71	2.46501e-70	Saci_1659
SACI_RS07920	1313.85	-1.75	2.54805e-54	3.30118e-53	Saci_1660
SACI_RS07925	8275.11	-0.05	0.643633	0.712869	Saci_1661
SACI_RS07930	12718.6	1.35	1.7369e-32	1.13562e-31	Saci_1662
SACI_RS07935	1355.95	-0.1	0.308722	0.382202	Saci_1663
SACI_RS07940	2126.19	-1.52	5.0512e-71	9.33408e-70	Saci_1664
SACI_RS07945	19676.7	1.06	2.25654e-20	9.48826e-20	Saci_1665
SACI_RS07950	2709.08	-0.44	2.91858e-08	7.03303e-08	Saci_1666
SACI_RS07955	4311.79	-0.48	5.15404e-08	1.21693e-07	Saci_1667
SACI_RS07960	22264.5	-0.71	1.0234e-07	2.38432e-07	Saci_1668
SACI_RS07965	4347.42	1.34	6.32379e-37	4.70399e-36	Saci_1669
SACI_RS07970	3383.47	0.74	4.51973e-13	1.39322e-12	Saci_1670
SACI_RS07975	71179.1	5.87	4.23299e-207	1.85775e-204	Saci_1671
SACI_RS07980	1625.85	0.65	2.33619e-10	6.25656e-10	Saci_1672
SACI_RS07985	411.991	-1.84	6.31412e-51	7.51487e-50	Saci_1673
SACI_RS07990	5786.8	1.57	2.31179e-38	1.79971e-37	Saci_1674
SACI_RS07995	687.04	-0.77	7.1812e-12	2.06835e-11	Saci_1675
SACI_RS08000	2804.43	-0.56	4.40444e-11	1.22148e-10	Saci_1676
SACI_RS08005	445.182	-0.81	3.96324e-15	1.34574e-14	Saci_1677
SACI_RS08010	11776.1	0.93	2.46029e-29	1.42778e-28	Saci_1678
SACI_RS08015	7638.06	-0.96	3.02088e-18	1.17979e-17	Saci_1679
SACI_RS08020	49956.7	-0.11	0.166974	0.220892	Saci_1680
SACI_RS12080	123979	-0.4	6.75566e-10	1.77938e-09	Saci_1681
SACI_RS08030	4118.29	-1.94	8.88553e-59	1.28914e-57	Saci_1682
SACI_RS08035	7369.98	-1.96	2.13093e-54	2.7813e-53	Saci_1683
SACI_RS08050	2007.47	0.29	0.000308169	0.000571269	Saci_1686
SACI_RS08055	331.987	0.05	0.677496	0.741024	Saci_1687
SACI_RS08060	1307.38	-0.33	0.0143654	0.0225064	Saci_1688
SACI_RS08065	559.68	-0.6	2.5585e-05	5.13895e-05	Saci_1689
SACI_RS08070	14559.7	1.27	3.21849e-35	2.27366e-34	Saci_1690
SACI_RS08075	2120.94	-0.59	9.24509e-14	2.93751e-13	Saci_1691
SACI_RS08080	844.756	-0.16	0.148218	0.198471	Saci_1692
SACI_RS08085	1370.81	0.74	2.52365e-07	5.73091e-07	Saci_1693
SACI_RS08090	12720.7	-1.05	4.50733e-35	3.17776e-34	Saci_1694
SACI_RS08095	544.831	0.35	0.0397166	0.0586547	SACI_RS08095
SACI_RS08100	385.131	0.56	0.000293686	0.000546643	SACI_RS08100
SACI_RS08105	3326.85	0.86	7.75489e-19	3.09402e-18	Saci_1697
SACI_RS08110	346.786	-1.53	1.92712e-27	1.03616e-26	Saci_1698
SACI_RS08115	2555.55	-0.26	0.0586647	0.0835924	Saci_1699
SACI_RS08120	100349	0.08	0.406894	0.487412	Saci_1700
SACI_RS08125	3906.34	-1.36	0.0010957	0.00193512	Saci_1701
SACI_RS08130	5833.87	0.99	6.01422e-23	2.75665e-22	Saci_1702
SACI_RS08135	3123.76	-1.63	1.04438e-39	8.33366e-39	Saci_1703
SACI_RS08140	1860.51	-1.77	3.27686e-49	3.7113e-48	Saci_1704
SACI_RS08145	1526.45	-1.79	2.29663e-69	4.09313e-68	Saci_1705
rfbC	526.034	-1.81	2.48365e-40	2.04697e-39	Saci_1706
SACI_RS08155	94048.1	0.18	0.0369682	0.0549281	Saci_1707
merA	1535.28	1.3	6.88674e-28	3.76625e-27	Saci_1708
SACI_RS11700	71.4843	1.45	9.9168e-13	2.9861e-12	Saci_1709
SACI_RS08165	1533.25	-0.3	0.0219872	0.0336517	Saci_1710
SACI_RS08170	2208.42	-0.06	0.574918	0.650721	Saci_1711
SACI_RS08175	3080.51	0.31	3.25313e-07	7.33102e-07	Saci_1712
SACI_RS08180	1184.42	-0.97	9.73353e-30	5.70524e-29	Saci_1713
SACI_RS08185	2877.07	-1.16	2.77606e-09	7.04754e-09	Saci_1714
ilvD	10068.3	-0.57	2.46046e-08	5.9577e-08	Saci_1715
SACI_RS08195	552.26	0.89	3.19894e-15	1.08938e-14	Saci_1716
SACI_RS08200	863.148	0.37	0.0601375	0.0854829	Saci_1717
SACI_RS08205	11982.7	5.9	1.32768e-58	1.88724e-57	SACI_RS08205
SACI_RS08210	50105.3	0.2	0.021296	0.0326507	Saci_1718
SACI_RS08215	425.637	0.31	0.00398493	0.00663714	Saci_1720
SACI_RS08220	538.611	0.53	1.60104e-05	3.26247e-05	Saci_1721
SACI_RS08225	1640.61	1.28	3.36807e-26	1.7213e-25	Saci_1722
SACI_RS08230	358.501	-1.8	3.50414e-68	6.00148e-67	Saci_1723
SACI_RS08235	1806.98	-0.02	0.822969	0.864586	Saci_1724
SACI_RS08240	1922.47	-0.97	2.48876e-09	6.34572e-09	Saci_1725
SACI_RS08245	4465.29	0.46	3.03864e-09	7.69744e-09	Saci_1726
SACI_RS08250	2929.22	0.28	0.00492883	0.00813211	Saci_1727
SACI_RS08255	2652.65	-0.37	0.00491391	0.00811131	Saci_1728
SACI_RS08260	476.174	-0.66	4.97388e-07	1.11302e-06	Saci_1729
SACI_RS08265	505.189	-1.39	3.3776e-26	1.72365e-25	Saci_1730
SACI_RS08270	7399.49	2.21	6.16962e-43	5.5973e-42	Saci_1731
SACI_RS08275	926.967	-4.16	7.17824e-55	9.40403e-54	Saci_1732
SACI_RS08280	655.458	-3.07	4.82296e-30	2.87494e-29	Saci_1733
SACI_RS08285	153.952	-2.3	1.694e-18	6.68275e-18	Saci_1734
SACI_RS08290	40.6358	-3.41	5.18606e-24	2.47731e-23	Saci_1735
SACI_RS08295	70.3739	-1.68	1.7135e-11	4.82834e-11	Saci_1736
SACI_RS08300	32478.2	0.86	1.23807e-17	4.73001e-17	Saci_1737
SACI_RS08305	5648.38	0.44	6.5585e-07	1.45556e-06	Saci_1738
SACI_RS08310	5436.85	0.38	0.000537364	0.00097302	Saci_1739
SACI_RS08315	285.952	-1.06	3.77172e-27	1.99736e-26	Saci_1740
SACI_RS08320	211.54	-2.7	4.45998e-47	4.7024e-46	Saci_1741
SACI_RS08325	23852.6	0.4	0.00134375	0.00234721	Saci_1742
SACI_RS08330	7904.69	-0.21	0.0775948	0.108931	Saci_1743
SACI_RS08335	16.9136	-1.72	5.2015e-07	1.16247e-06	Saci_1744
SACI_RS08340	508.435	-1.37	1.87939e-25	9.35963e-25	Saci_1745
SACI_RS08345	64.406	-0.15	0.379941	0.458568	Saci_1746
SACI_RS08350	109.287	-0.15	0.301997	0.375066	Saci_1747
SACI_RS08355	4330.06	-0.91	2.38476e-25	1.17928e-24	Saci_1748
SACI_RS08360	90015.6	0.24	1.26377e-05	2.60241e-05	Saci_1749
SACI_RS08365	4298.73	-0.06	0.589624	0.664581	Saci_1750
SACI_RS08370	331.703	0.46	0.00014805	0.000282656	Saci_1751
SACI_RS08375	928.517	-0.18	0.0529151	0.0759856	Saci_1752
SACI_RS08380	1079.61	2.87	3.06239e-43	2.80002e-42	Saci_1753
SACI_RS08385	1064.61	-2.75	3.64385e-121	2.20578e-119	Saci_1754
SACI_RS08390	131.793	-0.57	6.61968e-06	1.38756e-05	Saci_1755
SACI_RS08395	494.207	0.76	1.28156e-11	3.64337e-11	Saci_1756
SACI_RS08400	4909.61	-1.48	9.7969e-37	7.24146e-36	Saci_1757
SACI_RS08405	778.636	0.05	0.618935	0.691183	Saci_1758
SACI_RS08410	2866.88	0.32	0.000184858	0.00034932	Saci_1759
SACI_RS08415	266837	-0.71	6.28856e-09	1.57259e-08	Saci_1760
SACI_RS08420	6387.42	-0.81	2.06272e-10	5.53262e-10	Saci_1761
SACI_RS08425	31058.4	-1.43	1.37474e-57	1.89283e-56	Saci_1762
SACI_RS08430	19742.9	-2.11	3.88097e-78	8.6241e-77	Saci_1763
SACI_RS08435	15207.8	-1.95	8.79019e-47	9.18522e-46	Saci_1764
SACI_RS08440	11400.5	-2.25	5.46604e-43	4.97183e-42	Saci_1765
SACI_RS08445	405.191	-3.29	4.798e-92	1.46485e-90	Saci_1766
SACI_RS08450	27195.8	1.27	6.43781e-43	5.81058e-42	Saci_1767
SACI_RS08455	1499.26	1.06	4.31313e-25	2.1239e-24	Saci_1768
SACI_RS08460	2547.96	-2.86	3.14544e-115	1.64831e-113	Saci_1769
SACI_RS08465	1118.41	-3.59	8.45329e-152	9.89317e-150	Saci_1770
SACI_RS08470	2228.29	-3.35	6.79979e-90	2.00622e-88	Saci_1771
SACI_RS08475	3025.83	-1.27	8.1076e-13	2.46457e-12	Saci_1772
SACI_RS08480	8386.74	3.6	3.16131e-181	5.84177e-179	Saci_1773
SACI_RS08485	945.364	-1.94	7.89597e-90	2.31023e-88	Saci_1774
SACI_RS08490	2655.3	1.26	7.44934e-50	8.57529e-49	Saci_1775
SACI_RS08495	230.765	-0.36	0.0244444	0.0371373	Saci_1776
SACI_RS08500	4096.95	0.01	0.89962	0.924608	Saci_1777
SACI_RS08505	1309.5	-1.38	2.43431e-24	1.18051e-23	Saci_1778
SACI_RS08510	980.667	-2.44	1.12228e-36	8.26065e-36	Saci_1779
SACI_RS08515	1746.65	1.02	3.02751e-24	1.46413e-23	Saci_1780
SACI_RS08520	3016.59	0.46	0.00365967	0.00610699	Saci_1781
SACI_RS08525	1350.68	-3.31	3.61105e-17	1.34448e-16	Saci_1782
SACI_RS08530	16041.3	-0.04	0.615599	0.688333	Saci_1784
SACI_RS08535	7049.73	1.18	1.73636e-31	1.0867e-30	Saci_1785
SACI_RS08540	104.059	-1.13	4.15509e-10	1.10435e-09	Saci_1786
SACI_RS08545	167.394	0.33	0.0246385	0.0373837	Saci_1787
SACI_RS08550	8864.84	0.49	5.14975e-06	1.08789e-05	Saci_1788
SACI_RS08555	2808.41	0.32	0.0154445	0.0240896	Saci_1789
SACI_RS08560	1625.05	-1.52	2.76207e-42	2.41836e-41	Saci_1790
SACI_RS08565	3705.37	-0.12	0.45534	0.536656	Saci_1791
SACI_RS08570	2446.86	0.94	1.68595e-12	5.00369e-12	Saci_1792
SACI_RS08575	162.5	0.3	0.0232577	0.0354725	Saci_1793
SACI_RS08580	131.862	0.35	0.00882513	0.0142329	Saci_1794
SACI_RS08585	67.0347	-0.19	0.278957	0.349917	Saci_1795
SACI_RS08590	27.2136	0.33	0.172613	0.22758	SACI_RS08590
SACI_RS08595	152.292	-0.92	2.69053e-11	7.52105e-11	Saci_1796
SACI_RS08600	352.401	-0.5	0.05761	0.0821229	SACI_RS08600
SACI_RS08605	168.841	-1.2	7.74063e-08	1.81303e-07	Saci_1797
SACI_RS08610	5237.86	0.81	4.61594e-14	1.48957e-13	Saci_1798
SACI_RS08615	4183.98	0.33	0.000447932	0.000818682	Saci_1799
SACI_RS08620	1957.12	-0.26	0.0163056	0.0253427	Saci_1800
SACI_RS08625	32072.3	-0.58	3.41534e-16	1.21002e-15	Saci_1801
SACI_RS08630	6638.32	-0.05	0.536827	0.613742	Saci_1802
SACI_RS08635	22600.5	-0.62	6.40945e-09	1.60054e-08	Saci_1803
SACI_RS08640	501.76	-1.84	2.10937e-23	9.79631e-23	Saci_1804
SACI_RS08645	9865.84	1.26	1.84605e-33	1.26099e-32	Saci_1805
SACI_RS08650	67.6208	-2.08	7.97423e-31	4.91185e-30	Saci_1806
SACI_RS08655	1086.62	0.12	0.0916561	0.126595	Saci_1807
SACI_RS08660	11540.2	0.78	5.94998e-30	3.52283e-29	Saci_1808
SACI_RS08665	1202.47	-1.83	6.05494e-138	6.07397e-136	Saci_1809
SACI_RS08670	1773.19	-2.49	2.39877e-74	4.9252e-73	Saci_1810
SACI_RS08675	2268.68	-1.26	1.57475e-31	9.90852e-31	Saci_1811
SACI_RS08680	3342.8	3.05	3.09569e-79	7.05777e-78	Saci_1812
SACI_RS08685	5458.31	2.85	1.36068e-57	1.88085e-56	Saci_1813
SACI_RS08690	3205.78	0.2	0.0071942	0.0116901	Saci_1814
SACI_RS08695	863.598	-0.78	1.63001e-12	4.84176e-12	Saci_1815
SACI_RS08705	6940.32	0.27	0.0172478	0.0267124	Saci_1816
SACI_RS08710	1151.21	-0.12	0.314325	0.388044	Saci_1817
SACI_RS08715	1322.54	-0.88	7.05628e-13	2.15431e-12	Saci_1818
SACI_RS08720	393.618	-0.96	1.07527e-16	3.92442e-16	Saci_1819
SACI_RS08725	2035.37	1.42	2.71887e-62	4.24265e-61	Saci_1820
SACI_RS08730	2536.65	0.15	0.123382	0.167192	Saci_1821
SACI_RS08735	339.886	0.95	1.41077e-10	3.82783e-10	Saci_1822
SACI_RS08745	2374.46	-0.5	3.17986e-07	7.17052e-07	Saci_1824
SACI_RS08750	2126.91	0.42	0.00027826	0.000518837	Saci_1825
SACI_RS08755	2647.53	-0.21	0.039611	0.058533	Saci_1826
SACI_RS08760	5952.62	-0.35	0.000135893	0.000260864	Saci_1827
SACI_RS08765	874.013	-1.77	1.52029e-40	1.25593e-39	Saci_1828
SACI_RS08770	114.542	-1.51	3.61504e-24	1.73631e-23	Saci_1829
SACI_RS08775	1283.49	-0.32	0.0560397	0.080034	Saci_1830
SACI_RS08780	518.906	-2.23	6.33475e-88	1.76518e-86	Saci_1831
SACI_RS08785	700.316	-1.15	9.94296e-14	3.14786e-13	Saci_1832
SACI_RS08790	1235.42	-0.83	8.05945e-11	2.2038e-10	Saci_1833
SACI_RS08795	8282.95	0.97	2.00809e-21	8.71496e-21	Saci_1834
SACI_RS08800	2699.19	-3.85	8.39824e-72	1.59385e-70	Saci_1835
SACI_RS08805	3173.04	-2.4	6.47751e-51	7.68329e-50	Saci_1836
SACI_RS08810	1162	-0.7	9.80301e-07	2.14846e-06	Saci_1837
SACI_RS08815	10974.3	2.52	7.1794e-99	2.68158e-97	Saci_1838
SACI_RS08820	1644.62	-0.74	1.38323e-12	4.12267e-12	Saci_1839
SACI_RS08825	198.163	-1.65	2.26518e-27	1.21421e-26	Saci_1840
SACI_RS08830	1074.65	-0.29	0.0523466	0.0752617	Saci_1841
SACI_RS08835	6195.92	-0.24	0.00179486	0.00310278	Saci_1842
SACI_RS08850	96.8606	0.01	0.951559	0.965027	Saci_1845
SACI_RS08855	548.801	-0.75	2.38255e-12	7.04135e-12	Saci_1846
SACI_RS08860	1603.64	-0.95	6.27124e-24	2.97545e-23	Saci_1847
SACI_RS08865	4214.96	1.28	2.23439e-22	1.00705e-21	Saci_1848
SACI_RS08870	847.311	-0.33	0.0104948	0.0167487	Saci_1849
SACI_RS08875	9234.7	1.91	2.4146e-62	3.80165e-61	Saci_1850
SACI_RS08880	10009.1	2.75	1.92721e-66	3.23752e-65	Saci_1851
SACI_RS08890	199.875	-0.43	0.00140796	0.00245327	Saci_1852
SACI_RS08900	3691.83	-1.87	2.22723e-48	2.43607e-47	Saci_1853
SACI_RS08905	2074.93	0.53	0.00016305	0.000310113	Saci_1854
SACI_RS08910	1701.85	-1.32	8.04021e-27	4.1636e-26	Saci_1855
SACI_RS08915	5420.54	-0.84	1.70751e-11	4.81532e-11	Saci_1856
SACI_RS08920	34709.1	-0.14	0.0703147	0.0991864	Saci_1857
cbsA	1245.82	-0.31	0.000917706	0.00163391	Saci_1858
cbsB	287.894	-1.48	9.7781e-27	5.0561e-26	Saci_1859
soxL2	973.127	1.02	7.30608e-29	4.1307e-28	Saci_1860
SACI_RS08940	902.407	-0.3	0.018963	0.0291895	Saci_1861
SACI_RS08945	327.051	0.78	1.22621e-12	3.66714e-12	Saci_1862
SACI_RS08950	1328.14	-0.36	0.00413789	0.00688536	Saci_1863
cas6	4225.69	-0.29	8.21433e-06	1.7116e-05	Saci_1864
SACI_RS08960	1435.01	-0.52	2.50956e-11	7.02076e-11	Saci_1865
SACI_RS08965	473.827	0.67	1.91464e-05	3.88572e-05	SACI_RS08965
SACI_RS08970	7591.32	0.02	0.868863	0.902004	Saci_1866
SACI_RS08975	7722.77	0.9	3.00656e-08	7.24008e-08	Saci_1867
SACI_RS08985	29.725	0.37	0.151211	0.20194	Saci_1868
SACI_RS12265	599.83	-2.21	9.51386e-43	8.47796e-42	SACI_RS12265
SACI_RS12270	0.731229	-0.2	0.898802	0.924439	SACI_RS12270
SACI_RS08995	160.884	0.67	4.92499e-05	9.68177e-05	SACI_RS08995
SACI_RS09000	3347.28	0.14	0.111168	0.151813	Saci_1871
SACI_RS09010	6917.36	-2.95	1.27236e-69	2.27922e-68	Saci_1872
SACI_RS09015	3515.08	-2.02	4.16112e-38	3.21092e-37	Saci_1873
cas7d	12784.8	-0.95	1.22386e-09	3.18766e-09	Saci_1874
SACI_RS09025	21086.1	-0.36	0.00245529	0.00417662	Saci_1875
csa3	1824.99	-0.3	0.0323679	0.0483796	Saci_1876
cas2	738.256	-0.18	0.0780279	0.109276	Saci_1879
SACI_RS09045	894.75	-0.05	0.618398	0.690803	Saci_1880
cas1	5011.58	1.06	3.81475e-24	1.82723e-23	Saci_1881
SACI_RS09055	2642.15	2.97	1.87082e-44	1.80949e-43	Saci_1882
SACI_RS09060	2008.33	2.06	5.78804e-51	6.91218e-50	Saci_1883
SACI_RS09065	2295.78	-0.34	0.0136338	0.021456	Saci_1884
SACI_RS09070	4267.76	0.27	0.0234186	0.0356714	Saci_1885
SACI_RS09075	27.2497	0.99	0.00120475	0.00212131	SACI_RS09075
SACI_RS11985	184.642	0	0.993132	0.994832	Saci_1886
SACI_RS09085	5336.06	0.34	5.06841e-05	9.95814e-05	Saci_1887
SACI_RS09090	2018.11	0.23	0.0270324	0.0408043	Saci_1888
SACI_RS12275	163.2	1.59	1.07246e-18	4.25951e-18	SACI_RS12275
SACI_RS12280	15.0689	1.56	0.000583198	0.00105005	SACI_RS12280
SACI_RS09105	36.2831	0.26	0.261652	0.330216	Saci_1891
SACI_RS09110	2513.23	0.75	7.17174e-17	2.63941e-16	Saci_1892
SACI_RS09115	4553.9	-0.34	0.000341742	0.000630839	Saci_1893
SACI_RS09120	801.165	-1.02	3.90079e-13	1.2088e-12	Saci_1895
SACI_RS09125	1556.64	-1.24	2.42101e-21	1.04682e-20	Saci_1896
SACI_RS09130	1028.5	-0.92	2.16203e-27	1.16068e-26	Saci_1897
SACI_RS09135	1487.41	-1.65	1.40371e-46	1.45811e-45	Saci_1898
SACI_RS09140	9049.96	-1.34	1.39097e-27	7.52495e-27	Saci_1899
SACI_RS09145	1009.34	-0.55	2.29667e-07	5.22594e-07	Saci_1900
SACI_RS09155	1403.34	-0.87	4.71315e-15	1.59883e-14	Saci_1901
tsaA	115.439	-0.32	0.0739407	0.103967	Saci_1902
SACI_RS09165	273.673	0.02	0.895896	0.922431	Saci_1903
SACI_RS09170	6260.17	-1.41	1.89606e-14	6.25664e-14	Saci_1904
SACI_RS12090	1977.44	-1.08	9.33548e-14	2.96355e-13	Saci_1905
SACI_RS09180	526.022	-1.42	2.05932e-34	1.43743e-33	Saci_1906
SACI_RS12095	3.13709	0.53	0.511775	0.591066	SACI_RS12095
SACI_RS09185	498.852	-1.45	8.54558e-32	5.44529e-31	Saci_1907
SACI_RS09190	428.409	-1.37	5.92971e-25	2.91586e-24	Saci_1908
SACI_RS09195	1785.23	-0.38	4.15266e-05	8.20945e-05	Saci_1909
SACI_RS09200	1547.07	-0.55	7.77357e-10	2.04136e-09	Saci_1910
SACI_RS09205	786.7	-0.05	0.574144	0.650054	Saci_1911
SACI_RS09210	1328.44	-1.36	1.44085e-30	8.81329e-30	Saci_1912
SACI_RS09215	86.6193	2.01	5.49276e-13	1.68723e-12	Saci_1913
SACI_RS09220	1730.67	-0.11	0.122492	0.166179	Saci_1914
SACI_RS09225	589.94	-3	4.82432e-135	4.45742e-133	Saci_1915
SACI_RS09230	1722.37	-2.19	4.7376e-128	3.53909e-126	Saci_1916
SACI_RS09235	565.944	-2.35	8.85437e-43	7.93053e-42	Saci_1917
SACI_RS09240	1403.42	-0.49	1.05431e-06	2.30492e-06	Saci_1918
SACI_RS09245	1460.72	-2.08	4.00471e-31	2.47544e-30	Saci_1919
SACI_RS09250	1736.97	-2.9	3.28582e-50	3.82004e-49	Saci_1920
SACI_RS12100	13.1878	1.22	0.00115156	0.00203071	SACI_RS12100
SACI_RS09255	3438.76	-0.49	3.84068e-05	7.62273e-05	Saci_1921
SACI_RS09260	2717.21	-1.22	2.12117e-36	1.54832e-35	Saci_1922
SACI_RS09265	3794.45	0.99	8.01504e-50	9.19635e-49	Saci_1923
SACI_RS12105	51.726	1.77	5.23243e-12	1.51577e-11	SACI_RS12105
SACI_RS09270	56.3379	-0.27	0.199762	0.259572	Saci_1924
SACI_RS09275	7.46634	0.47	0.300383	0.373325	SACI_RS09275
SACI_RS09280	7.26712	0.51	0.333251	0.409139	SACI_RS09280
SACI_RS11720	16.3371	0.54	0.106532	0.145822	SACI_RS11720
SACI_RS09285	297.656	1.69	1.90979e-37	1.4389e-36	Saci_1925
SACI_RS09290	246.407	2.2	2.77979e-34	1.92882e-33	Saci_1926
SACI_RS09295	3315.44	1.75	6.81064e-36	4.91009e-35	Saci_1927
SACI_RS09300	705.373	0.06	0.596634	0.671189	Saci_1928
SACI_RS09305	610.101	0.09	0.352597	0.429999	Saci_1929
SACI_RS09310	522.458	-0.26	0.0503949	0.0726042	Saci_1930
SACI_RS09315	425.903	0.19	0.0437672	0.0638618	Saci_1931
SACI_RS09320	161.056	0.46	0.00672238	0.0109422	Saci_1932
SACI_RS09325	97.1742	-1.32	7.84087e-15	2.63943e-14	Saci_1933
SACI_RS12110	27.2172	-1.86	1.82265e-08	4.43166e-08	SACI_RS12110
SACI_RS09330	867.436	-1.14	6.91539e-10	1.82009e-09	Saci_1934
SACI_RS09335	2448.96	0.09	0.549296	0.626162	Saci_1935
SACI_RS09340	4290.8	-0.65	7.03634e-05	0.000137019	Saci_1936
SACI_RS09345	2629.8	-1.45	3.79773e-32	2.46923e-31	Saci_1937
SACI_RS09350	1836.25	-0.24	0.00800666	0.0129486	Saci_1938
SACI_RS09355	1698.68	-0.26	0.0855694	0.118843	Saci_1939
SACI_RS09365	5264.79	0.78	1.07763e-05	2.23231e-05	Saci_1941
SACI_RS11500	9551.14	-0.24	2.55636e-07	5.7943e-07	SACI_RS11500
SACI_RS09380	17186.1	0.8	1.42729e-13	4.48632e-13	Saci_1943
SACI_RS09385	15229.5	0.56	5.39213e-08	1.27144e-07	Saci_1944
SACI_RS09390	786.89	-0.67	4.66318e-11	1.28714e-10	Saci_1945
SACI_RS09395	579.439	-0.04	0.664462	0.730132	Saci_1946
SACI_RS09400	1546.09	0.84	6.36926e-05	0.000124513	Saci_1947
SACI_RS09405	994.951	0.62	1.24182e-05	2.56171e-05	SACI_RS09405
SACI_RS09410	4617.4	0.01	0.935861	0.952684	Saci_1948
SACI_RS09415	1414.49	-2.15	2.21493e-74	4.57448e-73	Saci_1949
SACI_RS09420	3010	-0.01	0.916975	0.937488	Saci_1950
SACI_RS09430	1081.21	2.13	7.38071e-35	5.17239e-34	Saci_1952
SACI_RS09435	661.666	1.36	3.06295e-21	1.31628e-20	Saci_1953
SACI_RS09440	22375	3.22	8.83203e-40	7.09594e-39	Saci_1954
SACI_RS09445	22340.7	3.42	4.93217e-44	4.68023e-43	Saci_1955
SACI_RS09450	6448.96	2.19	9.9299e-59	1.43473e-57	Saci_1956
SACI_RS09455	34294.5	2.61	1.26547e-85	3.34065e-84	Saci_1957
SACI_RS09460	6041.34	-0.97	7.83961e-33	5.22293e-32	Saci_1958
SACI_RS09465	2601.65	-3	2.90097e-73	5.6585e-72	Saci_1959
SACI_RS11995	1897.29	-3.21	1.43595e-75	3.01894e-74	Saci_1960
SACI_RS09475	2824.42	-1.82	7.11926e-104	3.04826e-102	Saci_1961
SACI_RS09480	437.733	-3.05	1.40962e-136	1.33762e-134	Saci_1962
SACI_RS09485	1403.94	-0.35	0.0053275	0.00875695	Saci_1963
SACI_RS09490	544.28	-0.18	0.229047	0.293177	Saci_1964
SACI_RS09495	7711.48	-0.05	0.545034	0.621707	Saci_1965
SACI_RS09500	4793.45	-1.21	1.87457e-37	1.4154e-36	Saci_1966
SACI_RS09505	2020.68	-1.86	1.39904e-32	9.18137e-32	Saci_1967
SACI_RS09510	1267.29	-2.29	3.57533e-47	3.80394e-46	Saci_1968
SACI_RS09515	451.936	-2.62	4.15343e-51	4.99408e-50	Saci_1969
SACI_RS09520	1188.6	1.01	6.5446e-26	3.31096e-25	Saci_1970
SACI_RS12000	377.245	1.61	3.58235e-29	2.04847e-28	SACI_RS12000
SACI_RS09525	5686.51	-0.99	2.90251e-16	1.03145e-15	Saci_1972
SACI_RS09530	345.838	-0.66	7.85506e-08	1.83861e-07	Saci_1973
SACI_RS09535	3240.98	-0.36	2.00458e-05	4.06167e-05	Saci_1974
SACI_RS09540	5.89436	2.85	9.30162e-05	0.000179934	SACI_RS09540
SACI_RS09545	1955.83	-0.74	2.32824e-09	5.95371e-09	Saci_1975
SACI_RS09550	1765.93	-0.88	3.59714e-22	1.61092e-21	Saci_1976
SACI_RS09555	299.623	-0.98	5.59813e-14	1.79498e-13	SACI_RS09555
SACI_RS09560	220.602	-0.51	1.21544e-05	2.50876e-05	Saci_1977
SACI_RS09565	421.554	-0.13	0.251692	0.319599	Saci_1978
SACI_RS09570	2414.58	0.67	2.5525e-09	6.49878e-09	Saci_1979
SACI_RS09575	10121.5	4.32	1.64127e-128	1.25271e-126	Saci_1980
SACI_RS09580	9907.57	4.2	5.30831e-189	1.33125e-186	Saci_1981
SACI_RS09585	705.825	0.02	0.904571	0.92864	Saci_1982
SACI_RS09590	1383.53	1.49	1.1113e-38	8.70935e-38	Saci_1983
SACI_RS09595	1828.64	1.51	1.4362e-56	1.95446e-55	Saci_1984
SACI_RS09600	3765.92	1.25	3.3744e-29	1.94222e-28	Saci_1985
SACI_RS09605	2519.44	2.25	3.16893e-76	6.7431e-75	Saci_1986
SACI_RS09610	1153.6	3	3.28146e-60	4.92359e-59	Saci_1987
SACI_RS12115	18.0759	1.08	0.00308799	0.00519996	SACI_RS12115
SACI_RS09615	9078.67	1.59	3.02975e-61	4.62498e-60	Saci_1988
SACI_RS09620	7187.43	0	0.990283	0.993395	Saci_1989
SACI_RS12120	701.01	0.56	0.00283235	0.00479247	SACI_RS12120
SACI_RS09625	60.6842	1.39	1.77106e-10	4.76856e-10	Saci_1990
SACI_RS09630	1925.13	3.53	1.73707e-134	1.45211e-132	Saci_1991
SACI_RS09635	98.5	-0.04	0.816639	0.859478	Saci_1992
SACI_RS09640	736.936	0.46	0.000705481	0.0012631	Saci_1993
SACI_RS09645	10.7653	0.27	0.511004	0.590527	Saci_1994
SACI_RS12285	7.40916	-0.07	0.868315	0.901702	SACI_RS12285
SACI_RS12290	5.33882	-0.93	0.084074	0.116997	SACI_RS12290
SACI_RS12295	24.6364	0.3	0.300677	0.373558	SACI_RS12295
SACI_RS09655	5965.66	-1.33	4.79707e-33	3.22036e-32	Saci_1998
SACI_RS09660	2850.08	-3.06	6.53933e-88	1.80784e-86	Saci_1999
SACI_RS09665	2973.53	-4.05	1.74893e-116	9.74679e-115	Saci_2000
SACI_RS09670	516.817	-4.6	1.57441e-137	1.53549e-135	Saci_2001
SACI_RS09675	179.834	0.09	0.541239	0.617978	Saci_2002
SACI_RS09680	431.452	0.25	0.0191525	0.0294673	Saci_2003
SACI_RS09685	117.694	-0.45	0.000491439	0.000893549	Saci_2004
SACI_RS09695	3107.49	1.7	4.24043e-83	1.04846e-81	Saci_2005
SACI_RS09700	2681.11	1.46	1.86234e-55	2.45815e-54	Saci_2006
SACI_RS12005	500.292	0.03	0.80585	0.850162	Saci_2007
SACI_RS09715	5602.33	1.14	1.98387e-14	6.52799e-14	Saci_2009
SACI_RS11955	9.60102	1.09	0.0124495	0.0197337	SACI_RS11955
SACI_RS09740	444.708	-1.29	8.79543e-29	4.94092e-28	Saci_2016
sixA	3637.06	-0.07	0.309615	0.383037	Saci_2017
SACI_RS09750	2231.18	-0.92	1.97307e-16	7.07606e-16	Saci_2018
SACI_RS09760	323.202	-2.76	7.18904e-74	1.44233e-72	Saci_2020
SACI_RS09765	232.323	-3.45	4.05351e-95	1.35542e-93	Saci_2021
SACI_RS09770	695.056	-0.76	5.52862e-13	1.69676e-12	SACI_RS09770
SACI_RS09775	2162.37	-1.96	2.44808e-66	4.09295e-65	Saci_2022
SACI_RS09780	1658.19	-2.06	1.4171e-19	5.83971e-19	Saci_2023
SACI_RS09785	1353.07	1.39	1.00235e-12	3.01563e-12	Saci_2024
SACI_RS09790	2099.87	2.72	1.00789e-186	2.08158e-184	Saci_2025
SACI_RS09795	12610.2	-1.36	3.62917e-45	3.61989e-44	Saci_2026
SACI_RS09800	727.194	-0.86	5.19428e-14	1.6716e-13	Saci_2027
SACI_RS09805	3086.31	-0.91	5.14046e-05	0.000100941	Saci_2028
SACI_RS09810	697.363	1.44	5.1246e-20	2.13434e-19	Saci_2029
SACI_RS09815	622.574	1.16	1.23979e-14	4.12988e-14	Saci_2030
SACI_RS09820	3155.93	-0.02	0.871248	0.903678	Saci_2031
SACI_RS09825	6026.01	-0.6	0.000200557	0.000377765	Saci_2032
SACI_RS09835	2072.06	-0.2	0.284683	0.356717	Saci_2034
SACI_RS09840	4734.42	-0.94	2.0825e-18	8.16944e-18	Saci_2035
SACI_RS09845	41343.5	-3.19	1.24132e-50	1.45762e-49	Saci_2036
SACI_RS09850	28850.2	-3.53	1.70828e-45	1.72847e-44	Saci_2037
SACI_RS09855	4595	-3.51	7.54768e-29	4.25359e-28	Saci_2038
SACI_RS09860	47690.7	-3.26	5.70634e-41	4.78161e-40	Saci_2039
SACI_RS09865	766.329	-1.12	9.02117e-19	3.58702e-18	Saci_2040
SACI_RS09870	126545	-1.65	1.2054e-17	4.61019e-17	Saci_2041
SACI_RS09875	62587.6	-1.79	1.42066e-17	5.40406e-17	Saci_2042
SACI_RS09880	229.533	1.35	4.54939e-21	1.93377e-20	Saci_2043
SACI_RS09885	209.845	1.19	1.68703e-23	7.88706e-23	Saci_2044
SACI_RS09890	73.8662	0.92	4.4366e-07	9.94694e-07	Saci_2045
SACI_RS09895	609.176	1.06	2.83151e-19	1.1493e-18	Saci_2046
[truncated: 1,621 more rows]

## Sheet: DESeq2-t30-Sacidocaldarius-HS
Gene	baseMean	log2FoldChange	pvalue	padj	old_locus_tag
SACI_RS00005	5906.45	-0.31	0.0258632	0.040629	Saci_0001
SACI_RS00010	1052.38	-0.72	8.22888e-06	1.75954e-05	Saci_0002
SACI_RS00015	87165.2	1.6	6.49777e-34	4.56273e-33	Saci_0003
SACI_RS00020	664.012	-0.3	0.00198671	0.00353181	Saci_0004
SACI_RS00025	7073.77	0.75	1.66107e-30	1.02676e-29	Saci_0005
SACI_RS00030	161.977	-2.22	7.94771e-30	4.76999e-29	Saci_0006
SACI_RS11965	17.3958	-0.65	0.0670337	0.0982695	Saci_0007
SACI_RS00035	2596.73	0.5	2.3174e-11	6.70212e-11	Saci_0008
SACI_RS00040	3235.58	0.76	1.6828e-22	7.84638e-22	Saci_0009
SACI_RS00045	2490.22	-1.42	2.03264e-31	1.29756e-30	Saci_0010
SACI_RS00050	393.275	0.31	0.0350094	0.0540299	Saci_0011
SACI_RS00055	1753.22	0.41	0.000550173	0.00102912	Saci_0012
SACI_RS00060	1246.53	0.07	0.352867	0.432885	Saci_0013
SACI_RS00065	878.876	0.48	0.00438935	0.00756926	Saci_0014
SACI_RS00070	4683.02	0.63	1.10816e-12	3.43704e-12	Saci_0015
SACI_RS00075	391.776	-1.29	1.08512e-38	9.00678e-38	Saci_0016
SACI_RS00080	285.35	-1.07	2.02838e-15	7.07918e-15	Saci_0017
SACI_RS00085	1329.03	-1.71	1.39366e-98	5.56038e-97	Saci_0018
SACI_RS00090	1005.61	-1.09	5.13266e-20	2.14024e-19	Saci_0019
SACI_RS00095	1891.04	-0.14	0.305716	0.381032	Saci_0020
SACI_RS00100	582.956	1.09	1.09652e-11	3.23792e-11	Saci_0022
nadA	12210.9	2.78	1.46644e-59	2.20973e-58	Saci_0023
SACI_RS00110	4307.43	-1.71	1.1377e-117	7.68164e-116	Saci_0024
SACI_RS00115	2290.93	-1.7	3.70261e-78	8.90403e-77	Saci_0025
SACI_RS00120	134.469	-0.83	2.80065e-08	6.83804e-08	Saci_0026
SACI_RS00125	4274.73	-0.16	0.102899	0.145033	Saci_0027
SACI_RS00130	1016.1	-0.21	0.0414353	0.06306	Saci_0028
SACI_RS00135	19434.7	0.63	1.99504e-05	4.17437e-05	Saci_0029
SACI_RS00140	1271.28	-0.77	4.51426e-14	1.49383e-13	Saci_0030
SACI_RS11510	4684.03	0.3	0.0104358	0.0173157	Saci_0031
SACI_RS00145	1815.5	0.48	0.00467205	0.00802131	Saci_0032
SACI_RS11515	391.419	0.17	0.109021	0.152926	Saci_0033
SACI_RS00150	296.723	-0.24	0.0596444	0.0882475	Saci_0034
SACI_RS00155	9785.19	0.21	0.00889067	0.0148573	Saci_0035
SACI_RS00160	310.64	-1.69	1.12735e-34	8.11088e-34	Saci_0037
SACI_RS00165	13356.2	1.74	1.64454e-139	1.60388e-137	Saci_0038
SACI_RS00170	748.036	0.24	0.00991068	0.0164834	Saci_0039
SACI_RS00175	1412.7	0.41	0.000210386	0.000409006	Saci_0040
trxA	3010.94	1.79	1.93937e-20	8.32412e-20	Saci_0041
SACI_RS00185	959.167	0.23	0.000508457	0.000954138	Saci_0042
SACI_RS00190	2400.86	1.37	4.66669e-63	7.65642e-62	Saci_0043
SACI_RS00195	36524.4	2.31	4.8991e-49	5.47794e-48	Saci_0044
SACI_RS00200	4650.83	1.38	2.72416e-26	1.46695e-25	Saci_0045
SACI_RS00205	96668.4	1.01	3.22682e-13	1.03182e-12	Saci_0046
SACI_RS00210	1553.07	0.38	1.03224e-08	2.60545e-08	Saci_0047
SACI_RS00215	18191.2	1.11	1.88854e-52	2.36809e-51	Saci_0048
SACI_RS00220	954.298	-1.33	5.08864e-29	2.93852e-28	Saci_0049
SACI_RS00225	1628.84	-1.1	3.16756e-20	1.3303e-19	Saci_0050
SACI_RS00230	7589.84	-1.49	1.51861e-13	4.93689e-13	Saci_0051
SACI_RS00235	5521.96	-1.1	2.26128e-09	5.91166e-09	Saci_0052
SACI_RS00240	10480.6	-0.64	4.84182e-07	1.11036e-06	Saci_0053
SACI_RS00245	65148.1	0.43	3.59851e-07	8.31209e-07	Saci_0054
SACI_RS00250	5291.75	-0.28	0.0012641	0.00228775	Saci_0055
SACI_RS00255	4594.42	0.5	1.1791e-11	3.47593e-11	Saci_0057
SACI_RS00260	4225.03	-1.28	1.41433e-32	9.54942e-32	Saci_0058
SACI_RS00265	4188.51	-1.71	8.89352e-27	4.84111e-26	Saci_0059
SACI_RS00270	254.392	-1.03	5.79282e-15	1.97654e-14	Saci_0060
meaB	1129.31	-0.02	0.836166	0.870892	Saci_0061
SACI_RS00280	1355.68	1.1	4.77826e-25	2.47441e-24	Saci_0062
SACI_RS00285	1.04288	2.03	0.180596	0.239363	Saci_0063
SACI_RS00290	162516	0.62	1.05477e-05	2.2417e-05	Saci_0064
SACI_RS00295	659.477	0.66	2.09043e-09	5.47723e-09	Saci_0065
SACI_RS00300	182.262	1.18	0.000128883	0.000254362	Saci_0066
lysS	7785.33	-1.53	1.47016e-69	2.83612e-68	Saci_0067
SACI_RS00310	2007.78	-0.81	6.11116e-26	3.24113e-25	Saci_0068
SACI_RS00315	453.274	-0.7	3.54149e-08	8.62287e-08	Saci_0069
SACI_RS00320	517.079	-1.27	2.44079e-42	2.2375e-41	Saci_0070
SACI_RS00325	1813.68	-0.46	3.14374e-11	9.06214e-11	Saci_0071
SACI_RS00330	2524.29	0.73	2.67495e-19	1.08325e-18	Saci_0072
rimI	3917.85	0.27	0.000347587	0.000661094	Saci_0073
SACI_RS00340	2755.31	-0.71	5.05171e-16	1.82475e-15	Saci_0074
dnaG	41090.1	1.02	6.49538e-22	2.98108e-21	Saci_0075
SACI_RS00350	12430.6	0.69	3.31357e-24	1.66915e-23	Saci_0076
SACI_RS00355	10004.2	1.7	1.55058e-39	1.32783e-38	Saci_0077
SACI_RS00360	2923.06	0.39	2.82304e-06	6.22204e-06	Saci_0078
SACI_RS00365	1547.7	0.07	0.423258	0.503285	Saci_0079
SACI_RS00370	9047.5	0.52	0.00102143	0.00186395	Saci_0080
SACI_RS00375	8177.04	-0.07	0.688819	0.751069	Saci_0081
SACI_RS00380	3778.74	-0.5	0.00403812	0.00698073	Saci_0082
SACI_RS00385	4935.64	-1.78	1.89697e-18	7.49187e-18	Saci_0083
SACI_RS00390	10034.9	0.03	0.801043	0.843163	Saci_0084
SACI_RS00395	8239.3	-0.23	0.0493976	0.074181	Saci_0085
SACI_RS00400	13410.3	0.37	2.33753e-09	6.10645e-09	Saci_0086
SACI_RS00405	5581.66	0.29	0.00177526	0.00316393	Saci_0087
rpsB	17587.5	-0.05	0.439517	0.519752	Saci_0088
amrB	3195.56	-1.35	1.59985e-39	1.36668e-38	Saci_0089
SACI_RS00420	386.63	-2.35	6.70887e-60	1.01969e-58	Saci_0090
fni	3038.02	-0.53	0.000357581	0.000679734	Saci_0091
SACI_RS00430	4036.15	-0.14	0.33558	0.414137	Saci_0092
SACI_RS00435	759.124	-1.43	8.9469e-37	6.9912e-36	Saci_0093
SACI_RS00440	1007.06	-0.75	4.71364e-13	1.49906e-12	Saci_0094
ffs	104439	0.33	0.364228	0.44455	Saci_0095
SACI_RS00450	20.5195	1.93	6.22443e-08	1.49174e-07	Saci_0096
SACI_RS00455	14979.4	-0.49	2.92234e-05	6.04259e-05	Saci_0097
SACI_RS00460	6420.01	-1.08	7.85138e-16	2.7986e-15	Saci_0098
SACI_RS00465	244.879	-1.37	1.7296e-10	4.79293e-10	Saci_0099
SACI_RS00470	2647.04	0.53	0.000379154	0.000719962	Saci_0100
SACI_RS00475	19347.5	2.23	9.20033e-63	1.48859e-61	Saci_0101
SACI_RS00480	11209.2	0.69	1.16011e-08	2.91982e-08	Saci_0102
SACI_RS00485	260.961	-0.6	2.68706e-06	5.92605e-06	Saci_0103
SACI_RS00490	551.422	-0.51	2.65085e-08	6.48581e-08	Saci_0104
SACI_RS00495	954.745	-0.41	2.33807e-05	4.86889e-05	Saci_0105
SACI_RS00500	5212.94	0.25	0.024927	0.0392285	Saci_0106
mobB	692.895	0.64	2.02056e-11	5.86781e-11	Saci_0107
SACI_RS00510	1465.72	0.04	0.680577	0.743468	Saci_0108
SACI_RS00515	2175.18	-0.14	0.207528	0.271574	Saci_0109
SACI_RS00520	2593.88	0.04	0.663987	0.728518	Saci_0110
SACI_RS00525	1585.14	1.86	7.01121e-54	9.05013e-53	Saci_0111
SACI_RS00530	8015.32	1.19	4.22867e-37	3.36663e-36	Saci_0112
SACI_RS00535	2096.86	0.69	7.40337e-15	2.51385e-14	Saci_0113
SACI_RS00545	1124.92	-2.44	7.34639e-111	4.29886e-109	Saci_0114
SACI_RS00550	3437.6	1.63	9.43014e-30	5.62126e-29	Saci_0116
tpiA	2440.01	1.26	3.49027e-48	3.77057e-47	Saci_0117
SACI_RS00560	112.877	-0.72	3.72866e-07	8.60704e-07	Saci_0118
SACI_RS00565	644.809	-0.87	1.45192e-15	5.10789e-15	Saci_0119
SACI_RS00570	487.465	-0.92	4.05772e-20	1.69805e-19	Saci_0120
SACI_RS00575	1073.86	-0.43	0.00161887	0.00289845	Saci_0121
SACI_RS00580	13294.7	0.1	0.274973	0.348531	Saci_0122
SACI_RS00585	1610.4	0.38	3.507e-05	7.20484e-05	Saci_0123
SACI_RS00590	7702.04	-0.09	0.525225	0.602439	Saci_0124
SACI_RS00595	617.817	-2.3	9.65701e-40	8.33066e-39	Saci_0125
SACI_RS00600	962.515	-1.63	1.54461e-85	4.55725e-84	Saci_0127
SACI_RS00605	2903.09	-0.33	4.83755e-05	9.86333e-05	Saci_0128
SACI_RS00610	432.336	-1.12	1.54146e-12	4.74325e-12	Saci_0129
SACI_RS00615	4748.38	0.71	4.02986e-15	1.38578e-14	Saci_0130
SACI_RS00620	35082.9	0.14	0.134437	0.184379	Saci_0131
SACI_RS00625	465.392	-0.91	7.84875e-22	3.58815e-21	Saci_0132
SACI_RS00630	12116.9	-1.06	1.3261e-31	8.52734e-31	Saci_0133
SACI_RS00635	3719.26	0.42	3.67114e-05	7.52884e-05	Saci_0134
SACI_RS00640	5638.4	0.58	4.9314e-14	1.63033e-13	Saci_0135
SACI_RS00645	2409.97	-0.69	6.73723e-09	1.71409e-08	Saci_0136
thiC	20582.6	2.06	3.32283e-72	6.86261e-71	Saci_0137
SACI_RS00655	4225.24	0.79	5.93808e-13	1.86983e-12	Saci_0138
SACI_RS00660	759.666	0.41	8.99574e-05	0.000180583	SACI_RS00660
SACI_RS00665	2400.93	-1.26	1.65191e-47	1.7417e-46	Saci_0140
SACI_RS00670	464.886	-1.01	1.11063e-12	3.44169e-12	Saci_0141
SACI_RS00685	501.894	-3.5	9.3885e-69	1.75335e-67	Saci_0144
SACI_RS00690	5857.41	0.16	0.0402185	0.0613145	Saci_0145
SACI_RS00695	1316.2	-0.95	2.99838e-20	1.26227e-19	Saci_0146
SACI_RS00700	8240.33	-2.29	1.25903e-65	2.24388e-64	Saci_0147
SACI_RS00705	9392.56	-1.33	8.92758e-86	2.70213e-84	Saci_0148
SACI_RS00710	15473.5	1.51	6.41779e-21	2.81309e-20	Saci_0149
SACI_RS11970	3195.96	-0.06	0.468548	0.546717	Saci_0150
SACI_RS00720	4685.72	-0.78	6.15211e-10	1.66027e-09	Saci_0151
cysS	9289.7	-0.73	6.94381e-13	2.17288e-12	Saci_0152
SACI_RS00730	1650.5	0.58	6.42268e-08	1.53715e-07	Saci_0153
SACI_RS00735	3556.06	-0.62	3.25964e-05	6.71632e-05	Saci_0154
SACI_RS00740	63970.4	0.27	0.0141436	0.0230218	Saci_0155
SACI_RS00745	1994.99	0.85	4.02239e-11	1.15099e-10	Saci_0156
SACI_RS00750	8636.1	-0.9	2.34003e-21	1.05197e-20	Saci_0157
SACI_RS00755	6819.9	0.13	0.203589	0.267415	Saci_0158
SACI_RS00760	1373.86	-0.38	6.44155e-05	0.000130654	Saci_0159
SACI_RS00765	387.959	-1.13	1.99497e-27	1.11004e-26	Saci_0160
SACI_RS00770	2176.97	0.08	0.382307	0.462376	Saci_0161
SACI_RS00775	2273.75	-0.86	1.00049e-25	5.28227e-25	Saci_0162
SACI_RS00780	2513.4	0.3	1.13193e-05	2.39698e-05	Saci_0164
SACI_RS00785	1551.64	-2.58	1.45234e-211	5.66574e-209	Saci_0165
SACI_RS00790	23573	-0.11	0.305316	0.380669	Saci_0166
SACI_RS00795	3906.61	0.68	8.03507e-15	2.72308e-14	Saci_0167
SACI_RS00800	12720	-0.27	0.0123615	0.0202715	Saci_0168
SACI_RS00805	2457.63	-0.92	4.70947e-24	2.35206e-23	Saci_0169
SACI_RS00810	374.181	1.22	5.60457e-11	1.59333e-10	Saci_0170
SACI_RS00815	11564.4	1.38	2.08723e-66	3.77746e-65	Saci_0171
SACI_RS00820	1941.9	0.97	5.82808e-22	2.68184e-21	Saci_0172
SACI_RS00825	2662.28	0.84	2.7351e-22	1.27023e-21	Saci_0173
SACI_RS00830	7993.48	0.87	1.39044e-22	6.5265e-22	Saci_0174
dph2	7078.36	-0.05	0.437582	0.517987	Saci_0175
SACI_RS00840	39937.1	1.36	1.04302e-76	2.40924e-75	Saci_0176
SACI_RS00845	190.225	-1.42	2.04933e-26	1.10695e-25	SACI_RS00845
SACI_RS00850	774.102	-1.92	1.81018e-76	4.10035e-75	Saci_0177
SACI_RS00855	616.735	-1.66	1.88146e-48	2.05789e-47	Saci_0178
SACI_RS00860	1687.79	-0.94	7.94036e-32	5.16271e-31	Saci_0179
SACI_RS00865	9617.43	-1.65	4.39703e-35	3.20956e-34	Saci_0180
SACI_RS00870	7212.74	-2.23	2.20437e-47	2.31031e-46	Saci_0181
SACI_RS00875	3938.29	-3	4.70784e-108	2.36132e-106	Saci_0182
aroF	2879.23	-2.03	1.9439e-94	7.18425e-93	Saci_0183
aroB	1693.76	-3.21	1.78259e-185	4.47048e-183	Saci_0184
SACI_RS00890	607.236	-3.48	5.28947e-110	2.85713e-108	Saci_0185
aroC	1140.83	-2.66	1.08066e-78	2.61669e-77	Saci_0186
SACI_RS00900	808.991	-2.36	1.60815e-90	5.64622e-89	Saci_0187
aroA	977.784	-2.72	4.98645e-118	3.43283e-116	Saci_0188
SACI_RS00910	265.765	-3.03	1.10624e-80	2.83504e-79	Saci_0189
SACI_RS00915	300.156	0.41	0.0150495	0.0243609	Saci_0190
SACI_RS00920	3065.25	-0.48	5.6651e-06	1.22627e-05	Saci_0191
SACI_RS00925	989.813	-1.14	5.37827e-34	3.79942e-33	Saci_0192
SACI_RS00930	11176.1	0.64	8.46231e-15	2.86235e-14	Saci_0193
SACI_RS00935	3591.58	0.48	4.10943e-07	9.46112e-07	Saci_0194
SACI_RS00940	63723.6	0.4	1.56702e-07	3.68261e-07	Saci_0195
SACI_RS00945	15530.9	-0.48	7.68831e-10	2.06531e-09	Saci_0196
SACI_RS00950	999.443	-0.54	5.15357e-07	1.17954e-06	SACI_RS00950
SACI_RS00955	8896.85	-1.31	4.4474e-36	3.39452e-35	Saci_0198
SACI_RS00960	4169.57	-1.07	5.03343e-22	2.32531e-21	Saci_0199
nucS	906.459	0.25	0.00431468	0.00744781	Saci_0200
SACI_RS00970	1457.02	0.64	3.80002e-10	1.03666e-09	Saci_0201
SACI_RS00975	971.564	-1.1	1.25716e-22	5.92467e-22	Saci_0202
SACI_RS00980	3444.53	-1.98	6.63948e-46	6.66035e-45	Saci_0203
SACI_RS00985	3033.13	-2.02	8.95428e-51	1.03757e-49	Saci_0204
SACI_RS00990	2437.56	-3.52	6.87192e-154	8.61689e-152	Saci_0205
SACI_RS00995	5536.07	-3.21	7.13637e-145	7.59267e-143	Saci_0206
SACI_RS01000	1652.47	-0.9	5.77015e-13	1.82021e-12	Saci_0207
SACI_RS01005	69864.3	1.32	2.10253e-82	5.76717e-81	Saci_0208
SACI_RS01010	106949	1.1	1.48945e-30	9.25569e-30	Saci_0209
SACI_RS01015	6161.58	0.49	1.29569e-08	3.24478e-08	Saci_0210
SACI_RS01020	3253.41	-0.09	0.517983	0.595299	Saci_0211
SACI_RS01025	15792.2	0.41	0.0011234	0.00204048	Saci_0212
SACI_RS01030	3082.19	-0.27	0.000112907	0.000224725	Saci_0213
purT	2940.19	-1.32	4.44671e-11	1.27033e-10	Saci_0214
SACI_RS01040	277.411	-1.19	2.68782e-24	1.35979e-23	Saci_0215
SACI_RS01045	500.216	-0.05	0.765226	0.816629	Saci_0216
SACI_RS01050	3287.82	0.15	0.131915	0.181327	Saci_0217
SACI_RS01055	280.416	-0.89	9.96807e-10	2.66549e-09	Saci_0218
SACI_RS01060	866.006	0.79	1.23941e-13	4.0442e-13	Saci_0219
SACI_RS01065	504.646	-0.14	0.149768	0.202556	Saci_0220
SACI_RS01070	999.009	-1.26	1.88309e-26	1.0203e-25	Saci_0221
SACI_RS01075	185.689	-3.29	2.05829e-106	9.50874e-105	Saci_0222
SACI_RS01080	126.042	-1.68	2.37979e-19	9.6931e-19	Saci_0223
SACI_RS01085	542.787	-1.71	2.32039e-51	2.74306e-50	Saci_0224
SACI_RS01090	6127.1	0.02	0.782243	0.830247	Saci_0225
SACI_RS01095	6847.75	0.64	2.55386e-21	1.1437e-20	Saci_0226
SACI_RS01100	7289.26	-0.41	0.000293133	0.000561172	Saci_0227
SACI_RS01105	580.42	1.12	2.42153e-24	1.22684e-23	Saci_0228
SACI_RS01110	122.428	0.07	0.677353	0.740716	Saci_0229
SACI_RS01115	38.3672	-1.03	5.0031e-06	1.08969e-05	SACI_RS01115
SACI_RS01120	825.786	-1	5.43425e-16	1.95689e-15	Saci_0230
SACI_RS01125	6857.05	0.38	0.000322711	0.000616358	Saci_0231
SACI_RS01130	1025.28	1.58	1.25011e-31	8.05348e-31	Saci_0232
SACI_RS01135	2004.85	0.52	8.91101e-05	0.000178985	Saci_0233
SACI_RS01140	934.208	-0.88	6.0161e-13	1.89101e-12	Saci_0234
SACI_RS01145	152584	5.52	4.07165e-184	8.93473e-182	Saci_0236
SACI_RS01150	2381.04	-0.21	0.0859773	0.12311	Saci_0237
SACI_RS01155	8095.84	1.72	6.36514e-52	7.75973e-51	Saci_0238
SACI_RS01160	791.803	-1.01	1.03059e-20	4.48375e-20	Saci_0239
SACI_RS01165	17974.1	1.95	1.31918e-51	1.58618e-50	Saci_0240
SACI_RS01170	5322.54	0.84	3.3367e-06	7.33573e-06	Saci_0241
SACI_RS01175	1293.93	-0.48	1.71448e-06	3.81465e-06	Saci_0242
SACI_RS01180	42502.7	0.91	1.31305e-44	1.27e-43	Saci_0243
prpB	15741.4	1.39	5.28077e-97	2.06009e-95	Saci_0244
SACI_RS01195	11215.9	0.95	8.45975e-21	3.6989e-20	Saci_0245
SACI_RS01200	77885.1	1.2	3.11095e-32	2.06475e-31	Saci_0246
SACI_RS01205	9957.53	0.43	5.56466e-06	1.20602e-05	Saci_0247
SACI_RS01210	1880.98	1.09	4.80365e-28	2.72466e-27	Saci_0248
SACI_RS01215	3220.82	-0.77	6.69488e-08	1.60121e-07	Saci_0249
bluB	2200.43	0.12	0.269669	0.343295	Saci_0250
SACI_RS01225	20.0405	-1.06	0.000866866	0.00159266	Saci_0251
SACI_RS01230	5168.32	-0.9	1.5164e-08	3.7813e-08	Saci_0252
SACI_RS01235	16548.2	-0.64	8.2632e-07	1.86453e-06	Saci_0253
tatC	2777.11	-2.03	3.88287e-108	2.00482e-106	Saci_0254
SACI_RS01245	7906.25	-0.47	5.91068e-08	1.42043e-07	Saci_0255
SACI_RS01250	19975.2	-0.28	0.00028417	0.000546099	Saci_0256
SACI_RS01255	4950.69	0.22	0.0371538	0.0569801	Saci_0257
SACI_RS01260	4149.51	0.08	0.541818	0.61844	Saci_0258
SACI_RS01265	2930.63	-0.37	0.00536846	0.00915429	Saci_0260
SACI_RS01270	840.803	-0.37	0.0730687	0.106098	Saci_0261
SACI_RS01275	3428.19	-0.44	0.000119075	0.000236199	Saci_0262
SACI_RS01280	5484.92	-1.95	6.56343e-72	1.33978e-70	Saci_0263
SACI_RS01285	1287.01	0.8	0.000481635	0.000906227	Saci_0264
SACI_RS01290	1873.6	-1.08	5.08797e-27	2.79123e-26	Saci_0265
SACI_RS01295	5028.96	0.23	0.0135845	0.0221633	Saci_0266
SACI_RS01300	4553.95	-1.03	5.14781e-29	2.96781e-28	Saci_0267
SACI_RS01305	917.849	-0.6	8.73129e-12	2.59353e-11	Saci_0268
SACI_RS01310	7674.85	0.26	0.0899805	0.128476	Saci_0269
SACI_RS01315	1257.84	-2.03	1.75253e-110	9.92439e-109	Saci_0270
SACI_RS01320	1732.99	-0.99	6.81877e-23	3.25724e-22	Saci_0271
SACI_RS01325	1620.69	-1.75	5.25661e-36	3.99479e-35	Saci_0272
thiD	4892.59	-0.57	2.75553e-09	7.17174e-09	Saci_0273
cas4	1200.61	-1.13	2.29301e-32	1.52766e-31	Saci_0274
SACI_RS01340	2879.18	-1.21	4.54541e-20	1.89761e-19	Saci_0275
SACI_RS01345	22578.3	-0.87	1.06465e-05	2.25996e-05	Saci_0276
SACI_RS01350	67091.8	-0.77	3.23425e-09	8.38042e-09	Saci_0277
SACI_RS01355	7084.06	0.07	0.363205	0.443552	Saci_0278
SACI_RS01360	4109.5	0.74	3.28374e-24	1.6565e-23	Saci_0279
queC	12807.2	2.36	7.94292e-99	3.20547e-97	Saci_0280
SACI_RS01370	3397.46	-0.43	1.74658e-05	3.66686e-05	Saci_0281
SACI_RS01375	6613.01	0.58	1.31324e-09	3.48774e-09	Saci_0282
SACI_RS01380	1129.49	0.54	1.05968e-05	2.25077e-05	Saci_0283
SACI_RS01385	914.5	0.48	3.16452e-07	7.31925e-07	Saci_0284
SACI_RS01390	227.37	-0.98	2.20088e-14	7.35932e-14	Saci_0285
SACI_RS01395	505.951	-0.66	3.73467e-12	1.12941e-11	Saci_0286
SACI_RS01400	526.349	0.58	1.80278e-09	4.76265e-09	Saci_0287
SACI_RS01405	665.564	-0.96	2.6627e-19	1.08051e-18	Saci_0288
SACI_RS01410	729.296	1.02	5.90377e-24	2.93184e-23	Saci_0289
SACI_RS01415	21310	0.48	2.40477e-07	5.61006e-07	Saci_0290
SACI_RS01420	19037.8	0.34	0.00261538	0.0046028	Saci_0291
SACI_RS01425	12847.7	-0.52	2.88961e-05	5.97844e-05	Saci_0292
SACI_RS01430	2729.13	0.27	0.043063	0.0653953	Saci_0293
SACI_RS01435	1351.65	1.16	3.99228e-12	1.20524e-11	Saci_0294
SACI_RS01440	1011.53	-0.22	0.0980498	0.139092	Saci_0295
SACI_RS01445	838.987	-1.68	9.64593e-19	3.85727e-18	Saci_0296
SACI_RS01450	939.481	-1.47	2.62232e-46	2.66869e-45	Saci_0297
SACI_RS01455	10758.9	-0.32	6.82696e-05	0.000138153	Saci_0298
SACI_RS01460	5319.24	-1.62	3.42897e-26	1.83523e-25	Saci_0299
SACI_RS01465	1845	-1.98	5.35322e-44	5.06618e-43	Saci_0300
SACI_RS01470	511.699	1.09	1.6782e-15	5.88626e-15	Saci_0301
SACI_RS01475	914.171	-0.72	7.34806e-14	2.40663e-13	Saci_0302
SACI_RS01480	1363.71	-0.18	0.217966	0.283647	Saci_0303
SACI_RS01485	30.0784	-3.04	1.40308e-22	6.57705e-22	Saci_0304
SACI_RS01490	7334.57	-2.01	1.43046e-52	1.81312e-51	Saci_0305
acs	147279	-0.03	0.648443	0.715264	Saci_0306
SACI_RS01500	362.516	0.03	0.824796	0.861891	Saci_0307
SACI_RS01505	1105.92	-0.91	2.46087e-08	6.03781e-08	Saci_0308
lipA	3078.15	-1.61	1.54245e-32	1.03548e-31	Saci_0309
SACI_RS01515	1192.46	-2.46	6.7074e-91	2.37875e-89	Saci_0310
SACI_RS01520	98.1132	-0.65	5.77366e-05	0.000117311	Saci_0311
SACI_RS01525	2197.13	0.43	1.0111e-05	2.15021e-05	Saci_0312
SACI_RS01530	1180.58	1.27	2.05466e-27	1.14144e-26	Saci_0313
SACI_RS01535	10054.5	0.33	0.0513921	0.0769785	Saci_0314
SACI_RS01540	86516.2	1.41	3.20959e-23	1.55218e-22	Saci_0315
SACI_RS01545	42688.6	0.99	1.84197e-09	4.85887e-09	Saci_0316
SACI_RS01550	7580.58	0.85	6.78121e-09	1.72403e-08	Saci_0317
fdhD	1290.39	-1.21	4.06978e-26	2.17158e-25	Saci_0318
SACI_RS01560	761.085	-0.95	3.6713e-19	1.4816e-18	Saci_0319
fdhF	16472.2	-0.5	2.05493e-06	4.56058e-06	Saci_0320
SACI_RS01570	1391.69	-1.86	3.62296e-38	2.95133e-37	Saci_0321
SACI_RS01575	13957.7	2.75	1.6773e-29	9.84783e-29	Saci_0322
SACI_RS01580	7803.85	2.39	8.78021e-28	4.92449e-27	Saci_0323
SACI_RS01585	749.069	1.9	2.93383e-08	7.15822e-08	Saci_0324
SACI_RS01590	6871.17	-1.93	4.12478e-62	6.64317e-61	Saci_0325
SACI_RS01595	5883.52	-1.93	1.35706e-55	1.83963e-54	Saci_0326
SACI_RS01600	11415.7	-1.05	1.46483e-20	6.33377e-20	Saci_0327
SACI_RS01605	33296.9	-0.3	0.00806631	0.0135377	Saci_0328
SACI_RS01610	120581	-0.18	0.177201	0.235754	Saci_0329
SACI_RS01615	49383.8	1.13	1.18494e-10	3.31501e-10	Saci_0330
SACI_RS01620	180052	0.98	1.38752e-12	4.27706e-12	Saci_0331
SACI_RS01625	68599.1	0.73	5.47339e-08	1.31895e-07	Saci_0332
SACI_RS01630	93741	0.25	0.0611736	0.0902818	Saci_0333
SACI_RS01635	31535.3	0.4	9.3899e-06	2.00048e-05	Saci_0334
SACI_RS01640	30841.5	0.51	2.31246e-07	5.39831e-07	Saci_0335
SACI_RS01645	51835.8	0.47	0.000196529	0.000383128	Saci_0336
SACI_RS01650	23174.2	1.37	1.76699e-33	1.21884e-32	Saci_0337
SACI_RS01655	14072.8	1.05	1.32262e-15	4.67176e-15	Saci_0338
SACI_RS01660	995.43	0.06	0.627976	0.696627	Saci_0339
SACI_RS01665	2164.32	0.13	0.127463	0.175844	Saci_0340
SACI_RS01670	393.108	-0.04	0.762536	0.814253	Saci_0341
SACI_RS01675	303.298	-2.58	1.45238e-70	2.91388e-69	Saci_0342
SACI_RS01680	2678.95	-1.42	6.234e-32	4.09114e-31	Saci_0343
SACI_RS01685	3080.71	-1.1	3.89416e-21	1.72413e-20	Saci_0344
SACI_RS01690	4469.38	-0.75	5.0943e-24	2.54064e-23	Saci_0345
SACI_RS01695	1228.53	0.84	2.72804e-17	1.0366e-16	Saci_0347
SACI_RS01700	542.675	0.17	0.209839	0.274188	Saci_0348
SACI_RS01705	1930.61	-0.24	0.00446685	0.00768704	Saci_0349
SACI_RS01710	9282.37	0.33	0.0193008	0.0307604	Saci_0350
SACI_RS01715	13634.8	-0.08	0.383508	0.46351	Saci_0351
SACI_RS01720	2069.01	0.8	3.0836e-12	9.35742e-12	Saci_0352
SACI_RS01725	1351.06	0.05	0.661404	0.726365	Saci_0353
SACI_RS01730	3678.18	1.95	1.56838e-47	1.65861e-46	Saci_0354
SACI_RS01735	3516.31	-3.25	2.57703e-257	3.01599e-254	Saci_0355
SACI_RS01740	1963.59	-0.89	1.38059e-15	4.86671e-15	Saci_0356
SACI_RS01745	11477.6	-0.06	0.57028	0.646722	Saci_0357
SACI_RS01750	29.4752	-0.38	0.164027	0.219808	Saci_0358
SACI_RS01755	1934.67	0.28	0.00798498	0.0134076	Saci_0359
SACI_RS01760	49128.3	-0.28	0.0633102	0.0932392	Saci_0360
SACI_RS01765	4041.01	-0.17	0.12424	0.172209	Saci_0361
SACI_RS01770	31166.5	-0.5	0.00093201	0.00170432	Saci_0362
SACI_RS01775	2445.95	-1.77	3.40592e-56	4.72655e-55	Saci_0363
SACI_RS01780	945.544	0.4	2.04855e-05	4.27867e-05	Saci_0364
SACI_RS01785	3753.61	-0.51	4.90233e-08	1.18377e-07	Saci_0365
SACI_RS01790	1400.43	-0.98	4.80547e-30	2.90896e-29	Saci_0366
SACI_RS01795	6335.25	-0.1	0.189414	0.250389	Saci_0367
SACI_RS01800	5485.73	0.31	0.0437672	0.0663787	Saci_0368
SACI_RS01805	10404.4	0.4	0.000417348	0.000789924	Saci_0369
SACI_RS01810	1280.65	0.48	7.36134e-07	1.66531e-06	Saci_0370
SACI_RS01815	3809.39	1.17	1.91044e-40	1.66855e-39	Saci_0371
SACI_RS01820	22859.4	-0.45	0.00281068	0.00492923	Saci_0372
leuS	38944.8	-0.38	7.70274e-06	1.65106e-05	Saci_0373
SACI_RS01830	1652.6	-1.5	7.12177e-39	5.95346e-38	Saci_0374
SACI_RS01835	2265.59	-1.1	2.40962e-17	9.19583e-17	Saci_0375
SACI_RS01840	1178.96	0.54	5.51203e-06	1.19535e-05	Saci_0376
priX	721.643	-1.28	2.96621e-27	1.63491e-26	Saci_0377
SACI_RS01850	4550.55	-0.07	0.519782	0.59678	Saci_0378
SACI_RS01855	3646.27	0.31	0.00147332	0.0026473	Saci_0379
sfsA	497.447	-2.26	3.31388e-76	7.45835e-75	Saci_0380
SACI_RS01865	1642.43	-1.26	7.93453e-32	5.16271e-31	Saci_0381
SACI_RS01870	1.00584	-0.49	0.705996	0.765756	Saci_0382
SACI_RS01875	4242.81	-1.9	3.22268e-41	2.91619e-40	Saci_0383
SACI_RS01880	17280.2	2.88	1.32571e-11	3.88853e-11	Saci_0384
SACI_RS01885	10817.5	0.45	0.000161743	0.00031672	Saci_0385
SACI_RS01890	60707.5	0.98	1.31525e-20	5.71516e-20	Saci_0386
SACI_RS01895	8931.92	0.59	6.11474e-06	1.32197e-05	Saci_0387
SACI_RS01900	1677.37	1.05	7.88444e-16	2.80753e-15	Saci_0388
SACI_RS01905	2129.36	0.55	6.87164e-06	1.47742e-05	Saci_0389
SACI_RS01910	1319.59	0.02	0.796356	0.840399	Saci_0390
SACI_RS01915	210.91	-0.68	3.68717e-09	9.51186e-09	Saci_0391
SACI_RS01920	292.001	-1.85	3.89705e-47	4.04809e-46	Saci_0392
SACI_RS01925	5880.34	0.59	2.04005e-09	5.34922e-09	Saci_0393
cobM	2767.43	-0.87	4.9507e-21	2.1864e-20	Saci_0394
SACI_RS01935	2045.53	-0.8	2.00624e-15	7.00887e-15	Saci_0395
cbiT	2133.85	-0.71	1.36082e-07	3.20875e-07	Saci_0396
cbiD	2382.03	-1.57	4.37422e-32	2.8814e-31	Saci_0397
SACI_RS01950	3277.92	-0.71	3.79643e-15	1.30679e-14	Saci_0398
SACI_RS01955	3099.02	-1.42	6.4031e-15	2.18053e-14	Saci_0399
SACI_RS01960	398.255	-1.69	6.99668e-79	1.72995e-77	Saci_0400
cbiG	514.272	-2.19	3.36111e-51	3.96002e-50	Saci_0401
SACI_RS01970	1047.77	-1.07	1.48012e-16	5.45872e-16	Saci_0402
SACI_RS01975	372.619	-2.7	1.70902e-90	5.94096e-89	Saci_0404
SACI_RS01980	355.445	-1.99	2.88759e-23	1.40032e-22	Saci_0405
SACI_RS01985	20267.4	-0.68	1.51061e-11	4.41612e-11	Saci_0406
SACI_RS01990	71.7509	-1.48	3.4844e-15	1.20411e-14	Saci_0407
SACI_RS01995	210.618	-1.64	1.16219e-34	8.34451e-34	Saci_0408
SACI_RS02000	3249	-0.24	0.00521273	0.00890603	SACI_RS02000
SACI_RS02005	3784.99	-0.73	4.99537e-10	1.35434e-09	Saci_0410
SACI_RS11520	295.62	-0.45	4.0013e-05	8.19159e-05	Saci_0411
cobS	112.25	-1.18	2.36941e-16	8.66564e-16	Saci_0412
SACI_RS02015	1271.33	-0.56	1.48939e-13	4.84638e-13	Saci_0413
SACI_RS02020	1524.4	-0.75	3.81394e-05	7.81713e-05	Saci_0414
htpX	60309.5	0.97	7.38531e-26	3.91099e-25	Saci_0415
SACI_RS02030	3813.39	0.82	2.02791e-16	7.43991e-16	Saci_0416
SACI_RS02035	502.777	0.47	9.82931e-05	0.000196418	Saci_0417
SACI_RS02040	1500.43	-0.37	1.24461e-07	2.94265e-07	Saci_0418
SACI_RS02050	1608.25	-1.62	1.77707e-103	7.70282e-102	Saci_0421
SACI_RS02055	2986.41	-0.52	7.99786e-13	2.49383e-12	Saci_0422
SACI_RS02060	33853.5	1.02	4.56224e-39	3.83206e-38	Saci_0423
SACI_RS02065	3643.1	-0.54	6.30018e-11	1.78675e-10	Saci_0424
SACI_RS02070	8710.61	-0.59	6.88444e-18	2.67974e-17	Saci_0425
SACI_RS02075	561.982	-1.09	1.43262e-27	7.99669e-27	Saci_0426
SACI_RS02080	294.642	-1.37	9.30895e-27	5.0594e-26	Saci_0427
SACI_RS02085	5685.31	-0.17	0.152122	0.205344	Saci_0428
SACI_RS02090	6625.73	1.37	1.99297e-49	2.2572e-48	Saci_0430
SACI_RS02095	3902.08	1.21	5.45004e-37	4.31943e-36	Saci_0431
SACI_RS02100	123535	1.02	1.7111e-27	9.53601e-27	Saci_0432
SACI_RS02105	231.962	1.29	2.66511e-19	1.08051e-18	Saci_0433
SACI_RS02110	275.603	-1.46	1.52552e-30	9.4631e-30	Saci_0434
SACI_RS02115	2257.6	-1.35	2.94533e-41	2.67211e-40	Saci_0435
SACI_RS02120	827.155	-2.29	7.89438e-79	1.93485e-77	Saci_0436
SACI_RS02125	796.752	0.38	0.000123541	0.000244368	Saci_0437
SACI_RS12010	347.383	-0.89	4.411e-10	1.19961e-09	Saci_0438
SACI_RS02130	1253.67	0.68	1.1183e-09	2.98128e-09	Saci_0439
SACI_RS02135	2673.97	-0.32	0.000498695	0.000936821	Saci_0440
SACI_RS02140	57.0211	-2.35	2.54191e-23	1.23954e-22	Saci_0441
SACI_RS12015	17.845	-1.19	8.17932e-05	0.000164854	Saci_0442
SACI_RS02145	459.472	-0.88	2.87535e-14	9.57812e-14	Saci_0443
SACI_RS02150	12492.7	-0.41	1.27111e-08	3.18904e-08	Saci_0444
SACI_RS02155	829.745	0.94	1.94218e-16	7.13282e-16	Saci_0445
abfR1	49285	3.21	3.97226e-218	2.32444e-215	Saci_0446
SACI_RS02165	719.893	-0.96	8.83671e-17	3.2936e-16	Saci_0447
SACI_RS02170	380.851	-0.07	0.506195	0.584929	Saci_0448
cbp1	23811.5	1.81	9.29107e-41	8.25847e-40	Saci_0449
SACI_RS02180	6674.61	0.59	1.9772e-12	6.06283e-12	Saci_0450
SACI_RS02185	74623.9	-1.56	9.29935e-19	3.72292e-18	Saci_0451
SACI_RS02190	3028.22	-1.2	2.55033e-48	2.7722e-47	SACI_RS02190
SACI_RS02195	1810.46	0.72	2.00889e-07	4.699e-07	Saci_0453
SACI_RS02200	340.985	-0.74	2.32404e-10	6.38975e-10	Saci_0454
SACI_RS02205	472.548	0.21	0.142573	0.194171	Saci_0455
SACI_RS02210	31421.9	1.06	1.02314e-10	2.87839e-10	Saci_0456
SACI_RS02215	27.6108	0.34	0.25826	0.330088	Saci_0457
coaBC	4448.24	-0.51	6.0697e-11	1.72277e-10	Saci_0458
SACI_RS02230	190.673	-0.67	7.79954e-06	1.67079e-05	Saci_0460
SACI_RS02235	430.903	-0.5	6.53074e-06	1.40844e-05	Saci_0461
SACI_RS02240	541.036	-0.7	3.43339e-12	1.04009e-11	Saci_0462
SACI_RS02245	715.688	-0.56	2.73207e-08	6.67988e-08	Saci_0463
SACI_RS02250	410.456	-1.22	1.64828e-22	7.69562e-22	Saci_0464
SACI_RS02255	562.288	-0.66	3.36304e-10	9.18881e-10	Saci_0465
SACI_RS02260	149.509	0.1	0.43482	0.515065	Saci_0467
SACI_RS02265	128.643	0.19	0.233092	0.301478	Saci_0468
SACI_RS02270	67.1267	1.33	4.6368e-05	9.47601e-05	Saci_0470
SACI_RS02275	22524.5	-0.16	0.0984335	0.139524	Saci_0472
SACI_RS02280	7574.25	-1.59	1.33316e-47	1.41412e-46	Saci_0473
SACI_RS02285	2208.88	-0.59	1.86252e-05	3.9064e-05	Saci_0474
SACI_RS02290	306.864	-0.05	0.730415	0.786894	Saci_0475
SACI_RS02295	55.1429	1.72	4.80468e-13	1.52663e-12	SACI_RS02295
SACI_RS02300	27.4358	1.83	2.30796e-08	5.67057e-08	Saci_0476
SACI_RS02305	61.0724	2.48	3.3482e-17	1.2654e-16	Saci_0477
SACI_RS02310	92.2914	3.4	1.00554e-29	5.98382e-29	Saci_0478
SACI_RS02315	5695.29	2.48	1.59148e-89	5.32159e-88	Saci_0479
SACI_RS02320	46.1875	0.54	0.0445824	0.0674693	Saci_0480
SACI_RS02325	39.6069	0.56	0.0343536	0.0530877	Saci_0481
SACI_RS02330	688.598	2.5	9.50675e-38	7.64241e-37	Saci_0482
SACI_RS02335	866.146	2.64	2.4539e-54	3.20284e-53	Saci_0483
SACI_RS02340	4107.97	1.49	2.81577e-54	3.66154e-53	Saci_0484
SACI_RS11795	1680.55	2.93	3.07155e-46	3.11683e-45	Saci_0485
SACI_RS02345	287.919	4.53	1.15707e-51	1.39603e-50	Saci_0486
SACI_RS02350	1011.57	2.88	2.18347e-30	1.34259e-29	Saci_0487
SACI_RS02355	1105.18	1.1	3.97124e-11	1.13728e-10	Saci_0488
SACI_RS02360	1934.08	3.42	4.52225e-69	8.62915e-68	Saci_0489
SACI_RS02370	1237.83	-1.04	5.33045e-28	3.01372e-27	Saci_0491
SACI_RS02375	1010.62	-0.67	2.68238e-09	6.99171e-09	Saci_0492
SACI_RS02380	1183.6	0.14	0.193767	0.255882	Saci_0493
SACI_RS02385	11848.6	0.15	0.0983594	0.139475	Saci_0494
SACI_RS02390	1678.3	-1.95	9.45895e-87	2.96521e-85	Saci_0495
SACI_RS02395	1124.17	0.15	0.230926	0.299071	Saci_0496
SACI_RS02400	1237.05	-0.84	1.01208e-09	2.70426e-09	Saci_0497
SACI_RS02405	4472.97	0.26	0.0339074	0.0524676	Saci_0498
SACI_RS12020	43.5808	0.1	0.761158	0.813029	Saci_0499
SACI_RS02410	2146.91	0.32	0.0098386	0.0163712	Saci_0500
SACI_RS02415	3091.16	0.54	5.22936e-13	1.65408e-12	Saci_0501
SACI_RS12025	173.635	0.08	0.722337	0.780346	Saci_0502
SACI_RS02420	208.956	1.1	7.20938e-12	2.15422e-11	Saci_0503
SACI_RS02425	157.215	1.74	1.32827e-22	6.24303e-22	Saci_0504
SACI_RS02435	15.6761	0.46	0.18582	0.245824	Saci_0505
SACI_RS02440	85.8988	0.31	0.120319	0.167226	Saci_0506
SACI_RS11495	19.2119	0.79	0.0312073	0.0485032	Saci_0507
SACI_RS12030	1383.2	2.02	1.09704e-31	7.08037e-31	Saci_0509
SACI_RS02455	8785.54	0.41	7.95546e-07	1.79625e-06	Saci_0510
SACI_RS12035	1204.03	0.84	7.75454e-18	3.01508e-17	Saci_0511
SACI_RS02465	4157.63	0.42	0.000368171	0.000699486	Saci_0512
SACI_RS02470	122.337	-0.25	0.116568	0.162732	Saci_0513
SACI_RS12165	12.2733	0.71	0.120359	0.167226	SACI_RS12165
SACI_RS02475	195.766	0.52	8.68172e-05	0.000174679	Saci_0514
SACI_RS11530	8.90761	0.43	0.371435	0.451405	Saci_0516
SACI_RS02480	172.91	1.16	5.58137e-20	2.32183e-19	Saci_0517
SACI_RS11535	32.7538	0.79	0.0117869	0.0194291	SACI_RS11535
SACI_RS02495	2567.75	1.18	3.68069e-30	2.24356e-29	Saci_0520
SACI_RS02500	99.5239	0.5	0.36705	0.447314	Saci_0521
SACI_RS02505	29.9948	2.41	1.04573e-10	2.93723e-10	Saci_0522
SACI_RS02510	77.5571	-1.43	8.43939e-18	3.27411e-17	Saci_0523
SACI_RS02515	89.5221	-1.82	1.20069e-16	4.45156e-16	Saci_0524
SACI_RS02520	577.204	-0.59	5.32577e-06	1.1571e-05	Saci_0525
SACI_RS02525	1985.58	0.08	0.481803	0.559951	Saci_0526
SACI_RS02530	2559.18	0.51	1.11435e-05	2.36241e-05	Saci_0527
SACI_RS02535	125.53	-1.66	3.49602e-23	1.68838e-22	Saci_0529
SACI_RS02540	386.321	-1.89	1.55085e-60	2.3987e-59	Saci_0530
SACI_RS02545	289.297	-2.76	1.69944e-63	2.86862e-62	Saci_0531
SACI_RS02550	14.907	-0.5	0.145673	0.197704	Saci_0532
SACI_RS02555	37.6802	0.94	0.00028842	0.000553659	Saci_0533
SACI_RS02560	390.824	0.69	0.000264051	0.000508828	Saci_0535
SACI_RS02565	125.612	1.01	0.0121928	0.0200228	Saci_0537
SACI_RS02570	7592.86	-0.55	1.23218e-06	2.75728e-06	Saci_0538
SACI_RS02575	5723.55	0.11	0.268826	0.342346	Saci_0539
SACI_RS02580	219.603	1.43	1.89852e-08	4.70409e-08	Saci_0540
SACI_RS02585	13019.9	0.79	7.19251e-16	2.56896e-15	Saci_0542
SACI_RS02590	14228.3	2.36	1.35699e-91	4.86161e-90	Saci_0543
SACI_RS02595	326.003	0.51	0.000841822	0.00154989	Saci_0544
SACI_RS02600	2588.42	0.96	2.05092e-08	5.0674e-08	Saci_0545
SACI_RS02605	883.43	-1.39	7.59836e-41	6.80557e-40	Saci_0546
nadC	2163.38	-0.06	0.423865	0.503427	Saci_0547
SACI_RS02615	1884.93	-0.45	2.05177e-06	4.55646e-06	Saci_0548
SACI_RS02620	664.053	0.57	4.46597e-09	1.14788e-08	Saci_0549
SACI_RS02625	765.116	0.21	0.0234259	0.0369655	Saci_0550
SACI_RS12170	25711.7	3.12	2.76087e-152	3.23113e-150	SACI_RS12170
SACI_RS02635	6932.32	1.23	4.23246e-76	9.40517e-75	Saci_0553
SACI_RS02640	2139.61	0.51	1.67103e-08	4.15508e-08	Saci_0554
SACI_RS02645	1051.69	2.52	2.71299e-73	5.70378e-72	Saci_0555
SACI_RS02650	688.124	-0.14	0.157662	0.211926	Saci_0556
SACI_RS02655	769.872	-2.19	1.97549e-150	2.2374e-148	Saci_0557
SACI_RS02660	3708.67	-1.24	1.53244e-25	8.05449e-25	Saci_0558
SACI_RS02665	2430.91	0.47	0.000288733	0.000553957	Saci_0559
SACI_RS02670	6109.26	1.02	2.14256e-21	9.64427e-21	Saci_0560
SACI_RS02675	15.8773	1.32	0.00166719	0.00297889	Saci_0561
SACI_RS02680	26.9114	1.72	4.66043e-06	1.01759e-05	Saci_0563
SACI_RS02685	692.058	1.55	1.16725e-33	8.0833e-33	Saci_0564
SACI_RS02690	814.146	0.82	3.17306e-14	1.05598e-13	Saci_0565
cedA2	33.8231	-1.27	7.67749e-06	1.64665e-05	Saci_0567
cedA	1059.88	-1.77	2.54629e-21	1.14177e-20	Saci_0568
cedA1	1174.9	-0.37	0.0174776	0.0280327	Saci_0569
SACI_RS02705	4703.24	0.6	2.27755e-10	6.26683e-10	Saci_0570
SACI_RS02710	4435.09	1.03	2.54935e-19	1.03717e-18	Saci_0571
SACI_RS02715	773.065	-0.92	1.1651e-18	4.63794e-18	SACI_RS02715
SACI_RS02720	11397.3	-0.42	1.10062e-06	2.46918e-06	Saci_0573
secY	31076.2	-0.33	0.00357098	0.00620372	Saci_0574
SACI_RS02730	10000.2	-0.27	0.19948	0.262805	Saci_0575
SACI_RS02735	7743.61	-0.09	0.628279	0.696743	Saci_0576
SACI_RS02740	13536.6	0.04	0.791731	0.837462	Saci_0577
SACI_RS02745	9464.6	0.09	0.525036	0.602418	Saci_0578
SACI_RS02750	9281.7	-0.19	0.361224	0.441287	Saci_0579
SACI_RS02755	5120.26	-0.64	0.00041781	0.000790373	Saci_0580
SACI_RS02760	8784.14	-0.66	4.77518e-05	9.74181e-05	Saci_0581
SACI_RS02765	5886.69	-0.6	0.000120068	0.000238035	Saci_0582
SACI_RS11545	1325.21	-0.61	0.000404978	0.000767753	Saci_0583
SACI_RS02770	8326.02	-0.7	8.69044e-05	0.000174755	Saci_0584
SACI_RS02775	11617.1	-0.41	0.033021	0.0511636	Saci_0585
rplX	5313.26	-0.43	0.0482955	0.0726191	Saci_0586
SACI_RS02785	3682.54	-0.37	0.0471178	0.0710002	Saci_0587
SACI_RS02790	4700.67	-0.21	0.334247	0.412637	Saci_0588
SACI_RS02795	2248.34	-0.08	0.691661	0.753466	Saci_0589
rpmC	3036.3	-0.05	0.812851	0.852774	Saci_0590
SACI_RS02805	11026.6	0.1	0.495773	0.574475	Saci_0591
SACI_RS02810	10852	0.38	0.00154422	0.00277185	Saci_0592
SACI_RS02815	12833	0.59	1.23015e-07	2.91042e-07	Saci_0593
SACI_RS02820	10427.1	0.22	0.163099	0.218649	Saci_0594
SACI_RS02825	4154.37	0.49	0.000529585	0.000991665	Saci_0595
rpl4p	16322.3	0.34	0.00706105	0.0119476	Saci_0596
rpl3p	47739.5	0.88	3.75196e-11	1.07536e-10	Saci_0597
SACI_RS02840	213.859	-1.93	6.17077e-37	4.87964e-36	Saci_0598
ileS	20960.9	-0.83	1.99511e-07	4.66988e-07	Saci_0599
SACI_RS02850	4734.77	-0.35	0.000827617	0.00152453	Saci_0600
SACI_RS02855	795.537	0.95	6.69904e-12	2.00514e-11	Saci_0601
SACI_RS02860	5089.55	-1.26	1.24134e-16	4.59256e-16	Saci_0602
SACI_RS02865	116304	0.51	3.02979e-07	7.01689e-07	Saci_0603
SACI_RS02870	4264.89	0.89	2.45756e-31	1.55749e-30	Saci_0604
SACI_RS02875	29537.4	1.03	3.13059e-18	1.22673e-17	Saci_0605
SACI_RS02880	278.051	-0.11	0.293404	0.367514	Saci_0606
SACI_RS02885	1455.98	1.2	1.83901e-17	7.04887e-17	Saci_0607
SACI_RS02890	4498.77	0.75	6.75861e-12	2.02125e-11	Saci_0608
rrp42	18682.9	0.54	3.45373e-14	1.14721e-13	Saci_0609
rrp41	29140.8	1.19	3.86584e-58	5.63193e-57	Saci_0610
rrp4	8127.43	-0.17	0.173036	0.230475	Saci_0611
SACI_RS02910	15255.9	0.43	0.000151743	0.000297804	Saci_0612
psmA	21681.3	0.41	1.96528e-05	4.11699e-05	Saci_0613
SACI_RS02920	364.921	-3.77	4.93049e-93	1.78463e-91	Saci_0614
SACI_RS02925	1355.67	-3.05	9.96242e-116	6.47742e-114	Saci_0615
SACI_RS02930	2224.45	-1.21	8.30479e-23	3.94029e-22	Saci_0616
SACI_RS02935	44968.3	0.33	0.000276026	0.00053132	Saci_0617
SACI_RS02940	4259.61	-0.02	0.719881	0.777932	Saci_0618
SACI_RS02945	4060.39	0.27	0.00263874	0.00463927	Saci_0619
SACI_RS02950	14583.5	0.06	0.588083	0.662915	Saci_0620
SACI_RS02955	2134.24	0.42	8.53525e-08	2.03444e-07	Saci_0621
SACI_RS02960	188.015	-0.15	0.242404	0.312094	Saci_0622
SACI_RS02965	581.31	0.51	0.000997827	0.00182277	Saci_0623
SACI_RS02970	6019.97	-0.12	0.280132	0.353666	Saci_0624
SACI_RS02975	1201.17	-1.41	4.70125e-23	2.25801e-22	Saci_0625
SACI_RS02980	5664.23	0.21	0.236318	0.305154	Saci_0626
SACI_RS02985	0				Saci_0628
SACI_RS11555	3.39198	0.3	0.674264	0.73818	SACI_RS11555
SACI_RS02995	2275.63	-0.05	0.682763	0.745613	Saci_0630
SACI_RS03000	162.839	2.65	1.91151e-32	1.27591e-31	Saci_0631
SACI_RS03005	76.6736	0.97	5.97519e-08	1.43495e-07	Saci_0632
SACI_RS03010	258.199	-0.43	0.000165819	0.000324521	Saci_0633
SACI_RS03015	754.253	1.66	3.37896e-24	1.69965e-23	Saci_0634
SACI_RS03020	76.5319	0.09	0.613823	0.685538	Saci_0635
SACI_RS03025	148.09	0.29	0.053834	0.0803619	Saci_0636
SACI_RS03030	4334.34	1.18	4.6203e-33	3.14988e-32	Saci_0637
SACI_RS03035	91.2725	0.32	0.114131	0.159456	Saci_0638
SACI_RS03040	17172.6	0.79	2.4699e-08	6.05574e-08	Saci_0639
SACI_RS03045	4184.59	-0.09	0.232457	0.300942	Saci_0640
SACI_RS03050	8162.85	0.37	0.0293835	0.0458105	Saci_0641
SACI_RS03055	2911.49	-0.31	0.0841892	0.120895	Saci_0642
speE	10292.8	-1.09	1.02915e-15	3.65355e-15	Saci_0643
SACI_RS03065	138.84	-1.06	4.42323e-09	1.13773e-08	Saci_0644
SACI_RS03070	30.2674	1.87	5.36225e-07	1.22651e-06	Saci_0645
ahcY	15642.6	0.58	0.000101754	0.000203218	Saci_0646
SACI_RS03080	474.985	-1.25	4.97692e-28	2.81838e-27	Saci_0647
SACI_RS03085	108.258	0.82	0.00143935	0.00258892	Saci_0648
SACI_RS03090	90.2672	1	0.00200761	0.00356537	Saci_0649
SACI_RS03095	649.792	0.99	6.88383e-24	3.4089e-23	Saci_0650
SACI_RS03100	3137.24	-0.36	0.000253558	0.000489953	Saci_0651
SACI_RS03105	7989.14	-0.87	5.43497e-22	2.50422e-21	Saci_0652
SACI_RS03110	649.723	-0.56	2.59062e-05	5.38843e-05	Saci_0653
hflX	1350.37	-2.23	1.83572e-109	9.7655e-108	Saci_0654
SACI_RS03120	4870.32	-0.17	0.145899	0.197933	Saci_0655
SACI_RS03125	15700.4	-0.91	3.936e-12	1.18927e-11	Saci_0656
SACI_RS03130	943.463	-0.24	0.0371645	0.0569801	Saci_0657
SACI_RS03135	8186.59	0.54	6.90758e-17	2.58556e-16	Saci_0658
tgtA	8300.48	-1.46	9.75863e-58	1.39847e-56	Saci_0659
SACI_RS03145	6883.35	-0.31	0.000123281	0.000243991	Saci_0660
SACI_RS03150	2068.34	0.68	7.82233e-09	1.98297e-08	Saci_0661
psmB	32879	1.26	3.91742e-110	2.18319e-108	Saci_0662
hisS	4143.62	-1.09	6.1082e-27	3.34569e-26	Saci_0663
SACI_RS03165	51.9018	0.82	0.0100459	0.0167004	Saci_0664
SACI_RS03170	828.229	0.4	0.0376993	0.0577245	Saci_0665
SACI_RS03175	1.27994e+06	4.25	3.04841e-184	7.13531e-182	Saci_0666
SACI_RS03180	938.949	-1.41	1.10032e-14	3.71464e-14	Saci_0667
SACI_RS03190	9408.5	1.67	2.47556e-47	2.58681e-46	Saci_0669
SACI_RS03195	20115.9	1.37	5.49444e-51	6.43033e-50	Saci_0670
fbp	30430.1	-0.35	0.00384098	0.00665632	Saci_0671
SACI_RS03205	7987.71	0.11	0.309287	0.384937	Saci_0672
SACI_RS03210	1.99277	0.35	0.763438	0.814968	Saci_0674
SACI_RS03215	556.731	-3.54	6.28016e-57	8.78472e-56	Saci_0675
SACI_RS12185	2.97002	0.69	0.490597	0.569417	SACI_RS12185
SACI_RS12190	2.62795	0.24	0.787807	0.8347	SACI_RS12190
SACI_RS12195	54.5641	0.81	0.00204685	0.0036332	Saci_0678
SACI_RS03230	164.417	-1.82	2.83352e-26	1.52351e-25	Saci_0679
SACI_RS03235	348.359	0.41	0.00496744	0.0085118	Saci_0680
SACI_RS03240	6.36687	0.81	0.178858	0.237417	Saci_0681
SACI_RS11570	20.1771	-0.87	0.00525383	0.00897188	SACI_RS11570
SACI_RS03245	101.77	1.53	5.40683e-10	1.46364e-09	Saci_0683
rpsJ	27284.8	1.38	1.62549e-65	2.88237e-64	Saci_0684
tuf	385377	1.32	3.85781e-81	1.00332e-79	Saci_0685
SACI_RS03260	29821.5	0.04	0.652433	0.718086	Saci_0686
SACI_RS03265	2013.26	-1.29	5.12722e-26	2.72752e-25	Saci_0687
SACI_RS03270	29014.5	0.87	6.2636e-25	3.22929e-24	Saci_0688
SACI_RS03275	19394	0.28	0.00164825	0.00294804	Saci_0689
SACI_RS03280	17394.4	0.8	6.25705e-10	1.68729e-09	Saci_0690
rpoA2	15358.9	-0.29	0.0802551	0.115529	Saci_0691
rpoA1	33459.3	-0.31	0.027855	0.0435629	Saci_0692
SACI_RS03295	84489.2	0.4	0.000214425	0.000416398	Saci_0693
SACI_RS03300	4868.9	1.17	3.0275e-61	4.76662e-60	Saci_0694
infB	47272.6	1.73	3.38856e-216	1.48716e-213	Saci_0695
ndk	9782.76	0.32	0.00082089	0.00151294	Saci_0696
SACI_RS03315	962.284	0.26	0.0164758	0.0264865	Saci_0697
SACI_RS03320	10874.3	-0.23	0.0327957	0.050837	Saci_0698
upp	1467.14	-1.78	1.87877e-83	5.31965e-82	Saci_0699
gatB	5590.32	-0.45	2.3959e-09	6.25427e-09	Saci_0700
SACI_RS03335	3621.79	-0.28	3.74952e-06	8.21246e-06	Saci_0701
SACI_RS03340	539.284	0.02	0.82645	0.863334	Saci_0702
SACI_RS03345	237541	-0.28	0.0136402	0.0222438	Saci_0703
SACI_RS03350	857.832	0.02	0.832016	0.867342	Saci_0704
SACI_RS03355	58.4805	-0.14	0.471423	0.549342	Saci_0705
purB	5056.26	-0.52	2.98293e-07	6.91748e-07	Saci_0706
SACI_RS03365	7811.16	1.48	3.96037e-75	8.58325e-74	Saci_0707
SACI_RS03370	5168.93	0.91	3.50914e-20	1.47199e-19	Saci_0708
SACI_RS03375	5118.52	-0.53	0.00045617	0.000860157	Saci_0709
SACI_RS03380	5443.56	-0.63	3.29775e-05	6.78687e-05	Saci_0710
SACI_RS03385	5547.02	0.51	1.6925e-11	4.92733e-11	Saci_0711
SACI_RS03390	2324.56	-1.15	2.83722e-52	3.53244e-51	Saci_0712
ilvA	3794.24	-0.1	0.232879	0.301378	Saci_0713
SACI_RS03400	2295.44	0.71	1.27354e-11	3.74802e-11	Saci_0714
radA	76793.9	1.5	8.53631e-24	4.22127e-23	Saci_0715
SACI_RS03410	55.435	-1.89	1.84591e-17	7.0676e-17	Saci_0716
SACI_RS03415	578.434	-0.72	1.2688e-16	4.68921e-16	Saci_0717
cyaB	975.319	-0.07	0.447519	0.52797	Saci_0718
SACI_RS03425	3691.18	-0.05	0.634718	0.702552	Saci_0719
SACI_RS03430	3102.68	0.08	0.230025	0.298234	Saci_0720
SACI_RS03435	185.821	-1.61	7.79787e-25	3.99684e-24	Saci_0721
SACI_RS03440	1271.88	-1.56	1.69074e-43	1.58721e-42	Saci_0722
SACI_RS03445	73.5099	0.98	7.36213e-05	0.000148811	Saci_0723
SACI_RS03450	915.303	-2.42	2.07814e-145	2.28011e-143	Saci_0724
SACI_RS11915	6.96801	0.15	0.78278	0.830314	SACI_RS11915
SACI_RS03455	463.512	0.18	0.11697	0.163098	Saci_0725
SACI_RS03460	0.168179	-1.07	0.761235		SACI_RS03460
SACI_RS03465	35.6973	-1.2	6.72238e-06	1.44888e-05	Saci_0726
SACI_RS03470	4741.25	-0.67	2.57496e-21	1.15168e-20	Saci_0727
SACI_RS03475	1835.73	-1.93	3.69197e-70	7.32345e-69	Saci_0728
SACI_RS03480	11836.3	1.5	7.02185e-28	3.9446e-27	Saci_0729
rnpB	16728.3	0.91	0.0212602	0.0337758	SACI_RS11505
SACI_RS03485	1410.4	0.37	0.000566206	0.00105742	Saci_0730
SACI_RS03490	9013.37	0.28	0.000864341	0.00158885	Saci_0731
SACI_RS03495	5185.84	0.92	5.35698e-20	2.23112e-19	Saci_0732
SACI_RS03500	326.362	0.85	1.26988e-12	3.92133e-12	Saci_0733
SACI_RS03505	1527.41	1.31	1.25101e-34	8.94563e-34	Saci_0734
SACI_RS03510	19.5242	-0.74	0.0127706	0.020913	SACI_RS03510
SACI_RS11815	4.16706	-0.06	0.932863	0.94552	SACI_RS11815
SACI_RS03515	181.938	-2.12	3.86218e-41	3.48589e-40	Saci_0735
SACI_RS03520	85.0838	-3.01	2.05147e-51	2.4416e-50	Saci_0736
SACI_RS03525	677.043	-0.35	0.000406834	0.000770855	Saci_0737
SACI_RS03530	160.221	-1.19	3.44184e-17	1.29799e-16	Saci_0738
SACI_RS03535	67.6396	-1.88	3.12677e-23	1.51422e-22	Saci_0739
SACI_RS03540	71.0627	1.66	1.34677e-10	3.74683e-10	Saci_0741
SACI_RS03545	119.219	-0.23	0.397751	0.477764	Saci_0742
SACI_RS03550	819.171	-2.01	1.83519e-08	4.55039e-08	Saci_0743
SACI_RS03555	691.162	-0.87	2.11327e-08	5.21413e-08	Saci_0744
SACI_RS03560	298.945	-2.91	1.1725e-75	2.57291e-74	Saci_0745
SACI_RS03565	390.669	-2.16	3.11961e-85	9.12745e-84	Saci_0746
hxlB	6986.14	0.42	9.58438e-07	2.15848e-06	Saci_0747
SACI_RS03575	1840.67	-0.86	5.33753e-08	1.28709e-07	Saci_0748
SACI_RS03580	318.291	-0.79	1.41317e-07	3.32996e-07	Saci_0749
argC	3891.63	-1.49	1.62567e-25	8.52099e-25	Saci_0750
SACI_RS03590	2496.26	-2.19	2.0452e-63	3.43575e-62	Saci_0751
SACI_RS03595	3507.37	-0.83	1.8565e-36	1.43889e-35	Saci_0752
SACI_RS03600	190.744	-1.28	1.36605e-18	5.4317e-18	Saci_0753
lysX	9731.04	-0.46	0.000110968	0.000220993	Saci_0754
SACI_RS03610	1932.38	-0.8	6.15902e-16	2.20882e-15	Saci_0755
SACI_RS03615	667.434	-1.15	9.27502e-30	5.53819e-29	Saci_0756
uppS	1209.62	-1.21	3.34916e-45	3.29381e-44	Saci_0757
SACI_RS03625	9446.85	0.33	0.00708973	0.0119904	Saci_0758
SACI_RS03630	2111.95	-0.06	0.663834	0.728518	Saci_0759
SACI_RS03635	148.051	1.99	9.9468e-13	3.09878e-12	Saci_0760
SACI_RS03640	32.2738	-1.26	5.57629e-06	1.2078e-05	SACI_RS03640
SACI_RS03645	1934.97	-0.32	0.000254585	0.000491665	Saci_0761
SACI_RS03650	42.3125	0.2	0.746251	0.801986	Saci_0762
SACI_RS03655	33784.7	0.95	1.79769e-31	1.14967e-30	Saci_0763
SACI_RS03660	9.22609	0	0.995652	0.996788	Saci_0764
SACI_RS03665	948.776	-0.25	0.0280145	0.0437735	Saci_0765
SACI_RS03670	3036.06	2.32	2.61416e-29	1.52717e-28	Saci_0766
SACI_RS03675	7108.92	0.33	0.000244335	0.000472651	Saci_0767
aspS	34819.9	0.97	1.52978e-32	1.02894e-31	Saci_0768
SACI_RS03685	360.266	-1.95	1.26111e-99	5.14854e-98	Saci_0769
pth2	249.282	-1.14	6.61481e-23	3.16411e-22	Saci_0770
SACI_RS11585	1008.99	0.03	0.862956	0.891653	Saci_0771
SACI_RS03695	3724.58	-0.39	0.00121202	0.00219577	Saci_0772
SACI_RS03700	62967.7	0.32	0.000488759	0.000919139	Saci_0773
SACI_RS03705	1729.31	-0.62	1.55417e-06	3.46897e-06	Saci_0774
fen	2321.5	-2.26	3.61723e-57	5.12101e-56	Saci_0775
SACI_RS03715	510.295	1.01	1.39099e-23	6.81141e-23	Saci_0776
SACI_RS03720	4573.23	2.19	4.52212e-87	1.45662e-85	Saci_0777
hemB	9359.96	1.57	2.59333e-81	6.79492e-80	Saci_0778
hemL	3459.24	0.36	6.84245e-06	1.47205e-05	Saci_0779
hemC	1332.11	-1.29	9.1639e-41	8.16611e-40	Saci_0780
SACI_RS03740	330.917	-1.61	7.42787e-52	9.02397e-51	Saci_0781
SACI_RS03745	2483.79	-0.71	0.000175353	0.000342989	SACI_RS03745
SACI_RS03750	3516.77	-1.95	7.95688e-58	1.14494e-56	Saci_0782
SACI_RS12200	3030.97	0.54	1.12304e-09	2.99166e-09	Saci_0783
SACI_RS12205	1905.16	0.23	0.0358753	0.0552206	Saci_0784
SACI_RS03765	3544.85	0.4	7.34655e-08	1.75468e-07	Saci_0787
SACI_RS03770	4745.51	-0.66	4.5247e-21	2.00078e-20	Saci_0788
dcd	2041.08	-0.8	1.46502e-08	3.65578e-08	Saci_0789
SACI_RS03780	15554.9	1.2	6.98406e-32	4.57482e-31	Saci_0790
SACI_RS03785	79664.5	1.48	3.19304e-54	4.13681e-53	Saci_0791
SACI_RS03790	3785.31	0.18	0.0173842	0.0278957	Saci_0792
SACI_RS03795	1155.4	-0.62	1.60972e-19	6.57942e-19	Saci_0793
SACI_RS03800	49.083	0.13	0.626141	0.694811	Saci_0794
SACI_RS03805	3890.62	-0.29	6.7385e-05	0.00013652	Saci_0795
SACI_RS03810	548.256	-0.77	2.84109e-10	7.79911e-10	Saci_0796
SACI_RS03815	4137.13	-0.79	5.71471e-09	1.45923e-08	Saci_0797
SACI_RS03820	34777.6	-0.89	1.37123e-15	4.83859e-15	Saci_0798
SACI_RS03825	9849.67	-0.46	5.08921e-06	1.10776e-05	Saci_0799
SACI_RS03830	641.112	-0.58	3.63773e-06	7.97258e-06	Saci_0800
SACI_RS03835	88664.3	2.31	1.57615e-34	1.12477e-33	Saci_0801
SACI_RS03840	10250.2	2.14	2.57679e-107	1.25654e-105	Saci_0802
SACI_RS03845	14017.3	0.03	0.659546	0.724778	Saci_0803
SACI_RS03850	19410.5	-0.98	1.11844e-24	5.72426e-24	Saci_0804
SACI_RS03855	1212.72	-0.27	0.0163119	0.0262471	Saci_0805
glmM	15847.5	-0.26	0.0305454	0.0475376	Saci_0806
SACI_RS03865	696.36	-0.88	5.77441e-20	2.39928e-19	Saci_0807
SACI_RS11590	5.04972	-0.36	0.5485	0.624849	SACI_RS11590
SACI_RS03870	17.1447	0.36	0.414055	0.494355	Saci_0809
SACI_RS03875	1435.72	0.45	0.00110368	0.00200675	Saci_0810
SACI_RS03880	5370.59	0.05	0.597563	0.671804	Saci_0811
SACI_RS03885	4224.9	0.54	4.11722e-15	1.41306e-14	SACI_RS03885
SACI_RS03890	21654.1	0.92	1.0987e-16	4.08636e-16	Saci_0813
SACI_RS03895	4655.65	-0.27	1.23939e-05	2.6198e-05	Saci_0814
SACI_RS03900	476.327	-0.7	5.82356e-07	1.32512e-06	Saci_0815
SACI_RS03905	1235.95	-1.11	5.9662e-14	1.96136e-13	Saci_0816
SACI_RS03910	4599.31	-0.85	3.67908e-18	1.43845e-17	Saci_0817
SACI_RS03915	727.4	0.24	0.304515	0.37994	Saci_0818
SACI_RS03920	2251.01	0.77	0.000229811	0.000445536	Saci_0819
ribH	4103.96	1.38	1.41943e-12	4.37158e-12	Saci_0820
ribC	5168.79	1.55	1.39099e-11	4.06981e-11	Saci_0821
SACI_RS03935	8537.73	1.75	2.62488e-13	8.43951e-13	Saci_0822
SACI_RS03940	39.4093	-1.33	1.21603e-07	2.87894e-07	Saci_0823
SACI_RS03945	9745.64	0.06	0.485215	0.563729	Saci_0824
SACI_RS03950	1781.67	0.7	6.32057e-14	2.07398e-13	Saci_0825
pcn	7165.77	1.13	2.38823e-44	2.28476e-43	Saci_0826
SACI_RS03960	7514.3	0.52	5.67173e-09	1.45036e-08	Saci_0827
SACI_RS03965	6701.65	-0.07	0.574167	0.650711	Saci_0828
SACI_RS03970	18190.6	0.87	1.26321e-14	4.25636e-14	Saci_0829
SACI_RS03975	1344.23	-0.21	0.0309409	0.0481105	Saci_0830
SACI_RS03980	26326.9	1.43	4.10599e-56	5.65338e-55	Saci_0831
SACI_RS03985	28020.2	1.08	7.38047e-20	3.05216e-19	Saci_0832
SACI_RS03990	2188.79	0.97	5.4249e-16	1.95553e-15	Saci_0833
SACI_RS03995	4470.81	0.34	4.2405e-05	8.67623e-05	Saci_0834
SACI_RS04000	337.272	0.16	0.203471	0.26736	Saci_0835
SACI_RS04005	501.759	-0.21	0.0644638	0.0948188	Saci_0836
SACI_RS04010	27266.5	1.41	2.43492e-43	2.27973e-42	Saci_0837
SACI_RS04015	88294.6	1.77	7.20558e-76	1.59112e-74	Saci_0838
SACI_RS04025	8589.08	-1.66	1.59414e-38	1.31078e-37	Saci_0840
SACI_RS04030	31153.7	1.96	1.47593e-100	6.09645e-99	Saci_0841
SACI_RS04035	1843.78	1.36	9.96004e-55	1.32461e-53	Saci_0842
SACI_RS04040	1161.73	-1.1	1.93278e-11	5.61753e-11	Saci_0843
SACI_RS04045	2349.92	0.63	1.74332e-14	5.84047e-14	Saci_0844
SACI_RS04050	6099.66	-0.27	0.00322431	0.00562093	Saci_0845
SACI_RS04055	10318.3	-0.98	5.93685e-17	2.22458e-16	Saci_0846
SACI_RS04060	353.408	0.44	0.0044686	0.00768704	Saci_0847
SACI_RS04065	4339.15	1.78	1.01899e-106	4.90094e-105	Saci_0848
SACI_RS04070	359.757	-1.15	3.02965e-13	9.69652e-13	Saci_0849
SACI_RS04075	1438.71	-0.74	7.00238e-10	1.88538e-09	Saci_0850
kae1	5026.47	0.36	0.000872353	0.0016019	Saci_0851
SACI_RS11595	1199.23	0.82	6.81045e-16	2.43498e-15	Saci_0852
SACI_RS04085	2915.96	0.67	4.72495e-09	1.21267e-08	Saci_0853
SACI_RS04090	52143.2	1.27	7.93559e-79	1.93485e-77	Saci_0854
SACI_RS11600	113.668	0.5	0.0087894	0.014702	Saci_0855
SACI_RS04095	1579.94	0.49	4.57788e-08	1.10695e-07	Saci_0856
SACI_RS04100	4339.78	-0.59	1.74994e-07	4.10697e-07	Saci_0857
endA	1304.08	-1.63	1.42316e-95	5.37283e-94	Saci_0858
SACI_RS04110	6201.54	-0.59	1.38064e-10	3.83802e-10	Saci_0859
SACI_RS04115	6889.29	0.22	0.0107605	0.0178124	Saci_0860
SACI_RS04120	8599.27	0.43	1.63857e-07	3.84817e-07	Saci_0861
glyS	6373.13	-0.86	5.51738e-11	1.57109e-10	Saci_0862
speB	22255.6	1.14	4.86279e-36	3.70352e-35	Saci_0863
SACI_RS11605	4727.88	1.47	1.0769e-22	5.08881e-22	Saci_0864
yciH	7625.89	-0.28	0.165445	0.22154	Saci_0865
SACI_RS04140	35839.3	0.95	1.03403e-42	9.62993e-42	Saci_0866
SACI_RS04145	2185.11	0.64	9.17803e-05	0.000184032	Saci_0867
SACI_RS04150	39.1181	2.23	5.48411e-12	1.64993e-11	Saci_0868
SACI_RS04155	1302.74	-0.13	0.215597	0.281189	Saci_0869
SACI_RS04160	2548.74	0.25	0.0143341	0.0233103	Saci_0870
SACI_RS04165	1933.31	-0.12	0.284784	0.358764	Saci_0871
cadA	8319.38	0.06	0.608325	0.681068	Saci_0872
SACI_RS11610	630.093	1.29	4.47191e-22	2.07136e-21	Saci_0873
SACI_RS04175	1128.48	2.03	1.32835e-32	8.98622e-32	Saci_0874
SACI_RS04180	800.049	-0.26	0.0146987	0.0238261	Saci_0875
SACI_RS04185	4279.72	0.18	0.066445	0.0975694	Saci_0877
SACI_RS04190	1091.78	0.15	0.124176	0.172188	Saci_0878
SACI_RS04195	59.9706	-0.55	0.00283553	0.00497031	Saci_0879
SACI_RS04200	693.338	-0.88	7.79038e-23	3.70624e-22	Saci_0880
SACI_RS04205	4406.8	-0.11	0.32648	0.404328	Saci_0881
SACI_RS04210	77178.5	1.14	3.58072e-22	1.66076e-21	Saci_0882
SACI_RS04215	364.859	-1.64	1.37509e-24	7.00719e-24	Saci_0883
SACI_RS04220	3215.71	-1.28	1.19327e-23	5.86773e-23	Saci_0884
SACI_RS04225	7482.65	-0.67	6.03919e-08	1.44932e-07	Saci_0885
SACI_RS04230	2685.84	1.49	9.52075e-65	1.64667e-63	Saci_0886
SACI_RS04235	3566.1	0.91	3.596e-23	1.73428e-22	Saci_0887
SACI_RS04240	1669.8	0.48	1.0237e-06	2.30251e-06	Saci_0888
SACI_RS04245	129.78	0.72	0.0273803	0.0428969	SACI_RS04245
SACI_RS04250	146.506	2.53	1.3369e-30	8.32246e-30	Saci_0890
SACI_RS04255	3922.23	1.89	6.60897e-58	9.549e-57	Saci_0891
SACI_RS04260	1699.88	0.47	7.3001e-07	1.65252e-06	Saci_0892
tmk	963.499	-1.94	6.93051e-109	3.63179e-107	Saci_0893
SACI_RS04270	1088.13	-2.52	1.92404e-157	2.70213e-155	Saci_0894
SACI_RS04275	1394.22	-1.69	1.3479e-64	2.31984e-63	Saci_0895
SACI_RS04280	114.205	-1.75	5.03102e-29	2.91003e-28	Saci_0896
SACI_RS04285	1119.11	0.68	3.29795e-11	9.49886e-11	Saci_0897
SACI_RS04290	2195.35	-0.1	0.251643	0.322536	Saci_0898
SACI_RS04295	2730.51	-0.09	0.510686	0.589227	Saci_0899
SACI_RS04300	8334.22	-2.12	1.09149e-96	4.21122e-95	Saci_0900
SACI_RS04305	871.291	-2.18	2.43293e-36	1.86915e-35	Saci_0901
SACI_RS04310	372.291	-1.37	7.08872e-51	8.24123e-50	Saci_0902
SACI_RS04315	11635.9	0.97	3.51814e-11	1.01164e-10	Saci_0903
SACI_RS04320	1537.63	0.91	5.84691e-09	1.49081e-08	Saci_0904
moaC	5120.08	1.21	3.47336e-21	1.54635e-20	Saci_0905
SACI_RS04330	4061.81	-3.04	1.01408e-139	1.01727e-137	Saci_0906
SACI_RS04335	4933.71	-2.1	6.44916e-48	6.88237e-47	Saci_0907
SACI_RS04340	2242.24	-0.9	2.72596e-23	1.3256e-22	Saci_0908
SACI_RS04350	8078.23	0.4	1.16742e-10	3.2738e-10	Saci_0910
SACI_RS04355	7327.07	-0.4	5.46313e-05	0.00011113	Saci_0911
SACI_RS04360	1607.07	-0.62	7.35946e-10	1.98e-09	Saci_0912
SACI_RS04365	1751.66	-0.85	6.17914e-12	1.85269e-11	Saci_0913
cobA	2213.31	1.45	2.02041e-20	8.66139e-20	Saci_0914
SACI_RS11615	292.166	0.29	0.130199	0.179196	Saci_0915
SACI_RS04375	26398.2	0.59	8.83734e-12	2.62281e-11	Saci_0916
SACI_RS04380	17786.8	0.68	1.66406e-20	7.17755e-20	Saci_0917
SACI_RS04385	447.895	-0.05	0.580146	0.656215	Saci_0918
SACI_RS04390	8897.67	0.06	0.550206	0.626589	Saci_0919
SACI_RS04395	8545.88	-0.88	3.17863e-14	1.05683e-13	Saci_0920
SACI_RS04400	1433.68	-0.24	0.000891121	0.0016338	Saci_0921
SACI_RS04405	709134	4.86	3.2454e-138	2.99858e-136	Saci_0922
mce	1772.79	0.93	1.24969e-24	6.3867e-24	Saci_0923
SACI_RS04415	4913.99	1.01	2.21654e-57	3.16352e-56	Saci_0924
SACI_RS04420	4440.06	1.36	2.86838e-41	2.60904e-40	Saci_0925
SACI_RS04425	1347.19	-1.14	3.04826e-29	1.77781e-28	Saci_0926
SACI_RS12040	10.1047	-0.1	0.816926	0.856038	Saci_0927
SACI_RS04430	1970.87	-0.31	0.00444142	0.00765529	SACI_RS04430
SACI_RS04435	18212.9	-1.17	1.72275e-39	1.4681e-38	Saci_0929
SACI_RS04440	9738.85	0.32	0.00143178	0.00257661	Saci_0930
trxB	37078.3	0.87	2.6048e-17	9.91916e-17	Saci_0931
SACI_RS04450	3916.6	0.31	0.00206315	0.0036603	Saci_0932
SACI_RS04455	303.342	-0.18	0.128566	0.177296	Saci_0933
SACI_RS04460	2605.7	0.55	5.85373e-13	1.84492e-12	Saci_0934
SACI_RS04465	745.742	-0.2	0.0183119	0.0293174	Saci_0935
SACI_RS04470	672.293	-1.39	6.06264e-34	4.27428e-33	Saci_0936
SACI_RS04475	998.351	-0.63	1.18796e-12	3.6716e-12	Saci_0937
SACI_RS04480	935.289	0.17	0.26248	0.334782	Saci_0938
SACI_RS04485	643.533	-0.42	0.000404192	0.000766676	Saci_0939
SACI_RS04490	17111.3	0.22	0.0050028	0.00856403	Saci_0940
SACI_RS04495	1730.33	1.46	4.04417e-77	9.59398e-76	Saci_0941
SACI_RS04500	13730	-1.42	1.61613e-17	6.20135e-17	Saci_0942
SACI_RS04505	5456.28	-0.74	1.04146e-07	2.47566e-07	Saci_0943
SACI_RS04510	5642.54	0.16	0.323848	0.401352	Saci_0944
SACI_RS04515	708.628	-1.2	3.79829e-51	4.46014e-50	Saci_0945
SACI_RS04520	1092.64	-1.01	1.28072e-37	1.02429e-36	Saci_0946
SACI_RS11620	2543.61	-0.06	0.633625	0.70161	Saci_0947
panB	1048.49	-0.67	2.05849e-10	5.68636e-10	Saci_0948
SACI_RS04530	4532.98	0.48	4.73346e-07	1.08693e-06	Saci_0949
SACI_RS04535	920.337	-0.49	0.00246414	0.00434317	Saci_0950
SACI_RS04540	1015.47	-0.28	0.155102	0.208805	Saci_0951
SACI_RS04545	2343.87	0.73	2.61502e-05	5.43596e-05	Saci_0952
SACI_RS04555	1244.56	0.2	0.0413629	0.0629771	Saci_0954
ppa	24333	1.67	5.62159e-114	3.52453e-112	Saci_0955
SACI_RS04565	1505.7	-0.65	3.5247e-15	1.21564e-14	Saci_0956
SACI_RS04570	4814.91	0.98	2.95984e-20	1.24904e-19	Saci_0957
rnhB	823.594	0.11	0.305305	0.380669	Saci_0958
SACI_RS04580	3364.37	-0.5	2.69654e-07	6.26162e-07	Saci_0959
SACI_RS04585	1610.4	-0.98	5.92297e-14	1.94897e-13	Saci_0960
SACI_RS04590	5456.31	-0.32	0.00353261	0.00614313	Saci_0961
SACI_RS04595	15004.3	1.62	4.2273e-101	1.76691e-99	Saci_0962
SACI_RS04600	6631.12	0.87	3.8723e-26	2.06935e-25	Saci_0963
SACI_RS04605	3886.59	-0.59	2.1675e-08	5.34042e-08	Saci_0964
SACI_RS04610	1482.85	-2.45	1.24042e-63	2.11413e-62	Saci_0965
SACI_RS04615	8924.59	0.81	6.68583e-13	2.09402e-12	Saci_0966
SACI_RS04620	7218.07	-0.15	0.208276	0.27245	Saci_0967
SACI_RS04625	890.635	-0.66	6.58607e-16	2.35715e-15	Saci_0968
SACI_RS04630	3429.8	-3.24	2.06911e-20	8.85931e-20	Saci_0969
SACI_RS04635	1399.7	-2.89	4.26505e-32	2.81477e-31	Saci_0970
SACI_RS04640	5532.46	0.36	0.000276452	0.000531848	Saci_0971
SACI_RS04645	2982.78	0.42	4.44177e-08	1.07626e-07	Saci_0972
SACI_RS04650	8410.03	0.51	1.43847e-06	3.21276e-06	Saci_0973
SACI_RS04655	10065.5	-4.65	1.20064e-175	2.34191e-173	Saci_0974
SACI_RS04660	36949.8	-2.47	4.08121e-46	4.12943e-45	Saci_0975
SACI_RS04665	32013.2	-0.53	1.17482e-16	4.36024e-16	Saci_0976
SACI_RS04670	12602.9	-1.31	2.71595e-20	1.15026e-19	Saci_0977
SACI_RS04675	11763.1	0.12	0.126495	0.174714	Saci_0979
SACI_RS11825	43291.9	0.26	0.00277776	0.00487393	Saci_0980
SACI_RS11830	30480	-0.29	0.0144928	0.023514	Saci_0981
SACI_RS04690	59692.8	-0.07	0.543754	0.620247	Saci_0982
SACI_RS04695	1624.23	0.04	0.621875	0.691607	Saci_0983
SACI_RS04700	570.433	1.28	1.23476e-34	8.84746e-34	Saci_0984
SACI_RS04705	1746.71	-0.83	5.20001e-13	1.64628e-12	Saci_0985
SACI_RS04710	82404.8	0.65	2.26008e-30	1.38726e-29	Saci_0986
SACI_RS04715	606.482	-0.8	1.54056e-07	3.62285e-07	Saci_0987
SACI_RS04720	308.039	-2.6	2.7248e-27	1.50421e-26	Saci_0988
SACI_RS04725	5410.01	0.06	0.662604	0.727456	Saci_0989
SACI_RS04730	2739.27	-0.87	3.34476e-10	9.146e-10	Saci_0990
SACI_RS04735	4751.55	-1.68	1.90096e-19	7.76079e-19	Saci_0991
SACI_RS04740	1105.52	-2.43	1.58001e-45	1.57597e-44	Saci_0992
SACI_RS04745	21476.6	1.23	4.9442e-62	7.92652e-61	Saci_0994
SACI_RS04750	5804.79	-0.97	7.61461e-23	3.62753e-22	Saci_0995
SACI_RS04755	1942.28	-0.8	7.99972e-11	2.26143e-10	Saci_0996
SACI_RS04760	3402.6	-0.23	0.0273963	0.042903	Saci_0997
SACI_RS04765	4755.79	-0.5	2.1149e-06	4.69072e-06	Saci_0998
prf1	34916.3	0.59	1.2924e-15	4.56961e-15	Saci_0999
SACI_RS04775	76.9883	1.83	8.72686e-09	2.2059e-08	Saci_1000
SACI_RS11975	72.739	0.02	0.92994	0.942829	SACI_RS11975
SACI_RS04785	1744.65	0.24	0.00736637	0.0124283	Saci_1002
SACI_RS04790	1428.31	4.23	4.11168e-104	1.82736e-102	Saci_1003
SACI_RS04795	65.9937	-0.04	0.910411	0.927046	Saci_1004
SACI_RS04800	9190.42	3.03	5.69412e-87	1.81746e-85	Saci_1005
SACI_RS04805	24919.1	2.72	1.07846e-106	5.11686e-105	Saci_1006
SACI_RS04810	10011.4	2.27	4.02589e-108	2.04854e-106	Saci_1007
SACI_RS04815	15980.2	0.81	3.59452e-17	1.35412e-16	Saci_1009
SACI_RS04820	539.327	0.03	0.873368	0.898446	Saci_1010
SACI_RS04825	1135.49	0.12	0.285054	0.358975	Saci_1011
SACI_RS04830	1507.51	-2.07	7.93836e-22	3.61969e-21	Saci_1012
SACI_RS04835	1376.72	-1.64	1.691e-114	1.07948e-112	Saci_1013
SACI_RS04840	2563.9	-0.07	0.376337	0.456257	Saci_1014
SACI_RS04845	8529.41	-0.1	0.114811	0.160343	Saci_1015
SACI_RS04850	1132.84	-0.32	0.000323653	0.000617578	Saci_1016
SACI_RS04855	5585.6	-0.98	1.27813e-11	3.75839e-11	Saci_1017
SACI_RS04860	6481.92	-1.35	8.48951e-22	3.86097e-21	Saci_1018
SACI_RS04865	160.707	0.13	0.378215	0.458375	Saci_1019
SACI_RS04870	4306.48	-1.64	1.14759e-29	6.80607e-29	Saci_1020
SACI_RS04875	26016.6	1.11	2.64113e-20	1.11993e-19	Saci_1021
SACI_RS04880	4163.19	1.05	2.884e-17	1.09349e-16	Saci_1022
SACI_RS04885	2062.5	-0.03	0.687893	0.750526	Saci_1023
SACI_RS04890	32875.3	2.14	1.96991e-72	4.11688e-71	Saci_1024
SACI_RS04895	1038.54	-1.24	1.23071e-29	7.26222e-29	Saci_1025
SACI_RS04900	1205.4	-1.51	1.64311e-63	2.78694e-62	Saci_1026
SACI_RS04905	8552.95	0.45	5.18091e-06	1.12702e-05	Saci_1027
SACI_RS04910	4441.2	-0.97	2.64803e-18	1.0388e-17	Saci_1028
SACI_RS04915	1371.4	0.23	0.0988853	0.140051	Saci_1029
SACI_RS04920	1594.2	0.19	0.0126654	0.0207504	Saci_1030
SACI_RS04925	1605.42	-0.11	0.143308	0.194946	Saci_1031
SACI_RS04930	3328.44	0.72	7.55411e-23	3.6036e-22	Saci_1032
SACI_RS04935	9689.26	-0.17	0.0242372	0.0381772	Saci_1033
SACI_RS04940	14042.9	-0.37	0.00156961	0.00281478	Saci_1034
SACI_RS04945	19448.4	0.05	0.65015	0.716696	Saci_1035
SACI_RS04950	11717.7	0.31	0.00399928	0.0069238	Saci_1036
SACI_RS04955	19215.3	0.55	1.36082e-08	3.40059e-08	Saci_1037
SACI_RS04960	21382.4	0.64	2.69041e-11	7.77452e-11	Saci_1038
SACI_RS04965	1611.65	0.06	0.650571	0.71671	Saci_1039
SACI_RS04970	2240.51	-0.65	2.10828e-08	5.20546e-08	Saci_1040
SACI_RS04975	17381.8	0.45	2.55393e-06	5.64307e-06	Saci_1041
SACI_RS04980	495.575	-1.34	6.41334e-37	5.06005e-36	Saci_1042
SACI_RS04985	2051.85	-0.45	1.23233e-10	3.44209e-10	Saci_1044
SACI_RS04990	18109.3	2.67	4.6311e-30	2.81311e-29	Saci_1045
SACI_RS12045	396.463	-0.2	0.1616	0.216722	SACI_RS12045
SACI_RS04995	1796.23	-0.17	0.154492	0.208143	Saci_1046
SACI_RS05000	24885.5	0.03	0.760454	0.813014	Saci_1047
SACI_RS05005	104.478	-1.23	8.46437e-12	2.51851e-11	Saci_1048
SACI_RS05010	941.334	-1.75	1.6339e-35	1.20771e-34	Saci_1049
SACI_RS05015	4572.95	-0.6	3.0062e-07	6.96683e-07	Saci_1050
SACI_RS05020	1147.54	-3	1.22397e-134	1.10188e-132	Saci_1051
SACI_RS05025	498.782	-0.61	2.20625e-05	4.60259e-05	Saci_1052
SACI_RS05030	2126.83	-0.37	0.000445785	0.000841479	Saci_1053
SACI_RS05035	2095.19	-2.28	5.44574e-56	7.46875e-55	Saci_1054
SACI_RS05040	505.447	-0.38	0.000748813	0.00138373	Saci_1055
SACI_RS11835	14504.5	1.4	1.12869e-21	5.12656e-21	Saci_1056
SACI_RS05045	6745.46	0.11	0.0991948	0.140433	Saci_1057
SACI_RS05050	689.139	-3.56	2.09121e-68	3.8441e-67	Saci_1058
SACI_RS05055	617.609	-3.83	1.09981e-46	1.12908e-45	Saci_1059
SACI_RS05060	5674.22	-0.16	0.0456488	0.0689642	Saci_1060
SACI_RS05065	1587.47	-2.26	3.2332e-59	4.83054e-58	Saci_1061
SACI_RS05070	496.29	-0.3	0.0150231	0.0243294	Saci_1062
crn1	2106.61	-1.28	3.32797e-25	1.73104e-24	Saci_1063
SACI_RS05080	1722.58	-0.85	6.74198e-22	3.09022e-21	Saci_1064
SACI_RS05085	446.749	-1.97	1.08338e-48	1.20371e-47	Saci_1065
SACI_RS05090	624.613	-2.57	5.27174e-104	2.31363e-102	Saci_1066
SACI_RS05095	144.097	-1.29	7.7115e-10	2.06996e-09	Saci_1067
SACI_RS05100	56.9218	-3.28	1.84569e-39	1.56527e-38	Saci_1068
SACI_RS05105	4843.79	-1.65	1.71037e-40	1.49754e-39	Saci_1069
SACI_RS05110	3023.92	0.23	0.0242059	0.0381449	Saci_1070
SACI_RS05115	4541.83	-0.49	5.66585e-10	1.53139e-09	Saci_1071
SACI_RS05120	2079.62	0.1	0.317814	0.394153	Saci_1072
SACI_RS05125	994.912	0.56	0.000109214	0.000217621	Saci_1073
SACI_RS05130	52333	5.16	9.36314e-33	6.35861e-32	Saci_1074
SACI_RS05135	21608.8	1.22	3.1239e-28	1.78052e-27	Saci_1075
SACI_RS05140	6004.39	0.8	1.88069e-06	4.17918e-06	Saci_1076
SACI_RS05145	1912.85	0.31	0.0146988	0.0238261	SACI_RS05145
SACI_RS05150	15642.1	0.37	0.000291474	0.000558301	Saci_1078
SACI_RS12050	17155.6	5.66	1.28587e-70	2.59465e-69	SACI_RS12050
SACI_RS05155	31415.8	0.23	0.0202855	0.0322858	Saci_1079
SACI_RS05160	6785.59	2.14	4.68306e-83	1.30494e-81	Saci_1080
SACI_RS12215	66.5123	0.35	0.103356	0.145619	SACI_RS12215
SACI_RS12220	26.2105	-0.28	0.278223	0.351508	SACI_RS12220
SACI_RS05170	2204.65	-2.03	6.50443e-59	9.67672e-58	Saci_1084
SACI_RS05175	1504.25	0.92	3.31159e-15	1.14552e-14	Saci_1085
SACI_RS05180	3034.8	-0.32	8.09056e-05	0.000163159	Saci_1086
SACI_RS05185	3383.5	0.31	1.28962e-05	2.72271e-05	Saci_1087
SACI_RS05190	136.717	0.85	2.2722e-08	5.58661e-08	Saci_1088
SACI_RS11920	93.1654	0.95	1.14193e-08	2.87611e-08	SACI_RS11920
SACI_RS12135	23.9227	0.94	0.00600605	0.0102068	SACI_RS12135
SACI_RS05195	2500.56	-0.78	5.6438e-07	1.28839e-06	Saci_1090
SACI_RS05200	194.839	-0.4	0.00106058	0.00193238	Saci_1091
SACI_RS05205	1233.56	1.56	5.95972e-52	7.31629e-51	Saci_1092
SACI_RS05210	628.967	-0.66	2.16338e-08	5.334e-08	Saci_1093
SACI_RS05215	1163.51	1.03	2.22323e-27	1.23119e-26	Saci_1094
SACI_RS05220	6519.16	2.26	7.7333e-26	4.0891e-25	Saci_1095
uvsE	284.738	-0.83	3.39326e-06	7.45074e-06	Saci_1096
SACI_RS05235	594.879	-0.93	2.77939e-12	8.44156e-12	Saci_1099
SACI_RS05240	22299.1	-0.32	7.53001e-10	2.02434e-09	Saci_1100
folK	407.905	-0.57	1.1673e-07	2.76544e-07	Saci_1101
SACI_RS05250	305.301	-0.62	2.78385e-05	5.76644e-05	Saci_1102
SACI_RS05255	11727.4	-0.89	9.30703e-17	3.46522e-16	Saci_1103
SACI_RS05260	17552.4	1.37	2.95975e-63	4.90174e-62	Saci_1104
SACI_RS05265	6428.23	2.38	5.11933e-182	1.05729e-179	Saci_1105
SACI_RS05270	4204.23	0.48	5.2957e-05	0.000107787	Saci_1106
SACI_RS05275	7819.16	2.1	9.319e-126	7.11283e-124	Saci_1107
SACI_RS05280	13315.8	-0.87	3.34507e-09	8.65478e-09	Saci_1108
SACI_RS05285	25371.7	0.02	0.81923	0.857187	Saci_1109
SACI_RS05290	4053.66	0.47	5.66315e-11	1.60868e-10	Saci_1110
SACI_RS05295	3773.65	-1.42	2.20952e-42	2.03079e-41	Saci_1111
SACI_RS05300	13127.9	-0.26	0.0131938	0.0215859	Saci_1112
SACI_RS05305	11079.6	-0.47	2.6891e-05	5.58335e-05	Saci_1113
SACI_RS05310	50714.3	0.84	3.74397e-16	1.36078e-15	Saci_1114
SACI_RS05315	6800.88	0.73	1.63718e-15	5.74815e-15	Saci_1115
SACI_RS05320	5693.33	-0.03	0.776021	0.825139	Saci_1116
glpK	23212	-1.21	6.16027e-14	2.02327e-13	Saci_1117
SACI_RS05330	2063.83	-0.1	0.248068	0.318918	Saci_1118
SACI_RS05335	366.832	-0.24	0.0222882	0.0352972	Saci_1119
SACI_RS05340	2328.38	-0.21	0.205753	0.269753	Saci_1120
SACI_RS05345	8210.2	0.41	0.00506416	0.00866486	Saci_1121
SACI_RS05350	18865.8	1.12	2.03904e-26	1.10309e-25	Saci_1122
SACI_RS05355	34717.5	1.74	4.39257e-38	3.56174e-37	Saci_1123
SACI_RS05360	89.1248	1.5	2.74223e-08	6.70006e-08	Saci_1124
SACI_RS05365	18706.3	0.09	0.283614	0.357628	Saci_1125
SACI_RS05370	1354.89	-0.95	1.16409e-18	4.63794e-18	Saci_1126
SACI_RS05375	39711	-2.29	1.44482e-74	3.11212e-73	Saci_1127
SACI_RS05380	5804.14	-0.03	0.792343	0.837462	Saci_1128
SACI_RS05385	1154.63	-1.03	1.35249e-35	1.00606e-34	Saci_1129
SACI_RS05390	3802.84	-1.25	6.35408e-16	2.27645e-15	Saci_1130
SACI_RS05395	574.998	-1.08	1.04872e-11	3.10427e-11	Saci_1131
SACI_RS05400	1708.03	0.44	3.44979e-11	9.92804e-11	Saci_1132
SACI_RS05405	980.102	2.31	3.61334e-72	7.41897e-71	Saci_1133
SACI_RS05410	12795.5	-0.8	1.34299e-23	6.58551e-23	Saci_1134
SACI_RS05415	320.886	-2.48	7.69569e-37	6.0582e-36	Saci_1136
SACI_RS05420	4232.99	0.78	5.13583e-37	4.07961e-36	Saci_1137
SACI_RS05425	454.786	-0.16	0.134637	0.184508	Saci_1138
SACI_RS05430	255.179	-1.65	1.26156e-54	1.66517e-53	Saci_1139
SACI_RS11980	19259.7	-1.35	4.62243e-16	1.67313e-15	Saci_1140
SACI_RS05440	1071.81	-0.89	4.47768e-08	1.08422e-07	Saci_1141
SACI_RS05445	5419.53	0.52	0.000678014	0.0012562	Saci_1142
SACI_RS05450	4.18181	0.45	0.536569	0.613447	Saci_1143
SACI_RS05455	3.65928	0.17	0.794208	0.839141	SACI_RS05455
SACI_RS11845	1.81011	1.44	0.143812	0.195479	SACI_RS11845
SACI_RS05460	24.7659	0.75	0.0119517	0.019673	SACI_RS05460
SACI_RS05465	32100.9	-1.2	2.82135e-20	1.19203e-19	Saci_1147
SACI_RS05470	17024.4	-1.01	7.69223e-16	2.74466e-15	Saci_1148
SACI_RS05475	10178.3	-0.81	2.14281e-16	7.84504e-16	Saci_1149
SACI_RS12225	2225.88	-0.54	1.04183e-08	2.62779e-08	SACI_RS12225
SACI_RS05480	1436.52	1.56	1.142e-43	1.07495e-42	Saci_1151
SACI_RS05485	1140.11	1.06	3.60851e-38	2.94639e-37	Saci_1152
SACI_RS05490	1419.47	0.3	0.000123071	0.000243849	Saci_1153
SACI_RS05495	452.479	-1.21	8.09684e-27	4.41428e-26	Saci_1154
SACI_RS05500	5246.31	-1.07	1.39298e-20	6.03798e-20	Saci_1155
SACI_RS05505	11335.6	-2.09	2.14967e-31	1.36978e-30	Saci_1156
SACI_RS05510	11685.6	-0.98	6.01379e-31	3.77043e-30	Saci_1157
SACI_RS12055	67.3612	0.33	0.11885	0.165457	SACI_RS12055
SACI_RS05515	1256.14	0.11	0.142452	0.194082	Saci_1158
SACI_RS05520	1007.49	1.15	7.44308e-30	4.48245e-29	Saci_1159
SACI_RS05525	3361.36	-1.37	8.44743e-23	4.00256e-22	Saci_1160
SACI_RS05530	5514.08	-0.61	4.87765e-10	1.32447e-09	Saci_1161
SACI_RS05535	15155.4	-1.17	2.15667e-11	6.24242e-11	Saci_1162
SACI_RS05540	597.273	-2.62	4.06484e-47	4.20993e-46	Saci_1163
SACI_RS05545	931.287	-2.26	6.56853e-25	3.38154e-24	Saci_1164
SACI_RS05550	13213.5	-0.74	4.74079e-09	1.21584e-08	Saci_1165
SACI_RS05555	4379	-0.85	1.17597e-05	2.48875e-05	Saci_1166
SACI_RS05560	2628.1	-0.84	2.44791e-12	7.46061e-12	Saci_1167
SACI_RS05565	564.916	-0.51	3.19055e-05	6.58168e-05	Saci_1168
SACI_RS05570	1244.8	3.48	2.22591e-20	9.48442e-20	Saci_1169
msrA	4490.32	-0.47	1.16621e-11	3.44081e-11	Saci_1170
SACI_RS05580	1251.2	0.17	0.391643	0.471233	Saci_1171
SACI_RS05585	309.817	-0.16	0.199452	0.262805	Saci_1172
SACI_RS05590	370.763	-1.47	1.11785e-39	9.61955e-39	Saci_1173
SACI_RS05595	157.672	-2.01	8.60702e-32	5.57551e-31	Saci_1174
SACI_RS05600	72.6646	-1.65	8.14282e-16	2.89367e-15	Saci_1175
SACI_RS05605	215.363	-0.46	0.000327804	0.00062482	Saci_1176
SACI_RS05610	495.181	-0.01	0.94663	0.957264	Saci_1177
SACI_RS05615	5359.51	0.25	0.00610615	0.0103719	Saci_1178
SACI_RS05620	0.123422	1.14	0.792374		Saci_1179
SACI_RS05625	2721.45	0.07	0.552293	0.628761	Saci_1180
arnS	589.673	0.14	0.224468	0.291676	Saci_1181
SACI_RS05635	6125.61	0.47	3.06542e-05	6.32727e-05	Saci_1182
SACI_RS05640	44795.9	0.86	6.61945e-20	2.74715e-19	Saci_1183
SACI_RS05650	575.881	-0.07	0.450095	0.53083	Saci_1185
SACI_RS05655	727.28	-0.31	0.0392414	0.0598507	Saci_1186
SACI_RS05660	2423.03	0.19	0.0319865	0.0496484	Saci_1187
SACI_RS05665	7486.14	0.02	0.830592	0.866372	Saci_1188
SACI_RS05670	3287.39	-2.45	1.00676e-36	7.83756e-36	Saci_1189
purE	1192.63	0.18	0.0507135	0.0760269	Saci_1190
SACI_RS05680	7371.11	0.88	1.62605e-25	8.52099e-25	Saci_1191
SACI_RS05685	2150.74	-0.18	0.0134872	0.022025	Saci_1192
SACI_RS05690	5892.52	-3.47	5.75804e-45	5.63133e-44	Saci_1193
SACI_RS12060	12531.7	2.01	1.25021e-10	3.48926e-10	Saci_1194
SACI_RS05695	4958.07	-0.06	0.502333	0.581117	Saci_1195
SACI_RS05700	2569.1	-1.19	3.65203e-68	6.67827e-67	Saci_1196
SACI_RS05705	2185.5	-0.69	9.77289e-11	2.75161e-10	Saci_1197
SACI_RS05710	4705.89	-0.88	4.73866e-23	2.27287e-22	Saci_1198
SACI_RS05715	13310.8	-0.37	0.000756493	0.00139718	Saci_1199
SACI_RS05720	3786.74	-0.27	0.0027501	0.00482779	Saci_1200
SACI_RS05725	7183.1	-0.37	4.90828e-07	1.12487e-06	Saci_1201
SACI_RS05730	2837.72	-1.49	4.34341e-48	4.66352e-47	Saci_1202
SACI_RS05735	43259.8	-0.34	0.0216789	0.0344099	Saci_1203
SACI_RS05740	6011.39	1.91	1.09877e-119	8.20805e-118	Saci_1205
SACI_RS05745	5978.9	0.24	0.000288931	0.000554034	Saci_1206
SACI_RS05750	3398.73	1.41	2.54783e-41	2.32349e-40	Saci_1207
SACI_RS05755	7808.62	1.26	8.35852e-37	6.55062e-36	Saci_1208
SACI_RS05760	7525.92	-1.46	4.75215e-30	2.88166e-29	Saci_1209
SACI_RS05765	38295.4	-0.27	0.0005973	0.00111371	Saci_1210
SACI_RS05770	47717	-0.93	3.25468e-25	1.69795e-24	Saci_1211
SACI_RS05775	1985.81	1.24	1.29124e-08	3.23593e-08	Saci_1212
SACI_RS05780	7452.19	0.24	0.00118166	0.00214518	Saci_1213
acnA	95396.4	0.01	0.942696	0.953834	Saci_1214
SACI_RS05790	2250.01	-0.75	2.00394e-15	7.0078e-15	Saci_1215
SACI_RS05795	42072.6	2.89	3.35852e-52	4.15203e-51	Saci_1216
SACI_RS05800	7861.23	0.69	2.02296e-08	5.00185e-08	Saci_1217
SACI_RS05805	8591.21	1.61	5.42298e-85	1.57356e-83	Saci_1218
SACI_RS05810	10992	0.49	0.00099339	0.00181561	Saci_1219
SACI_RS05815	27195.8	1.85	5.35333e-44	5.06618e-43	Saci_1220
SACI_RS05820	3178.8	0.05	0.723375	0.781108	Saci_1221
SACI_RS05825	1391.92	-0.31	0.0133529	0.0218158	Saci_1222
SACI_RS05830	41443.7	0.81	4.11974e-10	1.12214e-09	Saci_1223
SACI_RS05835	5153.73	0.55	2.79397e-15	9.7029e-15	Saci_1224
SACI_RS05840	439.523	-0.76	4.73748e-07	1.08714e-06	Saci_1225
SACI_RS05845	5344.55	0.81	1.56745e-11	4.57466e-11	Saci_1226
SACI_RS05850	1373.32	-2.36	3.18831e-44	3.04189e-43	Saci_1227
SACI_RS05855	13621.6	-1.13	6.85638e-15	2.33263e-14	Saci_1228
SACI_RS05860	5278.92	-0.64	0.000160399	0.000314263	Saci_1229
tenA	544.62	-0.66	2.09984e-11	6.08797e-11	Saci_1230
SACI_RS05870	667.872	-1.43	4.7463e-16	1.71619e-15	Saci_1231
SACI_RS05875	2515.5	0.49	3.62436e-06	7.94824e-06	Saci_1232
SACI_RS05880	235.967	-0.31	0.00512832	0.00877034	Saci_1233
SACI_RS05885	377.624	-0.98	1.69492e-15	5.93897e-15	Saci_1234
SACI_RS05890	3311.95	3.37	2.04635e-68	3.78145e-67	Saci_1235
SACI_RS05895	7661.33	3.33	1.22988e-105	5.60792e-104	Saci_1236
SACI_RS05900	7574.76	-1.64	1.17685e-17	4.54059e-17	Saci_1237
SACI_RS05905	159.534	0.21	0.143205	0.194881	Saci_1238
SACI_RS05910	5442.35	1.03	2.47583e-20	1.05111e-19	Saci_1239
SACI_RS05915	5197.26	-2.05	6.01802e-87	1.90354e-85	Saci_1240
SACI_RS05920	2996.35	-1	2.6749e-23	1.30258e-22	Saci_1241
SACI_RS05925	4457.03	-0.15	0.386174	0.465768	Saci_1242
SACI_RS05930	849.465	-0.97	2.44723e-31	1.55375e-30	Saci_1243
SACI_RS05935	385.301	-1.9	3.59023e-76	8.02885e-75	Saci_1244
mvaD	831.874	-0.43	0.000131829	0.000259884	Saci_1245
SACI_RS05945	1748.61	-1.45	9.85002e-86	2.95585e-84	Saci_1246
SACI_RS05950	1027.37	-0.86	1.0932e-12	3.39366e-12	Saci_1247
SACI_RS05955	10718	1.67	5.17851e-33	3.5236e-32	Saci_1248
SACI_RS05960	6327.42	-0.2	0.000666173	0.00123557	Saci_1249
SACI_RS05965	4146.4	-0.52	1.37693e-05	2.90181e-05	Saci_1250
SACI_RS05970	132.32	0.18	0.171688	0.229026	Saci_1251
SACI_RS05975	1704.11	0.78	4.36481e-16	1.58151e-15	Saci_1252
SACI_RS05980	2004.64	-0.82	5.65282e-25	2.91868e-24	Saci_1253
SACI_RS05985	431.145	1.27	1.98845e-13	6.44639e-13	Saci_1254
SACI_RS05990	6654.14	2.38	5.05693e-44	4.81162e-43	Saci_1255
SACI_RS05995	2776.28	0.66	6.72705e-10	1.81264e-09	Saci_1256
SACI_RS06000	406.508	-0.64	1.60679e-08	3.99819e-08	Saci_1257
SACI_RS06005	1.85036	0.98	0.3285	0.406687	Saci_1258
SACI_RS06010	1921.22	0.01	0.967069	0.974005	SACI_RS06010
SACI_RS06015	8649.93	-0.27	0.0771345	0.111357	Saci_1259
SACI_RS06020	690.906	-0.32	0.000237907	0.000460724	Saci_1260
thrS	5028.41	-0.92	4.62139e-15	1.583e-14	Saci_1261
SACI_RS06030	589.852	0.21	0.0187834	0.0300039	Saci_1262
SACI_RS06035	726.321	0.46	6.79283e-06	1.46317e-05	Saci_1264
SACI_RS06040	9920.57	-0.36	0.00885962	0.0148124	Saci_1265
sucD	11470.9	0.18	0.124773	0.172744	Saci_1266
SACI_RS06050	1517.52	0.67	7.01272e-14	2.29894e-13	Saci_1267
SACI_RS06055	50.3879	1.8	9.9201e-12	2.9392e-11	Saci_1268
SACI_RS06060	1111.23	0.89	2.83638e-17	1.0766e-16	Saci_1269
SACI_RS06065	72.5126	-1.81	1.22258e-21	5.53867e-21	Saci_1270
SACI_RS06070	79468.3	-1.15	1.09796e-15	3.88993e-15	Saci_1271
SACI_RS06075	261190	-0.75	1.91365e-17	7.31897e-17	Saci_1272
SACI_RS06080	295.985	0.7	0.00458269	0.0078756	Saci_1273
SACI_RS06085	17154.2	-1.4	6.19595e-12	1.85614e-11	Saci_1274
SACI_RS11640	752.31	-0.57	1.51851e-09	4.02377e-09	SACI_RS11640
SACI_RS06090	10178	-0.24	0.00245843	0.00433528	Saci_1275
SACI_RS06095	6900.43	0.4	0.000760356	0.00140358	Saci_1276
SACI_RS06100	8032.14	0.56	1.16881e-06	2.61883e-06	Saci_1277
SACI_RS06105	172.485	-0.54	0.0140467	0.0228854	Saci_1278
priS	700.902	-1.46	7.90715e-22	3.61014e-21	Saci_1279
SACI_RS06115	2662.94	-0.18	0.0157817	0.0254639	Saci_1280
SACI_RS06120	1381.55	-0.8	2.09314e-36	1.61873e-35	Saci_1281
SACI_RS06125	3624.82	0.73	3.87542e-14	1.28485e-13	Saci_1282
SACI_RS06130	413.505	-0.02	0.882984	0.906213	Saci_1283
rnz	489.348	-1.11	3.14248e-10	8.60628e-10	Saci_1284
SACI_RS06140	537.475	0.89	2.09971e-10	5.78655e-10	Saci_1285
SACI_RS06145	519.545	1.22	0.000321823	0.00061509	Saci_1286
thpR	1470.33	0.23	0.000847999	0.00156044	Saci_1287
SACI_RS06155	2172.23	-0.34	4.68943e-06	1.02328e-05	Saci_1288
SACI_RS06160	516.26	-0.16	0.281836	0.355561	Saci_1289
SACI_RS06165	1452.86	-3.04	1.69825e-61	2.68583e-60	Saci_1290
SACI_RS06170	5.85732	0.57	0.357761	0.43797	Saci_1291
SACI_RS12235	8.53445	0.1	0.828084	0.864753	SACI_RS12235
SACI_RS06180	4404.76	1.94	7.72151e-25	3.96348e-24	Saci_1293
SACI_RS06185	6065.17	2.43	1.55712e-48	1.70846e-47	Saci_1294
SACI_RS06190	978.033	-1.1	2.51238e-10	6.90217e-10	Saci_1295
SACI_RS06195	1458.4	-1.23	6.18373e-51	7.21298e-50	Saci_1296
SACI_RS06200	907.415	-2.98	4.68832e-119	3.42931e-117	SACI_RS06200
SACI_RS06205	1772.58	2.69	7.23859e-27	3.95252e-26	Saci_1298
SACI_RS06210	390717	-1.85			Saci_1299
SACI_RS06215	213911	-2.67			Saci_1300
rpiA	3656.58	0.17	0.0499509	0.0749797	Saci_1301
SACI_RS06225	7706.52	-0.64	3.26244e-05	6.71815e-05	Saci_1302
SACI_RS06230	5.31579	1.28	0.0680595	0.0995654	Saci_1303
SACI_RS06240	877.889	0.37	0.0353209	0.0544628	Saci_1305
pyrH	3305.19	0.26	0.0198651	0.0316309	Saci_1306
SACI_RS06250	14098.3	0.5	0.00594034	0.0101	Saci_1307
SACI_RS06255	1461.26	0.02	0.839014	0.873081	Saci_1308
SACI_RS06260	1937.99	-1.66	1.33965e-75	2.92144e-74	Saci_1309
SACI_RS06265	12720.9	0.17	0.0622501	0.0917934	Saci_1310
SACI_RS06270	15483.7	1.11	6.64162e-34	4.65444e-33	Saci_1311
SACI_RS06275	42762.4	1.85	1.11078e-48	1.23027e-47	Saci_1314
SACI_RS06280	19377	0.6	3.01637e-10	8.27381e-10	Saci_1315
SACI_RS06285	14320.5	1.65	1.11956e-37	8.97434e-37	Saci_1316
SACI_RS06290	46177.6	2.57	2.30582e-65	4.04787e-64	Saci_1317
SACI_RS06295	477.265	0.41	0.00100061	0.00182691	Saci_1319
SACI_RS06300	23465.5	0.74	2.75401e-07	6.39083e-07	Saci_1320
SACI_RS06305	4000.12	1.33	5.71581e-28	3.2264e-27	Saci_1321
rgy	18754.1	-2.33	1.04087e-33	7.22231e-33	Saci_0839
albA	97026.7	0.75	2.49005e-14	8.31832e-14	Saci_1322
SACI_RS06320	6411.48	0.34	0.0013172	0.00237774	Saci_1323
SACI_RS06325	110.905	0.37	0.110568	0.154848	Saci_1324
SACI_RS06330	336.773	-0.4	0.00103713	0.00189161	Saci_1325
SACI_RS06335	2990.69	-0.15	0.172703	0.230205	Saci_1326
SACI_RS06340	145.427	0.09	0.614248	0.685558	Saci_1327
SACI_RS06345	379.945	-0.26	0.0588481	0.087327	Saci_1328
gatC	1874.47	0.7	1.20819e-16	4.47463e-16	Saci_1329
gatA	11064.9	0.16	0.0916721	0.130678	Saci_1330
twy1	18696.1	-0.02	0.86648	0.894464	Saci_1331
SACI_RS06365	5740.11	-0.37	0.000204611	0.000398441	Saci_1332
SACI_RS06370	1938.36	-0.01	0.911292	0.927674	Saci_1333
dph5	622.026	-0.47	0.000148281	0.000291335	Saci_1334
SACI_RS06380	1437	-0.03	0.69875	0.759774	Saci_1335
SACI_RS06385	6204.23	-1.25	1.24224e-17	4.78762e-17	Saci_1336
SACI_RS06390	4277.7	0.53	9.09077e-11	2.56161e-10	Saci_1337
SACI_RS06395	2467.31	-0.96	2.80587e-31	1.77503e-30	Saci_1338
SACI_RS06400	30706.8	-0.6	1.88569e-09	4.97047e-09	Saci_1339
SACI_RS06405	1393.77	-3.98	4.20254e-70	8.28939e-69	Saci_1340
SACI_RS06410	5438.32	-3.95	3.9738e-128	3.17091e-126	Saci_1341
SACI_RS06415	14664.9	-0.06	0.757552	0.810182	Saci_1342
SACI_RS06420	812.386	-0.28	0.000814013	0.00150105	Saci_1343
SACI_RS06425	6913.22	-0.52	3.74837e-11	1.07521e-10	Saci_1344
SACI_RS06430	847.575	-1.69	8.51746e-61	1.32322e-59	Saci_1345
SACI_RS06435	8490.52	-0.53	1.333e-08	3.33583e-08	Saci_1346
SACI_RS06440	15450	-0.27	0.0116417	0.0192076	Saci_1347
SACI_RS06445	26251.3	1.08	1.77266e-30	1.09382e-29	Saci_1348
gatD	5424.12	0.07	0.414851	0.495085	Saci_1349
gatE	11722.3	0.25	0.00526021	0.00897842	Saci_1350
SACI_RS06460	916.687	-0.96	1.95688e-30	1.20537e-29	Saci_1351
SACI_RS06465	6114.77	-0.25	0.00319857	0.0055816	Saci_1352
SACI_RS06470	90050.3	-0.24	0.0771144	0.111357	Saci_1353
SACI_RS06475	1001.44	-1.65	7.83824e-48	8.33941e-47	Saci_1354
SACI_RS06480	23635.5	0.72	4.63978e-11	1.32334e-10	Saci_1355
SACI_RS06485	29479.9	0.94	4.46702e-38	3.61376e-37	Saci_1356
SACI_RS06490	9479.96	0.89	1.81025e-32	1.21063e-31	Saci_1357
SACI_RS06495	14793.4	-0.83	2.74676e-14	9.15849e-14	Saci_1358
hmgA	14112.7	-4.77	9.88275e-129	8.06938e-127	Saci_1359
SACI_RS06505	5341.85	-5.68	1.87238e-46	1.91103e-45	Saci_1360
SACI_RS06510	22297.3	-5.64	1.98284e-33	1.36505e-32	Saci_1361
SACI_RS06515	33310.4	-5.32	1.72893e-23	8.44266e-23	Saci_1362
speD	15248.8	-0.6	5.77632e-14	1.9025e-13	Saci_1363
SACI_RS06525	571.375	-1.42	1.13374e-14	3.82378e-14	Saci_1364
SACI_RS06530	16.5449	0.99	0.0106072	0.0175751	Saci_1365
SACI_RS06535	4714.3	0.18	0.215088	0.280734	Saci_1366
SACI_RS06540	828.08	-0.76	3.75368e-08	9.12053e-08	Saci_1367
SACI_RS06545	17780.1	0.19	0.148014	0.200493	Saci_1368
SACI_RS06550	15733.8	-0.05	0.712059	0.770957	Saci_1369
SACI_RS06555	2790.08	1.08	1.57631e-54	2.07282e-53	Saci_1370
SACI_RS06560	3291.79	0.19	0.021482	0.0341127	Saci_1371
SACI_RS06565	23897	-2.16	4.03266e-49	4.52353e-48	Saci_1372
SACI_RS06570	19092.7	-2.07	1.41764e-35	1.05229e-34	Saci_1373
cdvA	22265.7	-1.81	2.52338e-33	1.73038e-32	Saci_1374
SACI_RS06580	1413.69	-1.93	2.72483e-16	9.95515e-16	Saci_1376
eno	8390.51	0.56	1.38276e-09	3.66681e-09	Saci_1377
SACI_RS06590	53.7945	0.35	0.124673	0.172673	Saci_1378
SACI_RS06595	3056.46	-0.46	8.30172e-06	1.77403e-05	Saci_1379
SACI_RS06600	1503	-0.97	8.99436e-23	4.25596e-22	Saci_1380
gcvPB	3006.88	-1.03	1.11479e-22	5.26078e-22	Saci_1381
gcvPA	3119.37	-0.84	7.78625e-18	3.02406e-17	Saci_1382
gcvT	6481.15	0.34	8.01045e-05	0.000161636	Saci_1383
gcvH	3849.75	0.22	0.0106235	0.017594	Saci_1384
SACI_RS06625	5121.67	-0.28	0.000519246	0.000973344	Saci_1385
SACI_RS06630	2616.63	-0.58	6.09234e-07	1.38358e-06	Saci_1386
SACI_RS06635	12980.4	0.88	1.13321e-17	4.38664e-17	Saci_1387
sufC	59668	1.42	4.12336e-36	3.15405e-35	Saci_1388
sufB	65467.6	0.56	5.78689e-09	1.47658e-08	Saci_1389
SACI_RS06650	8170.35	-1.63	7.68832e-53	9.78032e-52	Saci_1390
SACI_RS06655	1038.16	0.63	0.00160881	0.00288191	Saci_1391
SACI_RS06660	11.3598	1.71	0.000631402	0.00117356	Saci_1392
SACI_RS06665	8414.07	-0.61	4.68828e-08	1.13287e-07	Saci_1393
SACI_RS06670	14.6217	0.66	0.10059	0.14205	Saci_1395
SACI_RS06675	5599.27	-0.2	0.0919415	0.130956	Saci_1396
SACI_RS06680	383.193	-1.68	4.7533e-17	1.7849e-16	Saci_1397
SACI_RS06685	7778.19	-1.21	7.97321e-23	3.78808e-22	Saci_1398
SACI_RS06690	17494.1	0.42	0.00027527	0.000530156	Saci_1399
SACI_RS06695	1879.11	-2.05	1.07886e-110	6.20966e-109	Saci_1400
SACI_RS06700	1.99302e+06	5.24	0	0	Saci_1401
SACI_RS06705	446.98	0.65	6.0187e-06	1.30201e-05	Saci_1402
SACI_RS06710	7047.47	-0.18	0.0756505	0.109529	Saci_1403
SACI_RS06715	8162.68	0.49	5.02353e-11	1.43162e-10	Saci_1404
SACI_RS06720	1191.62	-0.09	0.481617	0.55992	Saci_1405
SACI_RS06725	1328.07	-0.01	0.871819	0.897378	Saci_1406
SACI_RS06730	1211.54	-0.13	0.272248	0.345952	Saci_1407
argF	3421.73	0.56	1.05254e-09	2.80812e-09	Saci_1408
SACI_RS06740	2403.13	-1.19	1.64828e-24	8.38714e-24	Saci_1409
SACI_RS06745	1184.54	-0.88	2.66153e-15	9.26127e-15	Saci_1410
asd	18032.9	0.03	0.744933	0.800814	Saci_1411
SACI_RS06755	8048.41	-0.5	3.70332e-08	9.0044e-08	Saci_1412
thrC	4510.95	-1.67	2.3056e-60	3.55042e-59	Saci_1413
SACI_RS06765	1387.34	-0.34	0.00726482	0.0122629	Saci_1414
SACI_RS06770	682.347	0.02	0.883654	0.906371	Saci_1415
SACI_RS06775	37070.9	-2.06	1.35574e-24	6.91861e-24	Saci_1416
ppsA	26219.4	-0.15	0.0845269	0.121281	Saci_1417
SACI_RS06785	645.43	-0.15	0.193656	0.255882	Saci_1418
SACI_RS06790	5390.58	-0.43	1.44046e-08	3.59705e-08	Saci_1419
SACI_RS06795	2889.44	1.09	1.70277e-20	7.33549e-20	Saci_1420
SACI_RS06800	12169.3	-2.21	6.9063e-201	2.20436e-198	Saci_1421
trpA	3555.83	-3.59	2.26938e-163	3.46425e-161	Saci_1422
trpD	4264.65	-4.42	2.75984e-222	1.93796e-219	Saci_1423
SACI_RS06815	1750.27	-4.49	2.66027e-273	4.6701e-270	Saci_1424
SACI_RS06820	2727.98	-3.25	3.29119e-173	5.77768e-171	Saci_1425
SACI_RS06825	1065.89	-1.58	5.44469e-26	2.89203e-25	Saci_1426
trpC	3186.7	-0.23	0.0173087	0.0277873	Saci_1427
SACI_RS06835	7582	0.13	0.0929521	0.132181	Saci_1428
SACI_RS06840	10788.5	-0.27	0.00720427	0.0121724	Saci_1430
SACI_RS06845	1064.3	-0.81	2.41489e-13	7.78574e-13	Saci_1431
SACI_RS06850	316.892	-0.62	5.80158e-07	1.32097e-06	Saci_1432
SACI_RS06855	238.197	-0.67	2.12372e-07	4.96429e-07	Saci_1433
SACI_RS11925	342.547	0.23	0.0722148	0.105032	Saci_1434
SACI_RS06865	1970.22	0.59	0.000103048	0.000205686	Saci_1435
SACI_RS12245	456.957	-2.32	6.70441e-81	1.73082e-79	SACI_RS12245
SACI_RS12250	306.366	-2.03	7.76811e-56	1.05713e-54	SACI_RS12250
SACI_RS06870	2350.26	-1.78	2.00208e-90	6.89149e-89	Saci_1436
glgX	3458.99	-1.79	3.7417e-49	4.21061e-48	Saci_1439
treZ	3907.89	-0.98	4.24009e-23	2.03931e-22	Saci_1440
SACI_RS06885	131.819	-0.74	5.03142e-07	1.15234e-06	Saci_1441
SACI_RS06890	7.19124	-0.32	0.540559	0.617405	Saci_1442
SACI_RS06895	7441.75	0.39	5.55821e-05	0.000112999	Saci_1443
SACI_RS06900	50.5573	1.27	1.35155e-07	3.18905e-07	SACI_RS06900
SACI_RS11930	4.08523	1.34	0.0588931	0.0873569	SACI_RS11930
SACI_RS06905	87.8531	1.31	1.03794e-10	2.9177e-10	Saci_1445
SACI_RS12065	26.0043	0.52	0.107331	0.150856	Saci_1446
SACI_RS06910	3597.29	-0.3	9.23123e-05	0.000184993	Saci_1447
SACI_RS06915	2595.48	0.64	6.88756e-06	1.47994e-05	Saci_1448
SACI_RS06920	14226.1	-0.15	0.15079	0.203781	Saci_1449
SACI_RS11660	23.3614	1.25	0.000552132	0.00103223	Saci_1450
SACI_RS06925	181.828	0.13	0.337579	0.41602	Saci_1451
SACI_RS06930	1157.91	0.12	0.41921	0.499131	Saci_1452
SACI_RS06935	12.8848	0	0.992816	0.995647	Saci_1453
SACI_RS06940	447.786	-0.14	0.229975	0.298234	Saci_1454
alaS	13378.5	-0.06	0.425631	0.505203	Saci_1455
rpl12p	60955.4	1.23	1.06791e-65	1.91298e-64	Saci_1456
SACI_RS06955	56166.2	0.92	3.19475e-21	1.42525e-20	Saci_1457
SACI_RS06960	53144.9	1.15	9.18126e-32	5.93654e-31	Saci_1458
SACI_RS06965	33290.8	1.5	4.26246e-55	5.71202e-54	Saci_1459
SACI_RS06970	5852.68	-0.15	0.267174	0.340366	Saci_1460
SACI_RS06975	832.839	-0.05	0.709979	0.769363	Saci_1461
ftsY	7915.31	-1.22	8.72851e-35	6.30572e-34	Saci_1462
pfdA	12224.1	0.03	0.704853	0.76523	Saci_1463
SACI_RS06990	4735.33	0.56	5.90399e-09	1.50428e-08	Saci_1464
SACI_RS06995	6677.59	0.47	0.000608586	0.00113353	Saci_1465
SACI_RS07000	14876	0.14	0.455575	0.535853	Saci_1466
SACI_RS07005	1322.63	0.26	0.104003	0.146471	Saci_1467
SACI_RS07010	20282.3	0.66	4.53353e-11	1.29408e-10	Saci_1468
SACI_RS07015	15784.8	0.52	0.000288228	0.000553594	Saci_1469
SACI_RS07020	6803.68	0.43	1.11493e-05	2.36241e-05	Saci_1470
SACI_RS07025	42073.8	1.16	3.28055e-40	2.85099e-39	Saci_1471
SACI_RS07030	1159.25	-1.94	1.09448e-40	9.7038e-40	Saci_1472
SACI_RS07035	609.099	-0.56	5.78739e-07	1.31859e-06	Saci_1473
SACI_RS07040	507.82	-0.47	9.06541e-05	0.000181878	Saci_1474
SACI_RS07045	5904.75	-1.03	2.09902e-27	1.16424e-26	Saci_1475
SACI_RS12070	11.2443	-0.09	0.815053	0.854734	Saci_1476
SACI_RS07050	2161.71	0.4	0.0186308	0.0297872	Saci_1477
SACI_RS12075	622.271	0.42	1.98713e-05	4.1603e-05	Saci_1478
moaA	2475.62	-1.94	2.32919e-72	4.83892e-71	Saci_1479
SACI_RS07060	5689.88	-0.51	4.25445e-10	1.15794e-09	Saci_1480
folE	6949.19	-1.08	1.27391e-14	4.28832e-14	Saci_1481
SACI_RS07070	2263.91	-0.12	0.178239	0.236865	Saci_1482
glnA	7988.82	-0.9	5.71798e-07	1.30447e-06	Saci_1483
SACI_RS07080	3528.94	0.35	0.00256414	0.0045149	Saci_1484
SACI_RS07085	6772.48	0.45	5.52172e-07	1.26216e-06	Saci_1485
SACI_RS07090	384.1	-1.05	5.8014e-24	2.88508e-23	Saci_1486
SACI_RS07095	347.273	-1.32	1.82449e-37	1.45586e-36	Saci_1487
SACI_RS07100	2258.84	-1.48	1.19801e-35	8.98764e-35	Saci_1488
SACI_RS07105	8632.89	-0.75	1.24227e-19	5.10129e-19	Saci_1489
SACI_RS07110	2283.5	-0.72	4.43095e-06	9.68081e-06	Saci_1490
SACI_RS07115	720.025	-0.23	0.0184283	0.0294903	Saci_1491
SACI_RS07120	356.016	-1.23	4.89265e-26	2.60669e-25	Saci_1492
SACI_RS07125	4016.21	-1.11	1.21581e-08	3.05562e-08	Saci_1493
SACI_RS07130	3442.97	-0.51	0.00332589	0.00579226	Saci_1494
SACI_RS07135	832.819	-1.81	3.16138e-26	1.6946e-25	Saci_1495
SACI_RS07140	8169.63	0	0.993532	0.995647	Saci_1496
SACI_RS11670	759.338	-1.66	9.20908e-21	4.02153e-20	SACI_RS11670
SACI_RS07145	599.973	-0.24	0.00444365	0.00765537	Saci_1497
SACI_RS07150	212.822	-0.94	1.33426e-09	3.54089e-09	Saci_1498
SACI_RS07155	2226.06	-1	5.16548e-16	1.86393e-15	Saci_1499
SACI_RS07160	3626.23	-2.2	6.41666e-82	1.73299e-80	Saci_1500
SACI_RS11675	1604.14	0.87	2.73752e-12	8.32158e-12	Saci_1501
SACI_RS07165	12440.8	1.11	4.56291e-31	2.8659e-30	Saci_1502
SACI_RS07170	4040.11	0.07	0.422559	0.502747	Saci_1503
SACI_RS07175	9489.26	-1.63	1.34127e-35	9.99827e-35	Saci_1504
SACI_RS07180	2049.43	0.47	0.0061674	0.0104709	Saci_1505
SACI_RS07185	1946.94	-0.11	0.359263	0.439492	Saci_1506
SACI_RS07190	44510.5	0.16	0.00224989	0.00398153	Saci_1507
SACI_RS07195	1667.25	-0.35	3.6403e-05	7.46995e-05	Saci_1508
SACI_RS07200	1343.25	-2.88	3.7072e-142	3.82823e-140	Saci_1509
pheT	6636.06	-2.17	3.7204e-57	5.24591e-56	Saci_1510
SACI_RS07210	13478	-1.03	1.87589e-45	1.86053e-44	Saci_1511
SACI_RS07215	17122.4	0.63	1.45385e-16	5.36748e-16	Saci_1512
map	6526.78	0.7	3.19857e-25	1.67116e-24	Saci_1513
SACI_RS07225	50323.8	-0.86	4.55168e-24	2.27649e-23	Saci_1514
SACI_RS07230	5733.98	-1.12	2.99187e-26	1.60619e-25	Saci_1515
rrf	1610.48	-0.1	0.812941	0.852774	Saci_1516
SACI_RS07240	2888.43	-1.48	4.54354e-55	6.06554e-54	Saci_1517
SACI_RS07245	1696.34	-1.99	1.92123e-68	3.56902e-67	Saci_1518
SACI_RS07250	11542.3	-0.28	0.0222147	0.0351966	Saci_1519
rpl7ae	37138.5	1.88	5.05017e-88	1.65712e-86	Saci_1520
SACI_RS07260	25610.3	0.67	8.75121e-08	2.0845e-07	Saci_1521
SACI_RS07265	27.1582	1.08	0.000454269	0.000857033	Saci_1522
SACI_RS07270	2849.21	0.28	0.00406969	0.00703183	Saci_1523
SACI_RS07275	971.137	0.59	1.27162e-08	3.18904e-08	Saci_1524
SACI_RS07280	778.472	0.84	3.61595e-12	1.09445e-11	Saci_1525
SACI_RS07285	459.02	2.63	2.1188e-49	2.392e-48	Saci_1526
SACI_RS11860	357.854	0.86	7.34245e-12	2.19212e-11	Saci_1527
SACI_RS07290	551.889	1.12	3.03781e-07	7.03082e-07	Saci_1528
SACI_RS07295	1153.21	1.98	2.24384e-28	1.28443e-27	Saci_1529
SACI_RS07300	5.5288	1.11	0.0888522	0.126968	SACI_RS07300
SACI_RS12255	1440.91	0.51	0.000502727	0.000943889	SACI_RS12255
SACI_RS12260	1193.29	0.99	3.08878e-09	8.0153e-09	Saci_1532
SACI_RS07310	3611.31	-0.04	0.730169	0.78687	Saci_1534
SACI_RS07315	1773.37	-2.88	1.81727e-52	2.29511e-51	Saci_1535
SACI_RS07320	5064.27	-1.57	1.46943e-31	9.43175e-31	Saci_1536
SACI_RS07325	15854.2	-0.51	1.16673e-07	2.76544e-07	Saci_1537
SACI_RS07330	7822.36	-0.98	2.24603e-36	1.72935e-35	Saci_1538
SACI_RS07335	13650	-0.45	4.5546e-08	1.10208e-07	Saci_1539
SACI_RS07340	1093.45	-0.87	2.33286e-08	5.72774e-08	Saci_1540
SACI_RS07345	407.543	1.01	2.07476e-16	7.60384e-16	Saci_1541
priL	722	-1.05	1.53896e-14	5.16072e-14	Saci_1542
metG	17411.6	0.59	6.34021e-15	2.16121e-14	Saci_1544
SACI_RS07360	25920.4	-0.47	0.00198616	0.00353181	Saci_1545
SACI_RS07365	1961.42	0.26	0.0144552	0.0234638	Saci_1546
SACI_RS07370	11334.4	0.31	0.00228661	0.00404244	Saci_1547
SACI_RS07375	66636.5	0.54	4.60792e-09	1.1835e-08	Saci_1548
SACI_RS07380	52087.9	0.15	0.116875	0.16303	Saci_1549
SACI_RS07385	9088.31	-0.26	0.00747516	0.0125997	Saci_1550
SACI_RS07390	1075.77	-0.48	0.00156973	0.00281478	Saci_1551
SACI_RS07395	27489.1	0.63	1.30265e-11	3.82728e-11	Saci_1552
proS	12131.9	0.07	0.466619	0.54501	Saci_1553
SACI_RS07405	6717.13	-0.45	2.45492e-07	5.72327e-07	Saci_1554
pdxS	23118.8	0.56	1.10768e-07	2.63131e-07	Saci_1555
pdxT	14312.9	0.44	0.000564866	0.00105548	Saci_1556
SACI_RS07420	16051.4	0.41	1.77324e-09	4.68813e-09	Saci_1557
SACI_RS07425	1446.95	0.47	1.05898e-06	2.37991e-06	Saci_1558
ilvC	10150.8	-0.07	0.498327	0.576674	Saci_1559
SACI_RS07435	2255.11	-0.28	0.0760238	0.110025	Saci_1560
SACI_RS07440	9593.77	-0.27	0.0562256	0.0836121	Saci_1561
SACI_RS07445	337.917	-1.41	6.80928e-25	3.50035e-24	Saci_1562
SACI_RS07450	746.104	-0.12	0.167503	0.223954	Saci_1563
SACI_RS07455	8497.59	1.25	7.62844e-61	1.19038e-59	Saci_1564
SACI_RS07460	499.434	-0.28	0.0168306	0.0270321	Saci_1565
SACI_RS07465	333.385	1.13	7.82198e-10	2.09793e-09	Saci_1566
SACI_RS07470	5292.02	0.83	1.43003e-15	5.03596e-15	Saci_1567
SACI_RS07480	749.449	-0.71	5.6146e-07	1.28255e-06	Saci_1569
SACI_RS07485	1317.98	-1.59	4.17648e-31	2.63261e-30	Saci_1570
SACI_RS07490	2830.78	-0.66	1.04949e-11	3.10427e-11	Saci_1571
SACI_RS07500	897.207	0.42	6.37485e-07	1.44587e-06	Saci_1573
hisC	2477.88	-1.18	3.87614e-33	2.64769e-32	Saci_1574
hisG	1848.83	-1.37	4.27686e-63	7.0498e-62	Saci_1575
hisA	1088.45	-1.61	9.93526e-44	9.37707e-43	Saci_1576
hisBd	995.44	-0.78	1.31591e-19	5.39737e-19	Saci_1577
hisF	907.356	-1.64	3.54457e-21	1.57531e-20	Saci_1578
hisD	1494.29	-1.62	6.66751e-69	1.25858e-67	Saci_1579
hisE	191.282	-2.16	1.87492e-52	2.35945e-51	Saci_1580
hisH	491.25	-2.49	6.15605e-80	1.54385e-78	Saci_1581
hisI	239.253	-2.73	4.31696e-95	1.61243e-93	Saci_1582
SACI_RS07550	12759.4	0.25	0.0124532	0.0204123	Saci_1583
serS	22926.2	0.74	1.46348e-20	6.33377e-20	Saci_1584
SACI_RS07560	92442.4	0.43	3.94388e-05	8.07875e-05	Saci_1585
SACI_RS07565	14430.5	1.37	1.32054e-53	1.69213e-52	Saci_1586
SACI_RS07570	17486.6	0.59	1.49379e-07	3.51522e-07	Saci_1587
SACI_RS07575	2416.58	-0.31	0.0299696	0.0466829	Saci_1588
SACI_RS07580	2187.83	-0.63	4.82073e-09	1.23545e-08	Saci_1589
SACI_RS07585	2913.14	-0.39	0.000655714	0.00121746	Saci_1590
SACI_RS07590	2260.44	0.02	0.893545	0.915216	Saci_1591
SACI_RS07595	565.581	-1.44	1.76363e-31	1.12995e-30	Saci_1592
SACI_RS07600	1483.69	-0.87	2.0519e-21	9.24803e-21	Saci_1593
SACI_RS07605	1041.29	-0.7	5.64814e-12	1.69783e-11	Saci_1594
pyrI	1700.21	-0.38	0.000187512	0.000365753	Saci_1595
pyrB	3136.77	-0.03	0.644812	0.712033	Saci_1596
pyrE	59.9912	-0.93	3.77264e-06	8.25795e-06	Saci_1597
SACI_RS07625	74.9008	-1.02	3.87327e-07	8.92326e-07	Saci_1598
SACI_RS07630	443.751	-0.13	0.308475	0.384335	Saci_1599
SACI_RS07635	7233.86	0.22	0.0280088	0.0437735	Saci_1600
SACI_RS07640	1129.67	-1.13	1.17133e-29	6.93515e-29	Saci_1601
SACI_RS07645	169.77	-1.12	6.77945e-11	1.91957e-10	Saci_1602
SACI_RS07650	1755.2	-0.71	8.91881e-12	2.64476e-11	Saci_1603
SACI_RS07655	1248.07	0.16	0.196571	0.259361	Saci_1604
SACI_RS07660	1583.02	-0.83	7.24469e-21	3.17159e-20	Saci_1605
SACI_RS07670	472.436	-1.97	1.08509e-08	2.73493e-08	Saci_1607
purS	99.3329	-2.11	3.64582e-11	1.04665e-10	Saci_1608
purQ	212.794	-2.22	1.3619e-14	4.57573e-14	SACI_RS07680
purL	1344.69	-2.32	1.49566e-22	6.99234e-22	Saci_1610
purF	1121.21	-2.08	6.97649e-34	4.87937e-33	Saci_1611
SACI_RS07695	2330.21	-1.11	3.69936e-19	1.49121e-18	Saci_1612
purD	3394.41	-1.09	1.26748e-13	4.13196e-13	Saci_1613
purM	1893.4	-1.18	2.0737e-10	5.71938e-10	Saci_1614
SACI_RS07710	58648.7	0.61	8.26357e-10	2.21307e-09	Saci_1615
SACI_RS07715	1288.48	-1.22	5.84741e-08	1.40618e-07	Saci_1616
SACI_RS07720	3955.05	-2.47	2.49985e-38	2.04592e-37	Saci_1617
argH	3721.9	-2.56	1.95053e-48	2.12681e-47	Saci_1618
carA	10562.6	-0.28	0.0602007	0.0889207	Saci_1619
carB	24136.2	-0.82	1.77487e-07	4.1627e-07	Saci_1620
SACI_RS07745	2555.36	0.07	0.456298	0.536468	Saci_1622
SACI_RS07750	849.981	-0.51	1.60772e-06	3.58394e-06	Saci_1623
SACI_RS07755	3785.9	0.6	5.55174e-16	1.9951e-15	Saci_1624
SACI_RS07760	372.091	-0.84	2.17166e-13	7.02736e-13	Saci_1625
SACI_RS07765	283.243	-1.57	1.6036e-34	1.14204e-33	Saci_1626
SACI_RS07770	1487.62	-0.27	0.0155033	0.0250608	Saci_1627
SACI_RS07775	8841.6	0.94	1.09239e-36	8.48533e-36	Saci_1629
SACI_RS11685	403.631	-0.41	0.023326	0.0368411	Saci_1630
SACI_RS07780	298.318	0.39	0.000322837	0.000616358	Saci_1631
amrS	5511.57	0.66	1.70498e-08	4.23352e-08	Saci_1632
SACI_RS07790	4743.61	-0.7	7.6411e-17	2.85403e-16	Saci_1633
SACI_RS07795	1651.14	0.39	0.0352627	0.0543968	SACI_RS07795
cyoE	9524.8	0.88	7.79297e-09	1.97696e-08	Saci_1635
SACI_RS07805	1286.32	-0.03	0.779552	0.827891	Saci_1636
SACI_RS07810	633.689	-0.6	6.08485e-05	0.000123491	Saci_1637
SACI_RS07815	6265.09	0.56	2.23377e-13	7.2217e-13	Saci_1638
SACI_RS07820	3756.27	0.05	0.651819	0.71786	Saci_1639
SACI_RS07825	16611.9	0.6	1.44018e-07	3.39133e-07	Saci_1640
SACI_RS07830	2191.08	0.39	3.61341e-05	7.41911e-05	Saci_1641
SACI_RS07835	3535.21	0.72	2.46417e-27	1.36247e-26	Saci_1642
SACI_RS07840	18639.1	1.37	4.51081e-31	2.83825e-30	Saci_1644
SACI_RS07845	16600.1	0.77	3.73836e-16	1.36014e-15	Saci_1645
SACI_RS07850	38535	1.9	1.055e-19	4.34244e-19	Saci_1646
SACI_RS07855	5094	1.23	4.04141e-31	2.55205e-30	Saci_1647
pyk	7972.14	0.21	0.0292318	0.0455943	Saci_1648
SACI_RS07865	1801.17	-0.23	0.0105692	0.0175288	Saci_1649
SACI_RS07870	33.3471	-0.49	0.0716101	0.104325	Saci_1650
SACI_RS07875	154.239	-0.78	1.28576e-09	3.41735e-09	Saci_1651
SACI_RS07880	550.059	0.82	1.1585e-12	3.58369e-12	Saci_1652
SACI_RS07885	2076.68	-0.29	0.00174136	0.00310982	Saci_1653
SACI_RS07890	2480.24	-1.03	1.13517e-18	4.52907e-18	Saci_1654
SACI_RS07895	9736.04	1.3	4.94406e-40	4.28607e-39	Saci_1655
SACI_RS07900	2229.93	0.83	3.68212e-14	1.22192e-13	Saci_1656
SACI_RS07905	1420.46	-0.76	3.02562e-16	1.10197e-15	Saci_1657
SACI_RS07910	8395.84	-1.36	8.47963e-32	5.50314e-31	Saci_1658
SACI_RS07915	767.409	-2.09	1.3363e-48	1.47539e-47	Saci_1659
SACI_RS07920	1313.85	-1.41	7.46962e-36	5.63996e-35	Saci_1660
SACI_RS07925	8275.11	-0.15	0.146687	0.198925	Saci_1661
SACI_RS07930	12718.6	1.66	5.66057e-48	6.05922e-47	Saci_1662
SACI_RS07935	1355.95	0.14	0.144647	0.196539	Saci_1663
SACI_RS07940	2126.19	-1.38	6.64631e-59	9.84607e-58	Saci_1664
SACI_RS07945	19676.7	0.7	1.26732e-09	3.37087e-09	Saci_1665
SACI_RS07950	2709.08	-0.31	9.49656e-05	0.000190202	Saci_1666
SACI_RS07955	4311.79	-0.39	9.47441e-06	2.01726e-05	Saci_1667
SACI_RS07960	22264.5	-1.47	6.31813e-28	3.55496e-27	Saci_1668
SACI_RS07965	4347.42	1.68	4.56144e-57	6.40608e-56	Saci_1669
SACI_RS07970	3383.47	0.86	3.38514e-17	1.27798e-16	Saci_1670
SACI_RS07975	71179.1	6.01	3.15018e-217	1.58004e-214	Saci_1671
SACI_RS07980	1625.85	-0.12	0.250934	0.321792	Saci_1672
SACI_RS07985	411.991	-1.63	1.61431e-40	1.42051e-39	Saci_1673
SACI_RS07990	5786.8	1.49	7.6063e-35	5.50633e-34	Saci_1674
SACI_RS07995	687.04	-0.4	0.000310398	0.000593577	Saci_1675
SACI_RS08000	2804.43	-0.55	1.9293e-10	5.34208e-10	Saci_1676
SACI_RS08005	445.182	-0.6	3.91677e-09	1.00894e-08	Saci_1677
SACI_RS08010	11776.1	1.2	5.71506e-47	5.90164e-46	Saci_1678
SACI_RS08015	7638.06	-1.05	2.66598e-21	1.19087e-20	Saci_1679
SACI_RS08020	49956.7	-0.01	0.941785	0.953187	Saci_1680
SACI_RS12080	123979	-0.12	0.0715662	0.104304	Saci_1681
SACI_RS08030	4118.29	-1.43	1.43382e-32	9.66245e-32	Saci_1682
SACI_RS08035	7369.98	-1.53	7.17805e-34	5.01036e-33	Saci_1683
SACI_RS08050	2007.47	0.17	0.0342974	0.0530243	Saci_1686
SACI_RS08055	331.987	0.15	0.160351	0.215271	Saci_1687
SACI_RS08060	1307.38	-0.42	0.00158448	0.00283976	Saci_1688
SACI_RS08065	559.68	-0.43	0.00288106	0.00504761	Saci_1689
SACI_RS08070	14559.7	1.16	9.18993e-30	5.49674e-29	Saci_1690
SACI_RS08075	2120.94	-0.92	3.11694e-30	1.90323e-29	Saci_1691
SACI_RS08080	844.756	-0.96	1.11943e-16	4.15905e-16	Saci_1692
SACI_RS08085	1370.81	1.25	1.51931e-18	6.03429e-18	Saci_1693
SACI_RS08090	12720.7	-0.78	3.54087e-20	1.48353e-19	Saci_1694
SACI_RS08095	544.831	0.15	0.378997	0.459164	SACI_RS08095
SACI_RS08100	385.131	0.32	0.0387769	0.0592195	SACI_RS08100
SACI_RS08105	3326.85	1.27	1.73589e-39	1.47572e-38	Saci_1697
SACI_RS08110	346.786	-1.13	5.4979e-16	1.97778e-15	Saci_1698
SACI_RS08115	2555.55	-0.35	0.0120931	0.0198778	Saci_1699
SACI_RS08120	100349	-0.52	1.53314e-08	3.82033e-08	Saci_1700
SACI_RS08125	3906.34	-1.66	6.71818e-05	0.000136187	Saci_1701
SACI_RS08130	5833.87	1.23	3.64028e-34	2.58202e-33	Saci_1702
SACI_RS08135	3123.76	-1.29	1.42075e-25	7.47865e-25	Saci_1703
SACI_RS08140	1860.51	-1.44	2.36356e-33	1.62396e-32	Saci_1704
SACI_RS08145	1526.45	-1.45	4.65858e-46	4.70008e-45	Saci_1705
rfbC	526.034	-1.51	9.31015e-29	5.34991e-28	Saci_1706
SACI_RS08155	94048.1	0.17	0.0460167	0.0694603	Saci_1707
merA	1535.28	0.77	1.17891e-10	3.30076e-10	Saci_1708
SACI_RS11700	71.4843	1.23	3.55104e-09	9.16744e-09	Saci_1709
SACI_RS08165	1533.25	-0.42	0.00129815	0.00234576	Saci_1710
SACI_RS08170	2208.42	0.16	0.122916	0.170677	Saci_1711
SACI_RS08175	3080.51	0.1	0.0867718	0.124147	Saci_1712
SACI_RS08180	1184.42	-1.02	3.3451e-32	2.21597e-31	Saci_1713
SACI_RS08185	2877.07	-2.56	3.79329e-39	3.2015e-38	Saci_1714
ilvD	10068.3	-0.94	2.07164e-20	8.85933e-20	Saci_1715
SACI_RS08195	552.26	0.71	3.94663e-10	1.07583e-09	Saci_1716
SACI_RS08200	863.148	0.04	0.830851	0.866385	Saci_1717
SACI_RS08205	11982.7	4.29	7.135e-32	4.66499e-31	SACI_RS08205
SACI_RS08210	50105.3	0.33	0.000180231	0.000352138	Saci_1718
SACI_RS08215	425.637	0.13	0.22734	0.295188	Saci_1720
SACI_RS08220	538.611	0.65	1.13976e-07	2.70384e-07	Saci_1721
SACI_RS08225	1640.61	1.38	7.02137e-30	4.23575e-29	Saci_1722
SACI_RS08230	358.501	-1.65	2.32014e-57	3.29799e-56	Saci_1723
SACI_RS08235	1806.98	0.05	0.502629	0.581268	Saci_1724
SACI_RS08240	1922.47	-2.12	1.99202e-38	1.63411e-37	Saci_1725
SACI_RS08245	4465.29	0.05	0.49409	0.572714	Saci_1726
SACI_RS08250	2929.22	0.14	0.160476	0.215297	Saci_1727
SACI_RS08255	2652.65	-0.02	0.906077	0.923972	Saci_1728
SACI_RS08260	476.174	-0.26	0.0515223	0.0771407	Saci_1729
SACI_RS08265	505.189	-0.55	1.73791e-05	3.65158e-05	Saci_1730
SACI_RS08270	7399.49	3.23	1.46589e-89	4.94879e-88	Saci_1731
SACI_RS08275	926.967	-4.51	6.39766e-63	1.03992e-61	Saci_1732
SACI_RS08280	655.458	-3.64	7.87895e-41	7.03893e-40	Saci_1733
SACI_RS08285	153.952	-2.35	6.25996e-19	2.51185e-18	Saci_1734
SACI_RS08290	40.6358	-3.16	3.47499e-21	1.54635e-20	Saci_1735
SACI_RS08295	70.3739	-1.5	1.90146e-09	5.00828e-09	Saci_1736
SACI_RS08300	32478.2	1.15	3.02094e-30	1.84783e-29	Saci_1737
SACI_RS08305	5648.38	0.09	0.288727	0.362821	Saci_1738
SACI_RS08310	5436.85	-0.17	0.129204	0.178036	Saci_1739
SACI_RS08315	285.952	-0.89	1.00229e-19	4.14004e-19	Saci_1740
SACI_RS08320	211.54	-3.19	9.08088e-60	1.37427e-58	Saci_1741
SACI_RS08325	23852.6	0.87	5.12552e-12	1.54337e-11	Saci_1742
SACI_RS08330	7904.69	-0.38	0.00118863	0.00215562	Saci_1743
SACI_RS08335	16.9136	-3.04	1.90254e-12	5.83902e-12	Saci_1744
SACI_RS08340	508.435	-1.83	1.57331e-42	1.45366e-41	Saci_1745
SACI_RS08345	64.406	-0.45	0.0135414	0.0221031	Saci_1746
SACI_RS08350	109.287	-0.39	0.00946813	0.0157697	Saci_1747
SACI_RS08355	4330.06	-0.64	1.81183e-13	5.87923e-13	Saci_1748
SACI_RS08360	90015.6	0.35	6.69407e-11	1.89692e-10	Saci_1749
SACI_RS08365	4298.73	0.09	0.437965	0.518267	Saci_1750
SACI_RS08370	331.703	0.18	0.150158	0.203006	Saci_1751
SACI_RS08375	928.517	-0.36	0.000135037	0.000266057	Saci_1752
SACI_RS08380	1079.61	2.53	6.1607e-34	4.33471e-33	Saci_1753
SACI_RS08385	1064.61	-3.83	3.82408e-210	1.34264e-207	Saci_1754
SACI_RS08390	131.793	-0.22	0.0830525	0.119312	Saci_1755
SACI_RS08395	494.207	0.82	2.95547e-13	9.46775e-13	Saci_1756
SACI_RS08400	4909.61	-1.78	2e-52	2.49893e-51	Saci_1757
SACI_RS08405	778.636	0.25	0.0121007	0.0198809	Saci_1758
SACI_RS08410	2866.88	0.41	1.40435e-06	3.13856e-06	Saci_1759
SACI_RS08415	266837	-1.51	5.73736e-35	4.16196e-34	Saci_1760
SACI_RS08420	6387.42	-0.76	2.09734e-09	5.49125e-09	Saci_1761
SACI_RS08425	31058.4	-1.1	1.06244e-34	7.65963e-34	Saci_1762
SACI_RS08430	19742.9	-1.58	1.36513e-44	1.31314e-43	Saci_1763
SACI_RS08435	15207.8	-1.41	1.67012e-25	8.73887e-25	Saci_1764
SACI_RS08440	11400.5	-1.8	3.86924e-28	2.20176e-27	Saci_1765
SACI_RS08445	405.191	-2.56	1.93361e-59	2.90124e-58	Saci_1766
SACI_RS08450	27195.8	1.31	1.02058e-45	1.02087e-44	Saci_1767
SACI_RS08455	1499.26	0.95	2.72935e-20	1.15455e-19	Saci_1768
SACI_RS08460	2547.96	-2.61	2.77322e-96	1.05835e-94	Saci_1769
SACI_RS08465	1118.41	-3.26	1.84926e-126	1.44284e-124	Saci_1770
SACI_RS08470	2228.29	-3.23	1.24766e-83	3.5906e-82	Saci_1771
SACI_RS08475	3025.83	-1.28	6.25396e-13	1.96226e-12	Saci_1772
SACI_RS08480	8386.74	4.28	2.4503e-255	2.15075e-252	Saci_1773
SACI_RS08485	945.364	-2.28	2.86107e-118	2.00904e-116	Saci_1774
SACI_RS08490	2655.3	1.06	1.29705e-35	9.68927e-35	Saci_1775
SACI_RS08495	230.765	-0.55	0.000659352	0.00122356	Saci_1776
SACI_RS08500	4096.95	-0.31	0.00310799	0.00543164	Saci_1777
SACI_RS08505	1309.5	-1.46	3.52114e-27	1.9347e-26	Saci_1778
SACI_RS08510	980.667	-2.4	2.05533e-35	1.51603e-34	Saci_1779
SACI_RS08515	1746.65	0.8	3.22755e-15	1.11755e-14	Saci_1780
SACI_RS08520	3016.59	0.69	1.47386e-05	3.10235e-05	Saci_1781
SACI_RS08525	1350.68	-4.72	9.65049e-33	6.54109e-32	Saci_1782
SACI_RS08530	16041.3	0.02	0.744816	0.800814	Saci_1784
SACI_RS08535	7049.73	1.38	1.28707e-42	1.19232e-41	Saci_1785
SACI_RS08540	104.059	-1	4.15455e-08	1.00736e-07	Saci_1786
SACI_RS08545	167.394	0.05	0.751924	0.807341	Saci_1787
SACI_RS08550	8864.84	0.51	2.31546e-06	5.12584e-06	Saci_1788
SACI_RS08555	2808.41	1.01	9.56031e-15	3.23063e-14	Saci_1789
SACI_RS08560	1625.05	-1.24	1.26456e-28	7.25469e-28	Saci_1790
SACI_RS08565	3705.37	-0.04	0.818802	0.857187	Saci_1791
SACI_RS08570	2446.86	0.94	1.7085e-12	5.25267e-12	Saci_1792
SACI_RS08575	162.5	0.1	0.472972	0.550781	Saci_1793
SACI_RS08580	131.862	0.15	0.27081	0.344498	Saci_1794
SACI_RS08585	67.0347	-0.67	0.000476221	0.000896522	Saci_1795
SACI_RS08590	27.2136	-0.23	0.370445	0.45067	SACI_RS08590
SACI_RS08595	152.292	-1.27	1.75714e-18	6.95524e-18	Saci_1796
SACI_RS08600	352.401	-0.44	0.0973295	0.138126	SACI_RS08600
SACI_RS08605	168.841	-1.36	2.17154e-09	5.68129e-09	Saci_1797
SACI_RS08610	5237.86	0.79	2.1354e-13	6.9164e-13	Saci_1798
SACI_RS08615	4183.98	0.59	3.7672e-10	1.02851e-09	Saci_1799
SACI_RS08620	1957.12	0.15	0.167641	0.224054	Saci_1800
SACI_RS08625	32072.3	-0.89	7.92227e-37	6.22261e-36	Saci_1801
SACI_RS08630	6638.32	0.1	0.217266	0.283155	Saci_1802
SACI_RS08635	22600.5	-0.48	6.14242e-06	1.32633e-05	Saci_1803
SACI_RS08640	501.76	-2.52	4.58249e-41	4.11487e-40	Saci_1804
SACI_RS08645	9865.84	1.33	8.96053e-37	6.9912e-36	Saci_1805
SACI_RS08650	67.6208	-1.81	2.12998e-24	1.08069e-23	Saci_1806
SACI_RS08655	1086.62	0.04	0.615853	0.686729	Saci_1807
SACI_RS08660	11540.2	0.64	9.94786e-21	4.33875e-20	Saci_1808
SACI_RS08665	1202.47	-1.98	1.79111e-155	2.41868e-153	Saci_1809
SACI_RS08670	1773.19	-2.6	4.46417e-80	1.12761e-78	Saci_1810
SACI_RS08675	2268.68	-1.68	8.10857e-54	1.04283e-52	Saci_1811
SACI_RS08680	3342.8	2.6	5.50433e-58	7.98582e-57	Saci_1812
SACI_RS08685	5458.31	2.49	1.32344e-44	1.27654e-43	Saci_1813
SACI_RS08690	3205.78	0.15	0.049384	0.074181	Saci_1814
SACI_RS08695	863.598	-0.87	4.58339e-15	1.57151e-14	Saci_1815
SACI_RS08705	6940.32	0.57	6.02275e-07	1.36866e-06	Saci_1816
SACI_RS08710	1151.21	0.19	0.126827	0.175035	Saci_1817
SACI_RS08715	1322.54	-0.9	2.84943e-13	9.14474e-13	Saci_1818
SACI_RS08720	393.618	-0.67	5.13227e-09	1.31433e-08	Saci_1819
SACI_RS08725	2035.37	1.12	6.69823e-39	5.61276e-38	Saci_1820
SACI_RS08730	2536.65	0.44	7.22819e-06	1.55218e-05	Saci_1821
SACI_RS08735	339.886	1.08	5.14373e-13	1.6314e-12	Saci_1822
SACI_RS08745	2374.46	-0.38	0.000108033	0.000215513	Saci_1824
SACI_RS08750	2126.91	0.06	0.6158	0.686729	Saci_1825
SACI_RS08755	2647.53	-0.16	0.126253	0.174517	Saci_1826
SACI_RS08760	5952.62	-0.22	0.0158828	0.0255918	Saci_1827
SACI_RS08765	874.013	-1.29	1.43223e-22	6.70475e-22	Saci_1828
SACI_RS08770	114.542	-1.98	3.98496e-35	2.91483e-34	Saci_1829
SACI_RS08775	1283.49	-0.51	0.00209824	0.00371878	Saci_1830
SACI_RS08780	518.906	-1.81	6.47435e-60	9.92639e-59	Saci_1831
SACI_RS08785	700.316	-1.81	7.30614e-31	4.57253e-30	Saci_1832
SACI_RS08790	1235.42	-1.03	1.05017e-15	3.72438e-15	Saci_1833
SACI_RS08795	8282.95	0.99	5.23925e-22	2.41721e-21	Saci_1834
SACI_RS08800	2699.19	-4.78	1.51497e-107	7.49161e-106	Saci_1835
SACI_RS08805	3173.04	-2.74	1.77149e-65	3.12547e-64	Saci_1836
SACI_RS08810	1162	-0.4	0.00486869	0.00835074	Saci_1837
SACI_RS08815	10974.3	3.23	4.45273e-161	6.51397e-159	Saci_1838
SACI_RS08820	1644.62	-0.39	0.000155495	0.000304825	Saci_1839
SACI_RS08825	198.163	-1.42	1.02509e-20	4.46538e-20	Saci_1840
SACI_RS08830	1074.65	0.4	0.00843276	0.0141189	Saci_1841
SACI_RS08835	6195.92	0.2	0.0120154	0.0197686	Saci_1842
SACI_RS08850	96.8606	-0.34	0.133476	0.183203	Saci_1845
SACI_RS08855	548.801	-0.48	6.82763e-06	1.46976e-05	Saci_1846
SACI_RS08860	1603.64	-0.84	3.15498e-19	1.2747e-18	Saci_1847
SACI_RS08865	4214.96	1.49	9.05985e-30	5.42818e-29	Saci_1848
SACI_RS08870	847.311	-0.18	0.155239	0.208909	Saci_1849
SACI_RS08875	9234.7	2.03	1.00868e-69	1.95661e-68	Saci_1850
SACI_RS08880	10009.1	2.64	3.20646e-61	5.02584e-60	Saci_1851
SACI_RS08890	199.875	0.07	0.620343	0.690559	Saci_1852
SACI_RS08900	3691.83	-1.45	1.35758e-29	7.98401e-29	Saci_1853
SACI_RS08905	2074.93	0.68	1.1769e-06	2.63527e-06	Saci_1854
SACI_RS08910	1701.85	-2.32	1.52331e-76	3.47295e-75	Saci_1855
SACI_RS08915	5420.54	-0.91	5.17492e-13	1.63981e-12	Saci_1856
SACI_RS08920	34709.1	-0.13	0.111936	0.156577	Saci_1857
cbsA	1245.82	-0.1	0.290431	0.36431	Saci_1858
cbsB	287.894	-1.16	3.04841e-17	1.15458e-16	Saci_1859
soxL2	973.127	1.03	2.14509e-29	1.25523e-28	Saci_1860
SACI_RS08940	902.407	-0.03	0.824823	0.861891	Saci_1861
SACI_RS08945	327.051	0.51	4.98356e-06	1.08611e-05	Saci_1862
SACI_RS08950	1328.14	-0.01	0.966621	0.973832	Saci_1863
cas6	4225.69	-0.28	1.74727e-05	3.66686e-05	Saci_1864
SACI_RS08960	1435.01	-0.3	0.000125841	0.000248636	Saci_1865
SACI_RS08965	473.827	0.59	0.000147431	0.000289826	SACI_RS08965
SACI_RS08970	7591.32	-0.27	0.0591932	0.0877278	Saci_1866
SACI_RS08975	7722.77	1.05	8.31311e-11	2.34814e-10	Saci_1867
SACI_RS08985	29.725	0.55	0.0322231	0.0499935	Saci_1868
SACI_RS12265	599.83	-1.66	3.65411e-25	1.89787e-24	SACI_RS12265
SACI_RS12270	0.731229	-2.03	0.227963	0.29586	SACI_RS12270
SACI_RS08995	160.884	0.73	1.36194e-05	2.87367e-05	SACI_RS08995
SACI_RS09000	3347.28	0.62	6.01554e-13	1.89101e-12	Saci_1871
SACI_RS09010	6917.36	-2.69	2.81691e-58	4.12091e-57	Saci_1872
SACI_RS09015	3515.08	-1.79	1.6306e-30	1.00971e-29	Saci_1873
cas7d	12784.8	-0.88	1.92369e-08	4.7631e-08	Saci_1874
SACI_RS09025	21086.1	-0.39	0.0011141	0.00202464	Saci_1875
csa3	1824.99	-0.42	0.00306234	0.0053572	Saci_1876
cas2	738.256	0.16	0.106113	0.149323	Saci_1879
SACI_RS09045	894.75	0.51	2.17245e-08	5.34886e-08	Saci_1880
cas1	5011.58	0.67	2.14497e-10	5.90665e-10	Saci_1881
SACI_RS09055	2642.15	2.85	3.98077e-41	3.58371e-40	Saci_1882
SACI_RS09060	2008.33	2.31	2.69177e-63	4.47905e-62	Saci_1883
SACI_RS09065	2295.78	-0.02	0.88716	0.909702	Saci_1884
SACI_RS09070	4267.76	0.5	2.03421e-05	4.25126e-05	Saci_1885
SACI_RS09075	27.2497	0.89	0.00445885	0.00767779	SACI_RS09075
SACI_RS11985	184.642	-0.01	0.960133	0.968407	Saci_1886
SACI_RS09085	5336.06	0.58	4.34235e-12	1.30979e-11	Saci_1887
SACI_RS09090	2018.11	0.49	2.62211e-06	5.78645e-06	Saci_1888
SACI_RS12275	163.2	1.7	5.01719e-21	2.21299e-20	SACI_RS12275
SACI_RS12280	15.0689	1.06	0.0276353	0.0432387	SACI_RS12280
SACI_RS09105	36.2831	-0.06	0.817271	0.856038	Saci_1891
SACI_RS09110	2513.23	0.25	0.00551433	0.00939389	Saci_1892
SACI_RS09115	4553.9	-0.69	5.72613e-13	1.80795e-12	Saci_1893
SACI_RS09120	801.165	-1.03	3.69298e-13	1.17766e-12	Saci_1895
SACI_RS09125	1556.64	-1.17	2.60941e-19	1.06037e-18	Saci_1896
SACI_RS09130	1028.5	-0.42	4.26932e-07	9.8228e-07	Saci_1897
SACI_RS09135	1487.41	-1.07	5.23822e-21	2.30468e-20	Saci_1898
SACI_RS09140	9049.96	-0.54	1.07109e-05	2.27226e-05	Saci_1899
SACI_RS09145	1009.34	-0.22	0.0372082	0.0570223	Saci_1900
SACI_RS09155	1403.34	-1.24	2.24619e-28	1.28443e-27	Saci_1901
tsaA	115.439	-0.43	0.0204196	0.0324845	Saci_1902
SACI_RS09165	273.673	0.08	0.613558	0.685538	Saci_1903
SACI_RS09170	6260.17	-0.82	7.90801e-06	1.69196e-05	Saci_1904
SACI_RS12090	1977.44	-0.52	0.000332644	0.000633702	Saci_1905
SACI_RS09180	526.022	-1.32	7.567e-30	4.54927e-29	Saci_1906
SACI_RS12095	3.13709	1.16	0.140472	0.191533	SACI_RS12095
SACI_RS09185	498.852	-1.14	2.10387e-20	8.98622e-20	Saci_1907
SACI_RS09190	428.409	-0.9	1.06991e-11	3.162e-11	Saci_1908
SACI_RS09195	1785.23	-0.15	0.110493	0.154804	Saci_1909
SACI_RS09200	1547.07	-0.58	1.16176e-10	3.26055e-10	Saci_1910
SACI_RS09205	786.7	0.06	0.538571	0.615535	Saci_1911
SACI_RS09210	1328.44	-1.12	1.54856e-21	6.99742e-21	Saci_1912
SACI_RS09215	86.6193	1.32	3.93269e-06	8.59756e-06	Saci_1913
SACI_RS09220	1730.67	0.36	2.49135e-07	5.80049e-07	Saci_1914
SACI_RS09225	589.94	-2.57	3.8814e-102	1.64188e-100	Saci_1915
SACI_RS09230	1722.37	-1.8	1.53253e-87	4.98215e-86	Saci_1916
SACI_RS09235	565.944	-1.83	9.83746e-27	5.33838e-26	Saci_1917
SACI_RS09240	1403.42	-0.59	7.14046e-09	1.81274e-08	Saci_1918
SACI_RS09245	1460.72	-1.29	3.8103e-13	1.21397e-12	Saci_1919
SACI_RS09250	1736.97	-2.08	6.6978e-27	3.66293e-26	Saci_1920
SACI_RS12100	13.1878	0.96	0.0142208	0.0231368	SACI_RS12100
SACI_RS09255	3438.76	0.11	0.356767	0.436906	Saci_1921
SACI_RS09260	2717.21	-0.99	3.86109e-24	1.93661e-23	Saci_1922
SACI_RS09265	3794.45	1.31	1.67706e-86	5.16505e-85	Saci_1923
SACI_RS12105	51.726	1.65	3.31778e-10	9.0793e-10	SACI_RS12105
SACI_RS09270	56.3379	-0.65	0.00354623	0.00616378	Saci_1924
SACI_RS09275	7.46634	0.05	0.921004	0.935391	SACI_RS09275
SACI_RS09280	7.26712	0.87	0.0958756	0.136173	SACI_RS09280
SACI_RS11720	16.3371	0.54	0.10802	0.151704	SACI_RS11720
SACI_RS09285	297.656	1.36	4.1473e-24	2.0772e-23	Saci_1925
SACI_RS09290	246.407	1.91	1.33484e-25	7.03697e-25	Saci_1926
SACI_RS09295	3315.44	1.71	3.8072e-34	2.69498e-33	Saci_1927
SACI_RS09300	705.373	-0.22	0.0439258	0.0665905	Saci_1928
SACI_RS09305	610.101	-0.07	0.476076	0.553845	Saci_1929
SACI_RS09310	522.458	0.13	0.331418	0.409721	Saci_1930
SACI_RS09315	425.903	0.14	0.136828	0.187219	Saci_1931
SACI_RS09320	161.056	0.05	0.753643	0.807952	Saci_1932
SACI_RS09325	97.1742	-1.65	1.79446e-20	7.72101e-20	Saci_1933
SACI_RS12110	27.2172	-1.88	2.22862e-08	5.48332e-08	SACI_RS12110
SACI_RS09330	867.436	-1.4	4.13328e-14	1.36905e-13	Saci_1934
SACI_RS09335	2448.96	-0.18	0.252527	0.323467	Saci_1935
SACI_RS09340	4290.8	-0.79	1.65605e-06	3.68934e-06	Saci_1936
SACI_RS09345	2629.8	-1.59	4.17541e-38	3.39349e-37	Saci_1937
SACI_RS09350	1836.25	-0.44	2.52101e-06	5.57385e-06	Saci_1938
SACI_RS09355	1698.68	-0.4	0.00868314	0.0145312	Saci_1939
SACI_RS09365	5264.79	0.47	0.00791125	0.0133029	Saci_1941
SACI_RS11500	9551.14	0.03	0.458291	0.537968	SACI_RS11500
SACI_RS09380	17186.1	0.45	2.88737e-05	5.97733e-05	Saci_1943
SACI_RS09385	15229.5	-0.5	1.01317e-06	2.28028e-06	Saci_1944
SACI_RS09390	786.89	-0.59	6.5384e-09	1.66471e-08	Saci_1945
SACI_RS09395	579.439	-0.03	0.771835	0.821861	Saci_1946
SACI_RS09400	1546.09	0.83	7.16057e-05	0.00014482	Saci_1947
SACI_RS09405	994.951	0.63	9.08541e-06	1.93679e-05	SACI_RS09405
SACI_RS09410	4617.4	-0.3	7.84877e-05	0.000158556	Saci_1948
SACI_RS09415	1414.49	-2.3	1.77291e-83	5.06071e-82	Saci_1949
SACI_RS09420	3010	0.13	0.0644565	0.0948188	Saci_1950
SACI_RS09430	1081.21	1.98	2.78103e-30	1.70405e-29	Saci_1952
SACI_RS09435	661.666	1.24	1.16011e-17	4.48091e-17	Saci_1953
SACI_RS09440	22375	3.21	1.46034e-39	1.25361e-38	Saci_1954
SACI_RS09445	22340.7	3.38	4.86911e-43	4.54666e-42	Saci_1955
SACI_RS09450	6448.96	2.24	1.26938e-61	2.01664e-60	Saci_1956
SACI_RS09455	34294.5	2.55	1.47766e-81	3.9008e-80	Saci_1957
SACI_RS09460	6041.34	-0.67	1.70698e-16	6.28878e-16	Saci_1958
SACI_RS09465	2601.65	-2.15	8.52366e-39	7.10845e-38	Saci_1959
SACI_RS11995	1897.29	-2.37	2.0388e-42	1.8788e-41	Saci_1960
SACI_RS09475	2824.42	-1.48	6.53874e-70	1.28254e-68	Saci_1961
SACI_RS09480	437.733	-2.51	4.94726e-98	1.95167e-96	Saci_1962
SACI_RS09485	1403.94	-0.35	0.00463728	0.00796551	Saci_1963
SACI_RS09490	544.28	-0.57	0.000257373	0.00049623	Saci_1964
SACI_RS09495	7711.48	-0.21	0.00889877	0.0148637	Saci_1965
SACI_RS09500	4793.45	-1.23	1.45909e-38	1.20255e-37	Saci_1966
SACI_RS09505	2020.68	-1.75	4.84169e-29	2.80514e-28	Saci_1967
SACI_RS09510	1267.29	-2.08	3.81133e-39	3.20901e-38	Saci_1968
SACI_RS09515	451.936	-2.45	6.32287e-45	6.16655e-44	Saci_1969
SACI_RS09520	1188.6	0.71	1.58838e-13	5.15893e-13	Saci_1970
SACI_RS12000	377.245	1.15	4.93899e-15	1.68849e-14	SACI_RS12000
SACI_RS09525	5686.51	-0.19	0.126704	0.174934	Saci_1972
SACI_RS09530	345.838	-0.27	0.0280383	0.0437912	Saci_1973
SACI_RS09535	3240.98	-0.86	9.80811e-24	4.84336e-23	Saci_1974
SACI_RS09540	5.89436	2.21	0.00358948	0.0062297	SACI_RS09540
SACI_RS09545	1955.83	-0.4	0.0012969	0.0023447	Saci_1975
SACI_RS09550	1765.93	-0.64	2.2796e-12	6.97792e-12	Saci_1976
SACI_RS09555	299.623	-0.78	2.03039e-09	5.33187e-09	SACI_RS09555
SACI_RS09560	220.602	-0.64	5.74889e-08	1.38344e-07	Saci_1977
SACI_RS09565	421.554	-0.2	0.0719442	0.104768	Saci_1978
SACI_RS09570	2414.58	0.22	0.052099	0.0779045	Saci_1979
SACI_RS09575	10121.5	4.03	4.7007e-112	2.84554e-110	Saci_1980
SACI_RS09580	9907.57	3.98	3.85234e-170	6.14798e-168	Saci_1981
SACI_RS09585	705.825	0.16	0.396569	0.476507	Saci_1982
SACI_RS09590	1383.53	1.42	5.23354e-35	3.80434e-34	Saci_1983
SACI_RS09595	1828.64	1.25	1.21016e-38	9.99732e-38	Saci_1984
SACI_RS09600	3765.92	1.07	1.22444e-21	5.53994e-21	Saci_1985
SACI_RS09605	2519.44	1.91	3.05556e-55	4.11037e-54	Saci_1986
SACI_RS09610	1153.6	2.6	1.7506e-45	1.74118e-44	Saci_1987
SACI_RS12115	18.0759	0.89	0.0192596	0.0307153	SACI_RS12115
SACI_RS09615	9078.67	1.51	1.8237e-55	2.46269e-54	Saci_1988
SACI_RS09620	7187.43	0.04	0.660743	0.725866	Saci_1989
SACI_RS12120	701.01	0.33	0.0858485	0.122976	SACI_RS12120
SACI_RS09625	60.6842	1.19	7.95683e-08	1.89786e-07	Saci_1990
SACI_RS09630	1925.13	3.77	3.14495e-153	3.80756e-151	Saci_1991
SACI_RS09635	98.5	-0.68	0.000298577	0.000571284	Saci_1992
SACI_RS09640	736.936	0.6	1.26381e-05	2.66981e-05	Saci_1993
SACI_RS09645	10.7653	0.34	0.423985	0.503427	Saci_1994
SACI_RS12285	7.40916	-1.2	0.0253018	0.0397826	SACI_RS12285
SACI_RS12290	5.33882	-1.51	0.0117228	0.0193325	SACI_RS12290
SACI_RS12295	24.6364	-0.18	0.56841	0.645435	SACI_RS12295
SACI_RS09655	5965.66	-2.06	1.00816e-76	2.34415e-75	Saci_1998
SACI_RS09660	2850.08	-2.97	1.24553e-82	3.44334e-81	Saci_1999
SACI_RS09665	2973.53	-3.79	1.24243e-102	5.31974e-101	Saci_2000
SACI_RS09670	516.817	-4.16	3.04106e-116	2.01456e-114	Saci_2001
SACI_RS09675	179.834	-0.14	0.384328	0.464283	Saci_2002
SACI_RS09680	431.452	-0.11	0.290191	0.364138	Saci_2003
SACI_RS09685	117.694	-0.44	0.000800145	0.00147625	Saci_2004
SACI_RS09695	3107.49	1.69	4.63495e-82	1.2615e-80	Saci_2005
SACI_RS09700	2681.11	1.55	9.41601e-62	1.50271e-60	Saci_2006
SACI_RS12005	500.292	0.25	0.0519834	0.0777647	Saci_2007
SACI_RS09715	5602.33	0.71	1.68523e-06	3.75197e-06	Saci_2009
SACI_RS11955	9.60102	1.01	0.0234768	0.0370292	SACI_RS11955
SACI_RS09740	444.708	-1.03	5.96945e-19	2.40353e-18	Saci_2016
sixA	3637.06	-0.31	8.49052e-06	1.81327e-05	Saci_2017
SACI_RS09750	2231.18	-1.14	5.6274e-24	2.80253e-23	Saci_2018
SACI_RS09760	323.202	-2.81	8.36169e-74	1.76855e-72	Saci_2020
SACI_RS09765	232.323	-3.41	3.12457e-90	1.06508e-88	Saci_2021
SACI_RS09770	695.056	-0.75	1.89446e-12	5.81928e-12	SACI_RS09770
SACI_RS09775	2162.37	-2.01	2.589e-69	4.9672e-68	Saci_2022
SACI_RS09780	1658.19	-2.11	1.55156e-20	6.70053e-20	Saci_2023
SACI_RS09785	1353.07	1.26	1.20717e-10	3.37449e-10	Saci_2024
SACI_RS09790	2099.87	2.62	2.69249e-172	4.50158e-170	Saci_2025
SACI_RS09795	12610.2	-1.17	9.4659e-34	6.58114e-33	Saci_2026
SACI_RS09800	727.194	-1.27	5.83903e-28	3.29067e-27	Saci_2027
SACI_RS09805	3086.31	-0.83	0.000214961	0.000417208	Saci_2028
SACI_RS09810	697.363	0.95	1.80784e-09	4.77242e-09	Saci_2029
SACI_RS09815	622.574	0.55	0.000278481	0.000535458	Saci_2030
SACI_RS09820	3155.93	-0.48	4.45708e-05	9.11405e-05	Saci_2031
SACI_RS09825	6026.01	-1.35	5.17196e-17	1.94004e-16	Saci_2032
SACI_RS09835	2072.06	-1.47	1.37133e-14	4.60299e-14	Saci_2034
SACI_RS09840	4734.42	-1.16	3.05416e-27	1.68075e-26	Saci_2035
SACI_RS09845	41343.5	-4.12	3.1695e-83	8.90249e-82	Saci_2036
SACI_RS09850	28850.2	-4.64	4.43707e-77	1.04554e-75	Saci_2037
SACI_RS09855	4595	-4.56	3.73845e-47	3.89487e-46	Saci_2038
SACI_RS09860	47690.7	-4.36	8.37652e-72	1.7e-70	Saci_2039
SACI_RS09865	766.329	-1.16	7.09009e-20	2.93553e-19	Saci_2040
SACI_RS09870	126545	-2.16	5.26303e-29	3.02926e-28	Saci_2041
SACI_RS09875	62587.6	-2.45	2.2177e-31	1.41057e-30	Saci_2042
SACI_RS09880	229.533	1.31	1.34677e-19	5.51751e-19	Saci_2043
SACI_RS09885	209.845	1.15	7.30255e-22	3.3428e-21	Saci_2044
SACI_RS09890	73.8662	1.08	3.22968e-09	8.37474e-09	Saci_2045
SACI_RS09895	609.176	1.03	2.48018e-18	9.75131e-18	Saci_2046
[truncated: 1,621 more rows]

## Sheet: DESeq2-t60-Sacidocaldarius-HS
Gene	baseMean	log2FoldChange	pvalue	padj	old_locus_tag
SACI_RS00005	5906.45	-0.84	1.64254e-09	3.57974e-09	Saci_0001
SACI_RS00010	1052.38	-1	5.43327e-10	1.20812e-09	Saci_0002
SACI_RS00015	87165.2	1.87	2.87699e-45	1.70627e-44	Saci_0003
SACI_RS00020	664.012	-0.25	0.0089834	0.013258	Saci_0004
SACI_RS00025	7073.77	0.65	3.31321e-23	1.0995e-22	Saci_0005
SACI_RS00030	161.977	-2.34	3.58498e-33	1.5444e-32	Saci_0006
SACI_RS11965	17.3958	0	0.994395	0.994962	Saci_0007
SACI_RS00035	2596.73	1	7.62576e-41	3.99613e-40	Saci_0008
SACI_RS00040	3235.58	1.33	1.05516e-65	9.74916e-65	Saci_0009
SACI_RS00045	2490.22	-2.31	1.2715e-78	1.51845e-77	Saci_0010
SACI_RS00050	393.275	1.24	9.04259e-18	2.58749e-17	Saci_0011
SACI_RS00055	1753.22	0.47	7.62018e-05	0.000131795	Saci_0012
SACI_RS00060	1246.53	0.06	0.352852	0.415726	Saci_0013
SACI_RS00065	878.876	0.84	4.88124e-07	9.50001e-07	Saci_0014
SACI_RS00070	4683.02	0.48	3.64209e-08	7.51314e-08	Saci_0015
SACI_RS00075	391.776	-1.49	6.50876e-51	4.36112e-50	Saci_0016
SACI_RS00080	285.35	-0.45	0.000610493	0.000990957	Saci_0017
SACI_RS00085	1329.03	-1.55	1.07259e-83	1.43735e-82	Saci_0018
SACI_RS00090	1005.61	-0.61	2.66677e-07	5.2679e-07	Saci_0019
SACI_RS00095	1891.04	-0.57	4.44996e-05	7.8119e-05	Saci_0020
SACI_RS00100	582.956	2.01	3.29833e-37	1.59291e-36	Saci_0022
nadA	12210.9	3	5.64984e-69	5.71659e-68	Saci_0023
SACI_RS00110	4307.43	-2.84	0	0	Saci_0024
SACI_RS00115	2290.93	-1.58	3.24013e-68	3.18658e-67	Saci_0025
SACI_RS00120	134.469	-1.15	3.55993e-14	9.19714e-14	Saci_0026
SACI_RS00125	4274.73	-0.05	0.618302	0.67418	Saci_0027
SACI_RS00130	1016.1	-0.27	0.00827603	0.0122657	Saci_0028
SACI_RS00135	19434.7	-0.08	0.60772	0.664913	Saci_0029
SACI_RS00140	1271.28	-0.45	7.3855e-06	1.35904e-05	Saci_0030
SACI_RS11510	4684.03	1.42	3.24149e-35	1.47804e-34	Saci_0031
SACI_RS00145	1815.5	1.3	1.36306e-14	3.57676e-14	Saci_0032
SACI_RS11515	391.419	0.78	4.61478e-14	1.187e-13	Saci_0033
SACI_RS00150	296.723	0.24	0.0516314	0.0707012	Saci_0034
SACI_RS00155	9785.19	0.66	1.13534e-16	3.16111e-16	Saci_0035
SACI_RS00160	310.64	-1.93	1.34148e-44	7.7722e-44	Saci_0037
SACI_RS00165	13356.2	1.73	4.3974e-138	1.86015e-136	Saci_0038
SACI_RS00170	748.036	-0.32	0.000556371	0.000904779	Saci_0039
SACI_RS00175	1412.7	0.83	8.69807e-14	2.21779e-13	Saci_0040
trxA	3010.94	2.41	8.16617e-36	3.80762e-35	Saci_0041
SACI_RS00185	959.167	0.13	0.0589491	0.0801279	Saci_0042
SACI_RS00190	2400.86	1.59	2.87921e-85	3.97989e-84	Saci_0043
SACI_RS00195	36524.4	3.61	3.04938e-117	8.36435e-116	Saci_0044
SACI_RS00200	4650.83	1.91	2.12526e-49	1.36913e-48	Saci_0045
SACI_RS00205	96668.4	1.27	5.56848e-20	1.68688e-19	Saci_0046
SACI_RS00210	1553.07	0.42	2.17703e-10	4.90915e-10	Saci_0047
SACI_RS00215	18191.2	1.8	4.16745e-134	1.57333e-132	Saci_0048
SACI_RS00220	954.298	-0.46	7.40915e-05	0.000128272	Saci_0049
SACI_RS00225	1628.84	-1.55	3.44385e-38	1.71266e-37	Saci_0050
SACI_RS00230	7589.84	-1.75	5.92709e-18	1.70295e-17	Saci_0051
SACI_RS00235	5521.96	-1.49	3.95585e-16	1.08001e-15	Saci_0052
SACI_RS00240	10480.6	-1.03	5.62054e-16	1.53212e-15	Saci_0053
SACI_RS00245	65148.1	0.41	1.35813e-06	2.59012e-06	Saci_0054
SACI_RS00250	5291.75	0.31	0.000221455	0.000372379	Saci_0055
SACI_RS00255	4594.42	0.44	1.58885e-09	3.46488e-09	Saci_0057
SACI_RS00260	4225.03	-1.05	8.94823e-23	2.9171e-22	Saci_0058
SACI_RS00265	4188.51	-2.44	9.05697e-53	6.37255e-52	Saci_0059
SACI_RS00270	254.392	-1.7	9.16234e-36	4.26644e-35	Saci_0060
meaB	1129.31	0.48	9.25806e-06	1.69562e-05	Saci_0061
SACI_RS00280	1355.68	1.19	2.22432e-29	8.75514e-29	Saci_0062
SACI_RS00285	1.04288	2.51	0.0822164	0.109052	Saci_0063
SACI_RS00290	162516	0.59	2.84365e-05	5.05521e-05	Saci_0064
SACI_RS00295	659.477	0.74	2.0808e-11	4.93629e-11	Saci_0065
SACI_RS00300	182.262	1.14	0.000207316	0.000348772	Saci_0066
lysS	7785.33	-1.72	3.713e-87	5.36475e-86	Saci_0067
SACI_RS00310	2007.78	-0.96	3.71195e-36	1.74467e-35	Saci_0068
SACI_RS00315	453.274	-0.71	1.43016e-08	2.99958e-08	Saci_0069
SACI_RS00320	517.079	-1.77	1.31353e-77	1.52205e-76	Saci_0070
SACI_RS00325	1813.68	0.06	0.416768	0.480531	Saci_0071
SACI_RS00330	2524.29	1.04	1.44055e-37	7.05405e-37	Saci_0072
rimI	3917.85	0.74	2.81656e-23	9.3912e-23	Saci_0073
SACI_RS00340	2755.31	-0.39	6.55441e-06	1.20864e-05	Saci_0074
dnaG	41090.1	1.32	1.1069e-35	5.14066e-35	Saci_0075
SACI_RS00350	12430.6	0.43	1.61242e-10	3.66422e-10	Saci_0076
SACI_RS00355	10004.2	1.98	1.78824e-53	1.27872e-52	Saci_0077
SACI_RS00360	2923.06	0.4	1.63262e-06	3.09677e-06	Saci_0078
SACI_RS00365	1547.7	-0.33	0.000326335	0.000540454	Saci_0079
SACI_RS00370	9047.5	-0.02	0.91186	0.926639	Saci_0080
SACI_RS00375	8177.04	-0.73	2.08609e-05	3.74259e-05	Saci_0081
SACI_RS00380	3778.74	-1.45	7.96623e-17	2.22686e-16	Saci_0082
SACI_RS00385	4935.64	-2.72	5.87753e-41	3.0846e-40	Saci_0083
SACI_RS00390	10034.9	-0.92	1.3598e-14	3.57088e-14	Saci_0084
SACI_RS00395	8239.3	-1.3	4.44118e-29	1.72871e-28	Saci_0085
SACI_RS00400	13410.3	-0.08	0.19572	0.245248	Saci_0086
SACI_RS00405	5581.66	-0.1	0.26959	0.326165	Saci_0087
rpsB	17587.5	-0.38	1.19649e-08	2.52002e-08	Saci_0088
amrB	3195.56	-1.23	2.4928e-33	1.07919e-32	Saci_0089
SACI_RS00420	386.63	-1.6	5.9379e-31	2.44407e-30	Saci_0090
fni	3038.02	-1.14	1.65177e-14	4.32466e-14	Saci_0091
SACI_RS00430	4036.15	-1.32	3.48335e-20	1.06071e-19	Saci_0092
SACI_RS00435	759.124	-2.47	1.15362e-99	2.18938e-98	Saci_0093
SACI_RS00440	1007.06	-1.78	9.21704e-63	7.9707e-62	Saci_0094
ffs	104439	0.36	0.310268	0.371666	Saci_0095
SACI_RS00450	20.5195	1.6	9.10236e-06	1.66797e-05	Saci_0096
SACI_RS00455	14979.4	-0.91	1.76625e-14	4.61064e-14	Saci_0097
SACI_RS00460	6420.01	-1.52	6.74184e-30	2.6929e-29	Saci_0098
SACI_RS00465	244.879	-2.17	4.36334e-23	1.43847e-22	Saci_0099
SACI_RS00470	2647.04	1.07	8.6549e-13	2.1628e-12	Saci_0100
SACI_RS00475	19347.5	2.53	1.01796e-80	1.27645e-79	Saci_0101
SACI_RS00480	11209.2	0.52	2.2479e-05	4.02878e-05	Saci_0102
SACI_RS00485	260.961	0.22	0.0727127	0.0974034	Saci_0103
SACI_RS00490	551.422	-0.13	0.155863	0.19813	Saci_0104
SACI_RS00495	954.745	0.3	0.00156617	0.00246474	Saci_0105
SACI_RS00500	5212.94	0.79	5.37404e-13	1.34773e-12	Saci_0106
mobB	692.895	0.55	6.36002e-09	1.35416e-08	Saci_0107
SACI_RS00510	1465.72	-0.6	1.25238e-10	2.86084e-10	Saci_0108
SACI_RS00515	2175.18	-0.09	0.431146	0.494368	Saci_0109
SACI_RS00520	2593.88	0.11	0.215587	0.267465	Saci_0110
SACI_RS00525	1585.14	2.08	4.08304e-67	3.87447e-66	Saci_0111
SACI_RS00530	8015.32	1.88	1.52403e-90	2.32646e-89	Saci_0112
SACI_RS00535	2096.86	1.39	4.90472e-57	3.78472e-56	Saci_0113
SACI_RS00545	1124.92	-2.74	2.04745e-138	8.76659e-137	Saci_0114
SACI_RS00550	3437.6	2.93	1.01519e-92	1.6734e-91	Saci_0116
tpiA	2440.01	0.69	2.70538e-15	7.23977e-15	Saci_0117
SACI_RS00560	112.877	-1.08	7.82491e-14	1.99951e-13	Saci_0118
SACI_RS00565	644.809	-1.39	1.98885e-36	9.44906e-36	Saci_0119
SACI_RS00570	487.465	-1.39	1.22146e-42	6.7324e-42	Saci_0120
SACI_RS00575	1073.86	-1.08	7.05034e-15	1.86962e-14	Saci_0121
SACI_RS00580	13294.7	-0.77	4.66697e-17	1.31612e-16	Saci_0122
SACI_RS00585	1610.4	0.52	1.7207e-08	3.59179e-08	Saci_0123
SACI_RS00590	7702.04	-0.93	4.5005e-11	1.04992e-10	Saci_0124
SACI_RS00595	617.817	-2.86	2.08169e-59	1.68406e-58	Saci_0125
SACI_RS00600	962.515	-1.81	3.09945e-105	6.88744e-104	Saci_0127
SACI_RS00605	2903.09	-0.43	1.58587e-07	3.17989e-07	Saci_0128
SACI_RS00610	432.336	-1.26	1.17378e-15	3.17254e-15	Saci_0129
SACI_RS00615	4748.38	0.64	1.60872e-12	3.99732e-12	Saci_0130
SACI_RS00620	35082.9	-0.29	0.00185727	0.0029098	Saci_0131
SACI_RS00625	465.392	-0.84	3.58205e-19	1.06042e-18	Saci_0132
SACI_RS00630	12116.9	-1.83	3.13621e-90	4.74622e-89	Saci_0133
SACI_RS00635	3719.26	0.75	1.93989e-13	4.92121e-13	Saci_0134
SACI_RS00640	5638.4	0.56	1.65844e-13	4.21331e-13	Saci_0135
SACI_RS00645	2409.97	-1.68	3.21586e-44	1.83591e-43	Saci_0136
thiC	20582.6	1.73	1.42903e-51	9.76135e-51	Saci_0137
SACI_RS00655	4225.24	0.93	2.12845e-17	6.051e-17	Saci_0138
SACI_RS00660	759.666	-0.41	0.000129005	0.000220515	SACI_RS00660
SACI_RS00665	2400.93	-2.09	2.51576e-124	8.02984e-123	Saci_0140
SACI_RS00670	464.886	-1.07	4.13649e-14	1.06553e-13	Saci_0141
SACI_RS00685	501.894	-5.29	5.84579e-128	1.97352e-126	Saci_0144
SACI_RS00690	5857.41	0.46	1.22744e-09	2.68339e-09	Saci_0145
SACI_RS00695	1316.2	-1.51	1.95008e-47	1.21396e-46	Saci_0146
SACI_RS00700	8240.33	-2.55	6.21553e-81	7.8499e-80	Saci_0147
SACI_RS00705	9392.56	-1.15	1.54785e-64	1.38282e-63	Saci_0148
SACI_RS00710	15473.5	1.34	6.30132e-17	1.7685e-16	Saci_0149
SACI_RS11970	3195.96	0.04	0.670273	0.722456	Saci_0150
SACI_RS00720	4685.72	-0.7	1.9405e-08	4.04578e-08	Saci_0151
cysS	9289.7	-0.77	2.03945e-14	5.30017e-14	Saci_0152
SACI_RS00730	1650.5	0.39	0.000325952	0.000540074	Saci_0153
SACI_RS00735	3556.06	-1.8	2.71922e-33	1.17576e-32	Saci_0154
SACI_RS00740	63970.4	0.57	2.07912e-07	4.14291e-07	Saci_0155
SACI_RS00745	1994.99	1.31	2.2778e-24	7.76443e-24	Saci_0156
SACI_RS00750	8636.1	-1.86	2.81537e-85	3.90703e-84	Saci_0157
SACI_RS00755	6819.9	0.31	0.00212536	0.00331356	Saci_0158
SACI_RS00760	1373.86	0.24	0.0110442	0.016177	Saci_0159
SACI_RS00765	387.959	-1	1.24024e-22	4.02448e-22	Saci_0160
SACI_RS00770	2176.97	0.67	4.18241e-15	1.11499e-14	Saci_0161
SACI_RS00775	2273.75	-1.26	1.76366e-53	1.26372e-52	Saci_0162
SACI_RS00780	2513.4	0.16	0.0164844	0.0237784	Saci_0164
SACI_RS00785	1551.64	-2.71	1.85254e-233	4.64592e-231	Saci_0165
SACI_RS00790	23573	-0.68	5.80129e-10	1.28832e-09	Saci_0166
SACI_RS00795	3906.61	1.15	1.19347e-39	6.11719e-39	Saci_0167
SACI_RS00800	12720	0.25	0.0188076	0.0269415	Saci_0168
SACI_RS00805	2457.63	-1.3	3.40864e-46	2.08497e-45	Saci_0169
SACI_RS00810	374.181	1.18	1.7014e-10	3.86391e-10	Saci_0170
SACI_RS00815	11564.4	1.31	4.99418e-60	4.09686e-59	Saci_0171
SACI_RS00820	1941.9	1.42	3.39864e-45	2.00886e-44	Saci_0172
SACI_RS00825	2662.28	1.11	9.52962e-38	4.68606e-37	Saci_0173
SACI_RS00830	7993.48	1.1	3.7719e-35	1.71766e-34	Saci_0174
dph2	7078.36	0.12	0.0630605	0.0852214	Saci_0175
SACI_RS00840	39937.1	0.77	8.31493e-26	2.95184e-25	Saci_0176
SACI_RS00845	190.225	-1.45	6.92542e-28	2.57849e-27	SACI_RS00845
SACI_RS00850	774.102	-2.24	9.02133e-103	1.8415e-101	Saci_0177
SACI_RS00855	616.735	-1.88	2.04089e-61	1.71016e-60	Saci_0178
SACI_RS00860	1687.79	-1.14	6.91456e-46	4.17131e-45	Saci_0179
SACI_RS00865	9617.43	-2.85	2.03059e-100	3.91726e-99	Saci_0180
SACI_RS00870	7212.74	-3.47	1.59483e-111	4.02838e-110	Saci_0181
SACI_RS00875	3938.29	-4.3	2.79888e-215	4.09453e-213	Saci_0182
aroF	2879.23	-2.55	6.57666e-147	3.34647e-145	Saci_0183
aroB	1693.76	-3.28	2.11525e-194	2.12189e-192	Saci_0184
SACI_RS00890	607.236	-2.85	2.20676e-79	2.6717e-78	Saci_0185
aroC	1140.83	-2.89	4.9738e-92	7.97398e-91	Saci_0186
SACI_RS00900	808.991	-2.17	3.56981e-79	4.29233e-78	Saci_0187
aroA	977.784	-2.97	1.82386e-139	8.00445e-138	Saci_0188
SACI_RS00910	265.765	-3.36	2.24973e-96	3.92974e-95	Saci_0189
SACI_RS00915	300.156	1.13	1.09817e-11	2.63545e-11	Saci_0190
SACI_RS00920	3065.25	-0.29	0.00568528	0.00857064	Saci_0191
SACI_RS00925	989.813	-0.86	1.68105e-20	5.16827e-20	Saci_0192
SACI_RS00930	11176.1	1.27	4.05049e-53	2.87298e-52	Saci_0193
SACI_RS00935	3591.58	0.93	7.4702e-23	2.4398e-22	Saci_0194
SACI_RS00940	63723.6	0.21	0.00640518	0.0095982	Saci_0195
SACI_RS00945	15530.9	-0.41	1.27801e-07	2.57582e-07	Saci_0196
SACI_RS00950	999.443	-0.18	0.0910713	0.119937	SACI_RS00950
SACI_RS00955	8896.85	-1.33	7.38507e-37	3.51818e-36	Saci_0198
SACI_RS00960	4169.57	-1.15	2.15267e-25	7.57316e-25	Saci_0199
nucS	906.459	-0.07	0.433392	0.495971	Saci_0200
SACI_RS00970	1457.02	0.33	0.00153693	0.00242523	Saci_0201
SACI_RS00975	971.564	-0.63	1.46319e-08	3.06701e-08	Saci_0202
SACI_RS00980	3444.53	-3.77	3.94311e-156	2.38694e-154	Saci_0203
SACI_RS00985	3033.13	-4.11	5.20648e-193	5.07776e-191	Saci_0204
SACI_RS00990	2437.56	-4.31	1.29649e-224	2.39578e-222	Saci_0205
SACI_RS00995	5536.07	-4.07	1.69263e-229	3.30157e-227	Saci_0206
SACI_RS01000	1652.47	-2.09	2.55619e-61	2.13685e-60	Saci_0207
SACI_RS01005	69864.3	1.62	1.57658e-122	4.77188e-121	Saci_0208
SACI_RS01010	106949	1.54	5.1952e-58	4.0715e-57	Saci_0209
SACI_RS01015	6161.58	0.6	3.72124e-12	9.12379e-12	Saci_0210
SACI_RS01020	3253.41	0.42	0.00212826	0.0033166	Saci_0211
SACI_RS01025	15792.2	0.63	6.05992e-07	1.17484e-06	Saci_0212
SACI_RS01030	3082.19	-0.26	0.000191089	0.000322554	Saci_0213
purT	2940.19	-1.4	2.56632e-12	6.34086e-12	Saci_0214
SACI_RS01040	277.411	-1.04	1.3193e-19	3.95228e-19	Saci_0215
SACI_RS01045	500.216	-0.76	2.68223e-06	5.04139e-06	Saci_0216
SACI_RS01050	3287.82	0.16	0.0877183	0.115889	Saci_0217
SACI_RS01055	280.416	-1.61	5.09762e-27	1.84703e-26	Saci_0218
SACI_RS01060	866.006	1.12	4.81893e-26	1.71944e-25	Saci_0219
SACI_RS01065	504.646	0.3	0.00166596	0.00261826	Saci_0220
SACI_RS01070	999.009	-1.51	2.92301e-37	1.41554e-36	Saci_0221
SACI_RS01075	185.689	-3.67	6.33768e-124	2.00465e-122	Saci_0222
SACI_RS01080	126.042	-0.47	0.0057894	0.00872385	Saci_0223
SACI_RS01085	542.787	-1.04	2.84896e-21	8.94695e-21	Saci_0224
SACI_RS01090	6127.1	0.04	0.673848	0.725063	Saci_0225
SACI_RS01095	6847.75	0.62	7.52043e-20	2.26841e-19	Saci_0226
SACI_RS01100	7289.26	-0.3	0.00707632	0.0105678	Saci_0227
SACI_RS01105	580.42	0.67	1.39952e-09	3.0577e-09	Saci_0228
SACI_RS01110	122.428	-0.39	0.018211	0.0261508	Saci_0229
SACI_RS01115	38.3672	-0.93	1.97813e-05	3.55799e-05	SACI_RS01115
SACI_RS01120	825.786	-1.64	1.3765e-39	7.03476e-39	Saci_0230
SACI_RS01125	6857.05	0.04	0.724516	0.771309	Saci_0231
SACI_RS01130	1025.28	1.92	4.24579e-46	2.58353e-45	Saci_0232
SACI_RS01135	2004.85	0.13	0.319703	0.381276	Saci_0233
SACI_RS01140	934.208	-1.49	4.73007e-34	2.08634e-33	Saci_0234
SACI_RS01145	152584	5.86	4.09768e-207	5.3285e-205	Saci_0236
SACI_RS01150	2381.04	0.65	1.66128e-07	3.32351e-07	Saci_0237
SACI_RS01155	8095.84	1.98	4.96536e-68	4.85609e-67	Saci_0238
SACI_RS01160	791.803	-1.4	2.58743e-38	1.29408e-37	Saci_0239
SACI_RS01165	17974.1	2.83	6.26816e-106	1.41074e-104	Saci_0240
SACI_RS01170	5322.54	1.48	2.51998e-16	6.9339e-16	Saci_0241
SACI_RS01175	1293.93	-0.32	0.00174334	0.0027362	Saci_0242
SACI_RS01180	42502.7	1.14	1.06192e-69	1.08384e-68	Saci_0243
prpB	15741.4	1.11	1.31143e-62	1.12854e-61	Saci_0244
SACI_RS01195	11215.9	0.71	3.80231e-12	9.31605e-12	Saci_0245
SACI_RS01200	77885.1	0.57	2.00603e-08	4.17992e-08	Saci_0246
SACI_RS01205	9957.53	0.12	0.216905	0.26891	Saci_0247
SACI_RS01210	1880.98	1.67	1.356e-63	1.19022e-62	Saci_0248
SACI_RS01215	3220.82	-1.03	6.51407e-13	1.63014e-12	Saci_0249
bluB	2200.43	-0.72	3.15836e-11	7.4323e-11	Saci_0250
SACI_RS01225	20.0405	-1.42	1.36083e-05	2.47047e-05	Saci_0251
SACI_RS01230	5168.32	-1.5	3.47455e-21	1.08533e-20	Saci_0252
SACI_RS01235	16548.2	-1.24	9.57729e-22	3.03483e-21	Saci_0253
tatC	2777.11	-1.56	1.36891e-65	1.26148e-64	Saci_0254
SACI_RS01245	7906.25	-0.29	0.000712813	0.00115225	Saci_0255
SACI_RS01250	19975.2	-0.46	3.21447e-09	6.92394e-09	Saci_0256
SACI_RS01255	4950.69	-1.13	2.52281e-26	9.01995e-26	Saci_0257
SACI_RS01260	4149.51	-1.61	2.40368e-34	1.07644e-33	Saci_0258
SACI_RS01265	2930.63	-0.82	8.87641e-10	1.95392e-09	Saci_0260
SACI_RS01270	840.803	-0.73	0.000449621	0.000738018	Saci_0261
SACI_RS01275	3428.19	-0.66	7.16687e-09	1.51858e-08	Saci_0262
SACI_RS01280	5484.92	-2.81	7.60028e-146	3.81208e-144	Saci_0263
SACI_RS01285	1287.01	0.73	0.00135954	0.00215501	Saci_0264
SACI_RS01290	1873.6	-0.5	3.56579e-07	6.99413e-07	Saci_0265
SACI_RS01295	5028.96	0.46	6.31417e-07	1.22278e-06	Saci_0266
SACI_RS01300	4553.95	-1.12	4.3145e-34	1.91024e-33	Saci_0267
SACI_RS01305	917.849	-0.2	0.0183195	0.0262743	Saci_0268
SACI_RS01310	7674.85	1.06	2.85718e-12	7.02982e-12	Saci_0269
SACI_RS01315	1257.84	-1.51	1.19507e-64	1.07587e-63	Saci_0270
SACI_RS01320	1732.99	-0.64	1.40666e-10	3.207e-10	Saci_0271
SACI_RS01325	1620.69	-1.86	1.53389e-40	7.97851e-40	Saci_0272
thiD	4892.59	-0.64	2.19462e-11	5.19961e-11	Saci_0273
cas4	1200.61	-1.52	2.32106e-56	1.7639e-55	Saci_0274
SACI_RS01340	2879.18	-1.49	6.16297e-30	2.4673e-29	Saci_0275
SACI_RS01345	22578.3	-5.18	6.40689e-151	3.3574e-149	Saci_0276
SACI_RS01350	67091.8	-3.65	5.63645e-172	4.21055e-170	Saci_0277
SACI_RS01355	7084.06	-0.13	0.0972452	0.127589	Saci_0278
SACI_RS01360	4109.5	1.04	1.22666e-45	7.33698e-45	Saci_0279
queC	12807.2	1.93	4.18919e-67	3.95383e-66	Saci_0280
SACI_RS01370	3397.46	-0.65	4.78769e-11	1.11617e-10	Saci_0281
SACI_RS01375	6613.01	0.23	0.0162313	0.0234616	Saci_0282
SACI_RS01380	1129.49	0.13	0.295288	0.354486	Saci_0283
SACI_RS01385	914.5	0.62	3.41863e-11	8.03401e-11	Saci_0284
SACI_RS01390	227.37	-1.25	3.6911e-22	1.18135e-21	Saci_0285
SACI_RS01395	505.951	-1.55	1.55417e-55	1.16596e-54	Saci_0286
SACI_RS01400	526.349	0.96	7.70763e-24	2.59707e-23	Saci_0287
SACI_RS01405	665.564	-1.29	2.33922e-33	1.0152e-32	Saci_0288
SACI_RS01410	729.296	1.94	8.94281e-87	1.28681e-85	Saci_0289
SACI_RS01415	21310	0.65	3.95093e-12	9.65996e-12	Saci_0290
SACI_RS01420	19037.8	0.45	4.73308e-05	8.29233e-05	Saci_0291
SACI_RS01425	12847.7	-0.21	0.0939523	0.123592	Saci_0292
SACI_RS01430	2729.13	0.47	0.00037214	0.000615152	Saci_0293
SACI_RS01435	1351.65	0.27	0.110307	0.143228	Saci_0294
SACI_RS01440	1011.53	-1.2	2.2505e-18	6.50864e-18	Saci_0295
SACI_RS01445	838.987	-2.38	1.70776e-35	7.88942e-35	Saci_0296
SACI_RS01450	939.481	-2.6	8.09449e-131	2.89998e-129	Saci_0297
SACI_RS01455	10758.9	-0.49	8.75055e-10	1.92864e-09	Saci_0298
SACI_RS01460	5319.24	-2.13	7.68858e-44	4.34696e-43	Saci_0299
SACI_RS01465	1845	-2.39	7.15771e-63	6.20511e-62	Saci_0300
SACI_RS01470	511.699	1.21	9.18355e-19	2.68025e-18	Saci_0301
SACI_RS01475	914.171	-0.91	6.57554e-21	2.04126e-20	Saci_0302
SACI_RS01480	1363.71	-1.48	6.22863e-23	2.0419e-22	Saci_0303
SACI_RS01485	30.0784	-3.9	1.49547e-27	5.52113e-27	Saci_0304
SACI_RS01490	7334.57	-2.38	5.67318e-73	6.12878e-72	Saci_0305
acs	147279	-0.73	3.21091e-31	1.33414e-30	Saci_0306
SACI_RS01500	362.516	-0.03	0.8015	0.84027	Saci_0307
SACI_RS01505	1105.92	-0.7	1.96682e-05	3.53947e-05	Saci_0308
lipA	3078.15	-1.32	1.02387e-22	3.33161e-22	Saci_0309
SACI_RS01515	1192.46	-2.1	9.42989e-69	9.45953e-68	Saci_0310
SACI_RS01520	98.1132	-1.28	3.80357e-14	9.80495e-14	Saci_0311
SACI_RS01525	2197.13	0.28	0.00407122	0.00621752	Saci_0312
SACI_RS01530	1180.58	1.64	5.29027e-45	3.12171e-44	Saci_0313
SACI_RS01535	10054.5	1.28	8.05817e-14	2.05762e-13	Saci_0314
SACI_RS01540	86516.2	1.14	8.00151e-16	2.17778e-15	Saci_0315
SACI_RS01545	42688.6	0.57	0.000521937	0.000851939	Saci_0316
SACI_RS01550	7580.58	0.09	0.529724	0.590432	Saci_0317
fdhD	1290.39	-0.66	7.09076e-09	1.50336e-08	Saci_0318
SACI_RS01560	761.085	-0.62	3.0634e-09	6.61068e-09	Saci_0319
fdhF	16472.2	-0.17	0.113669	0.147321	Saci_0320
SACI_RS01570	1391.69	-1.8	2.36043e-36	1.1154e-35	Saci_0321
SACI_RS01575	13957.7	3.83	7.09823e-56	5.35955e-55	Saci_0322
SACI_RS01580	7803.85	3.71	7.44435e-65	6.75377e-64	Saci_0323
SACI_RS01585	749.069	2.48	3.76982e-13	9.50167e-13	Saci_0324
SACI_RS01590	6871.17	-2.45	1.42165e-98	2.62706e-97	Saci_0325
SACI_RS01595	5883.52	-2.28	1.01298e-76	1.16227e-75	Saci_0326
SACI_RS01600	11415.7	-1.07	2.46809e-21	7.76475e-21	Saci_0327
SACI_RS01605	33296.9	-0.44	8.38439e-05	0.000144799	Saci_0328
SACI_RS01610	120581	-0.38	0.00425684	0.00649534	Saci_0329
SACI_RS01615	49383.8	1.59	1.54589e-19	4.61925e-19	Saci_0330
SACI_RS01620	180052	1.29	6.53045e-21	2.02906e-20	Saci_0331
SACI_RS01625	68599.1	1.11	1.31921e-16	3.65569e-16	Saci_0332
SACI_RS01630	93741	0.74	2.12539e-08	4.42076e-08	Saci_0333
SACI_RS01635	31535.3	0.18	0.0408453	0.0567278	Saci_0334
SACI_RS01640	30841.5	0.41	3.4675e-05	6.1363e-05	Saci_0335
SACI_RS01645	51835.8	0.47	0.00015811	0.000268566	Saci_0336
SACI_RS01650	23174.2	1.64	2.14528e-47	1.33311e-46	Saci_0337
SACI_RS01655	14072.8	1.54	1.10973e-31	4.63841e-31	Saci_0338
SACI_RS01660	995.43	0.17	0.193194	0.242338	Saci_0339
SACI_RS01665	2164.32	0.1	0.233421	0.287356	Saci_0340
SACI_RS01670	393.108	0.26	0.0319041	0.0447703	Saci_0341
SACI_RS01675	303.298	-2.73	3.63068e-79	4.35062e-78	Saci_0342
SACI_RS01680	2678.95	-2.33	1.09758e-81	1.422e-80	Saci_0343
SACI_RS01685	3080.71	-1.89	2.00649e-58	1.58666e-57	Saci_0344
SACI_RS01690	4469.38	-1.55	4.62446e-96	7.95906e-95	Saci_0345
SACI_RS01695	1228.53	0.9	6.24879e-20	1.88808e-19	Saci_0347
SACI_RS01700	542.675	0.01	0.915546	0.929848	Saci_0348
SACI_RS01705	1930.61	-0.14	0.0968525	0.127169	Saci_0349
SACI_RS01710	9282.37	0.13	0.346313	0.408433	Saci_0350
SACI_RS01715	13634.8	-0.26	0.00487343	0.00740078	Saci_0351
SACI_RS01720	2069.01	1.09	3.11747e-21	9.74662e-21	Saci_0352
SACI_RS01725	1351.06	0.61	2.60021e-08	5.3956e-08	Saci_0353
SACI_RS01730	3678.18	2.35	2.84588e-68	2.82257e-67	Saci_0354
SACI_RS01735	3516.31	-2.98	2.07509e-221	3.31165e-219	Saci_0355
SACI_RS01740	1963.59	-0.73	5.86715e-11	1.36421e-10	Saci_0356
SACI_RS01745	11477.6	-0.92	3.81244e-16	1.04167e-15	Saci_0357
SACI_RS01750	29.4752	-0.91	0.00120456	0.00191627	Saci_0358
SACI_RS01755	1934.67	-0.71	1.90209e-11	4.52149e-11	Saci_0359
SACI_RS01760	49128.3	-1.71	2.74592e-30	1.11199e-29	Saci_0360
SACI_RS01765	4041.01	-1.98	5.30297e-68	5.17187e-67	Saci_0361
SACI_RS01770	31166.5	-2.01	9.21418e-40	4.7366e-39	Saci_0362
SACI_RS01775	2445.95	-1.95	2.09877e-67	2.00784e-66	Saci_0363
SACI_RS01780	945.544	0.24	0.00968775	0.0142658	Saci_0364
SACI_RS01785	3753.61	-0.91	7.11886e-22	2.25988e-21	Saci_0365
SACI_RS01790	1400.43	-1.09	4.91903e-37	2.36261e-36	Saci_0366
SACI_RS01795	6335.25	-0.2	0.00969064	0.0142658	Saci_0367
SACI_RS01800	5485.73	-0.44	0.00396648	0.00607076	Saci_0368
SACI_RS01805	10404.4	-0.44	0.000102161	0.000175311	Saci_0369
SACI_RS01810	1280.65	-0.1	0.31663	0.378125	Saci_0370
SACI_RS01815	3809.39	1.31	4.34649e-51	2.92347e-50	Saci_0371
SACI_RS01820	22859.4	-1.95	7.82619e-39	3.95363e-38	Saci_0372
leuS	38944.8	-0.61	6.43059e-13	1.6104e-12	Saci_0373
SACI_RS01830	1652.6	-1.31	2.80371e-30	1.13408e-29	Saci_0374
SACI_RS01835	2265.59	-1.29	2.89607e-23	9.62889e-23	Saci_0375
SACI_RS01840	1178.96	1	2.41366e-17	6.85075e-17	Saci_0376
priX	721.643	-1.22	5.04491e-25	1.752e-24	Saci_0377
SACI_RS01850	4550.55	-0.37	0.000855746	0.00137256	Saci_0378
SACI_RS01855	3646.27	-0.02	0.848154	0.877221	Saci_0379
sfsA	497.447	-1.72	8.56215e-48	5.36816e-47	Saci_0380
SACI_RS01865	1642.43	-0.8	4.81648e-14	1.23797e-13	Saci_0381
SACI_RS01870	1.00584	-0.25	0.837255	0.868677	Saci_0382
SACI_RS01875	4242.81	-2.72	2.34965e-82	3.07822e-81	Saci_0383
SACI_RS01880	17280.2	2.56	1.83895e-09	3.99538e-09	Saci_0384
SACI_RS01885	10817.5	-0.41	0.000579388	0.000941774	Saci_0385
SACI_RS01890	60707.5	1.46	3.70992e-44	2.11454e-43	Saci_0386
SACI_RS01895	8931.92	0.24	0.0709878	0.0954569	Saci_0387
SACI_RS01900	1677.37	0.24	0.0686783	0.0924931	Saci_0388
SACI_RS01905	2129.36	0.63	2.87494e-07	5.66119e-07	Saci_0389
SACI_RS01910	1319.59	-0.05	0.454801	0.517268	Saci_0390
SACI_RS01915	210.91	-0.89	2.53628e-14	6.57672e-14	Saci_0391
SACI_RS01920	292.001	-2.13	4.21209e-61	3.50442e-60	Saci_0392
SACI_RS01925	5880.34	1.54	3.80451e-55	2.81213e-54	Saci_0393
cobM	2767.43	-1.35	6.06339e-48	3.82888e-47	Saci_0394
SACI_RS01935	2045.53	-1.26	1.2726e-35	5.90237e-35	Saci_0395
cbiT	2133.85	-1.41	1.83646e-25	6.48022e-25	Saci_0396
cbiD	2382.03	-1.74	3.92766e-39	1.99278e-38	Saci_0397
SACI_RS01950	3277.92	-1.07	1.51521e-32	6.44055e-32	Saci_0398
SACI_RS01955	3099.02	-2.16	2.12177e-32	8.98616e-32	Saci_0399
SACI_RS01960	398.255	-2.25	3.81887e-128	1.30175e-126	Saci_0400
cbiG	514.272	-2.26	4.58301e-55	3.36631e-54	Saci_0401
SACI_RS01970	1047.77	-1.5	9.04569e-31	3.69295e-30	Saci_0402
SACI_RS01975	372.619	-3.15	9.17836e-118	2.59881e-116	Saci_0404
SACI_RS01980	355.445	-3	2.57998e-48	1.63803e-47	Saci_0405
SACI_RS01985	20267.4	-1.61	1.85705e-56	1.41434e-55	Saci_0406
SACI_RS01990	71.7509	-1.47	1.40655e-15	3.79584e-15	Saci_0407
SACI_RS01995	210.618	-1.89	5.38931e-45	3.17481e-44	Saci_0408
SACI_RS02000	3249	-0.59	2.73516e-12	6.73905e-12	SACI_RS02000
SACI_RS02005	3784.99	-0.9	1.88278e-14	4.90753e-14	Saci_0410
SACI_RS11520	295.62	-1.22	4.84518e-27	1.75738e-26	Saci_0411
cobS	112.25	-1.84	9.93715e-34	4.33947e-33	Saci_0412
SACI_RS02015	1271.33	-0.63	9.07683e-17	2.5353e-16	Saci_0413
SACI_RS02020	1524.4	-0.98	5.67873e-08	1.16121e-07	Saci_0414
htpX	60309.5	1.59	7.73908e-67	7.26522e-66	Saci_0415
SACI_RS02030	3813.39	1.07	8.6951e-27	3.14079e-26	Saci_0416
SACI_RS02035	502.777	0.77	9.53524e-11	2.19673e-10	Saci_0417
SACI_RS02040	1500.43	-0.09	0.214835	0.266909	Saci_0418
SACI_RS02050	1608.25	-1.66	1.22353e-110	3.00406e-109	Saci_0421
SACI_RS02055	2986.41	-1.5	3.9862e-93	6.60167e-92	Saci_0422
SACI_RS02060	33853.5	0.95	2.79958e-34	1.24896e-33	Saci_0423
SACI_RS02065	3643.1	-0.51	5.05192e-10	1.12618e-09	Saci_0424
SACI_RS02070	8710.61	-0.61	1.6799e-19	5.01541e-19	Saci_0425
SACI_RS02075	561.982	-1.1	1.82607e-28	6.97642e-28	Saci_0426
SACI_RS02080	294.642	-1.36	7.75907e-27	2.80557e-26	Saci_0427
SACI_RS02085	5685.31	0.22	0.0591011	0.0802412	Saci_0428
SACI_RS02090	6625.73	1.57	2.07355e-64	1.84777e-63	Saci_0430
SACI_RS02095	3902.08	1.16	3.49363e-34	1.55268e-33	Saci_0431
SACI_RS02100	123535	0.33	0.000426543	0.000702107	Saci_0432
SACI_RS02105	231.962	1.29	1.89496e-19	5.64788e-19	Saci_0433
SACI_RS02110	275.603	-1.36	9.92279e-28	3.68666e-27	Saci_0434
SACI_RS02115	2257.6	-1.88	3.01294e-77	3.47975e-76	Saci_0435
SACI_RS02120	827.155	-2.48	1.06163e-91	1.68661e-90	Saci_0436
SACI_RS02125	796.752	0.28	0.00367397	0.00563781	Saci_0437
SACI_RS12010	347.383	-1.6	7.51236e-28	2.79406e-27	Saci_0438
SACI_RS02130	1253.67	0.86	7.78414e-15	2.05954e-14	Saci_0439
SACI_RS02135	2673.97	-1.17	2.88487e-37	1.399e-36	Saci_0440
SACI_RS02140	57.0211	-3.52	3.40875e-38	1.69761e-37	Saci_0441
SACI_RS12015	17.845	-2.4	4.36968e-11	1.02212e-10	Saci_0442
SACI_RS02145	459.472	-0.75	5.92059e-11	1.37572e-10	Saci_0443
SACI_RS02150	12492.7	-0.09	0.228995	0.282303	Saci_0444
SACI_RS02155	829.745	1.55	8.13449e-43	4.51188e-42	Saci_0445
abfR1	49285	3.56	5.44005e-268	3.82e-265	Saci_0446
SACI_RS02165	719.893	-1.15	2.20458e-23	7.36469e-23	Saci_0447
SACI_RS02170	380.851	-0.54	1.08026e-06	2.07257e-06	Saci_0448
cbp1	23811.5	1.84	2.59186e-42	1.40867e-41	Saci_0449
SACI_RS02180	6674.61	-0.15	0.0706671	0.0950985	Saci_0450
SACI_RS02185	74623.9	-6.01	6.39971e-251	2.04267e-248	Saci_0451
SACI_RS02190	3028.22	-1.24	3.01531e-51	2.03592e-50	SACI_RS02190
SACI_RS02195	1810.46	0.08	0.5671	0.627708	Saci_0453
SACI_RS02200	340.985	-0.88	5.95997e-14	1.52964e-13	Saci_0454
SACI_RS02205	472.548	-0.09	0.524954	0.586045	Saci_0455
SACI_RS02210	31421.9	0.75	4.7922e-06	8.89293e-06	Saci_0456
SACI_RS02215	27.6108	-0.38	0.22352	0.276137	Saci_0457
coaBC	4448.24	-0.41	1.6796e-07	3.35633e-07	Saci_0458
SACI_RS02230	190.673	-0.81	7.96681e-08	1.61778e-07	Saci_0460
SACI_RS02235	430.903	-0.52	2.08188e-06	3.9235e-06	Saci_0461
SACI_RS02240	541.036	-0.44	8.43713e-06	1.5485e-05	Saci_0462
SACI_RS02245	715.688	-0.54	6.09527e-08	1.24349e-07	Saci_0463
SACI_RS02250	410.456	-1.74	7.83456e-43	4.3524e-42	Saci_0464
SACI_RS02255	562.288	-1.05	4.93504e-23	1.62237e-22	Saci_0465
SACI_RS02260	149.509	0.42	0.000969245	0.00154753	Saci_0467
SACI_RS02265	128.643	0.5	0.00118783	0.00189137	Saci_0468
SACI_RS02270	67.1267	0.87	0.00779825	0.0115966	Saci_0470
SACI_RS02275	22524.5	-0.27	0.00620398	0.00931658	Saci_0472
SACI_RS02280	7574.25	-1.54	7.94883e-45	4.62825e-44	Saci_0473
SACI_RS02285	2208.88	-1.49	1.60654e-26	5.76155e-26	Saci_0474
SACI_RS02290	306.864	-0.46	0.000739051	0.00119302	Saci_0475
SACI_RS02295	55.1429	2.18	3.04201e-21	9.52766e-21	SACI_RS02295
SACI_RS02300	27.4358	2.04	2.01898e-10	4.55861e-10	Saci_0476
SACI_RS02305	61.0724	2.99	3.26848e-25	1.14185e-24	Saci_0477
SACI_RS02310	92.2914	4.41	9.50992e-51	6.33574e-50	Saci_0478
SACI_RS02315	5695.29	2.97	1.20687e-127	4.03553e-126	Saci_0479
SACI_RS02320	46.1875	1.25	1.10471e-06	2.11716e-06	Saci_0480
SACI_RS02325	39.6069	0.7	0.00756948	0.0112708	Saci_0481
SACI_RS02330	688.598	3.12	1.87074e-58	1.48601e-57	Saci_0482
SACI_RS02335	866.146	3.4	7.53651e-90	1.13565e-88	Saci_0483
SACI_RS02340	4107.97	1.58	2.04088e-61	1.71016e-60	Saci_0484
SACI_RS11795	1680.55	3.24	2.59247e-56	1.96591e-55	Saci_0485
SACI_RS02345	287.919	4.57	1.44311e-52	1.00731e-51	Saci_0486
SACI_RS02350	1011.57	2.9	8.13064e-31	3.32325e-30	Saci_0487
SACI_RS02355	1105.18	1.95	2.96808e-32	1.24951e-31	Saci_0488
SACI_RS02360	1934.08	4.58	8.88435e-123	2.71243e-121	Saci_0489
SACI_RS02370	1237.83	-0.76	8.95696e-16	2.43216e-15	Saci_0491
SACI_RS02375	1010.62	-0.11	0.336332	0.398402	Saci_0492
SACI_RS02380	1183.6	0.62	2.15707e-08	4.484e-08	Saci_0493
SACI_RS02385	11848.6	0.61	1.18371e-11	2.83493e-11	Saci_0494
SACI_RS02390	1678.3	-1.11	4.37188e-30	1.75827e-29	Saci_0495
SACI_RS02395	1124.17	0.75	6.63611e-10	1.46999e-09	Saci_0496
SACI_RS02400	1237.05	-0.15	0.267631	0.32413	Saci_0497
SACI_RS02405	4472.97	0.45	0.000285276	0.0004765	Saci_0498
SACI_RS12020	43.5808	-0.29	0.378265	0.443287	Saci_0499
SACI_RS02410	2146.91	0.53	2.04006e-05	3.66188e-05	Saci_0500
SACI_RS02415	3091.16	0.11	0.127996	0.164373	Saci_0501
SACI_RS12025	173.635	0.6	0.00896045	0.0132297	Saci_0502
SACI_RS02420	208.956	0.96	2.78218e-09	6.01492e-09	Saci_0503
SACI_RS02425	157.215	2.57	1.51903e-50	1.00439e-49	Saci_0504
SACI_RS02435	15.6761	0.06	0.872902	0.896653	Saci_0505
SACI_RS02440	85.8988	1.11	5.09205e-09	1.08682e-08	Saci_0506
SACI_RS11495	19.2119	1.32	0.000139228	0.000237295	Saci_0507
SACI_RS12030	1383.2	2.45	5.18102e-46	3.13631e-45	Saci_0509
SACI_RS02455	8785.54	0.96	6.62016e-31	2.71853e-30	Saci_0510
SACI_RS12035	1204.03	1.13	3.81772e-31	1.58253e-30	Saci_0511
SACI_RS02465	4157.63	0.71	1.73482e-09	3.77382e-09	Saci_0512
SACI_RS02470	122.337	0.11	0.497731	0.558853	Saci_0513
SACI_RS12165	12.2733	2.14	1.13887e-07	2.29935e-07	SACI_RS12165
SACI_RS02475	195.766	1.38	1.06075e-28	4.08815e-28	Saci_0514
SACI_RS11530	8.90761	0.62	0.183057	0.230611	Saci_0516
SACI_RS02480	172.91	0.74	9.27462e-09	1.95928e-08	Saci_0517
SACI_RS11535	32.7538	1.91	6.50657e-11	1.5059e-10	SACI_RS11535
SACI_RS02495	2567.75	1.48	8.08677e-47	4.98992e-46	Saci_0520
SACI_RS02500	99.5239	0.13	0.814117	0.849692	Saci_0521
SACI_RS02505	29.9948	2.03	6.65398e-08	1.35511e-07	Saci_0522
SACI_RS02510	77.5571	-1.29	1.10201e-15	2.98315e-15	Saci_0523
SACI_RS02515	89.5221	-1.3	5.96425e-10	1.322e-09	Saci_0524
SACI_RS02520	577.204	-0.48	0.000195297	0.000329341	Saci_0525
SACI_RS02525	1985.58	0.13	0.247333	0.302785	Saci_0526
SACI_RS02530	2559.18	0.25	0.0296583	0.0417189	Saci_0527
SACI_RS02535	125.53	-2.48	5.7315e-44	3.24569e-43	Saci_0529
SACI_RS02540	386.321	-2.22	3.06404e-81	3.89777e-80	Saci_0530
SACI_RS02545	289.297	-3.14	2.37007e-79	2.85956e-78	Saci_0531
SACI_RS02550	14.907	-0.85	0.0145304	0.0210898	Saci_0532
SACI_RS02555	37.6802	1.68	4.91676e-12	1.19964e-11	Saci_0533
SACI_RS02560	390.824	1.41	2.94165e-14	7.61662e-14	Saci_0535
SACI_RS02565	125.612	0.49	0.222994	0.27568	Saci_0537
SACI_RS02570	7592.86	-1.13	3.83223e-23	1.26814e-22	Saci_0538
SACI_RS02575	5723.55	-0.11	0.265385	0.321965	Saci_0539
SACI_RS02580	219.603	1.22	1.58584e-06	3.00966e-06	Saci_0540
SACI_RS02585	13019.9	1.7	4.04822e-68	3.9702e-67	Saci_0542
SACI_RS02590	14228.3	2.96	3.11394e-143	1.49768e-141	Saci_0543
SACI_RS02595	326.003	0.74	8.08659e-07	1.55573e-06	Saci_0544
SACI_RS02600	2588.42	0.78	5.09819e-06	9.44079e-06	Saci_0545
SACI_RS02605	883.43	-0.79	1.06829e-14	2.81589e-14	Saci_0546
nadC	2163.38	0.02	0.754937	0.798275	Saci_0547
SACI_RS02615	1884.93	-0.31	0.000828974	0.00133205	Saci_0548
SACI_RS02620	664.053	0.52	7.36974e-08	1.49827e-07	Saci_0549
SACI_RS02625	765.116	0.71	2.40639e-15	6.44949e-15	Saci_0550
SACI_RS12170	25711.7	3.73	2.81321e-217	4.29442e-215	SACI_RS12170
SACI_RS02635	6932.32	1.35	3.14443e-91	4.97302e-90	Saci_0553
SACI_RS02640	2139.61	1.4	3.84934e-55	2.83929e-54	Saci_0554
SACI_RS02645	1051.69	1.78	2.7284e-37	1.32679e-36	Saci_0555
SACI_RS02650	688.124	0.33	0.000460875	0.000755077	Saci_0556
SACI_RS02655	769.872	-2.34	2.96019e-173	2.2594e-171	Saci_0557
SACI_RS02660	3708.67	-2.27	5.15438e-81	6.53322e-80	Saci_0558
SACI_RS02665	2430.91	0.83	1.00522e-10	2.3128e-10	Saci_0559
SACI_RS02670	6109.26	1.11	6.50215e-25	2.24254e-24	Saci_0560
SACI_RS02675	15.8773	1.38	0.000823501	0.00132386	Saci_0561
SACI_RS02680	26.9114	0.9	0.0198382	0.0283138	Saci_0563
SACI_RS02685	692.058	1.29	9.07771e-24	3.05579e-23	Saci_0564
SACI_RS02690	814.146	0.38	0.000478216	0.000782758	Saci_0565
cedA2	33.8231	-1.68	7.05356e-09	1.49638e-08	Saci_0567
cedA	1059.88	-2.3	1.06695e-34	4.83361e-34	Saci_0568
cedA1	1174.9	-0.41	0.00835996	0.0123847	Saci_0569
SACI_RS02705	4703.24	0.14	0.126483	0.162548	Saci_0570
SACI_RS02710	4435.09	0.37	0.00128033	0.00203221	Saci_0571
SACI_RS02715	773.065	-1.21	1.25875e-30	5.12106e-30	SACI_RS02715
SACI_RS02720	11397.3	-0.75	6.78377e-18	1.94431e-17	Saci_0573
secY	31076.2	-0.57	6.54041e-07	1.2652e-06	Saci_0574
SACI_RS02730	10000.2	-1.01	1.41504e-06	2.69134e-06	Saci_0575
SACI_RS02735	7743.61	-0.75	2.69834e-05	4.79933e-05	Saci_0576
SACI_RS02740	13536.6	-0.39	0.0131496	0.0191728	Saci_0577
SACI_RS02745	9464.6	-0.64	1.07941e-05	1.97181e-05	Saci_0578
SACI_RS02750	9281.7	-1.29	5.23709e-10	1.16524e-09	Saci_0579
SACI_RS02755	5120.26	-1.82	4.94918e-24	1.67566e-23	Saci_0580
SACI_RS02760	8784.14	-1.64	6.58752e-24	2.22392e-23	Saci_0581
SACI_RS02765	5886.69	-1.52	2.57765e-22	8.27252e-22	Saci_0582
SACI_RS11545	1325.21	-1.54	6.14317e-19	1.8034e-18	Saci_0583
SACI_RS02770	8326.02	-1.69	3.81548e-21	1.18866e-20	Saci_0584
SACI_RS02775	11617.1	-1.37	8.56668e-13	2.14228e-12	Saci_0585
rplX	5313.26	-1.47	2.42699e-11	5.74202e-11	Saci_0586
SACI_RS02785	3682.54	-1.41	4.59817e-14	1.18359e-13	Saci_0587
SACI_RS02790	4700.67	-1.09	3.61401e-07	7.0808e-07	Saci_0588
SACI_RS02795	2248.34	-1.04	2.57424e-07	5.09192e-07	Saci_0589
rpmC	3036.3	-0.93	1.14057e-06	2.1835e-06	Saci_0590
SACI_RS02805	11026.6	-0.78	2.18579e-07	4.34313e-07	Saci_0591
SACI_RS02810	10852	-0.48	5.70854e-05	9.94181e-05	Saci_0592
SACI_RS02815	12833	-0.2	0.0782782	0.104302	Saci_0593
SACI_RS02820	10427.1	-0.49	0.00194488	0.00303893	Saci_0594
SACI_RS02825	4154.37	-0.26	0.0637027	0.0859901	Saci_0595
rpl4p	16322.3	-0.57	7.68563e-06	1.41131e-05	Saci_0596
rpl3p	47739.5	-0.2	0.125478	0.161374	Saci_0597
SACI_RS02840	213.859	-1.27	1.17866e-18	3.43425e-18	Saci_0598
ileS	20960.9	-0.9	2.09422e-08	4.35851e-08	Saci_0599
SACI_RS02850	4734.77	-0.88	2.86071e-17	8.10651e-17	Saci_0600
SACI_RS02855	795.537	1.55	2.29512e-29	9.01359e-29	Saci_0601
SACI_RS02860	5089.55	-1.75	1.21566e-30	4.95148e-30	Saci_0602
SACI_RS02865	116304	-0.19	0.0569998	0.0776587	Saci_0603
SACI_RS02870	4264.89	0.85	1.78651e-28	6.84018e-28	Saci_0604
SACI_RS02875	29537.4	0.29	0.014452	0.0209917	Saci_0605
SACI_RS02880	278.051	0.18	0.0742339	0.0992896	Saci_0606
SACI_RS02885	1455.98	1.48	7.13837e-26	2.53672e-25	Saci_0607
SACI_RS02890	4498.77	-0.02	0.831544	0.864284	Saci_0608
rrp42	18682.9	0	0.973027	0.978882	Saci_0609
rrp41	29140.8	0.83	4.01584e-29	1.56662e-28	Saci_0610
rrp4	8127.43	-0.43	0.000543293	0.000885151	Saci_0611
SACI_RS02910	15255.9	0.23	0.040461	0.0562163	Saci_0612
psmA	21681.3	0.18	0.0659485	0.0889321	Saci_0613
SACI_RS02920	364.921	-3.42	1.13197e-81	1.46116e-80	Saci_0614
SACI_RS02925	1355.67	-1.84	2.51825e-45	1.49857e-44	Saci_0615
SACI_RS02930	2224.45	-0.47	0.000114578	0.000196235	Saci_0616
SACI_RS02935	44968.3	0.29	0.00156614	0.00246474	Saci_0617
SACI_RS02940	4259.61	0	0.988636	0.990611	Saci_0618
SACI_RS02945	4060.39	0.29	0.00124622	0.00197896	Saci_0619
SACI_RS02950	14583.5	-0.77	4.21039e-11	9.86168e-11	Saci_0620
SACI_RS02955	2134.24	-0.42	9.4711e-08	1.9166e-07	Saci_0621
SACI_RS02960	188.015	-0.4	0.00155085	0.00244392	Saci_0622
SACI_RS02965	581.31	1.37	5.18335e-19	1.52674e-18	Saci_0623
SACI_RS02970	6019.97	0.1	0.392706	0.457158	Saci_0624
SACI_RS02975	1201.17	-1.92	2.76908e-41	1.46862e-40	Saci_0625
SACI_RS02980	5664.23	0.08	0.650512	0.70514	Saci_0626
SACI_RS02985	0				Saci_0628
SACI_RS11555	3.39198	-0.02	0.976054	0.981083	SACI_RS11555
SACI_RS02995	2275.63	0.09	0.455248	0.517441	Saci_0630
SACI_RS03000	162.839	3.65	1.19846e-62	1.03385e-61	Saci_0631
SACI_RS03005	76.6736	1	1.57048e-08	3.28798e-08	Saci_0632
SACI_RS03010	258.199	-0.53	3.4859e-06	6.52747e-06	Saci_0633
SACI_RS03015	754.253	1.5	4.94942e-20	1.50064e-19	Saci_0634
SACI_RS03020	76.5319	0.33	0.0715391	0.096088	Saci_0635
SACI_RS03025	148.09	0.44	0.0025491	0.00395139	Saci_0636
SACI_RS03030	4334.34	1.35	2.08115e-42	1.13815e-41	Saci_0637
SACI_RS03035	91.2725	0.27	0.178431	0.224945	Saci_0638
SACI_RS03040	17172.6	0.89	3.72938e-10	8.36667e-10	Saci_0639
SACI_RS03045	4184.59	0.32	1.81956e-05	3.28287e-05	Saci_0640
SACI_RS03050	8162.85	-0.91	7.9926e-08	1.62208e-07	Saci_0641
SACI_RS03055	2911.49	-0.98	5.0804e-08	1.04251e-07	Saci_0642
speE	10292.8	-1.89	2.96832e-44	1.70013e-43	Saci_0643
SACI_RS03065	138.84	-1.43	6.41586e-15	1.70394e-14	Saci_0644
SACI_RS03070	30.2674	1.5	6.20279e-05	0.000107812	Saci_0645
ahcY	15642.6	-0.04	0.77146	0.813636	Saci_0646
SACI_RS03080	474.985	-1.74	1.75693e-51	1.19546e-50	Saci_0647
SACI_RS03085	108.258	0.45	0.083428	0.110493	Saci_0648
SACI_RS03090	90.2672	0.53	0.0996385	0.130534	Saci_0649
SACI_RS03095	649.792	0.42	1.76797e-05	3.19144e-05	Saci_0650
SACI_RS03100	3137.24	0.02	0.813656	0.849464	Saci_0651
SACI_RS03105	7989.14	-0.53	3.23323e-09	6.9558e-09	Saci_0652
SACI_RS03110	649.723	-0.18	0.165513	0.20979	Saci_0653
hflX	1350.37	-1.5	5.39196e-53	3.81677e-52	Saci_0654
SACI_RS03120	4870.32	0.36	0.00213944	0.00333108	Saci_0655
SACI_RS03125	15700.4	-1.05	2.06818e-15	5.56003e-15	Saci_0656
SACI_RS03130	943.463	-0.09	0.397408	0.461562	Saci_0657
SACI_RS03135	8186.59	0.06	0.391248	0.456143	Saci_0658
tgtA	8300.48	-0.81	7.64943e-19	2.2381e-18	Saci_0659
SACI_RS03145	6883.35	0.13	0.123952	0.15953	Saci_0660
SACI_RS03150	2068.34	0.77	6.46451e-11	1.49716e-10	Saci_0661
psmB	32879	1.19	3.23252e-98	5.88051e-97	Saci_0662
hisS	4143.62	-0.7	4.55988e-12	1.11333e-11	Saci_0663
SACI_RS03165	51.9018	1.13	0.000311594	0.000517506	Saci_0664
SACI_RS03170	828.229	0.78	5.78339e-05	0.000100672	Saci_0665
SACI_RS03175	1.27994e+06	3.71	7.76624e-141	3.5878e-139	Saci_0666
SACI_RS03180	938.949	-1.73	3.00755e-21	9.42814e-21	Saci_0667
SACI_RS03190	9408.5	1.77	1.57801e-53	1.13532e-52	Saci_0669
SACI_RS03195	20115.9	1.3	1.45433e-46	8.92685e-46	Saci_0670
fbp	30430.1	-1.03	5.96489e-18	1.71241e-17	Saci_0671
SACI_RS03205	7987.71	-0.4	0.00046801	0.00076641	Saci_0672
SACI_RS03210	1.99277	1.58	0.118579	0.15312	Saci_0674
SACI_RS03215	556.731	-5.07	9.36882e-103	1.90138e-101	Saci_0675
SACI_RS12185	2.97002	0.73	0.45519	0.517441	SACI_RS12185
SACI_RS12190	2.62795	0.98	0.218999	0.271154	SACI_RS12190
SACI_RS12195	54.5641	1.88	1.89577e-14	4.93772e-14	Saci_0678
SACI_RS03230	164.417	-2.33	3.08267e-40	1.59635e-39	Saci_0679
SACI_RS03235	348.359	1.39	1.8075e-22	5.83284e-22	Saci_0680
SACI_RS03240	6.36687	1.19	0.0391263	0.0545129	Saci_0681
SACI_RS11570	20.1771	-1.72	5.74041e-07	1.11413e-06	SACI_RS11570
SACI_RS03245	101.77	1.63	2.78699e-11	6.58044e-11	Saci_0683
rpsJ	27284.8	1.29	3.50197e-57	2.71422e-56	Saci_0684
tuf	385377	1.08	2.48366e-55	1.84358e-54	Saci_0685
SACI_RS03260	29821.5	-0.19	0.0263136	0.0372079	Saci_0686
SACI_RS03265	2013.26	-0.5	3.89981e-05	6.85984e-05	Saci_0687
SACI_RS03270	29014.5	0.27	0.00159222	0.00250461	Saci_0688
SACI_RS03275	19394	-0.04	0.628029	0.684148	Saci_0689
SACI_RS03280	17394.4	0.43	0.000841556	0.00135103	Saci_0690
rpoA2	15358.9	-0.57	0.000551628	0.000897898	Saci_0691
rpoA1	33459.3	-0.49	0.000438166	0.000720225	Saci_0692
SACI_RS03295	84489.2	0.43	6.25547e-05	0.000108674	Saci_0693
SACI_RS03300	4868.9	1.25	9.31478e-70	9.53475e-69	Saci_0694
infB	47272.6	1.9	7.01335e-260	2.73598e-257	Saci_0695
ndk	9782.76	-0.24	0.0120642	0.0176048	Saci_0696
SACI_RS03315	962.284	-0.44	5.17422e-05	9.03816e-05	Saci_0697
SACI_RS03320	10874.3	-0.34	0.00144929	0.0022921	Saci_0698
upp	1467.14	-1.43	5.97896e-56	4.52417e-55	Saci_0699
gatB	5590.32	-0.23	0.00219521	0.00341489	Saci_0700
SACI_RS03335	3621.79	-0.18	0.00293252	0.00451582	Saci_0701
SACI_RS03340	539.284	0.19	0.0426764	0.0591539	Saci_0702
SACI_RS03345	237541	-0.91	3.0662e-15	8.18663e-15	Saci_0703
SACI_RS03350	857.832	0.32	0.00211041	0.00329172	Saci_0704
SACI_RS03355	58.4805	-0.3	0.135816	0.173779	Saci_0705
purB	5056.26	-0.83	2.43005e-16	6.6917e-16	Saci_0706
SACI_RS03365	7811.16	1.02	4.65565e-36	2.18529e-35	Saci_0707
SACI_RS03370	5168.93	0.26	0.00791939	0.0117668	Saci_0708
SACI_RS03375	5118.52	-1.4	1.68833e-20	5.1861e-20	Saci_0709
SACI_RS03380	5443.56	-1.59	1.54076e-25	5.45322e-25	Saci_0710
SACI_RS03385	5547.02	0.31	4.8202e-05	8.43655e-05	Saci_0711
SACI_RS03390	2324.56	-1.72	1.51078e-112	3.84373e-111	Saci_0712
ilvA	3794.24	0.09	0.250165	0.305719	Saci_0713
SACI_RS03400	2295.44	1.34	4.3678e-38	2.16907e-37	Saci_0714
radA	76793.9	1.83	1.54828e-34	6.96926e-34	Saci_0715
SACI_RS03410	55.435	-2.31	6.31819e-24	2.13505e-23	Saci_0716
SACI_RS03415	578.434	-0.85	6.38199e-23	2.08827e-22	Saci_0717
cyaB	975.319	-0.2	0.0264648	0.0374066	Saci_0718
SACI_RS03425	3691.18	-0.18	0.0591767	0.0803129	Saci_0719
SACI_RS03430	3102.68	-0.17	0.0158616	0.0229366	Saci_0720
SACI_RS03435	185.821	-1.92	2.92697e-34	1.30414e-33	Saci_0721
SACI_RS03440	1271.88	-1.58	8.38034e-45	4.87142e-44	Saci_0722
SACI_RS03445	73.5099	0.71	0.00433966	0.00661022	Saci_0723
SACI_RS03450	915.303	-2.6	3.71003e-168	2.45772e-166	Saci_0724
SACI_RS11915	6.96801	0.95	0.0614883	0.0833534	SACI_RS11915
SACI_RS03455	463.512	-0.47	3.3378e-05	5.90975e-05	Saci_0725
SACI_RS03460	0.168179	-1.25	0.723209		SACI_RS03460
SACI_RS03465	35.6973	-1.89	1.98886e-11	4.72136e-11	Saci_0726
SACI_RS03470	4741.25	-1.07	1.26934e-50	8.42465e-50	Saci_0727
SACI_RS03475	1835.73	-2.21	6.93514e-91	1.08219e-89	Saci_0728
SACI_RS03480	11836.3	2.12	8.88015e-54	6.44177e-53	Saci_0729
rnpB	16728.3	1.19	0.00276896	0.00426957	SACI_RS11505
SACI_RS03485	1410.4	1.06	9.15849e-24	3.08003e-23	Saci_0730
SACI_RS03490	9013.37	-0.22	0.00879786	0.013006	Saci_0731
SACI_RS03495	5185.84	1.25	2.29038e-35	1.04844e-34	Saci_0732
SACI_RS03500	326.362	0.47	9.43756e-05	0.000162269	Saci_0733
SACI_RS03505	1527.41	1.18	2.90218e-28	1.09801e-27	Saci_0734
SACI_RS03510	19.5242	-1.27	4.0243e-05	7.07528e-05	SACI_RS03510
SACI_RS11815	4.16706	0.56	0.357439	0.420574	SACI_RS11815
SACI_RS03515	181.938	-2.71	1.18624e-61	1.00359e-60	Saci_0735
SACI_RS03520	85.0838	-4.06	1.98377e-67	1.90301e-66	Saci_0736
SACI_RS03525	677.043	-0.96	2.37495e-21	7.47842e-21	Saci_0737
SACI_RS03530	160.221	-2.04	2.51619e-42	1.36966e-41	Saci_0738
SACI_RS03535	67.6396	-1.93	4.05674e-25	1.41302e-24	Saci_0739
SACI_RS03540	71.0627	1.7	3.04783e-11	7.18665e-11	Saci_0741
SACI_RS03545	119.219	0.01	0.963685	0.970596	Saci_0742
SACI_RS03550	819.171	-6.97	3.32465e-67	3.16337e-66	Saci_0743
SACI_RS03555	691.162	-2.14	1.88109e-41	1.0022e-40	Saci_0744
SACI_RS03560	298.945	-2.83	3.03847e-74	3.36532e-73	Saci_0745
SACI_RS03565	390.669	-1.92	5.84119e-72	6.17723e-71	Saci_0746
hxlB	6986.14	0.09	0.317124	0.378587	Saci_0747
SACI_RS03575	1840.67	-1.32	7.83612e-17	2.19224e-16	Saci_0748
SACI_RS03580	318.291	-0.4	0.00639301	0.00958406	Saci_0749
argC	3891.63	-2.43	1.25244e-64	1.12464e-63	Saci_0750
SACI_RS03590	2496.26	-2.68	8.31803e-94	1.3841e-92	Saci_0751
SACI_RS03595	3507.37	-1.22	7.94804e-77	9.14937e-76	Saci_0752
SACI_RS03600	190.744	-1.61	6.90348e-28	2.57578e-27	Saci_0753
lysX	9731.04	-1.26	1.57262e-26	5.64566e-26	Saci_0754
SACI_RS03610	1932.38	-1.34	8.66223e-42	4.66458e-41	Saci_0755
SACI_RS03615	667.434	-1.45	1.25614e-45	7.50053e-45	Saci_0756
uppS	1209.62	-1.26	2.18158e-49	1.40284e-48	Saci_0757
SACI_RS03625	9446.85	-0.37	0.00198115	0.00309284	Saci_0758
SACI_RS03630	2111.95	-0.35	0.0171792	0.0247299	Saci_0759
SACI_RS03635	148.051	1.04	0.000241006	0.000404866	Saci_0760
SACI_RS03640	32.2738	-1.37	6.81804e-07	1.31745e-06	SACI_RS03640
SACI_RS03645	1934.97	-0.27	0.00193592	0.00302762	Saci_0761
SACI_RS03650	42.3125	-0.48	0.446554	0.509208	Saci_0762
SACI_RS03655	33784.7	0.25	0.00190446	0.00297974	Saci_0763
SACI_RS03660	9.22609	0.47	0.423845	0.487269	Saci_0764
SACI_RS03665	948.776	-0.96	1.81453e-17	5.16273e-17	Saci_0765
SACI_RS03670	3036.06	2.66	6.64811e-38	3.28291e-37	Saci_0766
SACI_RS03675	7108.92	-0.23	0.0110921	0.0162404	Saci_0767
aspS	34819.9	0.11	0.176897	0.223171	Saci_0768
SACI_RS03685	360.266	-2.33	9.94671e-135	3.79597e-133	Saci_0769
pth2	249.282	-1.85	6.22305e-53	4.3962e-52	Saci_0770
SACI_RS11585	1008.99	-0.47	0.00404708	0.00618602	Saci_0771
SACI_RS03695	3724.58	-0.81	4.15698e-11	9.74309e-11	Saci_0772
SACI_RS03700	62967.7	0.45	1.16623e-06	2.23141e-06	Saci_0773
SACI_RS03705	1729.31	-0.36	0.0054318	0.00822029	Saci_0774
fen	2321.5	-1.33	3.76125e-21	1.1728e-20	Saci_0775
SACI_RS03715	510.295	1.13	4.52736e-30	1.81871e-29	Saci_0776
SACI_RS03720	4573.23	1.91	2.64225e-66	2.45421e-65	Saci_0777
hemB	9359.96	1.31	3.71832e-57	2.87556e-56	Saci_0778
hemL	3459.24	0.3	0.000178073	0.000301599	Saci_0779
hemC	1332.11	-0.89	8.08257e-21	2.50246e-20	Saci_0780
SACI_RS03740	330.917	-1.62	1.37594e-53	9.91977e-53	Saci_0781
SACI_RS03745	2483.79	-1.04	4.41091e-08	9.07779e-08	SACI_RS03745
SACI_RS03750	3516.77	-2.85	4.68484e-120	1.37071e-118	Saci_0782
SACI_RS12200	3030.97	0.78	1.55887e-18	4.52704e-18	Saci_0783
SACI_RS12205	1905.16	0	0.97916	0.983924	Saci_0784
SACI_RS03765	3544.85	0.07	0.339002	0.401158	Saci_0787
SACI_RS03770	4745.51	-0.29	2.25014e-05	4.03074e-05	Saci_0788
dcd	2041.08	-0.71	3.59333e-07	7.04421e-07	Saci_0789
SACI_RS03780	15554.9	2.2	1.64643e-103	3.5034e-102	Saci_0790
SACI_RS03785	79664.5	1.75	4.24329e-75	4.77506e-74	Saci_0791
SACI_RS03790	3785.31	0.29	0.00012023	0.000205715	Saci_0792
SACI_RS03795	1155.4	-0.08	0.205374	0.256243	Saci_0793
SACI_RS03800	49.083	-0.3	0.26472	0.321362	Saci_0794
SACI_RS03805	3890.62	0.5	6.17194e-12	1.49963e-11	Saci_0795
SACI_RS03810	548.256	-0.41	0.000635253	0.00102924	Saci_0796
SACI_RS03815	4137.13	-0.55	5.25144e-05	9.16848e-05	Saci_0797
SACI_RS03820	34777.6	-1.25	4.42566e-29	1.72458e-28	Saci_0798
SACI_RS03825	9849.67	-0.58	1.1874e-08	2.50238e-08	Saci_0799
SACI_RS03830	641.112	-1.53	2.79538e-33	1.20721e-32	Saci_0800
SACI_RS03835	88664.3	2.52	1.2341e-40	6.43823e-40	Saci_0801
SACI_RS03840	10250.2	1.84	5.41541e-80	6.64807e-79	Saci_0802
SACI_RS03845	14017.3	-0.19	0.016875	0.0243219	Saci_0803
SACI_RS03850	19410.5	-0.62	9.30718e-11	2.14701e-10	Saci_0804
SACI_RS03855	1212.72	-0.13	0.240358	0.294657	Saci_0805
glmM	15847.5	-0.65	4.4647e-08	9.1831e-08	Saci_0806
SACI_RS03865	696.36	-1.25	5.12913e-38	2.53997e-37	Saci_0807
SACI_RS11590	5.04972	-0.49	0.417544	0.480812	SACI_RS11590
SACI_RS03870	17.1447	0.65	0.126241	0.162296	Saci_0809
SACI_RS03875	1435.72	0.9	4.82722e-11	1.1239e-10	Saci_0810
SACI_RS03880	5370.59	0.66	7.97191e-12	1.92632e-11	Saci_0811
SACI_RS03885	4224.9	0.36	2.40806e-07	4.77668e-07	SACI_RS03885
SACI_RS03890	21654.1	0.18	0.0989303	0.129703	Saci_0813
SACI_RS03895	4655.65	0.14	0.0207807	0.0296108	Saci_0814
SACI_RS03900	476.327	-1	1.53766e-12	3.82616e-12	Saci_0815
SACI_RS03905	1235.95	-1.47	4.00661e-23	1.32335e-22	Saci_0816
SACI_RS03910	4599.31	-1.08	3.99065e-28	1.50173e-27	Saci_0817
SACI_RS03915	727.4	1.76	7.99496e-15	2.11373e-14	Saci_0818
SACI_RS03920	2251.01	1.7	2.76745e-16	7.59698e-16	Saci_0819
ribH	4103.96	2.17	8.78796e-29	3.39061e-28	Saci_0820
ribC	5168.79	2.37	4.11458e-25	1.43174e-24	Saci_0821
SACI_RS03935	8537.73	2.6	1.13308e-27	4.19646e-27	Saci_0822
SACI_RS03940	39.4093	-0.88	0.000186421	0.000315129	Saci_0823
SACI_RS03945	9745.64	0.43	1.63783e-07	3.28033e-07	Saci_0824
SACI_RS03950	1781.67	0.24	0.0105881	0.0155321	Saci_0825
pcn	7165.77	0.97	7.58558e-33	3.24002e-32	Saci_0826
SACI_RS03960	7514.3	0.66	2.80871e-13	7.09963e-13	Saci_0827
SACI_RS03965	6701.65	-0.3	0.0250313	0.0354518	Saci_0828
SACI_RS03970	18190.6	0.71	3.83385e-10	8.59008e-10	Saci_0829
SACI_RS03975	1344.23	-0.02	0.870388	0.894594	Saci_0830
SACI_RS03980	26326.9	0.97	3.59765e-27	1.31303e-26	Saci_0831
SACI_RS03985	28020.2	0.7	4.54325e-09	9.71458e-09	Saci_0832
SACI_RS03990	2188.79	1.05	1.80938e-18	5.24152e-18	Saci_0833
SACI_RS03995	4470.81	0.52	3.9575e-10	8.85582e-10	Saci_0834
SACI_RS04000	337.272	0.24	0.0512606	0.0702483	Saci_0835
SACI_RS04005	501.759	0.44	8.15446e-05	0.000140897	Saci_0836
SACI_RS04010	27266.5	1.03	4.30447e-24	1.45878e-23	Saci_0837
SACI_RS04015	88294.6	1.43	3.18983e-50	2.08169e-49	Saci_0838
SACI_RS04025	8589.08	-2.32	2.16995e-73	2.38084e-72	Saci_0840
SACI_RS04030	31153.7	2.28	3.97526e-136	1.58604e-134	Saci_0841
SACI_RS04035	1843.78	1.28	1.35486e-48	8.63326e-48	Saci_0842
SACI_RS04040	1161.73	-1.71	5.81878e-25	2.00882e-24	Saci_0843
SACI_RS04045	2349.92	0.48	6.42231e-09	1.36659e-08	Saci_0844
SACI_RS04050	6099.66	-0.1	0.275953	0.332831	Saci_0845
SACI_RS04055	10318.3	-0.72	8.80383e-10	1.93916e-09	Saci_0846
SACI_RS04060	353.408	-0.63	7.0287e-05	0.000121926	Saci_0847
SACI_RS04065	4339.15	1.69	1.08345e-95	1.83767e-94	Saci_0848
SACI_RS04070	359.757	-0.52	0.000757242	0.0012207	Saci_0849
SACI_RS04075	1438.71	-0.13	0.292987	0.352045	Saci_0850
kae1	5026.47	0.58	1.12736e-07	2.27742e-07	Saci_0851
SACI_RS11595	1199.23	0.82	6.9776e-16	1.90057e-15	Saci_0852
SACI_RS04085	2915.96	0.91	1.50775e-15	4.0627e-15	Saci_0853
SACI_RS04090	52143.2	1.03	2.82448e-52	1.96371e-51	Saci_0854
SACI_RS11600	113.668	0.57	0.00236714	0.00367907	Saci_0855
SACI_RS04095	1579.94	0.41	5.99783e-06	1.10775e-05	Saci_0856
SACI_RS04100	4339.78	0.02	0.864426	0.889508	Saci_0857
endA	1304.08	-1	6.93922e-39	3.5106e-38	Saci_0858
SACI_RS04110	6201.54	0.13	0.160082	0.203346	Saci_0859
SACI_RS04115	6889.29	0.91	1.61699e-25	5.71728e-25	Saci_0860
SACI_RS04120	8599.27	0.88	2.02138e-26	7.23451e-26	Saci_0861
glyS	6373.13	-1.84	1.51997e-44	8.76289e-44	Saci_0862
speB	22255.6	0.94	2.9691e-25	1.04037e-24	Saci_0863
SACI_RS11605	4727.88	2.03	9.8056e-42	5.2722e-41	Saci_0864
yciH	7625.89	0.33	0.110453	0.143364	Saci_0865
SACI_RS04140	35839.3	0.81	3.43063e-31	1.42375e-30	Saci_0866
SACI_RS04145	2185.11	1.36	1.20978e-16	3.3604e-16	Saci_0867
SACI_RS04150	39.1181	1.57	1.86612e-06	3.53014e-06	Saci_0868
SACI_RS04155	1302.74	-0.1	0.353092	0.415869	Saci_0869
SACI_RS04160	2548.74	0.46	4.12163e-06	7.67694e-06	Saci_0870
SACI_RS04165	1933.31	-0.47	5.14009e-05	8.98749e-05	Saci_0871
cadA	8319.38	0.99	2.53257e-19	7.52272e-19	Saci_0872
SACI_RS11610	630.093	2.31	4.59687e-69	4.66462e-68	Saci_0873
SACI_RS04175	1128.48	3.24	1.71986e-81	2.20381e-80	Saci_0874
SACI_RS04180	800.049	0.68	1.85772e-10	4.20261e-10	Saci_0875
SACI_RS04185	4279.72	0.06	0.539289	0.600331	Saci_0877
SACI_RS04190	1091.78	0.43	1.38597e-05	2.51351e-05	Saci_0878
SACI_RS04195	59.9706	-0.54	0.0027837	0.00429042	Saci_0879
SACI_RS04200	693.338	-0.59	9.81023e-12	2.36078e-11	Saci_0880
SACI_RS04205	4406.8	-0.52	2.02577e-06	3.82597e-06	Saci_0881
SACI_RS04210	77178.5	1.71	8.5026e-48	5.34036e-47	Saci_0882
SACI_RS04215	364.859	-1.97	1.77244e-34	7.94768e-34	Saci_0883
SACI_RS04220	3215.71	-1.65	5.19071e-38	2.56684e-37	Saci_0884
SACI_RS04225	7482.65	-0.81	5.96914e-11	1.38609e-10	Saci_0885
SACI_RS04230	2685.84	2.21	5.94056e-141	2.78097e-139	Saci_0886
SACI_RS04235	3566.1	1.3	3.88703e-46	2.36933e-45	Saci_0887
SACI_RS04240	1669.8	0.55	1.58836e-08	3.32344e-08	Saci_0888
SACI_RS04245	129.78	0.42	0.200783	0.250871	SACI_RS04245
SACI_RS04250	146.506	1.64	2.22098e-13	5.62616e-13	Saci_0890
SACI_RS04255	3922.23	1.52	7.88555e-38	3.88851e-37	Saci_0891
SACI_RS04260	1699.88	0.11	0.234306	0.288345	Saci_0892
tmk	963.499	-1.48	4.14105e-67	3.91893e-66	Saci_0893
SACI_RS04270	1088.13	-1.83	1.09396e-89	1.6275e-88	Saci_0894
SACI_RS04275	1394.22	-1.17	7.07621e-33	3.02614e-32	Saci_0895
SACI_RS04280	114.205	-1.6	3.32516e-26	1.18765e-25	Saci_0896
SACI_RS04285	1119.11	0.61	2.09817e-09	4.55295e-09	Saci_0897
SACI_RS04290	2195.35	-0.46	2.6705e-07	5.27045e-07	Saci_0898
SACI_RS04295	2730.51	-0.69	3.70833e-07	7.25345e-07	Saci_0899
SACI_RS04300	8334.22	-2.4	4.72222e-123	1.45436e-121	Saci_0900
SACI_RS04305	871.291	-3.35	4.10098e-80	5.0699e-79	Saci_0901
SACI_RS04310	372.291	-1.21	2.41052e-42	1.31418e-41	Saci_0902
SACI_RS04315	11635.9	0.86	5.23879e-09	1.11746e-08	Saci_0903
SACI_RS04320	1537.63	1.13	5.0721e-13	1.27292e-12	Saci_0904
moaC	5120.08	1.53	3.71383e-33	1.59795e-32	Saci_0905
SACI_RS04330	4061.81	-3.22	2.83425e-156	1.7458e-154	Saci_0906
SACI_RS04335	4933.71	-2.53	7.84176e-69	7.88894e-68	Saci_0907
SACI_RS04340	2242.24	-1.25	2.828e-43	1.58107e-42	Saci_0908
SACI_RS04350	8078.23	0.93	1.77527e-51	1.20561e-50	Saci_0910
SACI_RS04355	7327.07	-0.92	1.7383e-20	5.33495e-20	Saci_0911
SACI_RS04360	1607.07	-0.38	0.000161147	0.000273592	Saci_0912
SACI_RS04365	1751.66	-0.62	4.62455e-07	9.01043e-07	Saci_0913
cobA	2213.31	2.46	1.85399e-55	1.3791e-54	Saci_0914
SACI_RS11615	292.166	0.88	2.01131e-06	3.8007e-06	Saci_0915
SACI_RS04375	26398.2	0.17	0.0531008	0.0726566	Saci_0916
SACI_RS04380	17786.8	0.19	0.00816049	0.0121046	Saci_0917
SACI_RS04385	447.895	0.53	6.93646e-10	1.53459e-09	Saci_0918
SACI_RS04390	8897.67	-0.1	0.259197	0.315439	Saci_0919
SACI_RS04395	8545.88	0.23	0.0514087	0.0704236	Saci_0920
SACI_RS04400	1433.68	0.42	3.41592e-09	7.33086e-09	Saci_0921
SACI_RS04405	709134	6.01	3.57394e-210	4.82619e-208	Saci_0922
mce	1772.79	1.19	4.98875e-40	2.57581e-39	Saci_0923
SACI_RS04415	4913.99	0.94	1.40811e-50	9.32809e-50	Saci_0924
SACI_RS04420	4440.06	1.13	3.69333e-29	1.44241e-28	Saci_0925
SACI_RS04425	1347.19	-1.14	2.28951e-29	9.00165e-29	Saci_0926
SACI_RS12040	10.1047	-0.44	0.336939	0.398985	Saci_0927
SACI_RS04430	1970.87	-0.58	1.60111e-07	3.20862e-07	SACI_RS04430
SACI_RS04435	18212.9	-0.79	5.14877e-19	1.51783e-18	Saci_0929
SACI_RS04440	9738.85	0.99	2.10651e-22	6.77907e-22	Saci_0930
trxB	37078.3	1.37	1.41457e-40	7.36876e-40	Saci_0931
SACI_RS04450	3916.6	0.3	0.00247692	0.00384459	Saci_0932
SACI_RS04455	303.342	-0.19	0.104602	0.136223	Saci_0933
SACI_RS04460	2605.7	0.62	3.02534e-16	8.29193e-16	Saci_0934
SACI_RS04465	745.742	-0.23	0.00603456	0.0090777	Saci_0935
SACI_RS04470	672.293	-1.59	8.92705e-44	5.03905e-43	Saci_0936
SACI_RS04475	998.351	-0.74	4.29718e-17	1.21281e-16	Saci_0937
SACI_RS04480	935.289	0.7	4.67574e-06	8.68599e-06	Saci_0938
SACI_RS04485	643.533	0.47	3.49621e-05	6.18086e-05	Saci_0939
SACI_RS04490	17111.3	-0.2	0.0100624	0.0148006	Saci_0940
SACI_RS04495	1730.33	1.62	3.70666e-96	6.41088e-95	Saci_0941
SACI_RS04500	13730	-2.03	7.5773e-34	3.31719e-33	Saci_0942
SACI_RS04505	5456.28	-0.2	0.141625	0.180882	Saci_0943
SACI_RS04510	5642.54	0.01	0.945947	0.956022	Saci_0944
SACI_RS04515	708.628	-1.29	1.47709e-59	1.1977e-58	Saci_0945
SACI_RS04520	1092.64	-0.49	1.81595e-10	4.11341e-10	Saci_0946
SACI_RS11620	2543.61	-0.92	6.97496e-12	1.69007e-11	Saci_0947
panB	1048.49	-1.43	1.68872e-41	9.01079e-41	Saci_0948
SACI_RS04530	4532.98	0.32	0.000918469	0.00147047	Saci_0949
SACI_RS04535	920.337	-0.64	7.36049e-05	0.000127492	Saci_0950
SACI_RS04540	1015.47	-0.46	0.0205463	0.0293125	Saci_0951
SACI_RS04545	2343.87	0.43	0.0135684	0.0197507	Saci_0952
SACI_RS04555	1244.56	0.02	0.840028	0.870269	Saci_0954
ppa	24333	1.6	1.1886e-104	2.60823e-103	Saci_0955
SACI_RS04565	1505.7	-0.31	0.000127096	0.000217357	Saci_0956
SACI_RS04570	4814.91	2.01	2.99962e-80	3.72144e-79	Saci_0957
rnhB	823.594	1.28	1.28123e-33	5.58806e-33	Saci_0958
SACI_RS04580	3364.37	0.23	0.0164728	0.0237715	Saci_0959
SACI_RS04585	1610.4	-0.45	0.000623105	0.00101096	Saci_0960
SACI_RS04590	5456.31	-0.05	0.650855	0.705293	Saci_0961
SACI_RS04595	15004.3	1.56	6.386e-95	1.07279e-93	Saci_0962
SACI_RS04600	6631.12	1.16	1.94772e-45	1.16102e-44	Saci_0963
SACI_RS04605	3886.59	-0.17	0.107442	0.139818	Saci_0964
SACI_RS04610	1482.85	-1.3	1.29309e-19	3.87706e-19	Saci_0965
SACI_RS04615	8924.59	1.23	6.17127e-28	2.30504e-27	Saci_0966
SACI_RS04620	7218.07	0.58	8.138e-07	1.56476e-06	Saci_0967
SACI_RS04625	890.635	-0.61	4.8968e-14	1.25769e-13	Saci_0968
SACI_RS04630	3429.8	-6.34	2.98854e-71	3.13216e-70	Saci_0969
SACI_RS04635	1399.7	-4.47	2.54295e-72	2.70555e-71	Saci_0970
SACI_RS04640	5532.46	0.16	0.102452	0.13377	Saci_0971
SACI_RS04645	2982.78	0.51	1.69915e-11	4.0473e-11	Saci_0972
SACI_RS04650	8410.03	0.81	1.69722e-14	4.43373e-14	Saci_0973
SACI_RS04655	10065.5	-4	5.17913e-131	1.87463e-129	Saci_0974
SACI_RS04660	36949.8	-1.77	1.6683e-24	5.7034e-24	Saci_0975
SACI_RS04665	32013.2	-0.35	7.22248e-08	1.46918e-07	Saci_0976
SACI_RS04670	12602.9	-0.98	3.84224e-12	9.40733e-12	Saci_0977
SACI_RS04675	11763.1	-0.48	8.09946e-10	1.78738e-09	Saci_0979
SACI_RS11825	43291.9	-0.35	4.5397e-05	7.96546e-05	Saci_0980
SACI_RS11830	30480	-0.71	1.72563e-09	3.75617e-09	Saci_0981
SACI_RS04690	59692.8	-0.34	0.00260255	0.00403067	Saci_0982
SACI_RS04695	1624.23	0.05	0.467835	0.530032	Saci_0983
SACI_RS04700	570.433	1.07	1.15828e-24	3.97529e-24	Saci_0984
SACI_RS04705	1746.71	-1.86	3.23771e-58	2.54309e-57	Saci_0985
SACI_RS04710	82404.8	0.26	4.93522e-06	9.14866e-06	Saci_0986
SACI_RS04715	606.482	-1.35	1.66501e-18	4.82729e-18	Saci_0987
SACI_RS04720	308.039	-5.8	5.50318e-85	7.51816e-84	Saci_0988
SACI_RS04725	5410.01	1.35	1.10142e-22	3.57731e-22	Saci_0989
SACI_RS04730	2739.27	-1.51	2.28667e-27	8.40681e-27	Saci_0990
SACI_RS04735	4751.55	-2.5	5.45878e-41	2.86913e-40	Saci_0991
SACI_RS04740	1105.52	-3.4	4.89174e-85	6.70894e-84	Saci_0992
SACI_RS04745	21476.6	1.06	1.55032e-46	9.4994e-46	Saci_0994
SACI_RS04750	5804.79	-0.99	1.56166e-23	5.23687e-23	Saci_0995
SACI_RS04755	1942.28	-1.16	3.55697e-21	1.11009e-20	Saci_0996
SACI_RS04760	3402.6	-0.43	3.25023e-05	5.76341e-05	Saci_0997
SACI_RS04765	4755.79	-1.72	1.43537e-58	1.14536e-57	Saci_0998
prf1	34916.3	1	7.25883e-42	3.91486e-41	Saci_0999
SACI_RS04775	76.9883	1.79	1.68679e-08	3.52309e-08	Saci_1000
SACI_RS11975	72.739	-0.07	0.709791	0.758069	SACI_RS11975
SACI_RS04785	1744.65	0.1	0.245573	0.30084	Saci_1002
SACI_RS04790	1428.31	4.07	1.41466e-96	2.49592e-95	Saci_1003
SACI_RS04795	65.9937	-1.21	0.000300977	0.000500582	Saci_1004
SACI_RS04800	9190.42	3.19	3.18835e-96	5.54174e-95	Saci_1005
SACI_RS04805	24919.1	2.84	7.98044e-116	2.13888e-114	Saci_1006
SACI_RS04810	10011.4	2.21	4.09616e-103	8.5605e-102	Saci_1007
SACI_RS04815	15980.2	0.64	2.66503e-11	6.29671e-11	Saci_1009
SACI_RS04820	539.327	-0.22	0.234403	0.288363	Saci_1010
SACI_RS04825	1135.49	-0.02	0.844347	0.873752	Saci_1011
SACI_RS04830	1507.51	-4.22	1.24875e-81	1.606e-80	Saci_1012
SACI_RS04835	1376.72	-1.26	1.55445e-71	1.63403e-70	Saci_1013
SACI_RS04840	2563.9	0.05	0.555204	0.616094	Saci_1014
SACI_RS04845	8529.41	-0.32	7.32787e-07	1.41363e-06	Saci_1015
SACI_RS04850	1132.84	-0.68	2.23969e-14	5.81193e-14	Saci_1016
SACI_RS04855	5585.6	-1.99	1.29299e-42	7.09327e-42	Saci_1017
SACI_RS04860	6481.92	-2.52	8.98969e-71	9.36581e-70	Saci_1018
SACI_RS04865	160.707	0.88	3.49159e-10	7.83821e-10	Saci_1019
SACI_RS04870	4306.48	-2.17	1.14463e-50	7.61135e-50	Saci_1020
SACI_RS04875	26016.6	1.84	1.2477e-52	8.74384e-52	Saci_1021
SACI_RS04880	4163.19	1.89	2.87445e-52	1.9945e-51	Saci_1022
SACI_RS04885	2062.5	-0.23	0.00320397	0.00492735	Saci_1023
SACI_RS04890	32875.3	2.99	9.03621e-140	4.01597e-138	Saci_1024
SACI_RS04895	1038.54	-1.39	5.50641e-37	2.63752e-36	Saci_1025
SACI_RS04900	1205.4	-1.74	1.80081e-83	2.40404e-82	Saci_1026
SACI_RS04905	8552.95	0.11	0.268081	0.324563	Saci_1027
SACI_RS04910	4441.2	-0.93	4.02565e-17	1.13709e-16	Saci_1028
SACI_RS04915	1371.4	0.18	0.214179	0.266283	Saci_1029
SACI_RS04920	1594.2	0.13	0.0907408	0.119546	Saci_1030
SACI_RS04925	1605.42	-0.22	0.0036664	0.00562866	Saci_1031
SACI_RS04930	3328.44	1.1	5.0187e-52	3.45503e-51	Saci_1032
SACI_RS04935	9689.26	-0.72	2.044e-20	6.2622e-20	Saci_1033
SACI_RS04940	14042.9	-0.44	0.000156483	0.000266059	Saci_1034
SACI_RS04945	19448.4	0.23	0.0478214	0.0658177	Saci_1035
SACI_RS04950	11717.7	0.45	2.2792e-05	4.0807e-05	Saci_1036
SACI_RS04955	19215.3	0.64	4.45452e-11	1.03988e-10	Saci_1037
SACI_RS04960	21382.4	0.34	0.000306379	0.000509326	Saci_1038
SACI_RS04965	1611.65	0.71	1.33429e-07	2.68772e-07	Saci_1039
SACI_RS04970	2240.51	-0.29	0.0123763	0.0180529	Saci_1040
SACI_RS04975	17381.8	0.52	3.69019e-08	7.6079e-08	Saci_1041
SACI_RS04980	495.575	-0.32	0.00128344	0.00203622	Saci_1042
SACI_RS04985	2051.85	-0.52	6.31468e-14	1.61949e-13	Saci_1044
SACI_RS04990	18109.3	3.88	1.59011e-61	1.34204e-60	Saci_1045
SACI_RS12045	396.463	-1.08	4.30554e-13	1.08441e-12	SACI_RS12045
SACI_RS04995	1796.23	0.97	2.56742e-16	7.0589e-16	Saci_1046
SACI_RS05000	24885.5	0.14	0.0796528	0.106012	Saci_1047
SACI_RS05005	104.478	-1.21	1.00944e-11	2.4275e-11	Saci_1048
SACI_RS05010	941.334	-2.29	6.28004e-59	5.04559e-58	Saci_1049
SACI_RS05015	4572.95	-1.15	1.47443e-22	4.77116e-22	Saci_1050
SACI_RS05020	1147.54	-3.45	5.02014e-174	4.00585e-172	Saci_1051
SACI_RS05025	498.782	-1.13	8.18677e-15	2.16281e-14	Saci_1052
SACI_RS05030	2126.83	-0.41	0.000115277	0.000197336	Saci_1053
SACI_RS05035	2095.19	-3.73	8.36639e-141	3.81485e-139	Saci_1054
SACI_RS05040	505.447	-1.27	1.74534e-27	6.43685e-27	Saci_1055
SACI_RS11835	14504.5	2.59	2.47226e-70	2.55297e-69	Saci_1056
SACI_RS05045	6745.46	-0.52	8.70033e-16	2.36431e-15	Saci_1057
SACI_RS05050	689.139	-4.05	1.81683e-86	2.58969e-85	Saci_1058
SACI_RS05055	617.609	-5.14	1.15198e-77	1.33927e-76	Saci_1059
SACI_RS05060	5674.22	-0.38	1.41392e-06	2.69066e-06	Saci_1060
SACI_RS05065	1587.47	-1.55	1.59658e-29	6.31155e-29	Saci_1061
SACI_RS05070	496.29	0.11	0.369802	0.433949	Saci_1062
crn1	2106.61	-2.24	8.49136e-73	9.14515e-72	Saci_1063
SACI_RS05080	1722.58	-1.25	6.4081e-45	3.76865e-44	Saci_1064
SACI_RS05085	446.749	-1.81	9.74692e-43	5.38073e-42	Saci_1065
SACI_RS05090	624.613	-2.53	4.65914e-103	9.67944e-102	Saci_1066
SACI_RS05095	144.097	-1.27	9.1832e-10	2.02019e-09	Saci_1067
SACI_RS05100	56.9218	-3.22	4.26822e-41	2.25349e-40	Saci_1068
SACI_RS05105	4843.79	-1.43	5.56418e-31	2.29294e-30	Saci_1069
SACI_RS05110	3023.92	-0.58	1.32308e-08	2.77831e-08	Saci_1070
SACI_RS05115	4541.83	-0.44	3.16175e-08	6.53764e-08	Saci_1071
SACI_RS05120	2079.62	-0.31	0.0019684	0.00307431	Saci_1072
SACI_RS05125	994.912	-0.88	2.22818e-09	4.83208e-09	Saci_1073
SACI_RS05130	52333	8.76	4.45138e-91	6.97715e-90	Saci_1074
SACI_RS05135	21608.8	1.86	1.54963e-63	1.35342e-62	Saci_1075
SACI_RS05140	6004.39	1.84	5.74183e-28	2.14692e-27	Saci_1076
SACI_RS05145	1912.85	0.95	1.84002e-14	4.79965e-14	SACI_RS05145
SACI_RS05150	15642.1	0.07	0.471775	0.534323	Saci_1078
SACI_RS12050	17155.6	6.4	1.07039e-89	1.59921e-88	SACI_RS12050
SACI_RS05155	31415.8	-0.19	0.062843	0.0849603	Saci_1079
SACI_RS05160	6785.59	2.5	6.88677e-113	1.7779e-111	Saci_1080
SACI_RS12215	66.5123	0.49	0.0190568	0.0272539	SACI_RS12215
SACI_RS12220	26.2105	-0.14	0.58965	0.648374	SACI_RS12220
SACI_RS05170	2204.65	-2.15	2.29376e-66	2.13618e-65	Saci_1084
SACI_RS05175	1504.25	0.68	5.01312e-09	1.07128e-08	Saci_1085
SACI_RS05180	3034.8	-0.52	1.03042e-10	2.36922e-10	Saci_1086
SACI_RS05185	3383.5	0.88	2.15312e-36	1.01881e-35	Saci_1087
SACI_RS05190	136.717	0.96	1.23449e-10	2.8218e-10	Saci_1088
SACI_RS11920	93.1654	1.49	6.14172e-21	1.90997e-20	SACI_RS11920
SACI_RS12135	23.9227	1.96	5.96019e-10	1.32194e-09	SACI_RS12135
SACI_RS05195	2500.56	-1.5	1.01842e-21	3.22422e-21	Saci_1090
SACI_RS05200	194.839	-0.59	1.82924e-06	3.46225e-06	Saci_1091
SACI_RS05205	1233.56	1.72	1.31768e-63	1.1624e-62	Saci_1092
SACI_RS05210	628.967	-0.74	2.74126e-10	6.1617e-10	Saci_1093
SACI_RS05215	1163.51	0.99	3.20901e-25	1.12219e-24	Saci_1094
SACI_RS05220	6519.16	3.09	1.13291e-46	6.97836e-46	Saci_1095
uvsE	284.738	0.31	0.0714128	0.0959612	Saci_1096
SACI_RS05235	594.879	-0.93	2.19264e-12	5.42519e-12	Saci_1099
SACI_RS05240	22299.1	-0.37	1.35252e-12	3.36787e-12	Saci_1100
folK	407.905	-0.27	0.0103292	0.0151741	Saci_1101
SACI_RS05250	305.301	-0.42	0.0039273	0.00601341	Saci_1102
SACI_RS05255	11727.4	-0.7	4.31494e-11	1.00998e-10	Saci_1103
SACI_RS05260	17552.4	1.24	3.41836e-52	2.36257e-51	Saci_1104
SACI_RS05265	6428.23	1.85	5.62475e-111	1.39074e-109	Saci_1105
SACI_RS05270	4204.23	0.54	5.99591e-06	1.10775e-05	Saci_1106
SACI_RS05275	7819.16	2.63	3.15317e-197	3.35479e-195	Saci_1107
SACI_RS05280	13315.8	-1.44	1.66708e-22	5.38466e-22	Saci_1108
SACI_RS05285	25371.7	-0.09	0.312613	0.374219	Saci_1109
SACI_RS05290	4053.66	0.36	4.48113e-07	8.73583e-07	Saci_1110
SACI_RS05295	3773.65	-1.08	1.98549e-25	6.99906e-25	Saci_1111
SACI_RS05300	13127.9	-0.02	0.881898	0.904042	Saci_1112
SACI_RS05305	11079.6	-0.27	0.0163792	0.0236559	Saci_1113
SACI_RS05310	50714.3	1.3	5.99856e-36	2.80813e-35	Saci_1114
SACI_RS05315	6800.88	1.32	6.98555e-48	4.40328e-47	Saci_1115
SACI_RS05320	5693.33	-0.72	3.9463e-10	8.83638e-10	Saci_1116
glpK	23212	-2.66	3.77642e-61	3.14941e-60	Saci_1117
SACI_RS05330	2063.83	0.53	4.09146e-10	9.14393e-10	Saci_1118
SACI_RS05335	366.832	-0.02	0.872091	0.896081	Saci_1119
SACI_RS05340	2328.38	-0.77	3.59215e-06	6.71924e-06	Saci_1120
SACI_RS05345	8210.2	-0.16	0.2699	0.326315	Saci_1121
SACI_RS05350	18865.8	0.6	1.21866e-08	2.56517e-08	Saci_1122
SACI_RS05355	34717.5	2.32	2.18736e-66	2.04251e-65	Saci_1123
SACI_RS05360	89.1248	2.87	1.93936e-28	7.39314e-28	Saci_1124
SACI_RS05365	18706.3	-0.12	0.174257	0.220078	Saci_1125
SACI_RS05370	1354.89	-1.46	4.54456e-41	2.3922e-40	Saci_1126
SACI_RS05375	39711	-3.3	6.58878e-153	3.55895e-151	Saci_1127
SACI_RS05380	5804.14	0.52	4.80638e-06	8.91452e-06	Saci_1128
SACI_RS05385	1154.63	-0.43	1.42622e-07	2.86797e-07	Saci_1129
SACI_RS05390	3802.84	-4.02	2.03005e-141	9.63178e-140	Saci_1130
SACI_RS05395	574.998	-2.07	1.14685e-37	5.62373e-37	Saci_1131
SACI_RS05400	1708.03	0.67	3.62505e-24	1.2321e-23	Saci_1132
SACI_RS05405	980.102	1.81	7.17128e-45	4.2034e-44	Saci_1133
SACI_RS05410	12795.5	-1.47	7.7238e-75	8.60897e-74	Saci_1134
SACI_RS05415	320.886	-2.74	2.91442e-44	1.67198e-43	Saci_1136
SACI_RS05420	4232.99	0.18	0.00432374	0.00659169	Saci_1137
SACI_RS05425	454.786	-0.21	0.0572341	0.0779476	Saci_1138
SACI_RS05430	255.179	-2.12	2.61294e-83	3.47502e-82	Saci_1139
SACI_RS11980	19259.7	-2.55	1.06511e-52	7.47923e-52	Saci_1140
SACI_RS05440	1071.81	-0.04	0.81762	0.852442	Saci_1141
SACI_RS05445	5419.53	0.92	2.64312e-09	5.7178e-09	Saci_1142
SACI_RS05450	4.18181	0.7	0.313364	0.374862	Saci_1143
SACI_RS05455	3.65928	0.06	0.924168	0.936978	SACI_RS05455
SACI_RS11845	1.81011	0.75	0.467543	0.529941	SACI_RS11845
SACI_RS05460	24.7659	0.78	0.0081594	0.0121046	SACI_RS05460
SACI_RS05465	32100.9	-3.2	7.92467e-132	2.89828e-130	Saci_1147
SACI_RS05470	17024.4	-2.68	5.92002e-100	1.1358e-98	Saci_1148
SACI_RS05475	10178.3	-1.46	1.70746e-49	1.10403e-48	Saci_1149
SACI_RS12225	2225.88	-0.92	4.83262e-22	1.53968e-21	SACI_RS12225
SACI_RS05480	1436.52	1.86	9.5062e-62	8.08142e-61	Saci_1151
SACI_RS05485	1140.11	1.47	1.16201e-73	1.27894e-72	Saci_1152
SACI_RS05490	1419.47	0.22	0.00453874	0.00690448	Saci_1153
SACI_RS05495	452.479	-1.37	3.5695e-34	1.58439e-33	Saci_1154
SACI_RS05500	5246.31	-1.24	2.43247e-27	8.93349e-27	Saci_1155
SACI_RS05505	11335.6	-2.07	7.95283e-31	3.25436e-30	Saci_1156
SACI_RS05510	11685.6	-0.93	3.00717e-28	1.13651e-27	Saci_1157
SACI_RS12055	67.3612	1.34	5.75044e-12	1.39819e-11	SACI_RS12055
SACI_RS05515	1256.14	0.51	7.70749e-12	1.86499e-11	Saci_1158
SACI_RS05520	1007.49	1.68	2.04354e-63	1.78036e-62	Saci_1159
SACI_RS05525	3361.36	-1.63	2.02792e-31	8.43603e-31	Saci_1160
SACI_RS05530	5514.08	0.08	0.396035	0.460272	Saci_1161
SACI_RS05535	15155.4	-3.7	1.92448e-99	3.59406e-98	Saci_1162
SACI_RS05540	597.273	-3.26	1.15961e-70	1.20455e-69	Saci_1163
SACI_RS05545	931.287	-2.94	1.8456e-40	9.58564e-40	Saci_1164
SACI_RS05550	13213.5	-1.44	5.36444e-30	2.15252e-29	Saci_1165
SACI_RS05555	4379	-1.3	1.83904e-11	4.37458e-11	Saci_1166
SACI_RS05560	2628.1	-0.97	4.65263e-16	1.26926e-15	Saci_1167
SACI_RS05565	564.916	0.18	0.13785	0.176317	Saci_1168
SACI_RS05570	1244.8	4.67	1.79849e-35	8.28676e-35	Saci_1169
msrA	4490.32	0.05	0.472814	0.535328	Saci_1170
SACI_RS05580	1251.2	-0.23	0.238062	0.292148	Saci_1171
SACI_RS05585	309.817	-0.04	0.728081	0.77393	Saci_1172
SACI_RS05590	370.763	-1.39	2.01727e-36	9.57112e-36	Saci_1173
SACI_RS05595	157.672	-1.96	4.00275e-31	1.65727e-30	Saci_1174
SACI_RS05600	72.6646	-1.91	2.36254e-20	7.21293e-20	Saci_1175
SACI_RS05605	215.363	-0.26	0.0373803	0.0522253	Saci_1176
SACI_RS05610	495.181	0.1	0.321233	0.382814	Saci_1177
SACI_RS05615	5359.51	0.19	0.0438444	0.0606054	Saci_1178
SACI_RS05620	0.123422	0.96	0.824204		Saci_1179
SACI_RS05625	2721.45	0.79	1.936e-10	4.37688e-10	Saci_1180
arnS	589.673	0.59	8.64275e-08	1.752e-07	Saci_1181
SACI_RS05635	6125.61	-0.05	0.645936	0.700828	Saci_1182
SACI_RS05640	44795.9	0.48	3.62956e-07	7.10731e-07	Saci_1183
SACI_RS05650	575.881	-0.53	8.9927e-09	1.90086e-08	Saci_1185
SACI_RS05655	727.28	0.48	0.0014003	0.00221761	Saci_1186
SACI_RS05660	2423.03	0.48	1.38508e-07	2.78683e-07	Saci_1187
SACI_RS05665	7486.14	0.12	0.101541	0.132828	Saci_1188
SACI_RS05670	3287.39	-5.26	1.81473e-154	1.02766e-152	Saci_1189
purE	1192.63	-0.77	1.2376e-16	3.43496e-16	Saci_1190
SACI_RS05680	7371.11	0.48	1.60234e-08	3.34871e-08	Saci_1191
SACI_RS05685	2150.74	-0.11	0.131378	0.168408	Saci_1192
SACI_RS05690	5892.52	-5.86	1.97712e-122	5.93306e-121	Saci_1193
SACI_RS12060	12531.7	2.99	1.06349e-21	3.36389e-21	Saci_1194
SACI_RS05695	4958.07	-0.2	0.0223451	0.0317627	Saci_1195
SACI_RS05700	2569.1	-1.13	1.67523e-61	1.41049e-60	Saci_1196
SACI_RS05705	2185.5	-0.45	2.30569e-05	4.12604e-05	Saci_1197
SACI_RS05710	4705.89	-0.63	1.05657e-12	2.63281e-12	Saci_1198
SACI_RS05715	13310.8	-0.15	0.171709	0.217094	Saci_1199
SACI_RS05720	3786.74	0.17	0.0538742	0.0736861	Saci_1200
SACI_RS05725	7183.1	-0.23	0.00186221	0.00291625	Saci_1201
SACI_RS05730	2837.72	-1.54	2.80059e-51	1.89458e-50	Saci_1202
SACI_RS05735	43259.8	-1.24	4.69559e-17	1.32313e-16	Saci_1203
SACI_RS05740	6011.39	2.29	3.0248e-171	2.16736e-169	Saci_1205
SACI_RS05745	5978.9	0.82	5.24907e-37	2.51769e-36	Saci_1206
SACI_RS05750	3398.73	2.25	2.7084e-103	5.72842e-102	Saci_1207
SACI_RS05755	7808.62	1.52	1.52731e-52	1.06397e-51	Saci_1208
SACI_RS05760	7525.92	-1.28	1.10113e-23	3.69606e-23	Saci_1209
SACI_RS05765	38295.4	-0.2	0.00996764	0.0146674	Saci_1210
SACI_RS05770	47717	-0.65	4.44761e-13	1.11859e-12	Saci_1211
SACI_RS05775	1985.81	1.7	4.92163e-15	1.31007e-14	Saci_1212
SACI_RS05780	7452.19	0.8	1.99325e-27	7.33576e-27	Saci_1213
acnA	95396.4	0.08	0.419365	0.482277	Saci_1214
SACI_RS05790	2250.01	-1.23	1.94553e-38	9.75822e-38	Saci_1215
SACI_RS05795	42072.6	4.27	1.80534e-111	4.52754e-110	Saci_1216
SACI_RS05800	7861.23	0.86	3.2724e-12	8.03455e-12	Saci_1217
SACI_RS05805	8591.21	1.69	1.26756e-92	2.06037e-91	Saci_1218
SACI_RS05810	10992	0.33	0.026902	0.0379939	Saci_1219
SACI_RS05815	27195.8	1.11	5.5409e-17	1.55757e-16	Saci_1220
SACI_RS05820	3178.8	-0.23	0.0881479	0.116349	Saci_1221
SACI_RS05825	1391.92	-0.75	2.39045e-09	5.17441e-09	Saci_1222
SACI_RS05830	41443.7	0.04	0.742805	0.787674	Saci_1223
SACI_RS05835	5153.73	0.35	5.40959e-07	1.05108e-06	Saci_1224
SACI_RS05840	439.523	-0.86	1.00506e-08	2.12065e-08	Saci_1225
SACI_RS05845	5344.55	1.28	9.47136e-27	3.41767e-26	Saci_1226
SACI_RS05850	1373.32	-1.74	5.34111e-25	1.8512e-24	Saci_1227
SACI_RS05855	13621.6	-4.8	5.64395e-233	1.32106e-230	Saci_1228
SACI_RS05860	5278.92	-5	1.86674e-176	1.52421e-174	Saci_1229
tenA	544.62	-0.85	1.27955e-17	3.65542e-17	Saci_1230
SACI_RS05870	667.872	-3.01	3.55573e-62	3.04492e-61	Saci_1231
SACI_RS05875	2515.5	0.57	5.18636e-08	1.06363e-07	Saci_1232
SACI_RS05880	235.967	-0.44	7.06453e-05	0.000122487	Saci_1233
SACI_RS05885	377.624	-0.85	2.6129e-12	6.4514e-12	Saci_1234
SACI_RS05890	3311.95	4.12	7.11738e-102	1.42795e-100	Saci_1235
SACI_RS05895	7661.33	4.05	1.242e-155	7.39093e-154	Saci_1236
SACI_RS05900	7574.76	-5.42	9.20643e-171	6.338e-169	Saci_1237
SACI_RS05905	159.534	-0.46	0.0014839	0.00234579	Saci_1238
SACI_RS05910	5442.35	1.64	2.66983e-49	1.71367e-48	Saci_1239
SACI_RS05915	5197.26	-2.08	9.30152e-90	1.39563e-88	Saci_1240
SACI_RS05920	2996.35	-1.31	1.91095e-38	9.59847e-38	Saci_1241
SACI_RS05925	4457.03	0.89	1.46007e-07	2.93434e-07	Saci_1242
SACI_RS05930	849.465	-0.98	2.51397e-32	1.06216e-31	Saci_1243
SACI_RS05935	385.301	-1.85	6.13456e-75	6.85938e-74	Saci_1244
mvaD	831.874	-1.25	5.36292e-28	2.00738e-27	Saci_1245
SACI_RS05945	1748.61	-1.47	1.02631e-88	1.50769e-87	Saci_1246
SACI_RS05950	1027.37	-1.3	6.89996e-27	2.4975e-26	Saci_1247
SACI_RS05955	10718	2.44	3.01514e-68	2.97364e-67	Saci_1248
SACI_RS05960	6327.42	-0.59	4.39547e-23	1.4477e-22	Saci_1249
SACI_RS05965	4146.4	-0.77	1.1241e-10	2.57619e-10	Saci_1250
SACI_RS05970	132.32	0.23	0.0780391	0.104062	Saci_1251
SACI_RS05975	1704.11	1.32	2.14983e-43	1.20383e-42	Saci_1252
SACI_RS05980	2004.64	-1.1	1.98589e-43	1.1156e-42	Saci_1253
SACI_RS05985	431.145	1.18	6.24719e-12	1.51582e-11	Saci_1254
SACI_RS05990	6654.14	2.56	7.81336e-51	5.22528e-50	Saci_1255
SACI_RS05995	2776.28	-0.01	0.895449	0.913931	Saci_1256
SACI_RS06000	406.508	-1.14	4.59092e-23	1.51066e-22	Saci_1257
SACI_RS06005	1.85036	0.26	0.80533	0.843027	Saci_1258
SACI_RS06010	1921.22	0.17	0.467604	0.529941	SACI_RS06010
SACI_RS06015	8649.93	-1.78	4.75939e-31	1.96591e-30	Saci_1259
SACI_RS06020	690.906	-0.4	3.87909e-06	7.24827e-06	Saci_1260
thrS	5028.41	-1.62	3.57944e-43	1.998e-42	Saci_1261
SACI_RS06030	589.852	0.37	3.72283e-05	6.56167e-05	Saci_1262
SACI_RS06035	726.321	0.71	2.73847e-12	6.74247e-12	Saci_1264
SACI_RS06040	9920.57	-0.5	0.000288132	0.000480814	Saci_1265
sucD	11470.9	-0.26	0.0238314	0.0338205	Saci_1266
SACI_RS06050	1517.52	-0.01	0.909953	0.925505	Saci_1267
SACI_RS06055	50.3879	2.14	7.79505e-17	2.18249e-16	Saci_1268
SACI_RS06060	1111.23	0.93	5.43435e-19	1.59799e-18	Saci_1269
SACI_RS06065	72.5126	-2.53	1.86907e-35	8.58943e-35	Saci_1270
SACI_RS06070	79468.3	-1.59	2.68283e-28	1.01722e-27	Saci_1271
SACI_RS06075	261190	-0.82	1.23224e-20	3.79841e-20	Saci_1272
SACI_RS06080	295.985	0.1	0.694573	0.744852	Saci_1273
SACI_RS06085	17154.2	-2.64	1.03877e-38	5.24009e-38	Saci_1274
SACI_RS11640	752.31	-0.33	0.000430309	0.000707974	SACI_RS11640
SACI_RS06090	10178	-0.15	0.0550125	0.0751844	Saci_1275
SACI_RS06095	6900.43	-0.21	0.0848664	0.112355	Saci_1276
SACI_RS06100	8032.14	-0.11	0.335175	0.397299	Saci_1277
SACI_RS06105	172.485	-0.77	0.000523639	0.000853922	Saci_1278
priS	700.902	-0.99	6.06539e-11	1.40658e-10	Saci_1279
SACI_RS06115	2662.94	-0.09	0.225322	0.278167	Saci_1280
SACI_RS06120	1381.55	-1	1.33795e-55	1.0059e-54	Saci_1281
SACI_RS06125	3624.82	0.52	7.42587e-08	1.50881e-07	Saci_1282
SACI_RS06130	413.505	0.43	1.73319e-05	3.13026e-05	Saci_1283
rnz	489.348	-0.31	0.0756353	0.101125	Saci_1284
SACI_RS06140	537.475	0.92	3.09904e-11	7.29761e-11	Saci_1285
SACI_RS06145	519.545	1.5	1.07534e-05	1.9654e-05	Saci_1286
thpR	1470.33	0.21	0.00279907	0.00431221	Saci_1287
SACI_RS06155	2172.23	0.08	0.269711	0.326199	Saci_1288
SACI_RS06160	516.26	0.88	1.13352e-09	2.48582e-09	Saci_1289
SACI_RS06165	1452.86	-3.93	1.55181e-99	2.91359e-98	Saci_1290
SACI_RS06170	5.85732	1.04	0.0759153	0.101461	Saci_1291
SACI_RS12235	8.53445	-0.47	0.339259	0.401326	SACI_RS12235
SACI_RS06180	4404.76	1.96	3.99099e-25	1.3915e-24	Saci_1293
SACI_RS06185	6065.17	2.27	1.26136e-42	6.94144e-42	Saci_1294
SACI_RS06190	978.033	-1.12	1.03948e-10	2.3885e-10	Saci_1295
SACI_RS06195	1458.4	-1.08	8.29938e-41	4.34264e-40	Saci_1296
SACI_RS06200	907.415	-2.54	8.31952e-91	1.29247e-89	SACI_RS06200
SACI_RS06205	1772.58	3.3	1.2679e-39	6.48922e-39	Saci_1298
SACI_RS06210	390717	-2.3			Saci_1299
SACI_RS06215	213911	-2.77			Saci_1300
rpiA	3656.58	-0.17	0.0428961	0.059435	Saci_1301
SACI_RS06225	7706.52	-1.53	7.04485e-23	2.30302e-22	Saci_1302
SACI_RS06230	5.31579	1.07	0.128559	0.165035	Saci_1303
SACI_RS06240	877.889	0.85	1.18854e-06	2.27145e-06	Saci_1305
pyrH	3305.19	0.69	3.82543e-10	8.57669e-10	Saci_1306
SACI_RS06250	14098.3	0.31	0.0936281	0.123211	Saci_1307
SACI_RS06255	1461.26	-0.04	0.671571	0.723278	Saci_1308
SACI_RS06260	1937.99	-0.69	6.9911e-15	1.85531e-14	Saci_1309
SACI_RS06265	12720.9	0.58	3.22548e-10	7.24547e-10	Saci_1310
SACI_RS06270	15483.7	1.03	2.432e-29	9.54052e-29	Saci_1311
SACI_RS06275	42762.4	2.12	1.35441e-63	1.19022e-62	Saci_1314
SACI_RS06280	19377	0.64	1.2658e-11	3.02329e-11	Saci_1315
SACI_RS06285	14320.5	2.23	2.94067e-67	2.80563e-66	Saci_1316
SACI_RS06290	46177.6	2.97	1.82185e-86	2.58969e-85	Saci_1317
SACI_RS06295	477.265	-0.1	0.402705	0.466633	Saci_1319
SACI_RS06300	23465.5	-0.11	0.445691	0.508555	Saci_1320
SACI_RS06305	4000.12	0.86	1.70815e-12	4.24137e-12	Saci_1321
rgy	18754.1	-4.64	1.43688e-127	4.75933e-126	Saci_0839
albA	97026.7	-0.24	0.0152592	0.022102	Saci_1322
SACI_RS06320	6411.48	0.55	3.15888e-07	6.2064e-07	Saci_1323
SACI_RS06325	110.905	0.65	0.0042056	0.00641995	Saci_1324
SACI_RS06330	336.773	-0.24	0.0445289	0.061479	Saci_1325
SACI_RS06335	2990.69	-0.27	0.0143291	0.0208321	Saci_1326
SACI_RS06340	145.427	0.67	5.62342e-05	9.79842e-05	Saci_1327
SACI_RS06345	379.945	-0.35	0.00966252	0.0142423	Saci_1328
gatC	1874.47	0.44	1.52744e-07	3.06798e-07	Saci_1329
gatA	11064.9	-0.13	0.197746	0.247517	Saci_1330
twy1	18696.1	-0.21	0.0508056	0.0697336	Saci_1331
SACI_RS06365	5740.11	-0.34	0.000549044	0.000894106	Saci_1332
SACI_RS06370	1938.36	0.46	2.01275e-05	3.61656e-05	Saci_1333
dph5	622.026	-0.69	2.59954e-08	5.3956e-08	Saci_1334
SACI_RS06380	1437	0.32	0.000265101	0.00044407	Saci_1335
SACI_RS06385	6204.23	-1.76	3.20266e-33	1.38139e-32	Saci_1336
SACI_RS06390	4277.7	0.16	0.0459116	0.0632884	Saci_1337
SACI_RS06395	2467.31	-0.85	7.01972e-25	2.41867e-24	Saci_1338
SACI_RS06400	30706.8	-0.32	0.00121727	0.00193562	Saci_1339
SACI_RS06405	1393.77	-4.53	2.638e-89	3.8916e-88	Saci_1340
SACI_RS06410	5438.32	-4.39	4.34065e-157	2.72143e-155	Saci_1341
SACI_RS06415	14664.9	0.76	3.85496e-05	6.78434e-05	Saci_1342
SACI_RS06420	812.386	-0.14	0.0991551	0.129949	Saci_1343
SACI_RS06425	6913.22	-0.63	9.68819e-16	2.62869e-15	Saci_1344
SACI_RS06430	847.575	-1.49	4.22793e-49	2.69896e-48	Saci_1345
SACI_RS06435	8490.52	-0.66	1.55935e-12	3.8774e-12	Saci_1346
SACI_RS06440	15450	-0.51	2.07481e-06	3.91648e-06	Saci_1347
SACI_RS06445	26251.3	1.33	2.76319e-45	1.64155e-44	Saci_1348
gatD	5424.12	0.06	0.450148	0.512806	Saci_1349
gatE	11722.3	-0.37	4.1574e-05	7.30563e-05	Saci_1350
SACI_RS06460	916.687	-0.81	1.63323e-22	5.28019e-22	Saci_1351
SACI_RS06465	6114.77	-0.1	0.221314	0.273893	Saci_1352
SACI_RS06470	90050.3	-0.56	3.67986e-05	6.49246e-05	Saci_1353
SACI_RS06475	1001.44	-1.04	1.74256e-20	5.34334e-20	Saci_1354
SACI_RS06480	23635.5	0.48	1.04581e-05	1.91241e-05	Saci_1355
SACI_RS06485	29479.9	0.55	7.2494e-14	1.85515e-13	Saci_1356
SACI_RS06490	9479.96	0.47	4.12567e-10	9.21453e-10	Saci_1357
SACI_RS06495	14793.4	-1.47	1.00017e-41	5.36941e-41	Saci_1358
hmgA	14112.7	-4.38	2.50018e-109	6.01242e-108	Saci_1359
SACI_RS06505	5341.85	-4.91	2.33403e-35	1.06703e-34	Saci_1360
SACI_RS06510	22297.3	-4.52	4.57601e-22	1.45925e-21	Saci_1361
SACI_RS06515	33310.4	-4.16	5.33725e-15	1.41855e-14	Saci_1362
speD	15248.8	-1.21	1.53909e-51	1.04927e-50	Saci_1363
SACI_RS06525	571.375	-2.29	1.24688e-34	5.64151e-34	Saci_1364
SACI_RS06530	16.5449	0.92	0.0172916	0.0248814	Saci_1365
SACI_RS06535	4714.3	-0.17	0.267136	0.323642	Saci_1366
SACI_RS06540	828.08	-0.63	3.76023e-06	7.0299e-06	Saci_1367
SACI_RS06545	17780.1	-0.7	1.54905e-07	3.10962e-07	Saci_1368
SACI_RS06550	15733.8	-1.11	3.78972e-14	9.77641e-14	Saci_1369
SACI_RS06555	2790.08	1.2	1.71611e-67	1.65529e-66	Saci_1370
SACI_RS06560	3291.79	0.98	5.88104e-32	2.4699e-31	Saci_1371
SACI_RS06565	23897	-3.9	1.85248e-155	1.08401e-153	Saci_1372
SACI_RS06570	19092.7	-4.13	1.14687e-135	4.52434e-134	Saci_1373
cdvA	22265.7	-4.35	2.45014e-182	2.20575e-180	Saci_1374
SACI_RS06580	1413.69	-5.72	4.64131e-113	1.21609e-111	Saci_1376
eno	8390.51	-0.09	0.3083	0.369435	Saci_1377
SACI_RS06590	53.7945	0.41	0.0683623	0.0921028	Saci_1378
SACI_RS06595	3056.46	-0.28	0.00674099	0.0100799	Saci_1379
SACI_RS06600	1503	-0.82	6.73522e-17	1.88726e-16	Saci_1380
gcvPB	3006.88	-1.13	3.87939e-27	1.41292e-26	Saci_1381
gcvPA	3119.37	-1.09	4.56906e-29	1.77652e-28	Saci_1382
gcvT	6481.15	0.4	3.5721e-06	6.68531e-06	Saci_1383
gcvH	3849.75	0.15	0.0794644	0.105832	Saci_1384
SACI_RS06625	5121.67	-0.34	2.00055e-05	3.59648e-05	Saci_1385
SACI_RS06630	2616.63	-0.46	6.39552e-05	0.000110997	Saci_1386
SACI_RS06635	12980.4	1.47	5.86811e-46	3.54612e-45	Saci_1387
sufC	59668	1.61	3.52029e-46	2.14952e-45	Saci_1388
sufB	65467.6	1.28	2.17147e-40	1.12615e-39	Saci_1389
SACI_RS06650	8170.35	-0.69	7.59469e-11	1.75427e-10	Saci_1390
SACI_RS06655	1038.16	1.79	1.27379e-19	3.82246e-19	Saci_1391
SACI_RS06660	11.3598	0.84	0.109062	0.141769	Saci_1392
SACI_RS06665	8414.07	-0.96	1.58512e-17	4.52101e-17	Saci_1393
SACI_RS06670	14.6217	0.58	0.141919	0.181126	Saci_1395
SACI_RS06675	5599.27	-0.64	5.82817e-08	1.19108e-07	Saci_1396
SACI_RS06680	383.193	-4.83	5.88392e-92	9.39019e-91	Saci_1397
SACI_RS06685	7778.19	-4.36	1.11518e-262	5.07481e-260	Saci_1398
SACI_RS06690	17494.1	0.88	3.781e-14	9.7611e-14	Saci_1399
SACI_RS06695	1879.11	-1.85	4.47371e-92	7.20513e-91	Saci_1400
SACI_RS06700	1.99302e+06	4.67	6.60446e-258	2.31883e-255	Saci_1401
SACI_RS06705	446.98	0.39	0.00729786	0.0108848	Saci_1402
SACI_RS06710	7047.47	0.33	0.000926078	0.00148195	Saci_1403
SACI_RS06715	8162.68	0.43	8.33822e-09	1.76358e-08	Saci_1404
SACI_RS06720	1191.62	-0.21	0.10222	0.133567	Saci_1405
SACI_RS06725	1328.07	0.22	0.000295618	0.000492369	Saci_1406
SACI_RS06730	1211.54	0.29	0.00967976	0.0142617	Saci_1407
argF	3421.73	0.41	9.95781e-06	1.82188e-05	Saci_1408
SACI_RS06740	2403.13	-0.2	0.0817059	0.108457	Saci_1409
SACI_RS06745	1184.54	-1.1	3.28287e-23	1.09046e-22	Saci_1410
asd	18032.9	-0.87	3.65048e-28	1.3752e-27	Saci_1411
SACI_RS06755	8048.41	-0.83	9.90142e-20	2.98402e-19	Saci_1412
thrC	4510.95	-2.18	4.21521e-101	8.26793e-100	Saci_1413
SACI_RS06765	1387.34	-0.41	0.00101961	0.00162498	Saci_1414
SACI_RS06770	682.347	1.12	1.67502e-17	4.77352e-17	Saci_1415
SACI_RS06775	37070.9	-6.26	2.85793e-210	4.01368e-208	Saci_1416
ppsA	26219.4	-0.44	3.87864e-07	7.57813e-07	Saci_1417
SACI_RS06785	645.43	-0.28	0.0133541	0.0194549	Saci_1418
SACI_RS06790	5390.58	-0.74	5.89148e-23	1.93318e-22	Saci_1419
SACI_RS06795	2889.44	0.9	1.38747e-14	3.63539e-14	Saci_1420
SACI_RS06800	12169.3	-2.1	5.23088e-183	4.83306e-181	Saci_1421
trpA	3555.83	-4	7.98304e-201	9.34282e-199	Saci_1422
trpD	4264.65	-4.82	1.15632e-262	5.07481e-260	Saci_1423
SACI_RS06815	1750.27	-4.7	4.47754e-299	3.93016e-296	Saci_1424
SACI_RS06820	2727.98	-3.48	3.03015e-198	3.32464e-196	Saci_1425
SACI_RS06825	1065.89	-1.98	2.10795e-39	1.07573e-38	Saci_1426
trpC	3186.7	-0.13	0.168706	0.213605	Saci_1427
SACI_RS06835	7582	0.07	0.399279	0.463428	Saci_1428
SACI_RS06840	10788.5	-0.24	0.016246	0.0234731	Saci_1430
SACI_RS06845	1064.3	-0.77	3.00356e-12	7.37963e-12	Saci_1431
SACI_RS06850	316.892	-1.1	4.13739e-18	1.19362e-17	Saci_1432
SACI_RS06855	238.197	-1.76	1.60628e-37	7.83283e-37	Saci_1433
SACI_RS11925	342.547	0.46	0.000196065	0.000330477	Saci_1434
SACI_RS06865	1970.22	0.16	0.308301	0.369435	Saci_1435
SACI_RS12245	456.957	-2.38	2.76312e-86	3.91182e-85	SACI_RS12245
SACI_RS12250	306.366	-1.99	1.3217e-55	9.9581e-55	SACI_RS12250
SACI_RS06870	2350.26	-1.77	1.76495e-90	2.68258e-89	Saci_1436
glgX	3458.99	-2.2	1.29879e-72	1.39451e-71	Saci_1439
treZ	3907.89	-0.89	4.81625e-19	1.421e-18	Saci_1440
SACI_RS06885	131.819	-0.65	5.8384e-06	1.08001e-05	Saci_1441
SACI_RS06890	7.19124	0.03	0.949225	0.959059	Saci_1442
SACI_RS06895	7441.75	0.56	7.71725e-09	1.63421e-08	Saci_1443
SACI_RS06900	50.5573	1.51	1.39204e-10	3.17573e-10	SACI_RS06900
SACI_RS11930	4.08523	1.33	0.0588116	0.079972	SACI_RS11930
SACI_RS06905	87.8531	1.67	2.60465e-17	7.38684e-17	Saci_1445
SACI_RS12065	26.0043	1.41	2.10916e-06	3.97278e-06	Saci_1446
SACI_RS06910	3597.29	0.54	1.05504e-12	2.63086e-12	Saci_1447
SACI_RS06915	2595.48	1.81	4.4173e-37	2.12454e-36	Saci_1448
SACI_RS06920	14226.1	0.2	0.050027	0.0686918	Saci_1449
SACI_RS11660	23.3614	2.82	9.39708e-18	2.68674e-17	Saci_1450
SACI_RS06925	181.828	0.62	1.24946e-06	2.38546e-06	Saci_1451
SACI_RS06930	1157.91	0.78	5.61084e-08	1.148e-07	Saci_1452
SACI_RS06935	12.8848	0.56	0.170392	0.215584	Saci_1453
SACI_RS06940	447.786	0.48	2.34241e-05	4.18747e-05	Saci_1454
alaS	13378.5	0.03	0.716067	0.762777	Saci_1455
rpl12p	60955.4	0.89	1.69855e-35	7.85721e-35	Saci_1456
SACI_RS06955	56166.2	0.05	0.614023	0.670555	Saci_1457
SACI_RS06960	53144.9	0.27	0.00539969	0.00817522	Saci_1458
SACI_RS06965	33290.8	0.64	3.08069e-11	7.25927e-11	Saci_1459
SACI_RS06970	5852.68	-0.52	9.31405e-05	0.000160224	Saci_1460
SACI_RS06975	832.839	-0.12	0.313522	0.374924	Saci_1461
ftsY	7915.31	-0.71	5.64014e-13	1.41346e-12	Saci_1462
pfdA	12224.1	0.15	0.0998464	0.130757	Saci_1463
SACI_RS06990	4735.33	0.49	3.83824e-07	7.50338e-07	Saci_1464
SACI_RS06995	6677.59	0.96	1.88117e-12	4.66111e-12	Saci_1465
SACI_RS07000	14876	0.08	0.654718	0.708605	Saci_1466
SACI_RS07005	1322.63	0.15	0.359189	0.422341	Saci_1467
SACI_RS07010	20282.3	0.52	2.44082e-07	4.83891e-07	Saci_1468
SACI_RS07015	15784.8	-0.29	0.0450428	0.062164	Saci_1469
SACI_RS07020	6803.68	-0.24	0.0157669	0.0228184	Saci_1470
SACI_RS07025	42073.8	1.05	5.29708e-33	2.27082e-32	Saci_1471
SACI_RS07030	1159.25	-2.17	2.67495e-50	1.75219e-49	Saci_1472
SACI_RS07035	609.099	-0.59	1.66235e-07	3.32375e-07	Saci_1473
SACI_RS07040	507.82	-0.64	1.1925e-07	2.40625e-07	Saci_1474
SACI_RS07045	5904.75	-0.99	3.04702e-25	1.06661e-24	Saci_1475
SACI_RS12070	11.2443	-0.01	0.983473	0.986875	Saci_1476
SACI_RS07050	2161.71	0.83	1.42276e-06	2.70455e-06	Saci_1477
SACI_RS12075	622.271	0.82	5.08347e-17	1.43013e-16	Saci_1478
moaA	2475.62	-1.59	1.89376e-49	1.22224e-48	Saci_1479
SACI_RS07060	5689.88	-0.82	2.39741e-23	8.00123e-23	Saci_1480
folE	6949.19	-0.9	9.70431e-11	2.23422e-10	Saci_1481
SACI_RS07070	2263.91	0.49	2.8087e-08	5.81447e-08	Saci_1482
glnA	7988.82	-1.14	1.96534e-10	4.44034e-10	Saci_1483
SACI_RS07080	3528.94	1.15	1.98375e-23	6.63329e-23	Saci_1484
SACI_RS07085	6772.48	0.78	1.27962e-18	3.72534e-18	Saci_1485
SACI_RS07090	384.1	-1.15	1.21236e-28	4.6622e-28	Saci_1486
SACI_RS07095	347.273	-1.46	9.97491e-46	5.97644e-45	Saci_1487
SACI_RS07100	2258.84	-1.86	1.73533e-55	1.29357e-54	Saci_1488
SACI_RS07105	8632.89	-0.95	7.12502e-31	2.92242e-30	Saci_1489
SACI_RS07110	2283.5	-3.46	8.27726e-103	1.6995e-101	Saci_1490
SACI_RS07115	720.025	-0.54	3.28428e-08	6.787e-08	Saci_1491
SACI_RS07120	356.016	-1.45	2.11696e-35	9.71586e-35	Saci_1492
SACI_RS07125	4016.21	-1.49	1.92779e-14	5.01739e-14	Saci_1493
SACI_RS07130	3442.97	-1.14	6.9812e-11	1.61363e-10	Saci_1494
SACI_RS07135	832.819	-2.61	9.40776e-52	6.4513e-51	Saci_1495
SACI_RS07140	8169.63	-0.27	0.156597	0.198991	Saci_1496
SACI_RS11670	759.338	-1.85	2.87119e-25	1.00707e-24	SACI_RS11670
SACI_RS07145	599.973	-0.2	0.0144568	0.0209917	Saci_1497
SACI_RS07150	212.822	-0.72	2.07822e-06	3.9208e-06	Saci_1498
SACI_RS07155	2226.06	-1.36	1.91086e-28	7.29242e-28	Saci_1499
SACI_RS07160	3626.23	-2.23	1.52713e-84	2.06221e-83	Saci_1500
SACI_RS11675	1604.14	1.69	9.13525e-43	5.051e-42	Saci_1501
SACI_RS07165	12440.8	1.81	1.44105e-79	1.75678e-78	Saci_1502
SACI_RS07170	4040.11	0.73	1.36569e-15	3.68842e-15	Saci_1503
SACI_RS07175	9489.26	-2.88	8.60542e-107	1.94927e-105	Saci_1504
SACI_RS07180	2049.43	0.35	0.0402651	0.0560107	Saci_1505
SACI_RS07185	1946.94	-0.35	0.00401999	0.00614729	Saci_1506
SACI_RS07190	44510.5	-0.11	0.0350656	0.0490695	Saci_1507
SACI_RS07195	1667.25	-0.14	0.107104	0.13943	Saci_1508
SACI_RS07200	1343.25	-2.24	1.35245e-90	2.07356e-89	Saci_1509
pheT	6636.06	-1.97	1.56244e-47	9.74373e-47	Saci_1510
SACI_RS07210	13478	-0.67	2.09133e-20	6.40162e-20	Saci_1511
SACI_RS07215	17122.4	0.39	2.79367e-07	5.51044e-07	Saci_1512
map	6526.78	0.88	3.47693e-39	1.7692e-38	Saci_1513
SACI_RS07225	50323.8	-1.09	1.0788e-37	5.29743e-37	Saci_1514
SACI_RS07230	5733.98	-1.44	1.96312e-42	1.07527e-41	Saci_1515
rrf	1610.48	-0.46	0.283531	0.341282	Saci_1516
SACI_RS07240	2888.43	-1.63	1.24671e-66	1.16726e-65	Saci_1517
SACI_RS07245	1696.34	-2.38	8.73665e-97	1.55708e-95	Saci_1518
SACI_RS07250	11542.3	-0.44	0.000247829	0.000415732	Saci_1519
rpl7ae	37138.5	0.88	1.21293e-20	3.74218e-20	Saci_1520
SACI_RS07260	25610.3	0.43	0.000629349	0.00102015	Saci_1521
SACI_RS07265	27.1582	1.22	5.39963e-05	9.41783e-05	Saci_1522
SACI_RS07270	2849.21	0.36	0.00014544	0.000247642	Saci_1523
SACI_RS07275	971.137	0.79	3.20255e-14	8.28604e-14	Saci_1524
SACI_RS07280	778.472	1.23	1.20774e-24	4.141e-24	Saci_1525
SACI_RS07285	459.02	2.91	1.16806e-60	9.64957e-60	Saci_1526
SACI_RS11860	357.854	0.51	5.17313e-05	9.03816e-05	Saci_1527
SACI_RS07290	551.889	1.12	3.14861e-07	6.18968e-07	Saci_1528
SACI_RS07295	1153.21	2.78	1.14296e-54	8.36031e-54	Saci_1529
SACI_RS07300	5.5288	1.65	0.00775375	0.0115353	SACI_RS07300
SACI_RS12255	1440.91	1.63	3.07155e-29	1.2036e-28	SACI_RS12255
SACI_RS12260	1193.29	2.36	4.35213e-46	2.64366e-45	Saci_1532
SACI_RS07310	3611.31	-0.44	0.000263934	0.000442537	Saci_1534
SACI_RS07315	1773.37	-3.4	5.40547e-72	5.73372e-71	Saci_1535
SACI_RS07320	5064.27	-1.77	8.80142e-40	4.53105e-39	Saci_1536
SACI_RS07325	15854.2	-0.04	0.660164	0.713619	Saci_1537
SACI_RS07330	7822.36	-0.48	7.58962e-10	1.67698e-09	Saci_1538
SACI_RS07335	13650	-0.02	0.815443	0.850824	Saci_1539
SACI_RS07340	1093.45	-1.9	1.55752e-33	6.77627e-33	Saci_1540
SACI_RS07345	407.543	0.07	0.591771	0.650176	Saci_1541
priL	722	0.05	0.687116	0.738434	Saci_1542
metG	17411.6	0.16	0.0304631	0.0428338	Saci_1544
SACI_RS07360	25920.4	-0.86	1.2469e-08	2.62304e-08	Saci_1545
SACI_RS07365	1961.42	0.42	7.30209e-05	0.000126543	Saci_1546
SACI_RS07370	11334.4	0.15	0.132628	0.169885	Saci_1547
SACI_RS07375	66636.5	0.32	0.000519922	0.00084944	Saci_1548
SACI_RS07380	52087.9	-0.2	0.031012	0.0435533	Saci_1549
SACI_RS07385	9088.31	-0.57	8.28765e-09	1.75395e-08	Saci_1550
SACI_RS07390	1075.77	-0.64	2.18563e-05	3.91919e-05	Saci_1551
SACI_RS07395	27489.1	0.46	7.56614e-07	1.4564e-06	Saci_1552
proS	12131.9	0.27	0.00613223	0.00921672	Saci_1553
SACI_RS07405	6717.13	-0.74	2.26761e-17	6.44139e-17	Saci_1554
pdxS	23118.8	0	0.994044	0.994894	Saci_1555
pdxT	14312.9	-0.15	0.230217	0.28371	Saci_1556
SACI_RS07420	16051.4	0.79	1.4365e-31	5.98288e-31	Saci_1557
SACI_RS07425	1446.95	0.85	7.88165e-19	2.30412e-18	Saci_1558
ilvC	10150.8	-1.1	1.4286e-27	5.2798e-27	Saci_1559
SACI_RS07435	2255.11	-1.74	4.29722e-28	1.61192e-27	Saci_1560
SACI_RS07440	9593.77	-1.76	1.70156e-34	7.6396e-34	Saci_1561
SACI_RS07445	337.917	-1.93	9.8319e-44	5.5409e-43	Saci_1562
SACI_RS07450	746.104	0.03	0.738721	0.784054	Saci_1563
SACI_RS07455	8497.59	1.03	6.16421e-42	3.32962e-41	Saci_1564
SACI_RS07460	499.434	-0.58	5.52143e-07	1.07222e-06	Saci_1565
SACI_RS07465	333.385	2.02	4.99037e-29	1.93391e-28	Saci_1566
SACI_RS07470	5292.02	0.25	0.0152017	0.0220368	Saci_1567
SACI_RS07480	749.449	-0.41	0.00365809	0.00561836	Saci_1569
SACI_RS07485	1317.98	-1.6	1.04966e-31	4.39781e-31	Saci_1570
SACI_RS07490	2830.78	-1.06	3.46094e-27	1.26445e-26	Saci_1571
SACI_RS07500	897.207	-0.09	0.28609	0.34423	Saci_1573
hisC	2477.88	-1.85	4.945e-78	5.80665e-77	Saci_1574
hisG	1848.83	-1.13	3.05686e-44	1.74799e-43	Saci_1575
hisA	1088.45	-1.57	5.87778e-42	3.1798e-41	Saci_1576
hisBd	995.44	-0.44	2.39456e-07	4.75257e-07	Saci_1577
hisF	907.356	-1.5	4.22332e-18	1.21741e-17	Saci_1578
hisD	1494.29	-1.87	3.48742e-91	5.49072e-90	Saci_1579
hisE	191.282	-2.42	1.38071e-64	1.23665e-63	Saci_1580
hisH	491.25	-2.97	2.77669e-109	6.63194e-108	Saci_1581
hisI	239.253	-3.3	1.79335e-125	5.77657e-124	Saci_1582
SACI_RS07550	12759.4	0.68	1.19418e-11	2.85805e-11	Saci_1583
serS	22926.2	1.24	8.8049e-55	6.45387e-54	Saci_1584
SACI_RS07560	92442.4	0.44	2.38544e-05	4.26222e-05	Saci_1585
SACI_RS07565	14430.5	1.79	1.12785e-90	1.74445e-89	Saci_1586
SACI_RS07570	17486.6	0.77	6.59543e-12	1.59921e-11	Saci_1587
SACI_RS07575	2416.58	0.26	0.0715994	0.0961322	Saci_1588
SACI_RS07580	2187.83	-0.55	3.03049e-07	5.96415e-07	Saci_1589
SACI_RS07585	2913.14	-0.57	7.11087e-07	1.37328e-06	Saci_1590
SACI_RS07590	2260.44	-0.23	0.0851444	0.112681	Saci_1591
SACI_RS07595	565.581	-1.52	5.43173e-35	2.46712e-34	Saci_1592
SACI_RS07600	1483.69	-1.29	2.47292e-44	1.42102e-43	Saci_1593
SACI_RS07605	1041.29	-1.31	5.77069e-37	2.76034e-36	Saci_1594
pyrI	1700.21	-1.02	3.81569e-23	1.26386e-22	Saci_1595
pyrB	3136.77	-0.34	4.02948e-06	7.50928e-06	Saci_1596
pyrE	59.9912	-1.58	9.80463e-14	2.49812e-13	Saci_1597
SACI_RS07625	74.9008	-0.96	1.09662e-06	2.1028e-06	Saci_1598
SACI_RS07630	443.751	0.38	0.00186719	0.00292273	Saci_1599
SACI_RS07635	7233.86	1.2	1.56716e-34	7.04522e-34	Saci_1600
SACI_RS07640	1129.67	-1.19	2.37981e-33	1.03154e-32	Saci_1601
SACI_RS07645	169.77	-0.88	1.75718e-07	3.50737e-07	Saci_1602
SACI_RS07650	1755.2	-1.09	1.78216e-25	6.29495e-25	Saci_1603
SACI_RS07655	1248.07	0.14	0.248568	0.304085	Saci_1604
SACI_RS07660	1583.02	-1.24	4.69425e-44	2.66691e-43	Saci_1605
SACI_RS07670	472.436	-2.59	6.63133e-14	1.69946e-13	Saci_1607
purS	99.3329	-2.48	1.17574e-14	3.09678e-14	Saci_1608
purQ	212.794	-3.37	6.24941e-30	2.49905e-29	SACI_RS07680
purL	1344.69	-3	2.88388e-36	1.3591e-35	Saci_1610
purF	1121.21	-2.8	5.02011e-59	4.04257e-58	Saci_1611
SACI_RS07695	2330.21	-1.96	1.73028e-55	1.29256e-54	Saci_1612
purD	3394.41	-1.86	6.79045e-37	3.24371e-36	Saci_1613
purM	1893.4	-1.9	2.15461e-24	7.35165e-24	Saci_1614
SACI_RS07710	58648.7	0.23	0.0195559	0.0279336	Saci_1615
SACI_RS07715	1288.48	-2.75	9.60696e-34	4.2005e-33	Saci_1616
SACI_RS07720	3955.05	-3.25	8.95725e-65	8.08455e-64	Saci_1617
argH	3721.9	-3.44	2.59629e-85	3.61729e-84	Saci_1618
carA	10562.6	-1.11	7.21269e-14	1.8471e-13	Saci_1619
carB	24136.2	-1.91	3.08999e-34	1.37503e-33	Saci_1620
SACI_RS07745	2555.36	0.18	0.0558895	0.0762347	Saci_1622
SACI_RS07750	849.981	-1.11	2.10778e-25	7.42268e-25	Saci_1623
SACI_RS07755	3785.9	-0.02	0.771035	0.813432	Saci_1624
SACI_RS07760	372.091	-1.71	2.41634e-47	1.49626e-46	Saci_1625
SACI_RS07765	283.243	-1.84	4.50015e-46	2.72884e-45	Saci_1626
SACI_RS07770	1487.62	-0.64	1.29491e-08	2.72079e-08	Saci_1627
SACI_RS07775	8841.6	1.35	2.95516e-73	3.21225e-72	Saci_1629
SACI_RS11685	403.631	1.14	1.3001e-10	2.96791e-10	Saci_1630
SACI_RS07780	298.318	0.57	5.44934e-08	1.11561e-07	Saci_1631
amrS	5511.57	1.34	6.77346e-30	2.70246e-29	Saci_1632
SACI_RS07790	4743.61	-0.2	0.0181385	0.0260681	Saci_1633
SACI_RS07795	1651.14	1	6.43435e-08	1.31114e-07	SACI_RS07795
cyoE	9524.8	1.23	1.00524e-15	2.72331e-15	Saci_1635
SACI_RS07805	1286.32	-0.82	2.96816e-13	7.49727e-13	Saci_1636
SACI_RS07810	633.689	-1.37	1.00853e-19	3.03682e-19	Saci_1637
SACI_RS07815	6265.09	0.84	1.97876e-28	7.53517e-28	Saci_1638
SACI_RS07820	3756.27	0.37	0.00028126	0.000470239	Saci_1639
SACI_RS07825	16611.9	0.46	5.32253e-05	9.28797e-05	Saci_1640
SACI_RS07830	2191.08	0.3	0.00152736	0.00241231	Saci_1641
SACI_RS07835	3535.21	0.44	3.90246e-11	9.15266e-11	Saci_1642
SACI_RS07840	18639.1	1.77	5.27564e-51	3.54164e-50	Saci_1644
SACI_RS07845	16600.1	1.76	2.34824e-78	2.79481e-77	Saci_1645
SACI_RS07850	38535	3.2	1.38466e-52	9.68436e-52	Saci_1646
SACI_RS07855	5094	0.72	1.26269e-11	3.01791e-11	Saci_1647
pyk	7972.14	-0.16	0.110778	0.143733	Saci_1648
SACI_RS07865	1801.17	-0.51	2.41528e-08	5.01778e-08	Saci_1649
SACI_RS07870	33.3471	-1.4	1.72893e-06	3.27592e-06	Saci_1650
SACI_RS07875	154.239	-0.72	1.15943e-08	2.44491e-08	Saci_1651
SACI_RS07880	550.059	1.25	2.6301e-28	9.99381e-28	Saci_1652
SACI_RS07885	2076.68	0.34	0.000189199	0.000319671	Saci_1653
SACI_RS07890	2480.24	-1.48	2.59316e-36	1.22374e-35	Saci_1654
SACI_RS07895	9736.04	1.67	1.74666e-65	1.60118e-64	Saci_1655
SACI_RS07900	2229.93	1.11	3.12307e-24	1.06251e-23	Saci_1656
SACI_RS07905	1420.46	0.15	0.089502	0.117958	Saci_1657
SACI_RS07910	8395.84	-1.55	9.80987e-41	5.12536e-40	Saci_1658
SACI_RS07915	767.409	-2.62	1.13354e-74	1.25944e-73	Saci_1659
SACI_RS07920	1313.85	-1.74	1.21258e-53	8.76001e-53	Saci_1660
SACI_RS07925	8275.11	-0.25	0.0171463	0.0246926	Saci_1661
SACI_RS07930	12718.6	0.73	1.07806e-10	2.47389e-10	Saci_1662
SACI_RS07935	1355.95	0.83	5.35346e-19	1.57552e-18	Saci_1663
SACI_RS07940	2126.19	-1.63	8.46811e-82	1.10117e-80	Saci_1664
SACI_RS07945	19676.7	0.89	1.37783e-14	3.61281e-14	Saci_1665
SACI_RS07950	2709.08	-0.05	0.533928	0.594929	Saci_1666
SACI_RS07955	4311.79	-0.24	0.00672904	0.0100663	Saci_1667
SACI_RS07960	22264.5	-3.14	2.04796e-121	6.09354e-120	Saci_1668
SACI_RS07965	4347.42	1.26	1.82372e-32	7.74254e-32	Saci_1669
SACI_RS07970	3383.47	1.02	1.61468e-23	5.4095e-23	Saci_1670
SACI_RS07975	71179.1	6.3	3.10752e-238	8.3927e-236	Saci_1671
SACI_RS07980	1625.85	-0.26	0.0119754	0.0174899	Saci_1672
SACI_RS07985	411.991	-1.77	1.07956e-47	6.75637e-47	Saci_1673
SACI_RS07990	5786.8	1.31	1.80063e-27	6.6338e-27	Saci_1674
SACI_RS07995	687.04	-0.86	2.14568e-14	5.5721e-14	Saci_1675
SACI_RS08000	2804.43	-0.58	9.41808e-12	2.26796e-11	Saci_1676
SACI_RS08005	445.182	-0.22	0.0309574	0.0435114	Saci_1677
SACI_RS08010	11776.1	0.54	1.22191e-10	2.79488e-10	Saci_1678
SACI_RS08015	7638.06	-1.51	2.77734e-42	1.50715e-41	Saci_1679
SACI_RS08020	49956.7	0.35	3.90429e-06	7.29147e-06	Saci_1680
SACI_RS12080	123979	-0.1	0.120498	0.15554	Saci_1681
SACI_RS08030	4118.29	-1.76	1.65613e-48	1.05338e-47	Saci_1682
SACI_RS08035	7369.98	-2.23	4.97067e-70	5.11789e-69	Saci_1683
SACI_RS08050	2007.47	0.69	1.48105e-18	4.30461e-18	Saci_1686
SACI_RS08055	331.987	0.74	4.20664e-12	1.0278e-11	Saci_1687
SACI_RS08060	1307.38	-2.17	1.01895e-56	7.82829e-56	Saci_1688
SACI_RS08065	559.68	-0.62	1.2386e-05	2.25439e-05	Saci_1689
SACI_RS08070	14559.7	1.08	1.0993e-25	3.89864e-25	Saci_1690
SACI_RS08075	2120.94	-0.7	8.78574e-19	2.56628e-18	Saci_1691
SACI_RS08080	844.756	-1.27	4.0273e-28	1.5139e-27	Saci_1692
SACI_RS08085	1370.81	0.82	9.9783e-09	2.10666e-08	Saci_1693
SACI_RS08090	12720.7	-0.93	1.04622e-27	3.87885e-27	Saci_1694
SACI_RS08095	544.831	1.15	7.86722e-12	1.90233e-11	SACI_RS08095
SACI_RS08100	385.131	1.48	1.0662e-22	3.46613e-22	SACI_RS08100
SACI_RS08105	3326.85	0.81	3.87518e-17	1.09547e-16	Saci_1697
SACI_RS08110	346.786	-1.69	1.35782e-32	5.77854e-32	Saci_1698
SACI_RS08115	2555.55	-0.26	0.0607733	0.0824479	Saci_1699
SACI_RS08120	100349	-2.38	4.74105e-148	2.44791e-146	Saci_1700
SACI_RS08125	3906.34	-3.41	2.62861e-16	7.22147e-16	Saci_1701
SACI_RS08130	5833.87	1.48	3.52506e-49	2.25437e-48	Saci_1702
SACI_RS08135	3123.76	-1.23	2.82704e-23	9.40829e-23	Saci_1703
SACI_RS08140	1860.51	-1.69	7.33028e-45	4.2823e-44	Saci_1704
SACI_RS08145	1526.45	-2.01	7.58263e-86	1.06918e-84	Saci_1705
rfbC	526.034	-2.22	2.09111e-58	1.64986e-57	Saci_1706
SACI_RS08155	94048.1	-0.71	2.83962e-16	7.78898e-16	Saci_1707
merA	1535.28	0.28	0.0188304	0.0269631	Saci_1708
SACI_RS11700	71.4843	1.81	1.32582e-19	3.96843e-19	Saci_1709
SACI_RS08165	1533.25	-0.64	1.06017e-06	2.03513e-06	Saci_1710
SACI_RS08170	2208.42	-0.44	1.65139e-05	2.98713e-05	Saci_1711
SACI_RS08175	3080.51	0.27	6.87535e-06	1.26649e-05	Saci_1712
SACI_RS08180	1184.42	-1.34	3.88771e-54	2.82603e-53	Saci_1713
SACI_RS08185	2877.07	-3.69	2.79224e-78	3.30086e-77	Saci_1714
ilvD	10068.3	-2.11	4.9225e-95	8.30909e-94	Saci_1715
SACI_RS08195	552.26	1.14	3.08727e-24	1.05135e-23	Saci_1716
SACI_RS08200	863.148	1.07	7.10457e-08	1.44604e-07	Saci_1717
SACI_RS08205	11982.7	5.88	2.72095e-58	2.14199e-57	SACI_RS08205
SACI_RS08210	50105.3	0.59	1.41237e-11	3.37106e-11	Saci_1718
SACI_RS08215	425.637	0.13	0.237344	0.291369	Saci_1720
SACI_RS08220	538.611	-0.11	0.378548	0.44347	Saci_1721
SACI_RS08225	1640.61	1.51	7.29883e-36	3.41227e-35	Saci_1722
SACI_RS08230	358.501	-1.29	2.28324e-38	1.14357e-37	Saci_1723
SACI_RS08235	1806.98	-0.6	2.23183e-15	5.99078e-15	Saci_1724
SACI_RS08240	1922.47	-3.82	1.0714e-115	2.84976e-114	Saci_1725
SACI_RS08245	4465.29	-0.28	0.000298709	0.000497046	Saci_1726
SACI_RS08250	2929.22	0.31	0.00154781	0.00244021	Saci_1727
SACI_RS08255	2652.65	-1.25	1.17902e-21	3.72596e-21	Saci_1728
SACI_RS08260	476.174	-1.53	1.76775e-29	6.97369e-29	Saci_1729
SACI_RS08265	505.189	0.4	0.00124595	0.00197896	Saci_1730
SACI_RS08270	7399.49	3.88	2.8848e-128	9.92992e-127	Saci_1731
SACI_RS08275	926.967	-5.25	1.42977e-82	1.88012e-81	Saci_1732
SACI_RS08280	655.458	-5.12	4.02485e-74	4.44379e-73	Saci_1733
SACI_RS08285	153.952	-2.73	1.11421e-24	3.82779e-24	Saci_1734
SACI_RS08290	40.6358	-4.14	4.80686e-28	1.80116e-27	Saci_1735
SACI_RS08295	70.3739	-2.12	1.88665e-16	5.21578e-16	Saci_1736
SACI_RS08300	32478.2	0.43	2.53252e-05	4.51125e-05	Saci_1737
SACI_RS08305	5648.38	-0.47	1.12262e-07	2.26914e-07	Saci_1738
SACI_RS08310	5436.85	-0.78	9.76263e-13	2.43615e-12	Saci_1739
SACI_RS08315	285.952	-0.79	2.11398e-16	5.83506e-16	Saci_1740
SACI_RS08320	211.54	-4.7	9.12515e-97	1.6181e-95	Saci_1741
SACI_RS08325	23852.6	0.4	0.0013793	0.00218534	Saci_1742
SACI_RS08330	7904.69	-1.47	9.21999e-36	4.2876e-35	Saci_1743
SACI_RS08335	16.9136	-3.68	1.27837e-14	3.36207e-14	Saci_1744
SACI_RS08340	508.435	-2.25	4.81988e-62	4.11742e-61	Saci_1745
SACI_RS08345	64.406	-0.85	4.5753e-06	8.50391e-06	Saci_1746
SACI_RS08350	109.287	-0.55	0.000290506	0.000484315	Saci_1747
SACI_RS08355	4330.06	-0.69	4.26198e-15	1.13534e-14	Saci_1748
SACI_RS08360	90015.6	0.12	0.029463	0.0414773	Saci_1749
SACI_RS08365	4298.73	0.69	5.15839e-10	1.14863e-09	Saci_1750
SACI_RS08370	331.703	0.56	3.19214e-06	5.98378e-06	Saci_1751
SACI_RS08375	928.517	-0.48	2.15338e-07	4.28358e-07	Saci_1752
SACI_RS08380	1079.61	1.51	4.50986e-13	1.13344e-12	Saci_1753
SACI_RS08385	1064.61	-4.88	1.02951e-300	1.20487e-297	Saci_1754
SACI_RS08390	131.793	-0.49	8.77503e-05	0.000151248	Saci_1755
SACI_RS08395	494.207	1.09	1.41002e-22	4.56694e-22	Saci_1756
SACI_RS08400	4909.61	-2.12	2.581e-73	2.81425e-72	Saci_1757
SACI_RS08405	778.636	0.27	0.00568352	0.00857064	Saci_1758
SACI_RS08410	2866.88	0.42	6.31389e-07	1.22278e-06	Saci_1759
SACI_RS08415	266837	-3.04	3.82059e-136	1.54185e-134	Saci_1760
SACI_RS08420	6387.42	-1.79	1.34564e-44	7.78343e-44	Saci_1761
SACI_RS08425	31058.4	-1.52	4.44591e-65	4.04393e-64	Saci_1762
SACI_RS08430	19742.9	-2.08	1.18917e-75	1.34683e-74	Saci_1763
SACI_RS08435	15207.8	-2.23	6.32838e-61	5.24032e-60	Saci_1764
SACI_RS08440	11400.5	-2.65	1.97387e-58	1.56439e-57	Saci_1765
SACI_RS08445	405.191	-3.57	1.58313e-104	3.41004e-103	Saci_1766
SACI_RS08450	27195.8	1.03	4.88865e-29	1.89658e-28	Saci_1767
SACI_RS08455	1499.26	1.39	5.1756e-42	2.80425e-41	Saci_1768
SACI_RS08460	2547.96	-2.38	7.05438e-81	8.87739e-80	Saci_1769
SACI_RS08465	1118.41	-2.91	1.5668e-104	3.3957e-103	Saci_1770
SACI_RS08470	2228.29	-2.88	1.79138e-67	1.72316e-66	Saci_1771
SACI_RS08475	3025.83	-1.77	2.82296e-23	9.40362e-23	Saci_1772
SACI_RS08480	8386.74	4.83	0	0	Saci_1773
SACI_RS08485	945.364	-2.62	5.08148e-154	2.78767e-152	Saci_1774
SACI_RS08490	2655.3	-0.03	0.742787	0.787674	Saci_1775
SACI_RS08495	230.765	-1.13	7.00172e-12	1.69538e-11	Saci_1776
SACI_RS08500	4096.95	-0.67	1.45231e-10	3.30678e-10	Saci_1777
SACI_RS08505	1309.5	-1.91	7.3132e-45	4.27944e-44	Saci_1778
SACI_RS08510	980.667	-2.87	1.65895e-49	1.07465e-48	Saci_1779
SACI_RS08515	1746.65	0.94	8.53004e-21	2.63867e-20	Saci_1780
SACI_RS08520	3016.59	-0.15	0.357446	0.420574	Saci_1781
SACI_RS08525	1350.68	-5.78	2.41354e-47	1.49626e-46	Saci_1782
SACI_RS08530	16041.3	-0.67	2.17807e-20	6.65553e-20	Saci_1784
SACI_RS08535	7049.73	1.51	1.82839e-50	1.20667e-49	Saci_1785
SACI_RS08540	104.059	-1.47	1.9163e-15	5.15566e-15	Saci_1786
SACI_RS08545	167.394	0.74	3.08908e-07	6.07605e-07	Saci_1787
SACI_RS08550	8864.84	-0.41	0.000163051	0.00027669	Saci_1788
SACI_RS08555	2808.41	0.91	2.72494e-12	6.71859e-12	Saci_1789
SACI_RS08560	1625.05	-0.75	1.54024e-11	3.67127e-11	Saci_1790
SACI_RS08565	3705.37	0.11	0.492294	0.553811	Saci_1791
SACI_RS08570	2446.86	-0.14	0.283543	0.341282	Saci_1792
SACI_RS08575	162.5	0.03	0.852861	0.880186	Saci_1793
SACI_RS08580	131.862	0.52	9.25671e-05	0.000159393	Saci_1794
SACI_RS08585	67.0347	-0.36	0.0492199	0.0676364	Saci_1795
SACI_RS08590	27.2136	-1.24	2.02746e-05	3.64113e-05	SACI_RS08590
SACI_RS08595	152.292	-0.88	2.09584e-10	4.72912e-10	Saci_1796
SACI_RS08600	352.401	1.1	2.51044e-05	4.47418e-05	SACI_RS08600
SACI_RS08605	168.841	0.59	0.00638556	0.00957698	Saci_1797
SACI_RS08610	5237.86	0.83	1.32439e-14	3.48049e-14	Saci_1798
SACI_RS08615	4183.98	0.78	2.26123e-16	6.2366e-16	Saci_1799
SACI_RS08620	1957.12	0.38	0.000340422	0.000562987	Saci_1800
SACI_RS08625	32072.3	-0.93	5.23817e-40	2.70062e-39	Saci_1801
SACI_RS08630	6638.32	0.02	0.80417	0.842403	Saci_1802
SACI_RS08635	22600.5	-1.1	7.40529e-25	2.54652e-24	Saci_1803
SACI_RS08640	501.76	-3.13	6.15564e-61	5.10933e-60	Saci_1804
SACI_RS08645	9865.84	1.13	4.6583e-27	1.69134e-26	Saci_1805
SACI_RS08650	67.6208	-2.29	1.28654e-34	5.81343e-34	Saci_1806
SACI_RS08655	1086.62	-0.01	0.859417	0.885651	Saci_1807
SACI_RS08660	11540.2	0.67	2.01116e-22	6.48409e-22	Saci_1808
SACI_RS08665	1202.47	-2.58	1.4233e-250	4.16435e-248	Saci_1809
SACI_RS08670	1773.19	-3.56	2.39181e-144	1.18277e-142	Saci_1810
SACI_RS08675	2268.68	-2.93	4.57402e-154	2.54911e-152	Saci_1811
SACI_RS08680	3342.8	3.52	2.40022e-105	5.36763e-104	Saci_1812
SACI_RS08685	5458.31	3.59	1.17449e-90	1.80861e-89	Saci_1813
SACI_RS08690	3205.78	0.21	0.00528924	0.00801489	Saci_1814
SACI_RS08695	863.598	0.03	0.799604	0.838783	Saci_1815
SACI_RS08705	6940.32	-0.09	0.446316	0.509102	Saci_1816
SACI_RS08710	1151.21	0.19	0.110946	0.143897	Saci_1817
SACI_RS08715	1322.54	-1.69	2.32539e-42	1.26974e-41	Saci_1818
SACI_RS08720	393.618	-1.04	3.50505e-19	1.0385e-18	Saci_1819
SACI_RS08725	2035.37	0.86	1.91107e-23	6.39635e-23	Saci_1820
SACI_RS08730	2536.65	1.19	6.55227e-34	2.87923e-33	Saci_1821
SACI_RS08735	339.886	2.65	1.34606e-76	1.53442e-75	Saci_1822
SACI_RS08745	2374.46	-0.45	4.73335e-06	8.78837e-06	Saci_1824
SACI_RS08750	2126.91	-0.69	4.14443e-09	8.88344e-09	Saci_1825
SACI_RS08755	2647.53	0.2	0.0511358	0.0701046	Saci_1826
SACI_RS08760	5952.62	0.08	0.369762	0.433949	Saci_1827
SACI_RS08765	874.013	-1.5	8.15698e-30	3.24707e-29	Saci_1828
SACI_RS08770	114.542	-2.01	2.80549e-37	1.36239e-36	Saci_1829
SACI_RS08775	1283.49	0.75	6.3094e-06	1.16407e-05	Saci_1830
SACI_RS08780	518.906	-1.27	2.80708e-32	1.18315e-31	Saci_1831
SACI_RS08785	700.316	-1.28	1.19968e-16	3.33498e-16	Saci_1832
SACI_RS08790	1235.42	-1.57	4.9146e-34	2.16502e-33	Saci_1833
SACI_RS08795	8282.95	0.62	1.15051e-09	2.51994e-09	Saci_1834
SACI_RS08800	2699.19	-6.09	8.46781e-167	5.50564e-165	Saci_1835
SACI_RS08805	3173.04	-3.73	3.96519e-118	1.13185e-116	Saci_1836
SACI_RS08810	1162	-1.34	1.17363e-20	3.62412e-20	Saci_1837
SACI_RS08815	10974.3	3.81	3.07382e-223	5.3961e-221	Saci_1838
SACI_RS08820	1644.62	-1.03	7.66786e-23	2.50203e-22	Saci_1839
SACI_RS08825	198.163	-1.75	3.62126e-30	1.45806e-29	Saci_1840
SACI_RS08830	1074.65	-0.23	0.13344	0.170863	Saci_1841
SACI_RS08835	6195.92	0.93	3.92877e-33	1.68836e-32	Saci_1842
SACI_RS08850	96.8606	-0.59	0.0103573	0.015209	Saci_1845
SACI_RS08855	548.801	-0.81	3.24835e-14	8.39834e-14	Saci_1846
SACI_RS08860	1603.64	-1.1	1.30287e-31	5.43921e-31	Saci_1847
SACI_RS08865	4214.96	1.14	5.60141e-18	1.61201e-17	Saci_1848
SACI_RS08870	847.311	-0.47	0.000269403	0.00045106	Saci_1849
SACI_RS08875	9234.7	2.64	2.11215e-117	5.83918e-116	Saci_1850
SACI_RS08880	10009.1	3.54	2.93424e-109	6.96088e-108	Saci_1851
SACI_RS08890	199.875	-0.34	0.0105907	0.0155321	Saci_1852
SACI_RS08900	3691.83	-1.43	5.67646e-29	2.19494e-28	Saci_1853
SACI_RS08905	2074.93	0.98	1.84506e-12	4.57487e-12	Saci_1854
SACI_RS08910	1701.85	-3.61	6.39089e-174	4.98631e-172	Saci_1855
SACI_RS08915	5420.54	-1.39	1.79354e-28	6.85962e-28	Saci_1856
SACI_RS08920	34709.1	-0.12	0.130206	0.166966	Saci_1857
cbsA	1245.82	-0.21	0.0268505	0.0379365	Saci_1858
cbsB	287.894	-1.33	3.52885e-22	1.13046e-21	Saci_1859
soxL2	973.127	0.92	9.28489e-24	3.11954e-23	Saci_1860
SACI_RS08940	902.407	-0.66	2.45682e-07	4.8679e-07	Saci_1861
SACI_RS08945	327.051	0.01	0.906326	0.922084	Saci_1862
SACI_RS08950	1328.14	-0.31	0.0137511	0.02	Saci_1863
cas6	4225.69	-0.35	8.2268e-08	1.66865e-07	Saci_1864
SACI_RS08960	1435.01	-0.49	2.53431e-10	5.70017e-10	Saci_1865
SACI_RS08965	473.827	0.08	0.591843	0.650176	SACI_RS08965
SACI_RS08970	7591.32	-0.04	0.804756	0.842678	Saci_1866
SACI_RS08975	7722.77	1.32	3.05304e-16	8.36132e-16	Saci_1867
SACI_RS08985	29.725	0.45	0.0774275	0.103286	Saci_1868
SACI_RS12265	599.83	-2.18	1.43677e-41	7.67808e-41	SACI_RS12265
SACI_RS12270	0.731229	0.61	0.678698	0.729834	SACI_RS12270
SACI_RS08995	160.884	0.44	0.00895952	0.0132297	SACI_RS08995
SACI_RS09000	3347.28	0.33	0.000144243	0.000245725	Saci_1871
SACI_RS09010	6917.36	-2.98	8.40143e-71	8.77899e-70	Saci_1872
SACI_RS09015	3515.08	-2.07	4.40649e-40	2.27852e-39	Saci_1873
cas7d	12784.8	-1.29	2.06967e-16	5.71724e-16	Saci_1874
SACI_RS09025	21086.1	-0.44	0.000284351	0.000475181	Saci_1875
csa3	1824.99	0.33	0.019188	0.0274304	Saci_1876
cas2	738.256	0.09	0.347902	0.410169	Saci_1879
SACI_RS09045	894.75	0.4	8.53406e-06	1.56547e-05	Saci_1880
cas1	5011.58	0.55	1.65797e-07	3.31877e-07	Saci_1881
SACI_RS09055	2642.15	3.13	2.69157e-49	1.72447e-48	Saci_1882
SACI_RS09060	2008.33	2.62	2.00302e-81	2.55731e-80	Saci_1883
SACI_RS09065	2295.78	0.42	0.00229638	0.00357067	Saci_1884
SACI_RS09070	4267.76	0.91	1.67561e-14	4.38055e-14	Saci_1885
SACI_RS09075	27.2497	1.48	6.57379e-07	1.27096e-06	SACI_RS09075
SACI_RS11985	184.642	0.03	0.798605	0.838237	Saci_1886
SACI_RS09085	5336.06	0.57	8.54021e-12	2.06222e-11	Saci_1887
SACI_RS09090	2018.11	0.75	4.33244e-13	1.09041e-12	Saci_1888
SACI_RS12275	163.2	3.43	1.58876e-89	2.35365e-88	SACI_RS12275
SACI_RS12280	15.0689	3.19	2.54749e-14	6.60091e-14	SACI_RS12280
SACI_RS09105	36.2831	0.89	7.58283e-05	0.000131214	Saci_1891
SACI_RS09110	2513.23	0.49	4.97618e-08	1.02291e-07	Saci_1892
SACI_RS09115	4553.9	-0.82	7.26804e-18	2.08141e-17	Saci_1893
SACI_RS09120	801.165	-1.64	9.44487e-31	3.85144e-30	Saci_1895
SACI_RS09125	1556.64	-1.71	6.44184e-39	3.26368e-38	Saci_1896
SACI_RS09130	1028.5	-0.3	0.00030749	0.000510932	Saci_1897
SACI_RS09135	1487.41	-0.84	1.05576e-13	2.688e-13	Saci_1898
SACI_RS09140	9049.96	-0.07	0.575414	0.635507	Saci_1899
SACI_RS09145	1009.34	-0.44	3.14027e-05	5.57124e-05	Saci_1900
SACI_RS09155	1403.34	-1.93	2.29257e-65	2.09615e-64	Saci_1901
tsaA	115.439	-1.21	2.26273e-10	5.09913e-10	Saci_1902
SACI_RS09165	273.673	-0.56	0.000432877	0.000711865	Saci_1903
SACI_RS09170	6260.17	-1.54	6.70747e-17	1.88099e-16	Saci_1904
SACI_RS12090	1977.44	-1.62	1.24127e-28	4.76818e-28	Saci_1905
SACI_RS09180	526.022	-2.29	1.26744e-80	1.57801e-79	Saci_1906
SACI_RS12095	3.13709	0.4	0.624804	0.681058	SACI_RS12095
SACI_RS09185	498.852	-1.33	3.67046e-27	1.33821e-26	Saci_1907
SACI_RS09190	428.409	-1.77	3.73227e-39	1.89638e-38	Saci_1908
SACI_RS09195	1785.23	-0.41	9.51907e-06	1.74252e-05	Saci_1909
SACI_RS09200	1547.07	-0.56	4.01191e-10	8.97186e-10	Saci_1910
SACI_RS09205	786.7	-0.02	0.854535	0.881396	Saci_1911
SACI_RS09210	1328.44	-2.32	3.82589e-83	5.06894e-82	Saci_1912
SACI_RS09215	86.6193	2.71	6.29413e-23	2.06145e-22	Saci_1913
SACI_RS09220	1730.67	0.71	4.6105e-25	1.60272e-24	Saci_1914
SACI_RS09225	589.94	-3.45	2.6117e-168	1.7634e-166	Saci_1915
SACI_RS09230	1722.37	-2.57	8.73918e-172	6.39235e-170	Saci_1916
SACI_RS09235	565.944	-2.86	1.67361e-60	1.37935e-59	Saci_1917
SACI_RS09240	1403.42	-0.46	5.32102e-06	9.84824e-06	Saci_1918
SACI_RS09245	1460.72	-2.62	3.42996e-48	2.17375e-47	Saci_1919
SACI_RS09250	1736.97	-3.47	1.42127e-70	1.472e-69	Saci_1920
SACI_RS12100	13.1878	0.92	0.0164426	0.0237377	SACI_RS12100
SACI_RS09255	3438.76	-0.25	0.0371814	0.0519681	Saci_1921
SACI_RS09260	2717.21	-1.57	1.58398e-58	1.26108e-57	Saci_1922
SACI_RS09265	3794.45	1.15	1.48498e-67	1.4363e-66	Saci_1923
SACI_RS12105	51.726	2.72	3.48064e-28	1.31263e-27	SACI_RS12105
SACI_RS09270	56.3379	0.06	0.767425	0.810111	Saci_1924
SACI_RS09275	7.46634	0.26	0.582067	0.641644	SACI_RS09275
SACI_RS09280	7.26712	0.93	0.0707705	0.0952013	SACI_RS09280
SACI_RS11720	16.3371	0.35	0.299946	0.359669	SACI_RS11720
SACI_RS09285	297.656	1.85	7.65722e-45	4.46587e-44	Saci_1925
SACI_RS09290	246.407	3.12	7.40327e-69	7.46922e-68	Saci_1926
SACI_RS09295	3315.44	2.53	2.53481e-73	2.77249e-72	Saci_1927
SACI_RS09300	705.373	0	0.980434	0.984922	Saci_1928
SACI_RS09305	610.101	0.23	0.0240024	0.0340494	Saci_1929
SACI_RS09310	522.458	0.48	0.000278712	0.000466202	Saci_1930
SACI_RS09315	425.903	-0.66	2.19476e-11	5.19961e-11	Saci_1931
SACI_RS09320	161.056	0.58	0.000597342	0.000970059	Saci_1932
SACI_RS09325	97.1742	-1.4	2.31685e-16	6.38497e-16	Saci_1933
SACI_RS12110	27.2172	-2.87	1.24574e-14	3.27869e-14	SACI_RS12110
SACI_RS09330	867.436	-1.93	3.27844e-25	1.14419e-24	Saci_1934
SACI_RS09335	2448.96	0.18	0.247065	0.302562	Saci_1935
SACI_RS09340	4290.8	-0.66	6.0509e-05	0.000105224	Saci_1936
SACI_RS09345	2629.8	-0.97	2.07241e-15	5.56712e-15	Saci_1937
SACI_RS09350	1836.25	-0.59	2.3354e-10	5.25953e-10	Saci_1938
SACI_RS09355	1698.68	-0.91	2.33145e-09	5.04981e-09	Saci_1939
SACI_RS09365	5264.79	0.17	0.33877	0.401019	Saci_1941
SACI_RS11500	9551.14	-0.39	2.9592e-17	8.37883e-17	SACI_RS11500
SACI_RS09380	17186.1	-0.19	0.0815386	0.108276	Saci_1943
SACI_RS09385	15229.5	-1.85	1.87762e-72	2.00375e-71	Saci_1944
SACI_RS09390	786.89	0.38	0.000135572	0.000231289	Saci_1945
SACI_RS09395	579.439	0.65	9.21971e-12	2.22172e-11	Saci_1946
SACI_RS09400	1546.09	1.87	3.41844e-19	1.01369e-18	Saci_1947
SACI_RS09405	994.951	1.79	2.44393e-37	1.1901e-36	SACI_RS09405
SACI_RS09410	4617.4	-1.47	1.0622e-80	1.32719e-79	Saci_1948
SACI_RS09415	1414.49	-2.3	5.92614e-84	7.9719e-83	Saci_1949
SACI_RS09420	3010	0.41	6.90071e-09	1.46484e-08	Saci_1950
SACI_RS09430	1081.21	2.6	1.42508e-51	9.75333e-51	Saci_1952
SACI_RS09435	661.666	1.82	3.30891e-37	1.59582e-36	Saci_1953
SACI_RS09440	22375	5.04	1.12721e-94	1.88459e-93	Saci_1954
SACI_RS09445	22340.7	5.02	1.08611e-92	1.78193e-91	Saci_1955
SACI_RS09450	6448.96	1.37	6.10521e-24	2.06507e-23	Saci_1956
SACI_RS09455	34294.5	1.61	1.4685e-33	6.39688e-33	Saci_1957
SACI_RS09460	6041.34	-1.11	7.45233e-43	4.14661e-42	Saci_1958
SACI_RS09465	2601.65	-2.83	1.66294e-65	1.52843e-64	Saci_1959
SACI_RS11995	1897.29	-3.15	4.96837e-73	5.38394e-72	Saci_1960
SACI_RS09475	2824.42	-1.94	1.00881e-117	2.82136e-116	Saci_1961
SACI_RS09480	437.733	-2.94	7.94084e-129	2.78803e-127	Saci_1962
SACI_RS09485	1403.94	-1	9.91048e-16	2.68693e-15	Saci_1963
SACI_RS09490	544.28	0	0.993529	0.994662	Saci_1964
SACI_RS09495	7711.48	-0.24	0.00380885	0.00583968	Saci_1965
SACI_RS09500	4793.45	-1.18	7.66672e-36	3.5795e-35	Saci_1966
SACI_RS09505	2020.68	-1.92	1.35104e-34	6.09704e-34	Saci_1967
SACI_RS09510	1267.29	-2.49	2.93029e-55	2.17052e-54	Saci_1968
SACI_RS09515	451.936	-2.88	2.096e-60	1.72343e-59	Saci_1969
SACI_RS09520	1188.6	1.2	2.05165e-36	9.72113e-36	Saci_1970
SACI_RS12000	377.245	2.02	2.97339e-45	1.76047e-44	SACI_RS12000
SACI_RS09525	5686.51	-0.4	0.000967977	0.00154621	Saci_1972
SACI_RS09530	345.838	0.42	0.000384169	0.000633842	Saci_1973
SACI_RS09535	3240.98	-1.23	1.14671e-46	7.05097e-46	Saci_1974
SACI_RS09540	5.89436	2.62	0.000372781	0.000615923	SACI_RS09540
SACI_RS09545	1955.83	-0.59	1.44452e-06	2.74444e-06	Saci_1975
SACI_RS09550	1765.93	-0.6	3.75287e-11	8.81359e-11	Saci_1976
SACI_RS09555	299.623	-0.75	5.39783e-09	1.15068e-08	SACI_RS09555
SACI_RS09560	220.602	-1.02	1.80461e-17	5.13868e-17	Saci_1977
SACI_RS09565	421.554	-0.06	0.580476	0.640292	Saci_1978
SACI_RS09570	2414.58	-0.06	0.617967	0.67418	Saci_1979
SACI_RS09575	10121.5	4.84	4.45852e-161	2.84615e-159	Saci_1980
SACI_RS09580	9907.57	4.96	1.05676e-263	6.18381e-261	Saci_1981
SACI_RS09585	705.825	-0.91	9.85405e-07	1.89265e-06	Saci_1982
SACI_RS09590	1383.53	1.6	1.4218e-44	8.21042e-44	Saci_1983
SACI_RS09595	1828.64	1.89	2.89152e-87	4.1951e-86	Saci_1984
SACI_RS09600	3765.92	1.82	1.27888e-59	1.0418e-58	Saci_1985
SACI_RS09605	2519.44	3.21	1.65714e-154	9.53806e-153	Saci_1986
SACI_RS09610	1153.6	4.48	3.36203e-133	1.25575e-131	Saci_1987
SACI_RS12115	18.0759	2.3	1.14191e-11	2.73855e-11	SACI_RS12115
SACI_RS09615	9078.67	2.05	4.87206e-101	9.50322e-100	Saci_1988
SACI_RS09620	7187.43	-0.52	4.04094e-09	8.66693e-09	Saci_1989
SACI_RS12120	701.01	-0.12	0.543319	0.604434	SACI_RS12120
SACI_RS09625	60.6842	1.15	1.88508e-07	3.75839e-07	Saci_1990
SACI_RS09630	1925.13	3.47	5.36072e-130	1.90116e-128	Saci_1991
SACI_RS09635	98.5	-2.6	4.74341e-31	1.96162e-30	Saci_1992
SACI_RS09640	736.936	0.5	0.000275304	0.00046072	Saci_1993
SACI_RS09645	10.7653	0.27	0.522898	0.583936	Saci_1994
SACI_RS12285	7.40916	-0.34	0.460681	0.522771	SACI_RS12285
SACI_RS12290	5.33882	-1.56	0.00790655	0.0117527	SACI_RS12290
SACI_RS12295	24.6364	0.24	0.413906	0.478035	SACI_RS12295
SACI_RS09655	5965.66	-2.33	3.8343e-97	6.86849e-96	Saci_1998
SACI_RS09660	2850.08	-3.44	6.22811e-110	1.50806e-108	Saci_1999
SACI_RS09665	2973.53	-4.27	1.1143e-128	3.87356e-127	Saci_2000
SACI_RS09670	516.817	-4.77	6.89123e-144	3.36043e-142	Saci_2001
SACI_RS09675	179.834	0.18	0.23336	0.287356	Saci_2002
SACI_RS09680	431.452	-0.13	0.235955	0.290069	Saci_2003
SACI_RS09685	117.694	-0.5	0.000101416	0.000174118	Saci_2004
SACI_RS09695	3107.49	2.09	5.65257e-126	1.83761e-124	Saci_2005
SACI_RS09700	2681.11	2	1.03811e-102	2.09472e-101	Saci_2006
SACI_RS12005	500.292	-0.49	0.000176363	0.000298848	Saci_2007
SACI_RS09715	5602.33	-0.5	0.000774503	0.00124738	Saci_2009
SACI_RS11955	9.60102	0.79	0.0767396	0.102407	SACI_RS11955
SACI_RS09740	444.708	-1.17	4.18868e-24	1.42229e-23	Saci_2016
sixA	3637.06	0.03	0.669152	0.721558	Saci_2017
SACI_RS09750	2231.18	-0.38	0.000629172	0.00102015	Saci_2018
SACI_RS09760	323.202	-2.36	1.78063e-56	1.35909e-55	Saci_2020
SACI_RS09765	232.323	-2.75	2.59939e-68	2.58539e-67	Saci_2021
SACI_RS09770	695.056	-0.19	0.0730606	0.0978321	SACI_RS09770
SACI_RS09775	2162.37	-1.4	2.28614e-35	1.04786e-34	Saci_2022
SACI_RS09780	1658.19	-2.1	2.11536e-20	6.46953e-20	Saci_2023
SACI_RS09785	1353.07	1.68	5.70765e-18	1.64124e-17	Saci_2024
SACI_RS09790	2099.87	3.03	8.8012e-232	1.93131e-229	Saci_2025
SACI_RS09795	12610.2	-0.97	7.18493e-24	2.42327e-23	Saci_2026
SACI_RS09800	727.194	-1.25	1.03643e-27	3.84661e-27	Saci_2027
SACI_RS09805	3086.31	-2.51	1.13495e-28	4.36931e-28	Saci_2028
SACI_RS09810	697.363	1.31	1.11701e-16	3.11504e-16	Saci_2029
SACI_RS09815	622.574	1.1	3.31157e-13	8.35868e-13	Saci_2030
SACI_RS09820	3155.93	-1.45	5.33704e-34	2.34816e-33	Saci_2031
SACI_RS09825	6026.01	-2.39	7.16992e-50	4.67042e-49	Saci_2032
SACI_RS09835	2072.06	-3.63	5.65104e-78	6.6136e-77	Saci_2034
SACI_RS09840	4734.42	-2.67	5.53291e-135	2.13473e-133	Saci_2035
SACI_RS09845	41343.5	-5.59	2.82941e-151	1.50516e-149	Saci_2036
SACI_RS09850	28850.2	-6.28	2.62503e-139	1.13784e-137	Saci_2037
SACI_RS09855	4595	-6.33	1.06911e-87	1.55753e-86	Saci_2038
SACI_RS09860	47690.7	-6.08	2.37367e-137	9.80466e-136	Saci_2039
SACI_RS09865	766.329	-1.23	3.75199e-22	1.19975e-21	Saci_2040
SACI_RS09870	126545	-2.88	2.04415e-50	1.34653e-49	Saci_2041
SACI_RS09875	62587.6	-3.55	7.6994e-64	6.82641e-63	Saci_2042
SACI_RS09880	229.533	0.65	1.08098e-05	1.97364e-05	Saci_2043
SACI_RS09885	209.845	0.49	8.07392e-05	0.000139574	Saci_2044
SACI_RS09890	73.8662	0.46	0.0147999	0.0214633	Saci_2045
SACI_RS09895	609.176	0.6	5.36303e-07	1.04261e-06	Saci_2046
[truncated: 1,621 more rows]

## Sheet: DESeq2_65C_pH_1_6_log
Gene	baseMean	log2FoldChange	pvalue	padj	old_locus_tag
SACI_RS00005	468.169	-0.14	0.692221	0.770402	Saci_0001
SACI_RS00010	63.3224	0.4	0.294156	0.397526	Saci_0002
SACI_RS00015	12453.5	-2.01	5.21302e-20	9.03896e-19	Saci_0003
SACI_RS00020	249.49	-1.48	1.99034e-13	1.84417e-12	Saci_0004
SACI_RS00025	1260.56	-0.89	2.39624e-10	1.5479e-09	Saci_0005
SACI_RS00030	329.223	-1.79	0.000499115	0.0013225	Saci_0006
SACI_RS11965	179.735	-2.67	5.82586e-20	1.00428e-18	Saci_0007
SACI_RS00035	404.718	0.35	0.00989284	0.0202571	Saci_0008
SACI_RS00040	430.987	0.04	0.768327	0.829301	Saci_0009
SACI_RS00045	1230.54	-0.63	1.53234e-05	5.15122e-05	Saci_0010
SACI_RS00050	88.284	0.02	0.906857	0.934595	Saci_0011
SACI_RS00055	668.466	0.26	0.209106	0.298076	Saci_0012
SACI_RS00060	277.042	1.51	7.33525e-18	1.00226e-16	Saci_0013
SACI_RS00065	173.87	-0.65	0.0055078	0.0119028	Saci_0014
SACI_RS00070	326.005	1.13	3.74099e-07	1.59368e-06	Saci_0015
SACI_RS00075	182.955	1.21	2.82783e-10	1.7954e-09	Saci_0016
SACI_RS00080	209.403	-0.12	0.688887	0.768164	Saci_0017
SACI_RS00085	753.547	-0.94	1.41503e-05	4.79495e-05	Saci_0018
SACI_RS00090	347.319	-0.74	9.99446e-07	4.01539e-06	Saci_0019
SACI_RS00095	457.95	0.67	7.0172e-05	0.000211443	Saci_0020
SACI_RS00100	28.2623	-0.41	0.18727	0.272987	Saci_0022
nadA	1170.46	0.83	0.139127	0.21122	Saci_0023
SACI_RS00110	2356.54	0.62	9.75698e-07	3.93063e-06	Saci_0024
SACI_RS00115	1842.42	-0.31	0.0340218	0.0615089	Saci_0025
SACI_RS00120	188.843	0.34	0.0107262	0.0218428	Saci_0026
SACI_RS00125	624.543	0.62	3.1708e-09	1.81495e-08	Saci_0027
SACI_RS00130	156.476	1.16	2.24757e-08	1.1411e-07	Saci_0028
SACI_RS00135	1447.85	1.13	7.56906e-08	3.55099e-07	Saci_0029
SACI_RS00140	324.112	0.93	9.93814e-06	3.44236e-05	Saci_0030
SACI_RS11510	396.736	0.1	0.401391	0.506221	Saci_0031
SACI_RS00145	74.4655	-0.2	0.45747	0.562821	Saci_0032
SACI_RS11515	24.3957	0.23	0.520855	0.620464	Saci_0033
SACI_RS00150	113.629	-1.45	2.94743e-11	2.12115e-10	Saci_0034
SACI_RS00155	482.192	-1.31	3.4151e-16	4.01817e-15	Saci_0035
SACI_RS00160	394.824	1.06	4.7084e-10	2.88438e-09	Saci_0037
SACI_RS00165	1996.94	0.7	0.00105551	0.00261015	Saci_0038
SACI_RS00170	193.428	2.27	3.80704e-14	3.73771e-13	Saci_0039
SACI_RS00175	791.661	1.28	4.18998e-09	2.36634e-08	Saci_0040
trxA	502.905	1.63	2.84814e-20	5.02663e-19	Saci_0041
SACI_RS00185	234.531	1.04	7.21866e-06	2.55715e-05	Saci_0042
SACI_RS00190	290.718	-0.79	1.68848e-06	6.56138e-06	Saci_0043
SACI_RS00195	864.55	-3.8	6.53979e-13	5.63677e-12	Saci_0044
SACI_RS00200	592.934	0.39	0.0017596	0.00414722	Saci_0045
SACI_RS00205	7579.07	-0.63	0.00974442	0.0199808	Saci_0046
SACI_RS00210	87.8251	-0.38	0.271912	0.37153	Saci_0047
SACI_RS00215	1350.13	-0.27	0.0452437	0.0792834	Saci_0048
SACI_RS00220	525.298	-2.07	2.06573e-08	1.05601e-07	Saci_0049
SACI_RS00225	618.162	0.05	0.847692	0.891279	Saci_0050
SACI_RS00230	781.889	-0.17	0.568824	0.664263	Saci_0051
SACI_RS00235	1055.19	-0.4	0.0760939	0.124533	Saci_0052
SACI_RS00240	2512.84	-0.65	0.00110078	0.00270184	Saci_0053
SACI_RS00245	14535.8	0.75	0.013821	0.0273743	Saci_0054
SACI_RS00250	444.98	0.17	0.437805	0.541323	Saci_0055
SACI_RS00255	430.031	0.25	0.131133	0.200831	Saci_0057
SACI_RS00260	2481.01	0.16	0.5227	0.621913	Saci_0058
SACI_RS00265	2215.1	0.67	0.000185514	0.000523358	Saci_0059
SACI_RS00270	276.239	-1.34	6.21714e-11	4.32719e-10	Saci_0060
meaB	242.201	-1.38	4.67378e-11	3.30734e-10	Saci_0061
SACI_RS00280	147.667	-1.27	2.30739e-10	1.49376e-09	Saci_0062
SACI_RS00285	0.70628	-0.74	0.795967		Saci_0063
SACI_RS00290	5400.52	-1.53	1.95327e-05	6.45646e-05	Saci_0064
SACI_RS00295	70.9395	0	0.993454	0.995468	Saci_0065
SACI_RS00300	32.9743	-1.89	0.000220019	0.000608541	Saci_0066
lysS	4808.55	-0.28	0.242641	0.337128	Saci_0067
SACI_RS00310	1049.62	0.07	0.603249	0.693512	Saci_0068
SACI_RS00315	144.78	-0.55	0.000278502	0.000759667	Saci_0069
SACI_RS00320	134.82	-0.28	0.131791	0.201692	Saci_0070
SACI_RS00325	311.3	0.89	8.87427e-10	5.34801e-09	Saci_0071
SACI_RS00330	168.543	0.15	0.291899	0.395379	Saci_0072
rimI	1439.96	0	0.986765	0.993377	Saci_0073
SACI_RS00340	1186.72	0.4	0.000649831	0.00168275	Saci_0074
dnaG	5389.81	-0.03	0.852053	0.893703	Saci_0075
SACI_RS00350	1804.65	-0.15	0.178657	0.262757	Saci_0076
SACI_RS00355	1129.77	-1.49	2.94425e-12	2.3917e-11	Saci_0077
SACI_RS00360	289.522	0.84	8.11039e-05	0.000242902	Saci_0078
SACI_RS00365	92.8107	-0.01	0.970307	0.980225	Saci_0079
SACI_RS00370	543.062	0.49	0.0198158	0.0380283	Saci_0080
SACI_RS00375	599.099	0.86	4.72196e-05	0.00014584	Saci_0081
SACI_RS00380	755.637	1.02	1.4026e-06	5.51552e-06	Saci_0082
SACI_RS00385	1258.93	0.96	3.55825e-06	1.32374e-05	Saci_0083
SACI_RS00390	613.839	0.91	4.59076e-05	0.000142381	Saci_0084
SACI_RS00395	1147.45	0.85	6.23171e-06	2.23422e-05	Saci_0085
SACI_RS00400	1324.53	1.07	1.23131e-12	1.04012e-11	Saci_0086
SACI_RS00405	461.555	1.07	5.31199e-09	2.93297e-08	Saci_0087
rpsB	3120.16	1.03	2.43214e-13	2.21886e-12	Saci_0088
amrB	2129.39	0.82	1.1848e-05	4.0565e-05	Saci_0089
SACI_RS00420	430.34	0.98	1.39324e-05	4.72649e-05	Saci_0090
fni	758.033	1.31	2.44686e-27	8.7409e-26	Saci_0091
SACI_RS00430	1384.81	1.18	4.134e-07	1.74606e-06	Saci_0092
SACI_RS00435	658.093	1.45	3.69204e-08	1.8124e-07	Saci_0093
SACI_RS00440	332.964	0.09	0.641866	0.72793	Saci_0094
ffs	5607.55	-2.87	3.17799e-24	8.05361e-23	Saci_0095
SACI_RS00450	2.16886	4.26	0.00292074	0.00664619	Saci_0096
SACI_RS00455	16874	-1.87	5.65212e-05	0.000172059	Saci_0097
SACI_RS00460	9074.27	-1.71	0.000154046	0.000440451	Saci_0098
SACI_RS00465	1712.84	-2.01	7.87541e-06	2.77323e-05	Saci_0099
SACI_RS00470	428.591	0.19	0.267921	0.366922	Saci_0100
SACI_RS00475	154.408	-0.32	0.307428	0.411788	Saci_0101
SACI_RS00480	2403.61	-1.17	2.14053e-11	1.55176e-10	Saci_0102
SACI_RS00485	83.5728	0.01	0.984603	0.991963	Saci_0103
SACI_RS00490	223.93	-0.47	0.0198948	0.0381552	Saci_0104
SACI_RS00495	106.842	-0.45	0.0508245	0.0876641	Saci_0105
SACI_RS00500	407.229	-1.03	1.21954e-05	4.16584e-05	Saci_0106
mobB	71.8067	-0.73	0.0114801	0.023187	Saci_0107
SACI_RS00510	421.093	-1.76	2.83695e-12	2.31087e-11	Saci_0108
SACI_RS00515	723.593	-0.43	0.00110992	0.00272201	Saci_0109
SACI_RS00520	407.433	-0.93	2.90001e-08	1.45001e-07	Saci_0110
SACI_RS00525	211.811	-0.21	0.305376	0.409887	Saci_0111
SACI_RS00530	1359.87	0.03	0.860532	0.899358	Saci_0112
SACI_RS00535	372.129	0.14	0.322718	0.427342	Saci_0113
SACI_RS00545	319.445	0.2	0.586846	0.680484	Saci_0114
SACI_RS00550	202.626	0.49	0.0106165	0.0216492	Saci_0116
tpiA	233.949	1.27	8.8831e-11	6.04092e-10	Saci_0117
SACI_RS00560	21.7021	-0.13	0.742417	0.808101	Saci_0118
SACI_RS00565	552.5	-2.05	6.97694e-26	2.15486e-24	Saci_0119
SACI_RS00570	326.015	0.56	0.00172315	0.00406778	Saci_0120
SACI_RS00575	352.007	1.12	7.35127e-11	5.05719e-10	Saci_0121
SACI_RS00580	3734.68	1.84	1.7761e-15	1.93608e-14	Saci_0122
SACI_RS00585	302.193	0.26	0.0838031	0.135115	Saci_0123
SACI_RS00590	2293.48	-0.03	0.855778	0.896348	Saci_0124
SACI_RS00595	350.224	0.46	0.015011	0.0293974	Saci_0125
SACI_RS00600	620.692	0.17	0.202061	0.290127	Saci_0127
SACI_RS00605	1235.8	-0.1	0.689693	0.768774	Saci_0128
SACI_RS00610	117.991	0.06	0.793618	0.848261	Saci_0129
SACI_RS00615	673.649	0.85	1.11267e-07	5.07548e-07	Saci_0130
SACI_RS00620	12453.9	-0.23	0.0784491	0.127873	Saci_0131
SACI_RS00625	109.925	-2.13	1.06811e-14	1.09205e-13	Saci_0132
SACI_RS00630	2029.58	-3.17	5.84976e-32	3.33549e-30	Saci_0133
SACI_RS00635	1017.96	-1.19	1.31512e-11	9.77272e-11	Saci_0134
SACI_RS00640	630.909	0.9	4.55806e-05	0.000141812	Saci_0135
SACI_RS00645	391.799	0.67	0.00907721	0.0188005	Saci_0136
thiC	2077.85	4.69	9.20854e-20	1.54256e-18	Saci_0137
SACI_RS00655	838.19	1.16	3.39394e-10	2.12749e-09	Saci_0138
SACI_RS00660	144.02	0.97	0.00512085	0.0111201	SACI_RS00660
SACI_RS00665	1443.43	0.04	0.863615	0.901626	Saci_0140
SACI_RS00670	219.421	-0.9	5.72706e-06	2.08352e-05	Saci_0141
SACI_RS00685	524.084	0.73	0.0774478	0.12638	Saci_0144
SACI_RS00690	980.81	0.73	5.18959e-06	1.89965e-05	Saci_0145
SACI_RS00695	425.902	-0.42	0.012783	0.0255057	Saci_0146
SACI_RS00700	4270.71	-0.94	3.82242e-07	1.62604e-06	Saci_0147
SACI_RS00705	4257.54	-1.06	7.05949e-10	4.28922e-09	Saci_0148
SACI_RS00710	316.976	0.84	0.0356706	0.0640122	Saci_0149
SACI_RS11970	641.706	0.18	0.468983	0.573325	Saci_0150
SACI_RS00720	1569.66	0.44	0.0268775	0.0499009	Saci_0151
cysS	2058.73	0.5	0.014511	0.0285312	Saci_0152
SACI_RS00730	203.809	1.5	8.17397e-11	5.58429e-10	Saci_0153
SACI_RS00735	2545.82	0.94	0.000176712	0.000499477	Saci_0154
SACI_RS00740	4258.52	2.35	3.36156e-10	2.11166e-09	Saci_0155
SACI_RS00745	257.863	-2.07	7.26661e-21	1.41747e-19	Saci_0156
SACI_RS00750	3418.57	-1.11	2.15938e-07	9.48528e-07	Saci_0157
SACI_RS00755	637.248	0.75	3.93762e-05	0.000123808	Saci_0158
SACI_RS00760	249.792	-0.7	4.83143e-05	0.00014891	Saci_0159
SACI_RS00765	107.646	0.42	0.102964	0.161871	Saci_0160
SACI_RS00770	530.908	-1.3	3.42119e-10	2.13106e-09	Saci_0161
SACI_RS00775	798.654	-0.25	0.0482072	0.0837833	Saci_0162
SACI_RS00780	974.174	-0.23	0.0800716	0.129824	Saci_0164
SACI_RS00785	1675.35	-0.46	0.00752072	0.0158373	Saci_0165
SACI_RS00790	961.709	-0.66	0.0107647	0.0219063	Saci_0166
SACI_RS00795	441.142	-0.22	0.376325	0.482823	Saci_0167
SACI_RS00800	793.605	-0.18	0.414188	0.51861	Saci_0168
SACI_RS00805	907.106	-2.96	2.92248e-48	5.77677e-46	Saci_0169
SACI_RS00810	169.501	0.68	0.00267968	0.00614482	Saci_0170
SACI_RS00815	1102.4	1	1.61512e-12	1.34517e-11	Saci_0171
SACI_RS00820	184.931	1.02	9.47114e-09	5.05071e-08	Saci_0172
SACI_RS00825	258.203	0.8	5.27519e-07	2.19985e-06	Saci_0173
SACI_RS00830	921.577	0.83	7.64757e-11	5.24885e-10	Saci_0174
dph2	2424.53	0.85	6.98146e-09	3.76364e-08	Saci_0175
SACI_RS00840	3220.93	0.64	9.4194e-05	0.000280126	Saci_0176
SACI_RS00845	109.304	0.1	0.646916	0.731543	SACI_RS00845
SACI_RS00850	617.646	-0.41	0.00738643	0.0155988	Saci_0177
SACI_RS00855	722.127	-0.63	4.31439e-05	0.000134606	Saci_0178
SACI_RS00860	868.724	0.09	0.509006	0.609533	Saci_0179
SACI_RS00865	1149.51	0.65	0.0094447	0.0194739	Saci_0180
SACI_RS00870	1441.34	0.32	0.319993	0.425461	Saci_0181
SACI_RS00875	1086.57	0.36	0.309948	0.41471	Saci_0182
aroF	842.342	0.14	0.669605	0.750616	Saci_0183
aroB	530.01	0.14	0.691457	0.769886	Saci_0184
SACI_RS00890	203.89	0.49	0.154616	0.231417	Saci_0185
aroC	138.468	0.97	0.00574146	0.0123717	Saci_0186
SACI_RS00900	246.34	0.66	0.0290012	0.0532766	Saci_0187
aroA	323.999	0.6	0.0611695	0.102991	Saci_0188
SACI_RS00910	159.006	0.26	0.487186	0.590076	Saci_0189
SACI_RS00915	64.5613	0.28	0.277232	0.377755	Saci_0190
SACI_RS00920	283.562	-2.31	3.64269e-16	4.269e-15	Saci_0191
SACI_RS00925	499.191	-0.36	0.0401102	0.0710011	Saci_0192
SACI_RS00930	652.689	-0.6	7.93422e-06	2.79062e-05	Saci_0193
SACI_RS00935	283.434	0.2	0.11611	0.180055	Saci_0194
SACI_RS00940	9492.97	1.43	0.000117236	0.000341124	Saci_0195
SACI_RS00945	5654.01	-0.7	4.85589e-09	2.70633e-08	Saci_0196
SACI_RS00950	633.693	-0.73	2.2271e-05	7.26441e-05	SACI_RS00950
SACI_RS00955	3004.79	-0.05	0.753106	0.816737	Saci_0198
SACI_RS00960	1082.01	0.19	0.225886	0.318475	Saci_0199
nucS	307.421	-1.44	2.48742e-06	9.39516e-06	Saci_0200
SACI_RS00970	297.583	0.27	0.178256	0.262343	Saci_0201
SACI_RS00975	799.623	-1.75	2.20475e-16	2.65736e-15	Saci_0202
SACI_RS00980	692.228	-0.61	0.0581928	0.0985953	Saci_0203
SACI_RS00985	1163.9	-0.93	0.00063187	0.00164342	Saci_0204
SACI_RS00990	1845.02	-0.94	0.000104086	0.000305258	Saci_0205
SACI_RS00995	2526.87	-1.16	9.36348e-05	0.000278742	Saci_0206
SACI_RS01000	455.101	-1.29	1.77268e-06	6.84374e-06	Saci_0207
SACI_RS01005	5915.94	1.81	1.84914e-19	2.99601e-18	Saci_0208
SACI_RS01010	6845.82	2.08	7.51344e-20	1.27299e-18	Saci_0209
SACI_RS01015	955.353	0.39	0.00140786	0.00336909	Saci_0210
SACI_RS01020	610.755	-1.02	3.60298e-09	2.05439e-08	Saci_0211
SACI_RS01025	1524.94	-1.08	6.08707e-11	4.24662e-10	Saci_0212
SACI_RS01030	799.332	-2.64	8.94682e-25	2.47919e-23	Saci_0213
purT	619.821	0.15	0.68217	0.762683	Saci_0214
SACI_RS01040	60.9169	-1.22	6.19006e-06	2.22198e-05	Saci_0215
SACI_RS01045	358.932	1.03	0.000234686	0.0006479	Saci_0216
SACI_RS01050	634.628	0.25	0.0627931	0.105366	Saci_0217
SACI_RS01055	113.813	1.15	0.000203325	0.000568197	Saci_0218
SACI_RS01060	153.857	1.25	1.44152e-06	5.65359e-06	Saci_0219
SACI_RS01065	139.16	-1.4	2.95729e-10	1.86959e-09	Saci_0220
SACI_RS01070	422.488	1.21	4.38946e-16	5.08389e-15	Saci_0221
SACI_RS01075	194.331	1.04	1.41348e-08	7.3397e-08	Saci_0222
SACI_RS01080	134.459	-0.16	0.488454	0.590165	Saci_0223
SACI_RS01085	275.395	-0.67	0.00203059	0.00473698	Saci_0224
SACI_RS01090	1414.73	0.26	0.0373286	0.0666743	Saci_0225
SACI_RS01095	854.025	0.3	0.0224706	0.0424635	Saci_0226
SACI_RS01100	1075.92	-1.01	3.39721e-07	1.4514e-06	Saci_0227
SACI_RS01105	77.9669	1.61	1.95642e-07	8.64499e-07	Saci_0228
SACI_RS01110	18.3478	-0.48	0.311083	0.416041	Saci_0229
SACI_RS01115	34.7641	-1.33	0.000275307	0.000751643	SACI_RS01115
SACI_RS01120	407.334	-1.21	6.25888e-11	4.34603e-10	Saci_0230
SACI_RS01125	1289.57	0.43	0.0137459	0.0272619	Saci_0231
SACI_RS01130	137.843	4.41	8.71016e-21	1.67699e-19	Saci_0232
SACI_RS01135	712.342	-0.34	0.0474022	0.0824809	Saci_0233
SACI_RS01140	624.25	0.05	0.748625	0.813365	Saci_0234
SACI_RS01145	681.749	-1.63	2.63063e-07	1.14199e-06	Saci_0236
SACI_RS01150	250.63	-2.67	8.84808e-16	9.93734e-15	Saci_0237
SACI_RS01155	376.445	0.82	0.00301729	0.00683443	Saci_0238
SACI_RS01160	440.829	0.91	1.24881e-08	6.55349e-08	Saci_0239
SACI_RS01165	2011.77	-1.76	0.000322138	0.000872785	Saci_0240
SACI_RS01170	352.073	-2.24	3.98817e-15	4.20816e-14	Saci_0241
SACI_RS01175	449.05	-2.19	2.02138e-20	3.74586e-19	Saci_0242
SACI_RS01180	5452.37	0.98	6.26874e-06	2.24208e-05	Saci_0243
prpB	1365.99	0.48	0.000200083	0.000560723	Saci_0244
SACI_RS01195	1300.62	1.43	3.19986e-16	3.80215e-15	Saci_0245
SACI_RS01200	4480.91	2.56	1.15828e-24	3.15075e-23	Saci_0246
SACI_RS01205	1708.6	1.6	1.34683e-18	1.94797e-17	Saci_0247
SACI_RS01210	211.313	0.4	0.0269822	0.050064	Saci_0248
SACI_RS01215	272.399	1.21	3.66426e-10	2.27768e-09	Saci_0249
bluB	292.16	4.14	1.10621e-31	6.0083e-30	Saci_0250
SACI_RS01225	99.3567	-1.77	5.03764e-11	3.54788e-10	Saci_0251
SACI_RS01230	3186.55	-1.76	6.04775e-09	3.31805e-08	Saci_0252
SACI_RS01235	8443.76	-1.72	6.77912e-10	4.12733e-09	Saci_0253
tatC	2032.25	-1.01	1.21751e-06	4.83254e-06	Saci_0254
SACI_RS01245	2376.35	-1.61	8.33633e-14	7.9991e-13	Saci_0255
SACI_RS01250	4561.12	-1.86	1.10815e-14	1.12523e-13	Saci_0256
SACI_RS01255	983.146	0.46	0.00747973	0.0157734	Saci_0257
SACI_RS01260	1428.86	0.11	0.588155	0.681025	Saci_0258
SACI_RS01265	400.659	0.53	0.0113136	0.0228975	Saci_0260
SACI_RS01270	27.0011	1.81	0.00297056	0.00674403	Saci_0261
SACI_RS01275	363.566	1.08	1.27064e-07	5.76062e-07	Saci_0262
SACI_RS01280	1833.11	-0.51	0.0186694	0.0360853	Saci_0263
SACI_RS01285	194.813	-1.07	1.35313e-05	4.59567e-05	Saci_0264
SACI_RS01290	1089.79	-0.24	0.256407	0.352783	Saci_0265
SACI_RS01295	728.943	-1.2	1.6702e-08	8.62742e-08	Saci_0266
SACI_RS01300	1241.58	-0.86	5.81276e-05	0.000176767	Saci_0267
SACI_RS01305	287.566	-1.23	1.96472e-09	1.14223e-08	Saci_0268
SACI_RS01310	269.678	-0.36	0.0975449	0.154643	Saci_0269
SACI_RS01315	692.46	-0.11	0.425234	0.529311	Saci_0270
SACI_RS01320	375.528	0.48	4.89362e-05	0.000150514	Saci_0271
SACI_RS01325	273.416	0.39	0.0663053	0.110509	Saci_0272
thiD	649.773	0.5	0.00023586	0.000649931	Saci_0273
cas4	568.756	0.41	0.00534524	0.0115599	Saci_0274
SACI_RS01340	1356.7	0.3	0.0217339	0.0412026	Saci_0275
SACI_RS01345	3215.95	0.23	0.556822	0.653593	Saci_0276
SACI_RS01350	18827.4	0.12	0.767621	0.829142	Saci_0277
SACI_RS01355	1247.55	-0.78	0.00401175	0.00887013	Saci_0278
SACI_RS01360	557.104	-0.58	1.05053e-07	4.80683e-07	Saci_0279
queC	620.033	0.2	0.421222	0.52542	Saci_0280
SACI_RS01370	533.892	0.37	0.0196878	0.0378562	Saci_0281
SACI_RS01375	1912.38	1.85	1.62964e-32	9.86102e-31	Saci_0282
SACI_RS01380	542.483	1.82	4.79732e-29	2.12299e-27	Saci_0283
SACI_RS01385	261.565	2.01	2.12624e-23	5.08411e-22	Saci_0284
SACI_RS01390	179.521	1.22	6.51369e-07	2.6936e-06	Saci_0285
SACI_RS01395	481.345	0.44	0.0968064	0.153586	Saci_0286
SACI_RS01400	135.929	0.13	0.526181	0.625051	Saci_0287
SACI_RS01405	219.214	0.93	9.35205e-07	3.78292e-06	Saci_0288
SACI_RS01410	60.3255	-0.76	0.000994992	0.00247289	Saci_0289
SACI_RS01415	1489.33	-0.15	0.387646	0.492869	Saci_0290
SACI_RS01420	1161.18	0.09	0.684863	0.765116	Saci_0291
SACI_RS01425	1217.85	0.17	0.475101	0.579224	Saci_0292
SACI_RS01430	369.701	0.79	3.82785e-06	1.41516e-05	Saci_0293
SACI_RS01435	225.026	-2.58	2.3282e-27	8.41841e-26	Saci_0294
SACI_RS01440	517.923	0.3	0.354034	0.460602	Saci_0295
SACI_RS01445	815.508	-5.02	5.20499e-43	6.70991e-41	Saci_0296
SACI_RS01450	539.263	0.23	0.299145	0.402799	Saci_0297
SACI_RS01455	6136.45	0.55	0.0103958	0.0212138	Saci_0298
SACI_RS01460	546.759	-0.79	0.00414301	0.00913991	Saci_0299
SACI_RS01465	350.618	-0.23	0.208887	0.297907	Saci_0300
SACI_RS01470	532.806	-0.59	0.328783	0.433455	Saci_0301
SACI_RS01475	454.787	-3.01	1.15287e-29	5.25884e-28	Saci_0302
SACI_RS01480	671.066	-4.01	1.62543e-37	1.60647e-35	Saci_0303
SACI_RS01485	72.583	-3.83	1.07323e-12	9.14406e-12	Saci_0304
SACI_RS01490	1537.12	-3.76	5.42815e-14	5.22548e-13	Saci_0305
acs	15020.1	-2.95	1.17713e-16	1.44223e-15	Saci_0306
SACI_RS01500	99.6504	-0.26	0.179206	0.263303	Saci_0307
SACI_RS01505	7.13346	-0.73	0.334825	0.440246	Saci_0308
lipA	180.852	-0.32	0.190095	0.276291	Saci_0309
SACI_RS01515	196.137	-0.26	0.35959	0.465441	Saci_0310
SACI_RS01520	50.9419	-2.3	5.47125e-15	5.743e-14	Saci_0311
SACI_RS01525	577.812	0.35	0.0358459	0.0642582	Saci_0312
SACI_RS01530	154.109	-0.4	0.0548293	0.0939966	Saci_0313
SACI_RS01535	1285.38	-1.06	0.0008722	0.00219159	Saci_0314
SACI_RS01540	3020.79	1.65	8.71487e-15	9.06652e-14	Saci_0315
SACI_RS01545	2542.96	1.73	3.03678e-23	7.14608e-22	Saci_0316
SACI_RS01550	882.604	1.37	1.50112e-10	1.00019e-09	Saci_0317
fdhD	223.804	-1.23	0.000102358	0.000301083	Saci_0318
SACI_RS01560	84.8092	-1.13	0.00188235	0.00441549	Saci_0319
fdhF	2333.75	-1.35	3.46427e-05	0.000109974	Saci_0320
SACI_RS01570	580.193	-1.84	1.13611e-12	9.62444e-12	Saci_0321
SACI_RS01575	62.0712	-0.73	0.00953136	0.0196117	Saci_0322
SACI_RS01580	223.051	-0.9	2.47823e-07	1.08058e-06	Saci_0323
SACI_RS01585	49.884	1.36	0.00336651	0.00756986	Saci_0324
SACI_RS01590	1981.39	-1.49	0.00386845	0.00857246	Saci_0325
SACI_RS01595	963.488	-1.25	0.028885	0.053129	Saci_0326
SACI_RS01600	1422.67	-1.76	0.000984286	0.00244887	Saci_0327
SACI_RS01605	2707.17	-1.88	0.000536043	0.00141152	Saci_0328
SACI_RS01610	9930.21	-2.57	8.69271e-06	3.03222e-05	Saci_0329
SACI_RS01615	352.575	-1.53	0.00341919	0.0076628	Saci_0330
SACI_RS01620	6359.61	-1.86	3.35486e-07	1.43745e-06	Saci_0331
SACI_RS01625	2742.58	-1.94	2.49588e-08	1.25855e-07	Saci_0332
SACI_RS01630	10912.2	-1.75	2.40905e-07	1.05196e-06	Saci_0333
SACI_RS01635	4406.61	-2.74	1.8843e-09	1.09979e-08	Saci_0334
SACI_RS01640	5497.88	-1.53	1.0354e-05	3.57387e-05	Saci_0335
SACI_RS01645	4488.63	-1.95	4.55626e-07	1.9135e-06	Saci_0336
SACI_RS01650	1244.94	-1.92	1.467e-06	5.74593e-06	Saci_0337
SACI_RS01655	1073.15	-1.76	8.02748e-06	2.81674e-05	Saci_0338
SACI_RS01660	153.241	-1.7	2.2479e-07	9.84492e-07	Saci_0339
SACI_RS01665	479.558	-1.4	1.19288e-07	5.41635e-07	Saci_0340
SACI_RS01670	127.177	-1.11	3.86622e-05	0.000121692	Saci_0341
SACI_RS01675	135.252	-2.32	1.42945e-12	1.19726e-11	Saci_0342
SACI_RS01680	640.908	-1.62	3.84288e-05	0.000121085	Saci_0343
SACI_RS01685	528.96	-1.4	0.000912433	0.00228494	Saci_0344
SACI_RS01690	549.211	-1.63	0.000137992	0.000396844	Saci_0345
SACI_RS01695	216.401	-1.39	2.90184e-09	1.66743e-08	Saci_0347
SACI_RS01700	132.874	-1.87	2.53136e-13	2.29525e-12	Saci_0348
SACI_RS01705	472.118	-2.15	6.7825e-19	1.01566e-17	Saci_0349
SACI_RS01710	344.288	-1.04	0.0101561	0.0207532	Saci_0350
SACI_RS01715	1106	-1.28	0.000762016	0.00194105	Saci_0351
SACI_RS01720	216.295	-3.58	7.42491e-22	1.5838e-20	Saci_0352
SACI_RS01725	185.209	-3.62	2.81905e-19	4.44599e-18	Saci_0353
SACI_RS01730	316.261	-2.75	2.64388e-44	4.12585e-42	Saci_0354
SACI_RS01735	2733.31	-1.46	2.05543e-05	6.75649e-05	Saci_0355
SACI_RS01740	293.96	-2.12	6.55212e-09	3.5638e-08	Saci_0356
SACI_RS01745	2785.91	-1.89	9.83481e-05	0.00029044	Saci_0357
SACI_RS01750	26.4319	-0.29	0.472341	0.576334	Saci_0358
SACI_RS01755	919.706	-1	5.90959e-06	2.14204e-05	Saci_0359
SACI_RS01760	5794.52	-0.91	0.0522706	0.089897	Saci_0360
SACI_RS01765	1277.37	-1.25	4.15217e-09	2.34946e-08	Saci_0361
SACI_RS01770	192.045	-1.11	1.274e-05	4.33686e-05	Saci_0362
SACI_RS01775	1730.69	0.09	0.510087	0.610275	Saci_0363
SACI_RS01780	488.593	-0.84	5.83003e-06	2.11579e-05	Saci_0364
SACI_RS01785	1328.38	0.54	2.10717e-05	6.91123e-05	Saci_0365
SACI_RS01790	728.731	0.82	9.74371e-12	7.3629e-11	Saci_0366
SACI_RS01795	862.782	-1.03	1.082e-06	4.3353e-06	Saci_0367
SACI_RS01800	452.043	0.27	0.210808	0.299782	Saci_0368
SACI_RS01805	1235.02	-0.15	0.386969	0.492642	Saci_0369
SACI_RS01810	240.911	-0.93	2.55885e-10	1.64221e-09	Saci_0370
SACI_RS01815	834.524	-0.64	1.56374e-05	5.23899e-05	Saci_0371
SACI_RS01820	5004.98	1.63	3.76121e-08	1.84026e-07	Saci_0372
leuS	11416.8	-0.67	5.17718e-11	3.63752e-10	Saci_0373
SACI_RS01830	504.122	0.45	0.00104747	0.00259461	Saci_0374
SACI_RS01835	694.119	-0.02	0.911105	0.937995	Saci_0375
SACI_RS01840	103.365	0.25	0.207815	0.296664	Saci_0376
priX	88.4275	-0.26	0.260981	0.358743	Saci_0377
SACI_RS01850	245.938	-0.42	0.0299515	0.0548525	Saci_0378
SACI_RS01855	885.711	-0.07	0.789802	0.846158	Saci_0379
sfsA	218.614	-2.03	2.27036e-13	2.07766e-12	Saci_0380
SACI_RS01865	929.413	-1.35	2.07726e-13	1.91872e-12	Saci_0381
SACI_RS01870	83.447	-2.35	2.53246e-05	8.17057e-05	Saci_0382
SACI_RS01875	4430.4	-2.68	7.5442e-12	5.79496e-11	Saci_0383
SACI_RS01880	826.405	0.49	0.210625	0.299782	Saci_0384
SACI_RS01885	4528.03	0.19	0.182933	0.267454	Saci_0385
SACI_RS01890	4939.56	0.63	0.0485911	0.0843659	Saci_0386
SACI_RS01895	2168.49	0.48	0.082713	0.133648	Saci_0387
SACI_RS01900	558.428	0.72	1.46086e-05	4.9221e-05	Saci_0388
SACI_RS01905	280.648	0.8	1.95185e-05	6.45646e-05	Saci_0389
SACI_RS01910	233.41	0.09	0.492384	0.594187	Saci_0390
SACI_RS01915	75.3378	0.13	0.491745	0.593658	Saci_0391
SACI_RS01920	245.492	-0.01	0.94238	0.959861	Saci_0392
SACI_RS01925	401.702	0.77	4.46265e-10	2.75089e-09	Saci_0393
cobM	530.93	2.1	3.2475e-22	7.08003e-21	Saci_0394
SACI_RS01935	336.489	2.15	7.45023e-21	1.44379e-19	Saci_0395
cbiT	141.154	2.48	5.84984e-13	5.11645e-12	Saci_0396
cbiD	464.004	2.79	1.15667e-22	2.61797e-21	Saci_0397
SACI_RS01950	942.194	2.57	1.83284e-17	2.42606e-16	Saci_0398
SACI_RS01955	1162.45	3.4	7.57408e-19	1.1285e-17	Saci_0399
SACI_RS01960	133.343	1.68	7.69033e-12	5.89195e-11	Saci_0400
cbiG	247.732	1.63	8.11138e-12	6.18258e-11	Saci_0401
SACI_RS01970	355.799	1.49	1.65531e-09	9.71881e-09	Saci_0402
SACI_RS01975	490.814	0.65	0.00268184	0.00614503	Saci_0404
SACI_RS01980	355.742	0.43	0.0560077	0.0956582	Saci_0405
SACI_RS01985	5394.73	0.98	5.25296e-05	0.000160733	Saci_0406
SACI_RS01990	66.3237	-0.24	0.304027	0.40826	Saci_0407
SACI_RS01995	248.005	-0.25	0.214465	0.304544	Saci_0408
SACI_RS02000	1629.71	-0.68	1.14813e-05	3.9355e-05	SACI_RS02000
SACI_RS02005	1021.91	-0.18	0.275311	0.375481	Saci_0410
SACI_RS11520	107.925	0.31	0.178287	0.262343	Saci_0411
cobS	45.7264	1.22	3.23377e-05	0.000103432	Saci_0412
SACI_RS02015	346.051	0.71	1.26309e-06	5.00009e-06	Saci_0413
SACI_RS02020	232.764	0.65	0.0453542	0.0794301	Saci_0414
htpX	4563	-1.6	7.07118e-08	3.34921e-07	Saci_0415
SACI_RS02030	164.461	0.03	0.865619	0.9034	Saci_0416
SACI_RS02035	99.6468	-0.32	0.066009	0.110077	Saci_0417
SACI_RS02040	517.482	-0.4	0.0581281	0.0985419	Saci_0418
SACI_RS02050	1388.16	0.66	0.000798538	0.00202192	Saci_0421
SACI_RS02055	1032.12	0.65	0.00042878	0.00114741	Saci_0422
SACI_RS02060	2503.27	-0.15	0.275211	0.375481	Saci_0423
SACI_RS02065	555.556	-0.19	0.297793	0.401708	Saci_0424
SACI_RS02070	2716.06	0.63	0.000335316	0.0009063	Saci_0425
SACI_RS02075	84.0972	-0.03	0.874763	0.909422	Saci_0426
SACI_RS02080	82.0333	0.2	0.357275	0.463598	Saci_0427
SACI_RS02085	936.493	0.3	0.00938536	0.0193651	Saci_0428
SACI_RS02090	971.529	-0.03	0.84924	0.892274	Saci_0430
SACI_RS02095	336.668	0.18	0.391848	0.497146	Saci_0431
SACI_RS02100	9580.22	-0.53	0.18107	0.265646	Saci_0432
SACI_RS02105	75.043	-1.02	0.00514583	0.0111612	Saci_0433
SACI_RS02110	159.287	-0.2	0.400061	0.504973	Saci_0434
SACI_RS02115	1280.23	0.77	2.95454e-07	1.27144e-06	Saci_0435
SACI_RS02120	560.618	0.77	1.44296e-05	4.87841e-05	Saci_0436
SACI_RS02125	166.563	0.01	0.919727	0.94523	Saci_0437
SACI_RS12010	36.0404	0.52	0.0905455	0.144726	Saci_0438
SACI_RS02130	357.935	1.27	1.47814e-07	6.63037e-07	Saci_0439
SACI_RS02135	989.773	-0.77	5.33322e-08	2.5546e-07	Saci_0440
SACI_RS02140	90.589	0.25	0.359246	0.465441	Saci_0441
SACI_RS12015	1.59137	1.03	0.590354	0.68268	Saci_0442
SACI_RS02145	178.496	-0.48	0.0264401	0.0492431	Saci_0443
SACI_RS02150	3018.51	0.21	0.0592224	0.100131	Saci_0444
SACI_RS02155	5.72183	-0.17	0.783206	0.841074	Saci_0445
abfR1	1884.73	1.64	7.38758e-08	3.48724e-07	Saci_0446
SACI_RS02165	310.862	-0.12	0.407813	0.512358	Saci_0447
SACI_RS02170	192.311	-0.38	0.022113	0.0418679	Saci_0448
cbp1	983.383	-0.74	0.00200493	0.0046845	Saci_0449
SACI_RS02180	1248.55	0.5	0.000805918	0.00203886	Saci_0450
SACI_RS02185	21957	-0.22	0.660591	0.742389	Saci_0451
SACI_RS02190	464.389	-0.69	0.000531182	0.00140121	SACI_RS02190
SACI_RS02195	433.536	0.05	0.830411	0.878718	Saci_0453
SACI_RS02200	192.552	0.26	0.0761056	0.124533	Saci_0454
SACI_RS02205	139.323	0.23	0.267648	0.366718	Saci_0455
SACI_RS02210	8004.17	1.31	0.000142094	0.000407061	Saci_0456
SACI_RS02215	8.91618	-0.22	0.739746	0.806081	Saci_0457
coaBC	1084.45	0.28	0.0168336	0.0327074	Saci_0458
SACI_RS02230	69.0628	0.58	0.0122184	0.0244946	Saci_0460
SACI_RS02235	144.221	0.24	0.251337	0.34645	Saci_0461
SACI_RS02240	237.375	0.39	0.0236281	0.0443121	Saci_0462
SACI_RS02245	300.762	0.39	0.0580962	0.0985419	Saci_0463
SACI_RS02250	298.453	-0.57	0.0310354	0.0565233	Saci_0464
SACI_RS02255	140.792	-0.22	0.189628	0.275747	Saci_0465
SACI_RS02260	102.591	-0.61	0.00552765	0.011937	Saci_0467
SACI_RS02265	17.631	-0.16	0.707188	0.782684	Saci_0468
SACI_RS02270	8.87043	0.44	0.434983	0.538957	Saci_0470
SACI_RS02275	4929.07	0.27	0.135488	0.206541	Saci_0472
SACI_RS02280	2219.17	0.26	0.15295	0.229039	Saci_0473
SACI_RS02285	320.023	0.44	0.200914	0.289039	Saci_0474
SACI_RS02290	21.4214	1.54	0.00024099	0.000662835	Saci_0475
SACI_RS02295	2.53596	-0.32	0.792082	0.847537	SACI_RS02295
SACI_RS02300	0.372137	2.26	0.684395		Saci_0476
SACI_RS02305	1.26966	2.52	0.226287	0.318888	Saci_0477
SACI_RS02310	0.885073	1.8	0.361612	0.467588	Saci_0478
SACI_RS02315	311.031	-0.96	0.000473252	0.0012596	Saci_0479
SACI_RS02320	3.05052	3.36	0.0115603	0.0233013	Saci_0480
SACI_RS02325	5.60544	-0.47	0.524276	0.623484	Saci_0481
SACI_RS02330	59.2368	-1.55	7.19766e-08	3.40368e-07	Saci_0482
SACI_RS02335	43.4577	-1.49	1.1688e-06	4.66421e-06	Saci_0483
SACI_RS02340	1060.33	0.12	0.488396	0.590165	Saci_0484
SACI_RS11795	18.8133	0.31	0.439561	0.543267	Saci_0485
SACI_RS02345	1.95709	0.68	0.617639	0.707886	Saci_0486
SACI_RS02350	78.5106	-1.14	0.00012371	0.000357506	Saci_0487
SACI_RS02355	174.716	0.14	0.4131	0.517904	Saci_0488
SACI_RS02360	33.441	-0.73	0.0146843	0.0288529	Saci_0489
SACI_RS02370	407.489	0.24	0.328202	0.43291	Saci_0491
SACI_RS02375	320.283	-0.31	0.0616153	0.103624	Saci_0492
SACI_RS02380	203.016	-0.18	0.238158	0.331676	Saci_0493
SACI_RS02385	2223.42	-0.01	0.951303	0.965964	Saci_0494
SACI_RS02390	1249.51	0.27	0.0641247	0.107357	Saci_0495
SACI_RS02395	91.4053	-2.12	9.8115e-19	1.42603e-17	Saci_0496
SACI_RS02400	287.617	-1.09	2.73629e-07	1.18439e-06	Saci_0497
SACI_RS02405	238.215	-0.93	0.00135757	0.00326455	Saci_0498
SACI_RS12020	5.75671	0.86	0.298501	0.402414	Saci_0499
SACI_RS02410	536.399	-0.12	0.324199	0.428365	Saci_0500
SACI_RS02415	530.692	0.26	0.104297	0.163793	Saci_0501
SACI_RS12025	12.5432	0.32	0.458199	0.56325	Saci_0502
SACI_RS02420	14.5641	0.55	0.206195	0.294778	Saci_0503
SACI_RS02425	43.8602	0.24	0.479838	0.5838	Saci_0504
SACI_RS02435	4.34619	-0.93	0.239035	0.332741	Saci_0505
SACI_RS02440	15.7724	0.85	0.201641	0.289685	Saci_0506
SACI_RS11495	3.3968	0.41	0.642818	0.728298	Saci_0507
SACI_RS12030	88.6953	-0.32	0.147122	0.221417	Saci_0509
SACI_RS02455	708.213	-1.73	2.1311e-16	2.57906e-15	Saci_0510
SACI_RS12035	93.5063	1.23	1.49894e-06	5.85554e-06	Saci_0511
SACI_RS02465	579.317	-1.25	2.6967e-12	2.20876e-11	Saci_0512
SACI_RS02470	34.1136	0.32	0.362205	0.468151	Saci_0513
SACI_RS12165	1.51914	-2.07	0.0916402	0.14624	SACI_RS12165
SACI_RS02475	26.1706	0.26	0.475868	0.579921	Saci_0514
SACI_RS11530	3.02533	-0.3	0.736238	0.802849	Saci_0516
SACI_RS02480	15.8757	-1.69	0.000724326	0.0018546	Saci_0517
SACI_RS11535	5.62993	0.34	0.694532	0.772137	SACI_RS11535
SACI_RS02495	177.425	-0.5	0.0101337	0.0207216	Saci_0520
SACI_RS02500	10.3075	-0.28	0.63395	0.722378	Saci_0521
SACI_RS02505	3.19992	-0.01	0.996101	0.99711	Saci_0522
SACI_RS02510	36.9615	-1.74	2.20941e-06	8.38784e-06	Saci_0523
SACI_RS02515	108.765	-1.85	4.72292e-12	3.72433e-11	Saci_0524
SACI_RS02520	196.568	-2.15	7.70397e-19	1.14211e-17	Saci_0525
SACI_RS02525	388.671	-2.66	2.05596e-24	5.39463e-23	Saci_0526
SACI_RS02530	126.026	-2.43	2.73619e-17	3.57392e-16	Saci_0527
SACI_RS02535	78.2632	0.78	0.00666228	0.0142113	Saci_0529
SACI_RS02540	217.145	0.04	0.819142	0.87021	Saci_0530
SACI_RS02545	130.777	0.04	0.829306	0.878718	Saci_0531
SACI_RS02550	5.74266	0.27	0.711437	0.785425	Saci_0532
SACI_RS02555	6.8851	2	0.0142921	0.0281945	Saci_0533
SACI_RS02560	52.4588	-0.59	0.0277561	0.0513714	Saci_0535
SACI_RS02565	16.822	0.23	0.654781	0.73776	Saci_0537
SACI_RS02570	1475.18	0.45	0.184888	0.270179	Saci_0538
SACI_RS02575	1008.59	0.41	0.00201779	0.00471082	Saci_0539
SACI_RS02580	6.59721	0.61	0.422646	0.526753	Saci_0540
SACI_RS02585	873.257	0.39	0.0171793	0.0333354	Saci_0542
SACI_RS02590	291.316	-1.21	0.000580998	0.00151776	Saci_0543
SACI_RS02595	31.3625	0.01	0.983021	0.991043	Saci_0544
SACI_RS02600	51.8309	-0.11	0.710611	0.785301	Saci_0545
SACI_RS02605	403.345	-0.69	0.00345672	0.00772938	Saci_0546
nadC	573.08	-0.46	0.000213331	0.000591699	Saci_0547
SACI_RS02615	529.666	0.2	0.229073	0.321743	Saci_0548
SACI_RS02620	96.1723	-0.4	0.416484	0.520386	Saci_0549
SACI_RS02625	102.879	0.39	0.155404	0.232479	Saci_0550
SACI_RS12170	403.009	-2.16	8.28559e-19	1.21618e-17	SACI_RS12170
SACI_RS02635	626.539	0.48	0.000665983	0.00171857	Saci_0553
SACI_RS02640	386.934	-0.43	0.00694712	0.0147658	Saci_0554
SACI_RS02645	54.0693	0.88	0.00557684	0.0120344	Saci_0555
SACI_RS02650	166.916	0.98	6.68382e-05	0.000202013	Saci_0556
SACI_RS02655	661.717	1	1.03666e-08	5.51831e-08	Saci_0557
SACI_RS02660	2202.44	0.38	0.0495077	0.085742	Saci_0558
SACI_RS02665	262.425	-0.02	0.885387	0.918535	Saci_0559
SACI_RS02670	427.518	-0.37	0.0064283	0.0137517	Saci_0560
SACI_RS02675	0.565431	0.24	0.940717		Saci_0561
SACI_RS02680	1.682	2.67	0.11723	0.181318	Saci_0563
SACI_RS02685	218.04	2.05	1.65474e-09	9.71881e-09	Saci_0564
SACI_RS02690	58.5685	0.81	0.0159649	0.0311216	Saci_0565
cedA2	68.396	0.13	0.73193	0.799916	Saci_0567
cedA	610.827	0.26	0.409689	0.514497	Saci_0568
cedA1	127.937	0.74	0.0258541	0.0482122	Saci_0569
SACI_RS02705	709.402	0.9	0.000173478	0.000490805	Saci_0570
SACI_RS02710	252.669	0.74	0.000864605	0.00217619	Saci_0571
SACI_RS02715	802.962	0	0.98233	0.990683	SACI_RS02715
SACI_RS02720	4761.52	0.44	0.00609286	0.0130719	Saci_0573
secY	11888.1	0.23	0.189342	0.275465	Saci_0574
SACI_RS02730	36.0105	0.77	0.05976	0.10079	Saci_0575
SACI_RS02735	267.244	0.78	0.000453273	0.00121077	Saci_0576
SACI_RS02740	615.134	0.89	7.50511e-05	0.000225686	Saci_0577
SACI_RS02745	343.54	0.71	0.00340768	0.00764278	Saci_0578
SACI_RS02750	114.305	0.83	0.020777	0.0395912	Saci_0579
SACI_RS02755	336.906	0.74	0.000754647	0.00192558	Saci_0580
SACI_RS02760	524.529	0.58	0.0109579	0.0222255	Saci_0581
SACI_RS02765	362.032	1.08	5.97461e-06	2.16297e-05	Saci_0582
SACI_RS11545	77.5014	1.21	1.17074e-06	4.66565e-06	Saci_0583
SACI_RS02770	568.654	1.03	6.65375e-07	2.74768e-06	Saci_0584
SACI_RS02775	694.907	1.01	1.26708e-06	5.00919e-06	Saci_0585
rplX	109.475	0.9	0.00177279	0.00417501	Saci_0586
SACI_RS02785	231.849	0.81	0.000215738	0.000597817	Saci_0587
SACI_RS02790	65.5634	0.91	0.00951502	0.0195917	Saci_0588
SACI_RS02795	32.6922	0.93	0.042751	0.0753607	Saci_0589
rpmC	47.6086	-0.09	0.802261	0.856264	Saci_0590
SACI_RS02805	1067.33	0.78	8.64037e-05	0.000257733	Saci_0591
SACI_RS02810	1347.88	0.62	0.00130872	0.0031555	Saci_0592
SACI_RS02815	1117.15	0.71	0.000158286	0.000451703	Saci_0593
SACI_RS02820	1015.47	0.95	1.45432e-05	4.91123e-05	Saci_0594
SACI_RS02825	179.069	0.91	0.000163921	0.000466434	Saci_0595
rpl4p	1755.75	0.91	4.25333e-05	0.000133169	Saci_0596
rpl3p	4801.9	0.86	0.000287277	0.000782165	Saci_0597
SACI_RS02840	152.239	-0.37	0.0578347	0.0983256	Saci_0598
ileS	4073.86	0.13	0.369448	0.476474	Saci_0599
SACI_RS02850	950.487	-1.06	1.99861e-05	6.59163e-05	Saci_0600
SACI_RS02855	203.5	0.09	0.588047	0.681025	Saci_0601
SACI_RS02860	2414.72	0.97	4.3141e-07	1.81437e-06	Saci_0602
SACI_RS02865	17960.2	1.19	2.28941e-14	2.29328e-13	Saci_0603
SACI_RS02870	628.955	0.19	0.234989	0.328497	Saci_0604
SACI_RS02875	1117.23	0.78	9.72655e-10	5.8379e-09	Saci_0605
SACI_RS02880	19.5613	0.39	0.321733	0.427009	Saci_0606
SACI_RS02885	212.681	0.82	0.000607074	0.00158309	Saci_0607
SACI_RS02890	645.798	0.99	2.14546e-08	1.093e-07	Saci_0608
rrp42	3508.34	0.81	3.95258e-09	2.2408e-08	Saci_0609
rrp41	3882.02	0.82	1.539e-10	1.02312e-09	Saci_0610
rrp4	1945.51	0.68	2.18591e-06	8.30927e-06	Saci_0611
SACI_RS02910	1669.8	0.42	0.0026228	0.00602837	Saci_0612
psmA	2358.78	0.64	1.73442e-07	7.70854e-07	Saci_0613
SACI_RS02920	152.319	0.28	0.318998	0.424329	Saci_0614
SACI_RS02925	872.938	0.03	0.905695	0.934552	Saci_0615
SACI_RS02930	575.832	-0.27	0.243939	0.337982	Saci_0616
SACI_RS02935	2818.88	0.26	0.100495	0.158578	Saci_0617
SACI_RS02940	846.091	0.21	0.0736276	0.120878	Saci_0618
SACI_RS02945	1289.01	1.02	7.60499e-10	4.60179e-09	Saci_0619
SACI_RS02950	2820.52	1.25	3.14219e-08	1.56319e-07	Saci_0620
SACI_RS02955	301.243	-0.17	0.126249	0.194053	Saci_0621
SACI_RS02960	78.5632	-1.1	1.1482e-06	4.59434e-06	Saci_0622
SACI_RS02965	152.001	-0.53	0.0144733	0.0284949	Saci_0623
SACI_RS02970	579.966	-0.49	0.0283666	0.0523378	Saci_0624
SACI_RS02975	149.086	1.1	1.45907e-05	4.92168e-05	Saci_0625
SACI_RS02980	122.735	1.11	4.11803e-05	0.000129069	Saci_0626
SACI_RS02985	0				Saci_0628
SACI_RS11555	0.601997	0.72	0.76543		SACI_RS11555
SACI_RS02995	53.2986	-1.21	0.00189749	0.00444396	Saci_0630
SACI_RS03000	11.5263	-0.09	0.841606	0.887714	Saci_0631
SACI_RS03005	13.824	-0.18	0.704942	0.781366	Saci_0632
SACI_RS03010	42.6775	0.45	0.111426	0.173609	Saci_0633
SACI_RS03015	105.967	-1.31	6.08644e-06	2.19275e-05	Saci_0634
SACI_RS03020	17.6665	0.25	0.501749	0.60279	Saci_0635
SACI_RS03025	28.2165	-0.86	0.0123189	0.0246795	Saci_0636
SACI_RS03030	568.723	-0.47	0.00130903	0.0031555	Saci_0637
SACI_RS03035	18.944	0.04	0.920964	0.945518	Saci_0638
SACI_RS03040	1625.56	0.21	0.46093	0.565903	Saci_0639
SACI_RS03045	575.645	-1.43	1.53636e-24	4.10387e-23	Saci_0640
SACI_RS03050	1382.44	2.07	1.86357e-10	1.21976e-09	Saci_0641
SACI_RS03055	119.37	2.05	1.24767e-13	1.18568e-12	Saci_0642
speE	3083.86	1.98	1.19416e-16	1.45707e-15	Saci_0643
SACI_RS03065	103.767	1.44	7.33176e-06	2.59411e-05	Saci_0644
SACI_RS03070	7.33885	1.36	0.0780551	0.127301	Saci_0645
ahcY	1673.77	1.55	4.15219e-14	4.04975e-13	Saci_0646
SACI_RS03080	270.425	-0.53	0.0275298	0.0509842	Saci_0647
SACI_RS03085	8.23713	0.29	0.672145	0.75261	Saci_0648
SACI_RS03090	10.7686	0.71	0.230817	0.323427	Saci_0649
SACI_RS03095	194.465	1.07	3.92127e-06	1.4443e-05	Saci_0650
SACI_RS03100	725.987	-0.58	0.00155573	0.003705	Saci_0651
SACI_RS03105	1313.06	-0.88	0.000217131	0.000601115	Saci_0652
SACI_RS03110	104.19	0.23	0.351922	0.458457	Saci_0653
hflX	1085.69	-0.23	0.163587	0.243369	Saci_0654
SACI_RS03120	488.862	-0.27	0.168183	0.249581	Saci_0655
SACI_RS03125	3168.98	0.11	0.652115	0.736283	Saci_0656
SACI_RS03130	509.738	0.21	0.34464	0.450157	Saci_0657
SACI_RS03135	1410.79	0.51	0.00018895	0.000532039	Saci_0658
tgtA	3292.38	0.79	7.83472e-05	0.000235121	Saci_0659
SACI_RS03145	993.23	0.45	0.0115131	0.023222	Saci_0660
SACI_RS03150	260.586	0.92	0.000652043	0.001687	Saci_0661
psmB	5075.36	1.22	7.7664e-18	1.0563e-16	Saci_0662
hisS	769.329	0.43	9.5e-06	3.2983e-05	Saci_0663
SACI_RS03165	28.8766	-0.44	0.144001	0.217505	Saci_0664
SACI_RS03170	171.034	0.17	0.644638	0.729802	Saci_0665
SACI_RS03175	5502.71	0.3	0.323943	0.428217	Saci_0666
SACI_RS03180	455.109	0.13	0.638286	0.725658	Saci_0667
SACI_RS03190	694.474	-0.09	0.609241	0.699884	Saci_0669
SACI_RS03195	711.821	0.16	0.271325	0.371069	Saci_0670
fbp	8292.43	0.93	1.34457e-06	5.30138e-06	Saci_0671
SACI_RS03205	506.752	0.05	0.726704	0.795378	Saci_0672
SACI_RS03210	0.390076	1.69	0.836633		Saci_0674
SACI_RS03215	763.233	-4.75	8.51815e-31	4.43093e-29	Saci_0675
SACI_RS12185	1.1255	2.22	0.160336	0.239012	SACI_RS12185
SACI_RS12190	1.01799	2.13	0.186606	0.27242	SACI_RS12190
SACI_RS12195	7.23688	-1.24	0.0659391	0.110022	Saci_0678
SACI_RS03230	154.914	-0.46	0.0213103	0.0404773	Saci_0679
SACI_RS03235	137.075	-2.46	8.70122e-22	1.84279e-20	Saci_0680
SACI_RS03240	1.22695	-0.56	0.748146	0.813143	Saci_0681
SACI_RS11570	4.44147	1.07	0.18893	0.275137	SACI_RS11570
SACI_RS03245	21.5485	-0.36	0.464552	0.569173	Saci_0683
rpsJ	2017.13	1.17	5.11604e-08	2.45454e-07	Saci_0684
tuf	19898.3	0.56	0.00437952	0.0095974	Saci_0685
SACI_RS03260	1249.89	0.56	0.000671503	0.00173131	Saci_0686
SACI_RS03265	303.478	-0.42	0.118269	0.182734	Saci_0687
SACI_RS03270	2470.56	1.57	3.84114e-18	5.42908e-17	Saci_0688
SACI_RS03275	1469.52	1.3	1.27012e-14	1.28093e-13	Saci_0689
SACI_RS03280	817.598	1.25	1.90076e-12	1.57423e-11	Saci_0690
rpoA2	1407.96	0.69	4.47039e-06	1.6445e-05	Saci_0691
rpoA1	5675.9	0.65	1.98976e-07	8.77925e-07	Saci_0692
SACI_RS03295	11272.7	0.52	5.52435e-05	0.000168515	Saci_0693
SACI_RS03300	525.931	0.5	0.000788495	0.0019999	Saci_0694
infB	1813.34	0.46	0.000426522	0.0011424	Saci_0695
ndk	1386.72	1.33	5.19872e-07	2.17102e-06	Saci_0696
SACI_RS03315	44.8019	1.34	0.000455694	0.00121505	Saci_0697
SACI_RS03320	1284.54	1.62	1.21014e-08	6.38447e-08	Saci_0698
upp	1260.94	1.09	3.33857e-05	0.000106325	Saci_0699
gatB	1885.29	0.41	2.05648e-06	7.86768e-06	Saci_0700
SACI_RS03335	942.874	0.06	0.652597	0.736283	Saci_0701
SACI_RS03340	218.572	0.18	0.380034	0.486319	Saci_0702
SACI_RS03345	32885.9	-0.12	0.657721	0.739812	Saci_0703
SACI_RS03350	193.693	0.99	8.93694e-08	4.13791e-07	Saci_0704
SACI_RS03355	32.1337	0.04	0.897665	0.928997	Saci_0705
purB	837.883	0.56	7.5048e-06	2.64901e-05	Saci_0706
SACI_RS03365	511.483	0.79	7.43548e-08	3.4994e-07	Saci_0707
SACI_RS03370	672.348	0.68	5.46737e-06	1.9964e-05	Saci_0708
SACI_RS03375	942.67	0.84	0.0136106	0.0270116	Saci_0709
SACI_RS03380	1336.66	0.82	0.0195334	0.0376081	Saci_0710
SACI_RS03385	1383.1	0.3	0.0376186	0.0671518	Saci_0711
SACI_RS03390	822.439	-1.23	0.000161907	0.000461146	Saci_0712
ilvA	941.38	0.45	0.00115948	0.00282486	Saci_0713
SACI_RS03400	350.359	0.49	0.0148149	0.0290709	Saci_0714
radA	3848.03	0.05	0.837637	0.884471	Saci_0715
SACI_RS03410	58.5706	0.11	0.641899	0.72793	Saci_0716
SACI_RS03415	283.999	0.7	2.1773e-06	8.28714e-06	Saci_0717
cyaB	160.91	-0.29	0.244301	0.338167	Saci_0718
SACI_RS03425	604.993	-0.08	0.544156	0.642432	Saci_0719
SACI_RS03430	795.28	0.9	1.11592e-08	5.89788e-08	Saci_0720
SACI_RS03435	117.524	-0.14	0.582439	0.676698	Saci_0721
SACI_RS03440	343.242	-0.08	0.771122	0.831107	Saci_0722
SACI_RS03445	2.07782	-1.75	0.225746	0.318429	Saci_0723
SACI_RS03450	519.869	0.84	0.00811816	0.0169509	Saci_0724
SACI_RS11915	2.78007	1.3	0.285615	0.388106	SACI_RS11915
SACI_RS03455	182.689	0.95	0.00011687	0.000340392	Saci_0725
SACI_RS03460	0.510839	-1.54	0.674466		SACI_RS03460
SACI_RS03465	72.6758	-0.02	0.957306	0.970066	Saci_0726
SACI_RS03470	527.495	0.61	5.564e-06	2.02918e-05	Saci_0727
SACI_RS03475	488.167	0.79	1.37163e-10	9.15962e-10	Saci_0728
SACI_RS03480	526.969	-0.64	0.00288855	0.00658305	Saci_0729
rnpB	16700.6	-2.97	1.11635e-19	1.84915e-18	SACI_RS11505
SACI_RS03485	119.886	0.1	0.619324	0.709006	Saci_0730
SACI_RS03490	1391.76	-0.37	0.066395	0.110534	Saci_0731
SACI_RS03495	835.37	-0.3	0.226701	0.31932	Saci_0732
SACI_RS03500	75.9117	-0.58	0.0380696	0.0678752	Saci_0733
SACI_RS03505	95.8075	-0.88	0.000141161	0.000405171	Saci_0734
SACI_RS03510	6.25812	-2.06	0.0154304	0.0301589	SACI_RS03510
SACI_RS11815	1.12386	0.59	0.697988	0.774526	SACI_RS11815
SACI_RS03515	109.452	-1.89	1.54966e-11	1.14582e-10	Saci_0735
SACI_RS03520	182.663	-1.68	2.68249e-10	1.71784e-09	Saci_0736
SACI_RS03525	199.046	-1.73	1.86319e-19	3.00237e-18	Saci_0737
SACI_RS03530	60.4632	-0.56	0.0234174	0.0439447	Saci_0738
SACI_RS03535	34.6624	-0.24	0.456417	0.561991	Saci_0739
SACI_RS03540	10.8189	-1.03	0.151813	0.227682	Saci_0741
SACI_RS03545	69.1778	-0.83	0.0028354	0.00646689	Saci_0742
SACI_RS03550	231.463	-0.63	0.18262	0.267129	Saci_0743
SACI_RS03555	395.396	0.26	0.378028	0.484379	Saci_0744
SACI_RS03560	432.462	-0.56	0.0201405	0.0386016	Saci_0745
SACI_RS03565	84.4649	-0.55	0.020401	0.0390025	Saci_0746
hxlB	1808.06	-0.18	0.235989	0.32942	Saci_0747
SACI_RS03575	921.775	0.93	0.000729353	0.00186586	Saci_0748
SACI_RS03580	154.159	-0.99	0.00224795	0.00521939	Saci_0749
argC	1093.31	0.4	0.0324991	0.0589718	Saci_0750
SACI_RS03590	468.222	0.31	0.127278	0.195432	Saci_0751
SACI_RS03595	491.1	0.14	0.351808	0.458457	Saci_0752
SACI_RS03600	44.1629	0.52	0.0876241	0.140511	Saci_0753
lysX	2963.85	-1.54	6.78751e-06	2.41596e-05	Saci_0754
SACI_RS03610	952.651	-1.36	0.000247143	0.000678499	Saci_0755
SACI_RS03615	369.63	-0.68	0.0429387	0.0756016	Saci_0756
uppS	570.509	-0.75	1.78165e-08	9.1553e-08	Saci_0757
SACI_RS03625	799.139	0.84	0.00340109	0.00763956	Saci_0758
SACI_RS03630	174.603	0.71	0.0487222	0.0845297	Saci_0759
SACI_RS03635	5.46706	0.38	0.593447	0.685191	Saci_0760
SACI_RS03640	83.1238	0.42	0.0679621	0.112826	SACI_RS03640
SACI_RS03645	490.99	0.21	0.11382	0.176782	Saci_0761
SACI_RS03650	1.18989	-2.65	0.330313	0.435086	Saci_0762
SACI_RS03655	4099.93	1.89	4.03093e-25	1.17174e-23	Saci_0763
SACI_RS03660	0.595639	1.69	0.649745		Saci_0764
SACI_RS03665	136.509	1.4	1.43853e-09	8.47963e-09	Saci_0765
SACI_RS03670	31.5537	0.94	0.0115004	0.0232122	Saci_0766
SACI_RS03675	1353.09	1.75	8.00181e-28	3.20613e-26	Saci_0767
aspS	5982.91	1.57	9.2399e-18	1.25097e-16	Saci_0768
SACI_RS03685	275.635	0.33	0.0838801	0.135151	Saci_0769
pth2	79.9915	0.62	0.0294735	0.0540438	Saci_0770
SACI_RS11585	54.6243	1.47	8.1563e-08	3.80841e-07	Saci_0771
SACI_RS03695	557.455	1.4	3.26038e-10	2.05245e-09	Saci_0772
SACI_RS03700	4010.12	-0.17	0.255212	0.351301	Saci_0773
SACI_RS03705	134.151	-0.37	0.166166	0.24687	Saci_0774
fen	413.768	-0.04	0.83763	0.884471	Saci_0775
SACI_RS03715	139.039	0.42	0.079709	0.129429	Saci_0776
SACI_RS03720	875.364	0.35	0.0452032	0.0792834	Saci_0777
hemB	1160.53	0.25	0.0582796	0.0986859	Saci_0778
hemL	787.784	0.31	0.0627408	0.105366	Saci_0779
hemC	447.148	0.51	0.000642419	0.00166647	Saci_0780
SACI_RS03740	178.45	0.58	0.00118851	0.00289322	Saci_0781
SACI_RS03745	275.934	1.19	1.29845e-08	6.78994e-08	SACI_RS03745
SACI_RS03750	1667.21	1.09	3.40492e-07	1.4526e-06	Saci_0782
SACI_RS12200	606.113	0.81	0.000108575	0.000317652	Saci_0783
SACI_RS12205	302.008	0.63	0.00167701	0.00396835	Saci_0784
SACI_RS03765	841.945	0.17	0.199109	0.286582	Saci_0787
SACI_RS03770	1665.01	-1.05	1.103e-08	5.84e-08	Saci_0788
dcd	1446.39	-0.98	0.00350724	0.00783055	Saci_0789
SACI_RS03780	771.266	-0.82	6.75231e-07	2.78451e-06	Saci_0790
SACI_RS03785	4489.91	0.47	0.00301725	0.00683443	Saci_0791
SACI_RS03790	825.22	-0.01	0.937271	0.957446	Saci_0792
SACI_RS03795	235.212	0.84	7.88434e-07	3.22442e-06	Saci_0793
SACI_RS03800	44.5628	0.17	0.602924	0.693512	Saci_0794
SACI_RS03805	402.986	0.25	0.0387562	0.0689388	Saci_0795
SACI_RS03810	415.871	-0.66	0.000402123	0.00107998	Saci_0796
SACI_RS03815	1459.93	-0.22	0.412144	0.517185	Saci_0797
SACI_RS03820	7753.57	1.14	6.61541e-08	3.14338e-07	Saci_0798
SACI_RS03825	768.111	0.66	0.000139157	0.000399808	Saci_0799
SACI_RS03830	108.938	-0.35	0.318172	0.42361	Saci_0800
SACI_RS03835	3691.4	-0.84	1.24486e-06	4.93452e-06	Saci_0801
SACI_RS03840	555.42	1.23	3.73072e-08	1.82836e-07	Saci_0802
SACI_RS03845	2500.3	0.66	0.000117835	0.000342194	Saci_0803
SACI_RS03850	4905.17	-0.95	0.000539072	0.00141823	Saci_0804
SACI_RS03855	552.432	-0.32	0.00796884	0.0167216	Saci_0805
glmM	1885.02	-0.66	4.91045e-05	0.000150876	Saci_0806
SACI_RS03865	255.277	0.09	0.491078	0.593094	Saci_0807
SACI_RS11590	1.01648	-2.51	0.374021	0.480074	SACI_RS11590
SACI_RS03870	2.10267	1.55	0.359541	0.465441	Saci_0809
SACI_RS03875	278.578	1.36	1.08843e-05	3.74386e-05	Saci_0810
SACI_RS03880	745.747	1.72	3.60426e-08	1.77224e-07	Saci_0811
SACI_RS03885	641.633	0.46	0.0772214	0.126102	SACI_RS03885
SACI_RS03890	962.965	0.73	0.00353621	0.00788929	Saci_0813
SACI_RS03895	930.351	-0.05	0.734528	0.801698	Saci_0814
SACI_RS03900	248.732	-0.73	0.00358095	0.0079771	Saci_0815
SACI_RS03905	36.5003	0.65	0.0564473	0.0962428	Saci_0816
SACI_RS03910	518.055	0.09	0.584945	0.678811	Saci_0817
SACI_RS03915	371.692	1.25	0.00915455	0.0189283	Saci_0818
SACI_RS03920	397.846	1.25	0.00709006	0.0150372	Saci_0819
ribH	325.61	1.75	0.00024772	0.000679455	Saci_0820
ribC	286.486	1.36	0.0125252	0.0250419	Saci_0821
SACI_RS03935	357.8	1.23	0.023856	0.0447112	Saci_0822
SACI_RS03940	37.7126	-0.08	0.78019	0.838369	Saci_0823
SACI_RS03945	3614.57	0.03	0.84141	0.887714	Saci_0824
SACI_RS03950	283.05	0.56	0.00433035	0.00949665	Saci_0825
pcn	542.259	-0.49	0.00328862	0.00741502	Saci_0826
SACI_RS03960	2227.98	1.03	3.02292e-12	2.44222e-11	Saci_0827
SACI_RS03965	2270.83	1.2	3.94611e-19	6.09386e-18	Saci_0828
SACI_RS03970	3696.36	0.99	6.6082e-08	3.14338e-07	Saci_0829
SACI_RS03975	345.066	-0.38	0.0308606	0.0562956	Saci_0830
SACI_RS03980	1594.2	0.82	1.11448e-05	3.82458e-05	Saci_0831
SACI_RS03985	2201.08	0.81	1.85887e-06	7.15785e-06	Saci_0832
SACI_RS03990	223.152	0.89	2.31899e-05	7.53926e-05	Saci_0833
SACI_RS03995	505.442	0.1	0.57708	0.67258	Saci_0834
SACI_RS04000	70.5038	-0.09	0.749157	0.813384	Saci_0835
SACI_RS04005	185.365	-0.02	0.933792	0.955711	Saci_0836
SACI_RS04010	1085.32	-0.06	0.725674	0.794617	Saci_0837
SACI_RS04015	2552.19	-0.02	0.896482	0.928421	Saci_0838
SACI_RS04025	2073.86	-0.46	6.96768e-05	0.000210164	Saci_0840
SACI_RS04030	1402.41	0.36	0.0356871	0.0640122	Saci_0841
SACI_RS04035	226.11	0.02	0.931857	0.954719	Saci_0842
SACI_RS04040	35.4719	0.62	0.0329616	0.0597014	Saci_0843
SACI_RS04045	519.854	0.96	0.000917738	0.00229628	Saci_0844
SACI_RS04050	852.614	0.55	8.1221e-06	2.84658e-05	Saci_0845
SACI_RS04055	4007.41	0.55	1.47739e-08	7.65814e-08	Saci_0846
SACI_RS04060	156.817	0.18	0.715603	0.788466	Saci_0847
SACI_RS04065	432.938	0.19	0.204745	0.293301	Saci_0848
SACI_RS04070	205.258	1.7	3.38007e-12	2.70132e-11	Saci_0849
SACI_RS04075	432.626	1.67	1.96108e-13	1.82276e-12	Saci_0850
kae1	1591.68	1.48	3.59829e-18	5.12929e-17	Saci_0851
SACI_RS11595	305.737	1.18	1.62869e-10	1.07792e-09	Saci_0852
SACI_RS04085	578.265	1.36	1.88877e-15	2.05136e-14	Saci_0853
SACI_RS04090	4135.39	2.36	1.05266e-08	5.5834e-08	Saci_0854
SACI_RS11600	2.23021	3.48	0.00964249	0.0197992	Saci_0855
SACI_RS04095	367.125	2.11	7.53028e-13	6.45297e-12	Saci_0856
SACI_RS04100	1539.92	-1.46	7.81474e-24	1.94712e-22	Saci_0857
[truncated: 2,790 more rows]

## Sheet: DESeq2_65C_pH_1_6_stat
Gene	baseMean	log2FoldChange	pvalue	padj	old_locus_tag
[truncated: 3,621 more rows]

[truncated: 30 more sheets: DESeq2_65C_pH_2_4_log, DESeq2_65C_pH_2_4_stat, DESeq2_65C_pH_3_5_log, DESeq2_65C_pH_3_5_stat, DESeq2_75C_pH_1_6_log, DESeq2_75C_pH_1_6_stat, DESeq2_75C_pH_2_4_stat, DESeq2_75C_pH_3_5_log, DESeq2_75C_pH_3_5_stat, DESeq2_80C_pH_1_6_log, DESeq2_80C_pH_1_6_stat, DESeq2_80C_pH_2_4_log, DESeq2_80C_pH_2_4_stat, DESeq2_80C_pH_3_5_log, DESeq2_80C_pH_3_5_stat, DESeq2_dKO_early, DESeq2_dKO_late, DESeq2_post-starvation-030min, DESeq2_post-starvation-060min, DESeq2_post-starvation-090min …]
