# Supplementary material for: A web-based atlas for exploring post-transcriptional regulation in the archaeon Sulfolobus acidocaldarius
Source: mSystems. 2025 Dec 11;11(1):e01485-25. doi: 10.1128/msystems.01485-25 (PMC12817955; doi:10.1128/msystems.01485-25)
Supplement: File S3 — Transcript processing sites positions and sequences in their vicinity. [file msystems.01485-25-s0003.xlsx]

## Sheet: TPS-single-position
NC_007181.1	TPSAR	TPS	107	107	1000	+	.	ID=TPS_000001;NAME=TPS_000001;DIFF=21;PVAL=7.9e-12
NC_007181.1	TPSAR	TPS	263	263	1000	+	.	ID=TPS_000002;NAME=TPS_000002;DIFF=29;PVAL=0
NC_007181.1	TPSAR	TPS	357	357	1000	+	.	ID=TPS_000003;NAME=TPS_000003;DIFF=14;PVAL=1.3e-07
NC_007181.1	TPSAR	TPS	387	387	1000	+	.	ID=TPS_000005;NAME=TPS_000005;DIFF=64;PVAL=0
NC_007181.1	TPSAR	TPS	1093	1093	1000	+	.	ID=TPS_000006;NAME=TPS_000006;DIFF=11;PVAL=1.3e-05
NC_007181.1	TPSAR	TPS	1717	1717	1000	+	.	ID=TPS_000013;NAME=TPS_000013;DIFF=170;PVAL=0
NC_007181.1	TPSAR	TPS	1796	1796	1000	+	.	ID=TPS_000020;NAME=TPS_000020;DIFF=29;PVAL=7.3e-13
NC_007181.1	TPSAR	TPS	1827	1827	1000	+	.	ID=TPS_000021;NAME=TPS_000021;DIFF=18;PVAL=6.7e-06
NC_007181.1	TPSAR	TPS	1844	1844	1000	+	.	ID=TPS_000023;NAME=TPS_000023;DIFF=20;PVAL=5.5e-07
NC_007181.1	TPSAR	TPS	1892	1892	1000	+	.	ID=TPS_000025;NAME=TPS_000025;DIFF=75;PVAL=0
NC_007181.1	TPSAR	TPS	1957	1957	1000	+	.	ID=TPS_000030;NAME=TPS_000030;DIFF=40;PVAL=0
NC_007181.1	TPSAR	TPS	2035	2035	1000	+	.	ID=TPS_000031;NAME=TPS_000031;DIFF=32;PVAL=1.1e-14
NC_007181.1	TPSAR	TPS	2123	2123	1000	+	.	ID=TPS_000040;NAME=TPS_000040;DIFF=19;PVAL=1.9e-06
NC_007181.1	TPSAR	TPS	2147	2147	1000	+	.	ID=TPS_000041;NAME=TPS_000041;DIFF=60;PVAL=0
NC_007181.1	TPSAR	TPS	2212	2212	1000	+	.	ID=TPS_000043;NAME=TPS_000043;DIFF=29;PVAL=1.7e-12
NC_007181.1	TPSAR	TPS	2497	2497	1000	+	.	ID=TPS_000046;NAME=TPS_000046;DIFF=14345;PVAL=0
NC_007181.1	TPSAR	TPS	2566	2566	1000	+	.	ID=TPS_000048;NAME=TPS_000048;DIFF=159;PVAL=0
NC_007181.1	TPSAR	TPS	6428	6428	1000	+	.	ID=TPS_000050;NAME=TPS_000050;DIFF=17;PVAL=9.5e-13
NC_007181.1	TPSAR	TPS	6731	6731	1000	+	.	ID=TPS_000051;NAME=TPS_000051;DIFF=13;PVAL=8e-09
NC_007181.1	TPSAR	TPS	7675	7675	1000	+	.	ID=TPS_000053;NAME=TPS_000053;DIFF=33;PVAL=0
NC_007181.1	TPSAR	TPS	8869	8869	1000	+	.	ID=TPS_000054;NAME=TPS_000054;DIFF=10;PVAL=9.7e-07
NC_007181.1	TPSAR	TPS	13719	13719	1000	+	.	ID=TPS_000057;NAME=TPS_000057;DIFF=26;PVAL=0
NC_007181.1	TPSAR	TPS	15471	15471	1000	+	.	ID=TPS_000058;NAME=TPS_000058;DIFF=13;PVAL=1.7e-06
NC_007181.1	TPSAR	TPS	15599	15599	1000	+	.	ID=TPS_000059;NAME=TPS_000059;DIFF=52;PVAL=0
NC_007181.1	TPSAR	TPS	15798	15798	1000	+	.	ID=TPS_000060;NAME=TPS_000060;DIFF=41;PVAL=0
NC_007181.1	TPSAR	TPS	19624	19624	1000	+	.	ID=TPS_000062;NAME=TPS_000062;DIFF=22;PVAL=2.9e-06
NC_007181.1	TPSAR	TPS	20447	20447	1000	+	.	ID=TPS_000063;NAME=TPS_000063;DIFF=30;PVAL=0
NC_007181.1	TPSAR	TPS	21337	21337	1000	+	.	ID=TPS_000065;NAME=TPS_000065;DIFF=13;PVAL=3.2e-09
NC_007181.1	TPSAR	TPS	21989	21989	1000	+	.	ID=TPS_000066;NAME=TPS_000066;DIFF=13;PVAL=1.7e-08
NC_007181.1	TPSAR	TPS	22068	22068	1000	+	.	ID=TPS_000068;NAME=TPS_000068;DIFF=14;PVAL=1.6e-09
NC_007181.1	TPSAR	TPS	27979	27979	1000	+	.	ID=TPS_000069;NAME=TPS_000069;DIFF=10;PVAL=2.6e-05
NC_007181.1	TPSAR	TPS	28099	28099	1000	+	.	ID=TPS_000070;NAME=TPS_000070;DIFF=12;PVAL=1.3e-06
NC_007181.1	TPSAR	TPS	29083	29083	1000	+	.	ID=TPS_000071;NAME=TPS_000071;DIFF=14;PVAL=3.8e-08
NC_007181.1	TPSAR	TPS	30160	30160	1000	+	.	ID=TPS_000072;NAME=TPS_000072;DIFF=25;PVAL=5.9e-11
NC_007181.1	TPSAR	TPS	30339	30339	1000	+	.	ID=TPS_000078;NAME=TPS_000078;DIFF=242;PVAL=0
NC_007181.1	TPSAR	TPS	30362	30362	1000	+	.	ID=TPS_000082;NAME=TPS_000082;DIFF=302;PVAL=0
NC_007181.1	TPSAR	TPS	30426	30426	1000	+	.	ID=TPS_000087;NAME=TPS_000087;DIFF=16;PVAL=3.6e-05
NC_007181.1	TPSAR	TPS	30479	30479	1000	+	.	ID=TPS_000088;NAME=TPS_000088;DIFF=20;PVAL=2.4e-07
NC_007181.1	TPSAR	TPS	30543	30543	1000	+	.	ID=TPS_000089;NAME=TPS_000089;DIFF=12;PVAL=0.00067
NC_007181.1	TPSAR	TPS	34267	34267	1000	+	.	ID=TPS_000090;NAME=TPS_000090;DIFF=43;PVAL=0
NC_007181.1	TPSAR	TPS	40577	40577	1000	+	.	ID=TPS_000091;NAME=TPS_000091;DIFF=58;PVAL=0
NC_007181.1	TPSAR	TPS	42317	42317	1000	+	.	ID=TPS_000093;NAME=TPS_000093;DIFF=16;PVAL=0.0073
NC_007181.1	TPSAR	TPS	42991	42991	1000	+	.	ID=TPS_000094;NAME=TPS_000094;DIFF=138;PVAL=0
NC_007181.1	TPSAR	TPS	44420	44420	1000	+	.	ID=TPS_000098;NAME=TPS_000098;DIFF=64;PVAL=0
NC_007181.1	TPSAR	TPS	44537	44537	1000	+	.	ID=TPS_000099;NAME=TPS_000099;DIFF=48;PVAL=0
NC_007181.1	TPSAR	TPS	45510	45510	1000	+	.	ID=TPS_000100;NAME=TPS_000100;DIFF=13;PVAL=8.1e-10
NC_007181.1	TPSAR	TPS	46039	46039	1000	+	.	ID=TPS_000101;NAME=TPS_000101;DIFF=17;PVAL=0
NC_007181.1	TPSAR	TPS	47690	47690	1000	+	.	ID=TPS_000102;NAME=TPS_000102;DIFF=17;PVAL=2.1e-11
NC_007181.1	TPSAR	TPS	48416	48416	1000	+	.	ID=TPS_000104;NAME=TPS_000104;DIFF=14;PVAL=2.1e-06
NC_007181.1	TPSAR	TPS	48468	48468	1000	+	.	ID=TPS_000105;NAME=TPS_000105;DIFF=15;PVAL=6.9e-07
NC_007181.1	TPSAR	TPS	49237	49237	1000	+	.	ID=TPS_000106;NAME=TPS_000106;DIFF=21;PVAL=0.0098
NC_007181.1	TPSAR	TPS	49256	49256	1000	+	.	ID=TPS_000108;NAME=TPS_000108;DIFF=50;PVAL=0
NC_007181.1	TPSAR	TPS	49277	49277	1000	+	.	ID=TPS_000109;NAME=TPS_000109;DIFF=24;PVAL=0.0054
NC_007181.1	TPSAR	TPS	50531	50531	1000	+	.	ID=TPS_000110;NAME=TPS_000110;DIFF=14;PVAL=9.2e-10
NC_007181.1	TPSAR	TPS	50625	50625	1000	+	.	ID=TPS_000111;NAME=TPS_000111;DIFF=11;PVAL=4e-07
NC_007181.1	TPSAR	TPS	51344	51344	1000	+	.	ID=TPS_000112;NAME=TPS_000112;DIFF=21;PVAL=2.2e-15
NC_007181.1	TPSAR	TPS	51538	51538	1000	+	.	ID=TPS_000114;NAME=TPS_000114;DIFF=13;PVAL=3.1e-08
NC_007181.1	TPSAR	TPS	52119	52119	1000	+	.	ID=TPS_000115;NAME=TPS_000115;DIFF=110;PVAL=0
NC_007181.1	TPSAR	TPS	54689	54689	1000	+	.	ID=TPS_000117;NAME=TPS_000117;DIFF=19;PVAL=0
NC_007181.1	TPSAR	TPS	55194	55194	1000	+	.	ID=TPS_000118;NAME=TPS_000118;DIFF=17;PVAL=2.3e-09
NC_007181.1	TPSAR	TPS	55283	55283	1000	+	.	ID=TPS_000119;NAME=TPS_000119;DIFF=12;PVAL=5e-06
NC_007181.1	TPSAR	TPS	55748	55748	1000	+	.	ID=TPS_000120;NAME=TPS_000120;DIFF=10;PVAL=6.7e-05
NC_007181.1	TPSAR	TPS	55787	55787	1000	+	.	ID=TPS_000121;NAME=TPS_000121;DIFF=16;PVAL=2.3e-08
NC_007181.1	TPSAR	TPS	57037	57037	1000	+	.	ID=TPS_000123;NAME=TPS_000123;DIFF=11;PVAL=1.3e-07
NC_007181.1	TPSAR	TPS	57731	57731	1000	+	.	ID=TPS_000125;NAME=TPS_000125;DIFF=27;PVAL=0
NC_007181.1	TPSAR	TPS	57995	57995	1000	+	.	ID=TPS_000126;NAME=TPS_000126;DIFF=11;PVAL=3.7e-08
NC_007181.1	TPSAR	TPS	59298	59298	1000	+	.	ID=TPS_000128;NAME=TPS_000128;DIFF=19;PVAL=6e-12
NC_007181.1	TPSAR	TPS	60155	60155	1000	+	.	ID=TPS_000130;NAME=TPS_000130;DIFF=39;PVAL=0
NC_007181.1	TPSAR	TPS	60730	60730	1000	+	.	ID=TPS_000132;NAME=TPS_000132;DIFF=26;PVAL=0
NC_007181.1	TPSAR	TPS	62793	62793	1000	+	.	ID=TPS_000133;NAME=TPS_000133;DIFF=37;PVAL=0
NC_007181.1	TPSAR	TPS	62818	62818	1000	+	.	ID=TPS_000134;NAME=TPS_000134;DIFF=335;PVAL=0
NC_007181.1	TPSAR	TPS	62918	62918	1000	+	.	ID=TPS_000136;NAME=TPS_000136;DIFF=106;PVAL=0
NC_007181.1	TPSAR	TPS	62940	62940	1000	+	.	ID=TPS_000137;NAME=TPS_000137;DIFF=769;PVAL=0
NC_007181.1	TPSAR	TPS	63331	63331	1000	+	.	ID=TPS_000139;NAME=TPS_000139;DIFF=33;PVAL=0
NC_007181.1	TPSAR	TPS	63414	63414	1000	+	.	ID=TPS_000141;NAME=TPS_000141;DIFF=32;PVAL=0
NC_007181.1	TPSAR	TPS	63491	63491	1000	+	.	ID=TPS_000142;NAME=TPS_000142;DIFF=10;PVAL=0.0027
NC_007181.1	TPSAR	TPS	63589	63589	1000	+	.	ID=TPS_000143;NAME=TPS_000143;DIFF=21;PVAL=1.3e-10
NC_007181.1	TPSAR	TPS	63644	63644	1000	+	.	ID=TPS_000144;NAME=TPS_000144;DIFF=34;PVAL=0
NC_007181.1	TPSAR	TPS	63899	63899	1000	+	.	ID=TPS_000146;NAME=TPS_000146;DIFF=33;PVAL=0
NC_007181.1	TPSAR	TPS	63936	63936	1000	+	.	ID=TPS_000147;NAME=TPS_000147;DIFF=21;PVAL=8.2e-13
NC_007181.1	TPSAR	TPS	64060	64060	1000	+	.	ID=TPS_000149;NAME=TPS_000149;DIFF=30;PVAL=0
NC_007181.1	TPSAR	TPS	64095	64095	1000	+	.	ID=TPS_000150;NAME=TPS_000150;DIFF=38;PVAL=0
NC_007181.1	TPSAR	TPS	64166	64166	1000	+	.	ID=TPS_000151;NAME=TPS_000151;DIFF=12;PVAL=6.5e-06
NC_007181.1	TPSAR	TPS	64180	64180	1000	+	.	ID=TPS_000152;NAME=TPS_000152;DIFF=10;PVAL=0.00012
NC_007181.1	TPSAR	TPS	64199	64199	1000	+	.	ID=TPS_000153;NAME=TPS_000153;DIFF=22;PVAL=7.8e-14
NC_007181.1	TPSAR	TPS	64271	64271	1000	+	.	ID=TPS_000154;NAME=TPS_000154;DIFF=18;PVAL=1.6e-10
NC_007181.1	TPSAR	TPS	64509	64509	1000	+	.	ID=TPS_000156;NAME=TPS_000156;DIFF=13;PVAL=9.3e-07
NC_007181.1	TPSAR	TPS	64617	64617	1000	+	.	ID=TPS_000157;NAME=TPS_000157;DIFF=23;PVAL=7.9e-15
NC_007181.1	TPSAR	TPS	64915	64915	1000	+	.	ID=TPS_000159;NAME=TPS_000159;DIFF=14;PVAL=2.1e-07
NC_007181.1	TPSAR	TPS	64953	64953	1000	+	.	ID=TPS_000160;NAME=TPS_000160;DIFF=10;PVAL=8.4e-05
NC_007181.1	TPSAR	TPS	65007	65007	1000	+	.	ID=TPS_000161;NAME=TPS_000161;DIFF=32;PVAL=0
NC_007181.1	TPSAR	TPS	65159	65159	1000	+	.	ID=TPS_000162;NAME=TPS_000162;DIFF=30;PVAL=0
NC_007181.1	TPSAR	TPS	65312	65312	1000	+	.	ID=TPS_000163;NAME=TPS_000163;DIFF=34;PVAL=0
NC_007181.1	TPSAR	TPS	65608	65608	1000	+	.	ID=TPS_000164;NAME=TPS_000164;DIFF=33;PVAL=0
NC_007181.1	TPSAR	TPS	65643	65643	1000	+	.	ID=TPS_000165;NAME=TPS_000165;DIFF=12;PVAL=1.6e-05
NC_007181.1	TPSAR	TPS	65728	65728	1000	+	.	ID=TPS_000166;NAME=TPS_000166;DIFF=23;PVAL=2.3e-13
NC_007181.1	TPSAR	TPS	65819	65819	1000	+	.	ID=TPS_000167;NAME=TPS_000167;DIFF=77;PVAL=0
NC_007181.1	TPSAR	TPS	65860	65860	1000	+	.	ID=TPS_000168;NAME=TPS_000168;DIFF=44;PVAL=0
NC_007181.1	TPSAR	TPS	65872	65872	1000	+	.	ID=TPS_000169;NAME=TPS_000169;DIFF=10;PVAL=0.00045
NC_007181.1	TPSAR	TPS	65887	65887	1000	+	.	ID=TPS_000170;NAME=TPS_000170;DIFF=13;PVAL=9.1e-06
NC_007181.1	TPSAR	TPS	65928	65928	1000	+	.	ID=TPS_000171;NAME=TPS_000171;DIFF=14;PVAL=3e-06
NC_007181.1	TPSAR	TPS	66016	66016	1000	+	.	ID=TPS_000172;NAME=TPS_000172;DIFF=13;PVAL=1.7e-05
NC_007181.1	TPSAR	TPS	66096	66096	1000	+	.	ID=TPS_000173;NAME=TPS_000173;DIFF=10;PVAL=0.00072
NC_007181.1	TPSAR	TPS	66117	66117	1000	+	.	ID=TPS_000174;NAME=TPS_000174;DIFF=15;PVAL=1.7e-06
NC_007181.1	TPSAR	TPS	66191	66191	1000	+	.	ID=TPS_000175;NAME=TPS_000175;DIFF=12;PVAL=9.6e-05
NC_007181.1	TPSAR	TPS	66205	66205	1000	+	.	ID=TPS_000176;NAME=TPS_000176;DIFF=88;PVAL=0
NC_007181.1	TPSAR	TPS	66317	66317	1000	+	.	ID=TPS_000179;NAME=TPS_000179;DIFF=41;PVAL=0
NC_007181.1	TPSAR	TPS	66347	66347	1000	+	.	ID=TPS_000180;NAME=TPS_000180;DIFF=43;PVAL=0
NC_007181.1	TPSAR	TPS	66376	66376	1000	+	.	ID=TPS_000181;NAME=TPS_000181;DIFF=15;PVAL=3.7e-06
NC_007181.1	TPSAR	TPS	66457	66457	1000	+	.	ID=TPS_000182;NAME=TPS_000182;DIFF=10;PVAL=0.0021
NC_007181.1	TPSAR	TPS	66477	66477	1000	+	.	ID=TPS_000183;NAME=TPS_000183;DIFF=13;PVAL=6.6e-05
NC_007181.1	TPSAR	TPS	66560	66560	1000	+	.	ID=TPS_000185;NAME=TPS_000185;DIFF=33;PVAL=0
NC_007181.1	TPSAR	TPS	66608	66608	1000	+	.	ID=TPS_000188;NAME=TPS_000188;DIFF=52;PVAL=0
NC_007181.1	TPSAR	TPS	66634	66634	1000	+	.	ID=TPS_000189;NAME=TPS_000189;DIFF=46;PVAL=0
NC_007181.1	TPSAR	TPS	66734	66734	1000	+	.	ID=TPS_000191;NAME=TPS_000191;DIFF=20;PVAL=3.4e-09
NC_007181.1	TPSAR	TPS	66842	66842	1000	+	.	ID=TPS_000193;NAME=TPS_000193;DIFF=39;PVAL=0
NC_007181.1	TPSAR	TPS	66870	66870	1000	+	.	ID=TPS_000196;NAME=TPS_000196;DIFF=36;PVAL=0
NC_007181.1	TPSAR	TPS	66992	66992	1000	+	.	ID=TPS_000198;NAME=TPS_000198;DIFF=12;PVAL=0.00023
NC_007181.1	TPSAR	TPS	67038	67038	1000	+	.	ID=TPS_000199;NAME=TPS_000199;DIFF=16;PVAL=9.8e-07
NC_007181.1	TPSAR	TPS	67072	67072	1000	+	.	ID=TPS_000203;NAME=TPS_000203;DIFF=75;PVAL=0
NC_007181.1	TPSAR	TPS	67189	67189	1000	+	.	ID=TPS_000204;NAME=TPS_000204;DIFF=17;PVAL=9.1e-08
NC_007181.1	TPSAR	TPS	67210	67210	1000	+	.	ID=TPS_000205;NAME=TPS_000205;DIFF=27;PVAL=0
NC_007181.1	TPSAR	TPS	67223	67223	1000	+	.	ID=TPS_000206;NAME=TPS_000206;DIFF=15;PVAL=8.2e-07
NC_007181.1	TPSAR	TPS	67276	67276	1000	+	.	ID=TPS_000207;NAME=TPS_000207;DIFF=39;PVAL=0
NC_007181.1	TPSAR	TPS	67447	67447	1000	+	.	ID=TPS_000208;NAME=TPS_000208;DIFF=13;PVAL=1.9e-06
NC_007181.1	TPSAR	TPS	67738	67738	1000	+	.	ID=TPS_000209;NAME=TPS_000209;DIFF=18;PVAL=6.5e-12
NC_007181.1	TPSAR	TPS	68529	68529	1000	+	.	ID=TPS_000210;NAME=TPS_000210;DIFF=17;PVAL=2e-12
NC_007181.1	TPSAR	TPS	68579	68579	1000	+	.	ID=TPS_000211;NAME=TPS_000211;DIFF=13;PVAL=9.6e-09
NC_007181.1	TPSAR	TPS	69040	69040	1000	+	.	ID=TPS_000212;NAME=TPS_000212;DIFF=20;PVAL=1.9e-15
NC_007181.1	TPSAR	TPS	69660	69660	1000	+	.	ID=TPS_000213;NAME=TPS_000213;DIFF=10;PVAL=1.2e-06
NC_007181.1	TPSAR	TPS	70151	70151	1000	+	.	ID=TPS_000214;NAME=TPS_000214;DIFF=14;PVAL=3e-09
NC_007181.1	TPSAR	TPS	70614	70614	1000	+	.	ID=TPS_000215;NAME=TPS_000215;DIFF=38;PVAL=0
NC_007181.1	TPSAR	TPS	70640	70640	1000	+	.	ID=TPS_000216;NAME=TPS_000216;DIFF=46;PVAL=0
NC_007181.1	TPSAR	TPS	71048	71048	1000	+	.	ID=TPS_000217;NAME=TPS_000217;DIFF=10;PVAL=1.5e-05
NC_007181.1	TPSAR	TPS	71543	71543	1000	+	.	ID=TPS_000218;NAME=TPS_000218;DIFF=11;PVAL=7.1e-05
NC_007181.1	TPSAR	TPS	71730	71730	1000	+	.	ID=TPS_000219;NAME=TPS_000219;DIFF=21;PVAL=1.8e-08
NC_007181.1	TPSAR	TPS	71992	71992	1000	+	.	ID=TPS_000220;NAME=TPS_000220;DIFF=36;PVAL=0
NC_007181.1	TPSAR	TPS	72223	72223	1000	+	.	ID=TPS_000223;NAME=TPS_000223;DIFF=114;PVAL=0
NC_007181.1	TPSAR	TPS	72258	72258	1000	+	.	ID=TPS_000225;NAME=TPS_000225;DIFF=54;PVAL=0
NC_007181.1	TPSAR	TPS	72293	72293	1000	+	.	ID=TPS_000227;NAME=TPS_000227;DIFF=81;PVAL=0
NC_007181.1	TPSAR	TPS	73617	73617	1000	+	.	ID=TPS_000229;NAME=TPS_000229;DIFF=10;PVAL=1.8e-06
NC_007181.1	TPSAR	TPS	73635	73635	1000	+	.	ID=TPS_000230;NAME=TPS_000230;DIFF=11;PVAL=2.7e-07
NC_007181.1	TPSAR	TPS	75862	75862	1000	+	.	ID=TPS_000231;NAME=TPS_000231;DIFF=10;PVAL=7.3e-06
NC_007181.1	TPSAR	TPS	76043	76043	1000	+	.	ID=TPS_000233;NAME=TPS_000233;DIFF=11;PVAL=1.2e-06
NC_007181.1	TPSAR	TPS	76800	76800	1000	+	.	ID=TPS_000234;NAME=TPS_000234;DIFF=13;PVAL=7.4e-09
NC_007181.1	TPSAR	TPS	78439	78439	1000	+	.	ID=TPS_000235;NAME=TPS_000235;DIFF=27;PVAL=0
NC_007181.1	TPSAR	TPS	78626	78626	1000	+	.	ID=TPS_000236;NAME=TPS_000236;DIFF=10;PVAL=3.8e-05
NC_007181.1	TPSAR	TPS	78680	78680	1000	+	.	ID=TPS_000237;NAME=TPS_000237;DIFF=35;PVAL=0
NC_007181.1	TPSAR	TPS	82782	82782	1000	+	.	ID=TPS_000239;NAME=TPS_000239;DIFF=16;PVAL=9.5e-10
NC_007181.1	TPSAR	TPS	83009	83009	1000	+	.	ID=TPS_000242;NAME=TPS_000242;DIFF=18;PVAL=3.1e-12
NC_007181.1	TPSAR	TPS	83122	83122	1000	+	.	ID=TPS_000244;NAME=TPS_000244;DIFF=14;PVAL=2.4e-09
NC_007181.1	TPSAR	TPS	83316	83316	1000	+	.	ID=TPS_000245;NAME=TPS_000245;DIFF=13;PVAL=3.1e-09
NC_007181.1	TPSAR	TPS	85532	85532	1000	+	.	ID=TPS_000246;NAME=TPS_000246;DIFF=14;PVAL=1.8e-05
NC_007181.1	TPSAR	TPS	86127	86127	1000	+	.	ID=TPS_000247;NAME=TPS_000247;DIFF=87;PVAL=0
NC_007181.1	TPSAR	TPS	92704	92704	1000	+	.	ID=TPS_000251;NAME=TPS_000251;DIFF=71;PVAL=0
NC_007181.1	TPSAR	TPS	92891	92891	1000	+	.	ID=TPS_000252;NAME=TPS_000252;DIFF=12;PVAL=0.0073
NC_007181.1	TPSAR	TPS	92931	92931	1000	+	.	ID=TPS_000257;NAME=TPS_000257;DIFF=98;PVAL=0
NC_007181.1	TPSAR	TPS	93370	93370	1000	+	.	ID=TPS_000260;NAME=TPS_000260;DIFF=20;PVAL=5.6e-09
NC_007181.1	TPSAR	TPS	93554	93554	1000	+	.	ID=TPS_000265;NAME=TPS_000265;DIFF=40;PVAL=0
NC_007181.1	TPSAR	TPS	93928	93928	1000	+	.	ID=TPS_000266;NAME=TPS_000266;DIFF=11;PVAL=3.7e-06
NC_007181.1	TPSAR	TPS	94292	94292	1000	+	.	ID=TPS_000267;NAME=TPS_000267;DIFF=11;PVAL=8.9e-07
NC_007181.1	TPSAR	TPS	99865	99865	1000	+	.	ID=TPS_000268;NAME=TPS_000268;DIFF=11;PVAL=2.6e-07
NC_007181.1	TPSAR	TPS	100514	100514	1000	+	.	ID=TPS_000269;NAME=TPS_000269;DIFF=15;PVAL=2.8e-10
NC_007181.1	TPSAR	TPS	101626	101626	1000	+	.	ID=TPS_000270;NAME=TPS_000270;DIFF=25;PVAL=7.9e-16
NC_007181.1	TPSAR	TPS	101643	101643	1000	+	.	ID=TPS_000272;NAME=TPS_000272;DIFF=24;PVAL=5.4e-15
NC_007181.1	TPSAR	TPS	103898	103898	1000	+	.	ID=TPS_000276;NAME=TPS_000276;DIFF=96;PVAL=0
NC_007181.1	TPSAR	TPS	103958	103958	1000	+	.	ID=TPS_000278;NAME=TPS_000278;DIFF=33;PVAL=0
NC_007181.1	TPSAR	TPS	103975	103975	1000	+	.	ID=TPS_000280;NAME=TPS_000280;DIFF=79;PVAL=0
NC_007181.1	TPSAR	TPS	104357	104357	1000	+	.	ID=TPS_000281;NAME=TPS_000281;DIFF=12;PVAL=9.1e-07
NC_007181.1	TPSAR	TPS	108530	108530	1000	+	.	ID=TPS_000282;NAME=TPS_000282;DIFF=22;PVAL=0
NC_007181.1	TPSAR	TPS	108934	108934	1000	+	.	ID=TPS_000284;NAME=TPS_000284;DIFF=15;PVAL=1.3e-07
NC_007181.1	TPSAR	TPS	108972	108972	1000	+	.	ID=TPS_000285;NAME=TPS_000285;DIFF=13;PVAL=2.4e-05
NC_007181.1	TPSAR	TPS	109457	109457	1000	+	.	ID=TPS_000286;NAME=TPS_000286;DIFF=50;PVAL=0
NC_007181.1	TPSAR	TPS	110280	110280	1000	+	.	ID=TPS_000287;NAME=TPS_000287;DIFF=21;PVAL=3.8e-07
NC_007181.1	TPSAR	TPS	110545	110545	1000	+	.	ID=TPS_000289;NAME=TPS_000289;DIFF=80;PVAL=0
NC_007181.1	TPSAR	TPS	110712	110712	1000	+	.	ID=TPS_000291;NAME=TPS_000291;DIFF=23;PVAL=0
NC_007181.1	TPSAR	TPS	110831	110831	1000	+	.	ID=TPS_000292;NAME=TPS_000292;DIFF=11;PVAL=3.5e-05
NC_007181.1	TPSAR	TPS	111298	111298	1000	+	.	ID=TPS_000293;NAME=TPS_000293;DIFF=32;PVAL=0
NC_007181.1	TPSAR	TPS	113823	113823	1000	+	.	ID=TPS_000294;NAME=TPS_000294;DIFF=23;PVAL=0
NC_007181.1	TPSAR	TPS	113925	113925	1000	+	.	ID=TPS_000295;NAME=TPS_000295;DIFF=16;PVAL=1e-09
NC_007181.1	TPSAR	TPS	113937	113937	1000	+	.	ID=TPS_000296;NAME=TPS_000296;DIFF=30;PVAL=0
NC_007181.1	TPSAR	TPS	117490	117490	1000	+	.	ID=TPS_000298;NAME=TPS_000298;DIFF=32;PVAL=0
NC_007181.1	TPSAR	TPS	117538	117538	1000	+	.	ID=TPS_000299;NAME=TPS_000299;DIFF=67;PVAL=0
NC_007181.1	TPSAR	TPS	117658	117658	1000	+	.	ID=TPS_000300;NAME=TPS_000300;DIFF=22;PVAL=0
NC_007181.1	TPSAR	TPS	118748	118748	1000	+	.	ID=TPS_000301;NAME=TPS_000301;DIFF=14;PVAL=1.9e-08
NC_007181.1	TPSAR	TPS	118787	118787	1000	+	.	ID=TPS_000302;NAME=TPS_000302;DIFF=28;PVAL=0
NC_007181.1	TPSAR	TPS	119006	119006	1000	+	.	ID=TPS_000303;NAME=TPS_000303;DIFF=21;PVAL=1.1e-12
NC_007181.1	TPSAR	TPS	119127	119127	1000	+	.	ID=TPS_000304;NAME=TPS_000304;DIFF=20;PVAL=6.1e-12
NC_007181.1	TPSAR	TPS	119454	119454	1000	+	.	ID=TPS_000306;NAME=TPS_000306;DIFF=19;PVAL=1e-11
NC_007181.1	TPSAR	TPS	123025	123025	1000	+	.	ID=TPS_000307;NAME=TPS_000307;DIFF=14;PVAL=6.2e-10
NC_007181.1	TPSAR	TPS	123348	123348	1000	+	.	ID=TPS_000308;NAME=TPS_000308;DIFF=21;PVAL=0
NC_007181.1	TPSAR	TPS	123604	123604	1000	+	.	ID=TPS_000309;NAME=TPS_000309;DIFF=13;PVAL=2.8e-07
NC_007181.1	TPSAR	TPS	123634	123634	1000	+	.	ID=TPS_000310;NAME=TPS_000310;DIFF=12;PVAL=1.6e-06
NC_007181.1	TPSAR	TPS	124025	124025	1000	+	.	ID=TPS_000312;NAME=TPS_000312;DIFF=18;PVAL=9.8e-13
NC_007181.1	TPSAR	TPS	124288	124288	1000	+	.	ID=TPS_000316;NAME=TPS_000316;DIFF=12;PVAL=1.3e-06
NC_007181.1	TPSAR	TPS	124682	124682	1000	+	.	ID=TPS_000317;NAME=TPS_000317;DIFF=57;PVAL=0
NC_007181.1	TPSAR	TPS	125486	125486	1000	+	.	ID=TPS_000318;NAME=TPS_000318;DIFF=18;PVAL=1.5e-10
NC_007181.1	TPSAR	TPS	125548	125548	1000	+	.	ID=TPS_000319;NAME=TPS_000319;DIFF=11;PVAL=6.9e-06
NC_007181.1	TPSAR	TPS	125677	125677	1000	+	.	ID=TPS_000324;NAME=TPS_000324;DIFF=36;PVAL=0
NC_007181.1	TPSAR	TPS	125784	125784	1000	+	.	ID=TPS_000325;NAME=TPS_000325;DIFF=12;PVAL=8.4e-06
NC_007181.1	TPSAR	TPS	125866	125866	1000	+	.	ID=TPS_000326;NAME=TPS_000326;DIFF=16;PVAL=1e-08
NC_007181.1	TPSAR	TPS	125972	125972	1000	+	.	ID=TPS_000327;NAME=TPS_000327;DIFF=14;PVAL=3e-07
NC_007181.1	TPSAR	TPS	126258	126258	1000	+	.	ID=TPS_000328;NAME=TPS_000328;DIFF=13;PVAL=1.3e-06
NC_007181.1	TPSAR	TPS	126377	126377	1000	+	.	ID=TPS_000329;NAME=TPS_000329;DIFF=17;PVAL=1.2e-09
NC_007181.1	TPSAR	TPS	126581	126581	1000	+	.	ID=TPS_000332;NAME=TPS_000332;DIFF=27;PVAL=0
NC_007181.1	TPSAR	TPS	126654	126654	1000	+	.	ID=TPS_000334;NAME=TPS_000334;DIFF=10;PVAL=9.4e-05
NC_007181.1	TPSAR	TPS	126769	126769	1000	+	.	ID=TPS_000335;NAME=TPS_000335;DIFF=14;PVAL=1.6e-07
NC_007181.1	TPSAR	TPS	126782	126782	1000	+	.	ID=TPS_000336;NAME=TPS_000336;DIFF=23;PVAL=5.4e-15
NC_007181.1	TPSAR	TPS	126801	126801	1000	+	.	ID=TPS_000337;NAME=TPS_000337;DIFF=130;PVAL=0
NC_007181.1	TPSAR	TPS	126823	126823	1000	+	.	ID=TPS_000338;NAME=TPS_000338;DIFF=15;PVAL=4e-09
NC_007181.1	TPSAR	TPS	128624	128624	1000	+	.	ID=TPS_000340;NAME=TPS_000340;DIFF=12;PVAL=4.2e-07
NC_007181.1	TPSAR	TPS	129249	129249	1000	+	.	ID=TPS_000342;NAME=TPS_000342;DIFF=10;PVAL=2.9e-06
NC_007181.1	TPSAR	TPS	130003	130003	1000	+	.	ID=TPS_000343;NAME=TPS_000343;DIFF=21;PVAL=0
NC_007181.1	TPSAR	TPS	130075	130075	1000	+	.	ID=TPS_000345;NAME=TPS_000345;DIFF=10;PVAL=5.8e-06
NC_007181.1	TPSAR	TPS	131057	131057	1000	+	.	ID=TPS_000346;NAME=TPS_000346;DIFF=11;PVAL=0.0001
NC_007181.1	TPSAR	TPS	131806	131806	1000	+	.	ID=TPS_000347;NAME=TPS_000347;DIFF=1018;PVAL=0
NC_007181.1	TPSAR	TPS	132217	132217	1000	+	.	ID=TPS_000350;NAME=TPS_000350;DIFF=30;PVAL=0
NC_007181.1	TPSAR	TPS	135353	135353	1000	+	.	ID=TPS_000352;NAME=TPS_000352;DIFF=13;PVAL=1.4e-09
NC_007181.1	TPSAR	TPS	135887	135887	1000	+	.	ID=TPS_000353;NAME=TPS_000353;DIFF=10;PVAL=4.8e-07
NC_007181.1	TPSAR	TPS	136894	136894	1000	+	.	ID=TPS_000355;NAME=TPS_000355;DIFF=19;PVAL=4.7e-13
NC_007181.1	TPSAR	TPS	137007	137007	1000	+	.	ID=TPS_000357;NAME=TPS_000357;DIFF=20;PVAL=3.9e-13
NC_007181.1	TPSAR	TPS	137025	137025	1000	+	.	ID=TPS_000358;NAME=TPS_000358;DIFF=12;PVAL=1.6e-07
NC_007181.1	TPSAR	TPS	137448	137448	1000	+	.	ID=TPS_000361;NAME=TPS_000361;DIFF=11;PVAL=4.5e-06
NC_007181.1	TPSAR	TPS	137574	137574	1000	+	.	ID=TPS_000362;NAME=TPS_000362;DIFF=10;PVAL=1.6e-05
NC_007181.1	TPSAR	TPS	138378	138378	1000	+	.	ID=TPS_000364;NAME=TPS_000364;DIFF=12;PVAL=8.6e-07
NC_007181.1	TPSAR	TPS	138431	138431	1000	+	.	ID=TPS_000365;NAME=TPS_000365;DIFF=15;PVAL=5.9e-09
NC_007181.1	TPSAR	TPS	138453	138453	1000	+	.	ID=TPS_000366;NAME=TPS_000366;DIFF=13;PVAL=2e-07
NC_007181.1	TPSAR	TPS	138551	138551	1000	+	.	ID=TPS_000368;NAME=TPS_000368;DIFF=10;PVAL=2.4e-05
NC_007181.1	TPSAR	TPS	138742	138742	1000	+	.	ID=TPS_000369;NAME=TPS_000369;DIFF=10;PVAL=7.9e-07
NC_007181.1	TPSAR	TPS	139176	139176	1000	+	.	ID=TPS_000370;NAME=TPS_000370;DIFF=12;PVAL=5e-07
NC_007181.1	TPSAR	TPS	139819	139819	1000	+	.	ID=TPS_000371;NAME=TPS_000371;DIFF=10;PVAL=8.4e-07
NC_007181.1	TPSAR	TPS	141131	141131	1000	+	.	ID=TPS_000372;NAME=TPS_000372;DIFF=27;PVAL=0
NC_007181.1	TPSAR	TPS	143232	143232	1000	+	.	ID=TPS_000373;NAME=TPS_000373;DIFF=10;PVAL=5.2e-07
NC_007181.1	TPSAR	TPS	143688	143688	1000	+	.	ID=TPS_000375;NAME=TPS_000375;DIFF=27;PVAL=0
NC_007181.1	TPSAR	TPS	144199	144199	1000	+	.	ID=TPS_000376;NAME=TPS_000376;DIFF=21;PVAL=8.6e-14
NC_007181.1	TPSAR	TPS	144980	144980	1000	+	.	ID=TPS_000378;NAME=TPS_000378;DIFF=30;PVAL=0
NC_007181.1	TPSAR	TPS	145252	145252	1000	+	.	ID=TPS_000379;NAME=TPS_000379;DIFF=29;PVAL=0
NC_007181.1	TPSAR	TPS	145567	145567	1000	+	.	ID=TPS_000380;NAME=TPS_000380;DIFF=26;PVAL=0
NC_007181.1	TPSAR	TPS	145835	145835	1000	+	.	ID=TPS_000382;NAME=TPS_000382;DIFF=28;PVAL=0
NC_007181.1	TPSAR	TPS	145923	145923	1000	+	.	ID=TPS_000385;NAME=TPS_000385;DIFF=21;PVAL=2.4e-14
NC_007181.1	TPSAR	TPS	146624	146624	1000	+	.	ID=TPS_000387;NAME=TPS_000387;DIFF=21;PVAL=3.5e-15
NC_007181.1	TPSAR	TPS	146986	146986	1000	+	.	ID=TPS_000389;NAME=TPS_000389;DIFF=25;PVAL=0
NC_007181.1	TPSAR	TPS	147500	147500	1000	+	.	ID=TPS_000390;NAME=TPS_000390;DIFF=22;PVAL=0
NC_007181.1	TPSAR	TPS	149605	149605	1000	+	.	ID=TPS_000391;NAME=TPS_000391;DIFF=13;PVAL=6.5e-09
NC_007181.1	TPSAR	TPS	150031	150031	1000	+	.	ID=TPS_000392;NAME=TPS_000392;DIFF=26;PVAL=0
NC_007181.1	TPSAR	TPS	150278	150278	1000	+	.	ID=TPS_000393;NAME=TPS_000393;DIFF=11;PVAL=7.1e-06
NC_007181.1	TPSAR	TPS	150612	150612	1000	+	.	ID=TPS_000394;NAME=TPS_000394;DIFF=10;PVAL=0.00021
NC_007181.1	TPSAR	TPS	150745	150745	1000	+	.	ID=TPS_000395;NAME=TPS_000395;DIFF=93;PVAL=0
NC_007181.1	TPSAR	TPS	151481	151481	1000	+	.	ID=TPS_000399;NAME=TPS_000399;DIFF=28;PVAL=0
NC_007181.1	TPSAR	TPS	151544	151544	1000	+	.	ID=TPS_000400;NAME=TPS_000400;DIFF=10;PVAL=3.1e-05
NC_007181.1	TPSAR	TPS	153169	153169	1000	+	.	ID=TPS_000401;NAME=TPS_000401;DIFF=15;PVAL=6.1e-12
NC_007181.1	TPSAR	TPS	154818	154818	1000	+	.	ID=TPS_000402;NAME=TPS_000402;DIFF=10;PVAL=7.4e-07
NC_007181.1	TPSAR	TPS	155083	155083	1000	+	.	ID=TPS_000403;NAME=TPS_000403;DIFF=16;PVAL=5.5e-12
NC_007181.1	TPSAR	TPS	155105	155105	1000	+	.	ID=TPS_000404;NAME=TPS_000404;DIFF=22;PVAL=0
NC_007181.1	TPSAR	TPS	156423	156423	1000	+	.	ID=TPS_000405;NAME=TPS_000405;DIFF=21;PVAL=0
NC_007181.1	TPSAR	TPS	157578	157578	1000	+	.	ID=TPS_000407;NAME=TPS_000407;DIFF=58;PVAL=0
NC_007181.1	TPSAR	TPS	157679	157679	1000	+	.	ID=TPS_000408;NAME=TPS_000408;DIFF=34;PVAL=0
NC_007181.1	TPSAR	TPS	157873	157873	1000	+	.	ID=TPS_000410;NAME=TPS_000410;DIFF=17;PVAL=3.7e-09
NC_007181.1	TPSAR	TPS	158028	158028	1000	+	.	ID=TPS_000411;NAME=TPS_000411;DIFF=14;PVAL=1.1e-06
NC_007181.1	TPSAR	TPS	158108	158108	1000	+	.	ID=TPS_000413;NAME=TPS_000413;DIFF=11;PVAL=9.8e-05
NC_007181.1	TPSAR	TPS	158150	158150	1000	+	.	ID=TPS_000415;NAME=TPS_000415;DIFF=34;PVAL=0
NC_007181.1	TPSAR	TPS	158233	158233	1000	+	.	ID=TPS_000418;NAME=TPS_000418;DIFF=13;PVAL=1.8e-06
NC_007181.1	TPSAR	TPS	158264	158264	1000	+	.	ID=TPS_000419;NAME=TPS_000419;DIFF=28;PVAL=0
NC_007181.1	TPSAR	TPS	158330	158330	1000	+	.	ID=TPS_000423;NAME=TPS_000423;DIFF=35;PVAL=0
NC_007181.1	TPSAR	TPS	158477	158477	1000	+	.	ID=TPS_000426;NAME=TPS_000426;DIFF=30;PVAL=0
NC_007181.1	TPSAR	TPS	158528	158528	1000	+	.	ID=TPS_000427;NAME=TPS_000427;DIFF=12;PVAL=1.4e-05
NC_007181.1	TPSAR	TPS	158610	158610	1000	+	.	ID=TPS_000428;NAME=TPS_000428;DIFF=10;PVAL=0.00014
NC_007181.1	TPSAR	TPS	159423	159423	1000	+	.	ID=TPS_000429;NAME=TPS_000429;DIFF=10;PVAL=2.9e-05
NC_007181.1	TPSAR	TPS	159631	159631	1000	+	.	ID=TPS_000430;NAME=TPS_000430;DIFF=25;PVAL=0
NC_007181.1	TPSAR	TPS	159673	159673	1000	+	.	ID=TPS_000432;NAME=TPS_000432;DIFF=28;PVAL=0
NC_007181.1	TPSAR	TPS	159686	159686	1000	+	.	ID=TPS_000433;NAME=TPS_000433;DIFF=24;PVAL=0
NC_007181.1	TPSAR	TPS	160386	160386	1000	+	.	ID=TPS_000434;NAME=TPS_000434;DIFF=14;PVAL=1.2e-08
NC_007181.1	TPSAR	TPS	160436	160436	1000	+	.	ID=TPS_000435;NAME=TPS_000435;DIFF=18;PVAL=1.8e-12
NC_007181.1	TPSAR	TPS	160570	160570	1000	+	.	ID=TPS_000436;NAME=TPS_000436;DIFF=10;PVAL=5.2e-06
NC_007181.1	TPSAR	TPS	161836	161836	1000	+	.	ID=TPS_000437;NAME=TPS_000437;DIFF=10;PVAL=2.2e-06
NC_007181.1	TPSAR	TPS	162039	162039	1000	+	.	ID=TPS_000438;NAME=TPS_000438;DIFF=61;PVAL=0
NC_007181.1	TPSAR	TPS	162709	162709	1000	+	.	ID=TPS_000440;NAME=TPS_000440;DIFF=18;PVAL=4.8e-10
NC_007181.1	TPSAR	TPS	162776	162776	1000	+	.	ID=TPS_000441;NAME=TPS_000441;DIFF=12;PVAL=9.7e-06
NC_007181.1	TPSAR	TPS	162896	162896	1000	+	.	ID=TPS_000443;NAME=TPS_000443;DIFF=49;PVAL=0
NC_007181.1	TPSAR	TPS	163117	163117	1000	+	.	ID=TPS_000444;NAME=TPS_000444;DIFF=10;PVAL=1.6e-05
NC_007181.1	TPSAR	TPS	164169	164169	1000	+	.	ID=TPS_000445;NAME=TPS_000445;DIFF=16;PVAL=0
NC_007181.1	TPSAR	TPS	164699	164699	1000	+	.	ID=TPS_000446;NAME=TPS_000446;DIFF=18;PVAL=4.4e-11
NC_007181.1	TPSAR	TPS	165656	165656	1000	+	.	ID=TPS_000448;NAME=TPS_000448;DIFF=30;PVAL=0
NC_007181.1	TPSAR	TPS	169602	169602	1000	+	.	ID=TPS_000449;NAME=TPS_000449;DIFF=20;PVAL=1.9e-14
NC_007181.1	TPSAR	TPS	170160	170160	1000	+	.	ID=TPS_000450;NAME=TPS_000450;DIFF=20;PVAL=1.1e-13
NC_007181.1	TPSAR	TPS	170471	170471	1000	+	.	ID=TPS_000451;NAME=TPS_000451;DIFF=18;PVAL=3.2e-11
NC_007181.1	TPSAR	TPS	171206	171206	1000	+	.	ID=TPS_000454;NAME=TPS_000454;DIFF=10;PVAL=0.00015
NC_007181.1	TPSAR	TPS	171281	171281	1000	+	.	ID=TPS_000455;NAME=TPS_000455;DIFF=29;PVAL=0
NC_007181.1	TPSAR	TPS	171322	171322	1000	+	.	ID=TPS_000457;NAME=TPS_000457;DIFF=12;PVAL=8.4e-06
NC_007181.1	TPSAR	TPS	171582	171582	1000	+	.	ID=TPS_000459;NAME=TPS_000459;DIFF=16;PVAL=5e-09
NC_007181.1	TPSAR	TPS	171949	171949	1000	+	.	ID=TPS_000460;NAME=TPS_000460;DIFF=13;PVAL=9e-08
NC_007181.1	TPSAR	TPS	174033	174033	1000	+	.	ID=TPS_000461;NAME=TPS_000461;DIFF=14;PVAL=1.7e-09
NC_007181.1	TPSAR	TPS	178316	178316	1000	+	.	ID=TPS_000465;NAME=TPS_000465;DIFF=102;PVAL=0
NC_007181.1	TPSAR	TPS	178466	178466	1000	+	.	ID=TPS_000468;NAME=TPS_000468;DIFF=13;PVAL=0.002
NC_007181.1	TPSAR	TPS	178646	178646	1000	+	.	ID=TPS_000469;NAME=TPS_000469;DIFF=13;PVAL=0.00054
NC_007181.1	TPSAR	TPS	178671	178671	1000	+	.	ID=TPS_000470;NAME=TPS_000470;DIFF=11;PVAL=0.0014
NC_007181.1	TPSAR	TPS	178777	178777	1000	+	.	ID=TPS_000471;NAME=TPS_000471;DIFF=10;PVAL=0.0057
NC_007181.1	TPSAR	TPS	178819	178819	1000	+	.	ID=TPS_000472;NAME=TPS_000472;DIFF=67;PVAL=0
NC_007181.1	TPSAR	TPS	179040	179040	1000	+	.	ID=TPS_000474;NAME=TPS_000474;DIFF=53;PVAL=0
NC_007181.1	TPSAR	TPS	179403	179403	1000	+	.	ID=TPS_000475;NAME=TPS_000475;DIFF=33;PVAL=0
NC_007181.1	TPSAR	TPS	179640	179640	1000	+	.	ID=TPS_000477;NAME=TPS_000477;DIFF=32;PVAL=0
NC_007181.1	TPSAR	TPS	179679	179679	1000	+	.	ID=TPS_000479;NAME=TPS_000479;DIFF=16;PVAL=4.1e-08
NC_007181.1	TPSAR	TPS	184204	184204	1000	+	.	ID=TPS_000480;NAME=TPS_000480;DIFF=10;PVAL=6.3e-09
NC_007181.1	TPSAR	TPS	185116	185116	1000	+	.	ID=TPS_000482;NAME=TPS_000482;DIFF=127;PVAL=0
NC_007181.1	TPSAR	TPS	185182	185182	1000	+	.	ID=TPS_000484;NAME=TPS_000484;DIFF=25;PVAL=1.9e-11
NC_007181.1	TPSAR	TPS	185213	185213	1000	+	.	ID=TPS_000485;NAME=TPS_000485;DIFF=13;PVAL=0.00021
NC_007181.1	TPSAR	TPS	185259	185259	1000	+	.	ID=TPS_000486;NAME=TPS_000486;DIFF=20;PVAL=3.9e-08
NC_007181.1	TPSAR	TPS	185286	185286	1000	+	.	ID=TPS_000488;NAME=TPS_000488;DIFF=32;PVAL=0
NC_007181.1	TPSAR	TPS	185346	185346	1000	+	.	ID=TPS_000489;NAME=TPS_000489;DIFF=11;PVAL=0.0013
NC_007181.1	TPSAR	TPS	185418	185418	1000	+	.	ID=TPS_000491;NAME=TPS_000491;DIFF=24;PVAL=6.8e-11
NC_007181.1	TPSAR	TPS	185564	185564	1000	+	.	ID=TPS_000492;NAME=TPS_000492;DIFF=13;PVAL=0.00013
NC_007181.1	TPSAR	TPS	186309	186309	1000	+	.	ID=TPS_000494;NAME=TPS_000494;DIFF=24;PVAL=1.3e-11
NC_007181.1	TPSAR	TPS	186415	186415	1000	+	.	ID=TPS_000496;NAME=TPS_000496;DIFF=334;PVAL=0
NC_007181.1	TPSAR	TPS	186450	186450	1000	+	.	ID=TPS_000499;NAME=TPS_000499;DIFF=119;PVAL=0
NC_007181.1	TPSAR	TPS	186568	186568	1000	+	.	ID=TPS_000500;NAME=TPS_000500;DIFF=15;PVAL=3.6e-06
NC_007181.1	TPSAR	TPS	186775	186775	1000	+	.	ID=TPS_000501;NAME=TPS_000501;DIFF=12;PVAL=3.2e-05
NC_007181.1	TPSAR	TPS	186887	186887	1000	+	.	ID=TPS_000502;NAME=TPS_000502;DIFF=12;PVAL=1.6e-05
NC_007181.1	TPSAR	TPS	187057	187057	1000	+	.	ID=TPS_000503;NAME=TPS_000503;DIFF=17;PVAL=1.4e-09
NC_007181.1	TPSAR	TPS	187683	187683	1000	+	.	ID=TPS_000504;NAME=TPS_000504;DIFF=14;PVAL=8.4e-08
NC_007181.1	TPSAR	TPS	187858	187858	1000	+	.	ID=TPS_000506;NAME=TPS_000506;DIFF=48;PVAL=0
NC_007181.1	TPSAR	TPS	188189	188189	1000	+	.	ID=TPS_000510;NAME=TPS_000510;DIFF=12;PVAL=1.8e-06
NC_007181.1	TPSAR	TPS	188525	188525	1000	+	.	ID=TPS_000511;NAME=TPS_000511;DIFF=11;PVAL=1.5e-06
NC_007181.1	TPSAR	TPS	188575	188575	1000	+	.	ID=TPS_000512;NAME=TPS_000512;DIFF=52;PVAL=0
NC_007181.1	TPSAR	TPS	189758	189758	1000	+	.	ID=TPS_000513;NAME=TPS_000513;DIFF=11;PVAL=2.1e-07
NC_007181.1	TPSAR	TPS	190287	190287	1000	+	.	ID=TPS_000514;NAME=TPS_000514;DIFF=47;PVAL=0
NC_007181.1	TPSAR	TPS	190756	190756	1000	+	.	ID=TPS_000515;NAME=TPS_000515;DIFF=23;PVAL=0
NC_007181.1	TPSAR	TPS	191254	191254	1000	+	.	ID=TPS_000518;NAME=TPS_000518;DIFF=27;PVAL=0
NC_007181.1	TPSAR	TPS	193228	193228	1000	+	.	ID=TPS_000522;NAME=TPS_000522;DIFF=27;PVAL=0
NC_007181.1	TPSAR	TPS	193380	193380	1000	+	.	ID=TPS_000523;NAME=TPS_000523;DIFF=10;PVAL=4.3e-07
NC_007181.1	TPSAR	TPS	194415	194415	1000	+	.	ID=TPS_000524;NAME=TPS_000524;DIFF=13;PVAL=3.9e-08
NC_007181.1	TPSAR	TPS	195024	195024	1000	+	.	ID=TPS_000525;NAME=TPS_000525;DIFF=107;PVAL=0
NC_007181.1	TPSAR	TPS	195589	195589	1000	+	.	ID=TPS_000526;NAME=TPS_000526;DIFF=16;PVAL=3.1e-10
NC_007181.1	TPSAR	TPS	195654	195654	1000	+	.	ID=TPS_000527;NAME=TPS_000527;DIFF=13;PVAL=8.3e-08
NC_007181.1	TPSAR	TPS	196222	196222	1000	+	.	ID=TPS_000530;NAME=TPS_000530;DIFF=17;PVAL=1.6e-10
NC_007181.1	TPSAR	TPS	196988	196988	1000	+	.	ID=TPS_000531;NAME=TPS_000531;DIFF=83;PVAL=0
NC_007181.1	TPSAR	TPS	197036	197036	1000	+	.	ID=TPS_000532;NAME=TPS_000532;DIFF=102;PVAL=0
NC_007181.1	TPSAR	TPS	197103	197103	1000	+	.	ID=TPS_000533;NAME=TPS_000533;DIFF=21;PVAL=0
NC_007181.1	TPSAR	TPS	202722	202722	1000	+	.	ID=TPS_000534;NAME=TPS_000534;DIFF=17;PVAL=1.5e-12
NC_007181.1	TPSAR	TPS	203738	203738	1000	+	.	ID=TPS_000535;NAME=TPS_000535;DIFF=11;PVAL=1.3e-07
NC_007181.1	TPSAR	TPS	204909	204909	1000	+	.	ID=TPS_000536;NAME=TPS_000536;DIFF=11;PVAL=1.6e-05
NC_007181.1	TPSAR	TPS	204936	204936	1000	+	.	ID=TPS_000538;NAME=TPS_000538;DIFF=22;PVAL=8.1e-14
NC_007181.1	TPSAR	TPS	205648	205648	1000	+	.	ID=TPS_000539;NAME=TPS_000539;DIFF=10;PVAL=1.1e-05
NC_007181.1	TPSAR	TPS	206412	206412	1000	+	.	ID=TPS_000540;NAME=TPS_000540;DIFF=14;PVAL=3e-08
NC_007181.1	TPSAR	TPS	206566	206566	1000	+	.	ID=TPS_000542;NAME=TPS_000542;DIFF=12;PVAL=9.4e-07
NC_007181.1	TPSAR	TPS	207186	207186	1000	+	.	ID=TPS_000544;NAME=TPS_000544;DIFF=12;PVAL=3.7e-07
NC_007181.1	TPSAR	TPS	207328	207328	1000	+	.	ID=TPS_000547;NAME=TPS_000547;DIFF=10;PVAL=6.6e-06
NC_007181.1	TPSAR	TPS	207343	207343	1000	+	.	ID=TPS_000548;NAME=TPS_000548;DIFF=13;PVAL=3e-08
NC_007181.1	TPSAR	TPS	208297	208297	1000	+	.	ID=TPS_000550;NAME=TPS_000550;DIFF=23;PVAL=0
NC_007181.1	TPSAR	TPS	208369	208369	1000	+	.	ID=TPS_000553;NAME=TPS_000553;DIFF=17;PVAL=9.1e-08
NC_007181.1	TPSAR	TPS	208459	208459	1000	+	.	ID=TPS_000555;NAME=TPS_000555;DIFF=50;PVAL=0
NC_007181.1	TPSAR	TPS	212895	212895	1000	+	.	ID=TPS_000560;NAME=TPS_000560;DIFF=25;PVAL=0
NC_007181.1	TPSAR	TPS	213511	213511	1000	+	.	ID=TPS_000561;NAME=TPS_000561;DIFF=28;PVAL=0
NC_007181.1	TPSAR	TPS	213696	213696	1000	+	.	ID=TPS_000562;NAME=TPS_000562;DIFF=20;PVAL=3.5e-13
NC_007181.1	TPSAR	TPS	214097	214097	1000	+	.	ID=TPS_000563;NAME=TPS_000563;DIFF=17;PVAL=7.1e-09
NC_007181.1	TPSAR	TPS	214584	214584	1000	+	.	ID=TPS_000564;NAME=TPS_000564;DIFF=12;PVAL=0.00094
NC_007181.1	TPSAR	TPS	214628	214628	1000	+	.	ID=TPS_000566;NAME=TPS_000566;DIFF=34;PVAL=0
NC_007181.1	TPSAR	TPS	214668	214668	1000	+	.	ID=TPS_000567;NAME=TPS_000567;DIFF=12;PVAL=0.003
NC_007181.1	TPSAR	TPS	214683	214683	1000	+	.	ID=TPS_000569;NAME=TPS_000569;DIFF=22;PVAL=8.3e-08
NC_007181.1	TPSAR	TPS	214852	214852	1000	+	.	ID=TPS_000572;NAME=TPS_000572;DIFF=253;PVAL=0
NC_007181.1	TPSAR	TPS	215056	215056	1000	+	.	ID=TPS_000575;NAME=TPS_000575;DIFF=76;PVAL=0
NC_007181.1	TPSAR	TPS	215078	215078	1000	+	.	ID=TPS_000576;NAME=TPS_000576;DIFF=83;PVAL=0
NC_007181.1	TPSAR	TPS	215177	215177	1000	+	.	ID=TPS_000579;NAME=TPS_000579;DIFF=24;PVAL=8.5e-09
NC_007181.1	TPSAR	TPS	215196	215196	1000	+	.	ID=TPS_000581;NAME=TPS_000581;DIFF=667;PVAL=0
NC_007181.1	TPSAR	TPS	215250	215250	1000	+	.	ID=TPS_000583;NAME=TPS_000583;DIFF=13;PVAL=0.0011
NC_007181.1	TPSAR	TPS	215336	215336	1000	+	.	ID=TPS_000584;NAME=TPS_000584;DIFF=18;PVAL=1.1e-06
NC_007181.1	TPSAR	TPS	215386	215386	1000	+	.	ID=TPS_000585;NAME=TPS_000585;DIFF=125;PVAL=0
NC_007181.1	TPSAR	TPS	215416	215416	1000	+	.	ID=TPS_000587;NAME=TPS_000587;DIFF=15;PVAL=1.3e-05
NC_007181.1	TPSAR	TPS	215444	215444	1000	+	.	ID=TPS_000588;NAME=TPS_000588;DIFF=11;PVAL=0.0014
NC_007181.1	TPSAR	TPS	215460	215460	1000	+	.	ID=TPS_000589;NAME=TPS_000589;DIFF=14;PVAL=4.7e-05
NC_007181.1	TPSAR	TPS	215531	215531	1000	+	.	ID=TPS_000594;NAME=TPS_000594;DIFF=33;PVAL=0
NC_007181.1	TPSAR	TPS	215695	215695	1000	+	.	ID=TPS_000595;NAME=TPS_000595;DIFF=11;PVAL=0.00017
NC_007181.1	TPSAR	TPS	215911	215911	1000	+	.	ID=TPS_000596;NAME=TPS_000596;DIFF=10;PVAL=2.3e-05
NC_007181.1	TPSAR	TPS	217265	217265	1000	+	.	ID=TPS_000598;NAME=TPS_000598;DIFF=35;PVAL=0
NC_007181.1	TPSAR	TPS	217478	217478	1000	+	.	ID=TPS_000599;NAME=TPS_000599;DIFF=23;PVAL=0
NC_007181.1	TPSAR	TPS	217886	217886	1000	+	.	ID=TPS_000600;NAME=TPS_000600;DIFF=10;PVAL=1.5e-06
NC_007181.1	TPSAR	TPS	220019	220019	1000	+	.	ID=TPS_000601;NAME=TPS_000601;DIFF=12;PVAL=6.5e-08
NC_007181.1	TPSAR	TPS	220440	220440	1000	+	.	ID=TPS_000602;NAME=TPS_000602;DIFF=11;PVAL=4.1e-07
NC_007181.1	TPSAR	TPS	220832	220832	1000	+	.	ID=TPS_000603;NAME=TPS_000603;DIFF=13;PVAL=1.1e-09
NC_007181.1	TPSAR	TPS	222285	222285	1000	+	.	ID=TPS_000604;NAME=TPS_000604;DIFF=10;PVAL=1.5e-05
NC_007181.1	TPSAR	TPS	222300	222300	1000	+	.	ID=TPS_000605;NAME=TPS_000605;DIFF=10;PVAL=1.1e-05
NC_007181.1	TPSAR	TPS	223915	223915	1000	+	.	ID=TPS_000606;NAME=TPS_000606;DIFF=18;PVAL=1.6e-12
NC_007181.1	TPSAR	TPS	224264	224264	1000	+	.	ID=TPS_000607;NAME=TPS_000607;DIFF=12;PVAL=4.2e-07
NC_007181.1	TPSAR	TPS	228688	228688	1000	+	.	ID=TPS_000609;NAME=TPS_000609;DIFF=11;PVAL=1.4e-08
NC_007181.1	TPSAR	TPS	230675	230675	1000	+	.	ID=TPS_000610;NAME=TPS_000610;DIFF=49;PVAL=0
NC_007181.1	TPSAR	TPS	231410	231410	1000	+	.	ID=TPS_000611;NAME=TPS_000611;DIFF=89;PVAL=0
NC_007181.1	TPSAR	TPS	232693	232693	1000	+	.	ID=TPS_000614;NAME=TPS_000614;DIFF=23;PVAL=0
NC_007181.1	TPSAR	TPS	233279	233279	1000	+	.	ID=TPS_000615;NAME=TPS_000615;DIFF=209;PVAL=0
NC_007181.1	TPSAR	TPS	233330	233330	1000	+	.	ID=TPS_000617;NAME=TPS_000617;DIFF=68;PVAL=0
NC_007181.1	TPSAR	TPS	233362	233362	1000	+	.	ID=TPS_000621;NAME=TPS_000621;DIFF=22;PVAL=8.4e-06
NC_007181.1	TPSAR	TPS	233420	233420	1000	+	.	ID=TPS_000624;NAME=TPS_000624;DIFF=34;PVAL=0
NC_007181.1	TPSAR	TPS	233538	233538	1000	+	.	ID=TPS_000628;NAME=TPS_000628;DIFF=144;PVAL=0
NC_007181.1	TPSAR	TPS	233553	233553	1000	+	.	ID=TPS_000630;NAME=TPS_000630;DIFF=598;PVAL=0
NC_007181.1	TPSAR	TPS	233568	233568	1000	+	.	ID=TPS_000631;NAME=TPS_000631;DIFF=13;PVAL=0.0016
NC_007181.1	TPSAR	TPS	233598	233598	1000	+	.	ID=TPS_000636;NAME=TPS_000636;DIFF=72;PVAL=0
NC_007181.1	TPSAR	TPS	233654	233654	1000	+	.	ID=TPS_000642;NAME=TPS_000642;DIFF=55;PVAL=0
NC_007181.1	TPSAR	TPS	233761	233761	1000	+	.	ID=TPS_000643;NAME=TPS_000643;DIFF=34;PVAL=0
NC_007181.1	TPSAR	TPS	233800	233800	1000	+	.	ID=TPS_000648;NAME=TPS_000648;DIFF=33;PVAL=0
NC_007181.1	TPSAR	TPS	233933	233933	1000	+	.	ID=TPS_000652;NAME=TPS_000652;DIFF=19;PVAL=7.8e-08
NC_007181.1	TPSAR	TPS	233999	233999	1000	+	.	ID=TPS_000655;NAME=TPS_000655;DIFF=32;PVAL=0
NC_007181.1	TPSAR	TPS	234048	234048	1000	+	.	ID=TPS_000656;NAME=TPS_000656;DIFF=12;PVAL=0.00017
NC_007181.1	TPSAR	TPS	234244	234244	1000	+	.	ID=TPS_000659;NAME=TPS_000659;DIFF=20;PVAL=3.4e-11
NC_007181.1	TPSAR	TPS	234303	234303	1000	+	.	ID=TPS_000663;NAME=TPS_000663;DIFF=10;PVAL=0.00011
NC_007181.1	TPSAR	TPS	234392	234392	1000	+	.	ID=TPS_000665;NAME=TPS_000665;DIFF=59;PVAL=0
NC_007181.1	TPSAR	TPS	234754	234754	1000	+	.	ID=TPS_000666;NAME=TPS_000666;DIFF=23;PVAL=0
NC_007181.1	TPSAR	TPS	234775	234775	1000	+	.	ID=TPS_000669;NAME=TPS_000669;DIFF=10;PVAL=4.9e-06
NC_007181.1	TPSAR	TPS	235699	235699	1000	+	.	ID=TPS_000670;NAME=TPS_000670;DIFF=19;PVAL=2.7e-14
NC_007181.1	TPSAR	TPS	237534	237534	1000	+	.	ID=TPS_000671;NAME=TPS_000671;DIFF=17;PVAL=1.1e-12
NC_007181.1	TPSAR	TPS	238751	238751	1000	+	.	ID=TPS_000672;NAME=TPS_000672;DIFF=10;PVAL=2.3e-06
NC_007181.1	TPSAR	TPS	239454	239454	1000	+	.	ID=TPS_000673;NAME=TPS_000673;DIFF=46;PVAL=0
NC_007181.1	TPSAR	TPS	239477	239477	1000	+	.	ID=TPS_000675;NAME=TPS_000675;DIFF=14;PVAL=4.4e-07
NC_007181.1	TPSAR	TPS	239523	239523	1000	+	.	ID=TPS_000676;NAME=TPS_000676;DIFF=20;PVAL=2.2e-11
NC_007181.1	TPSAR	TPS	240215	240215	1000	+	.	ID=TPS_000677;NAME=TPS_000677;DIFF=12;PVAL=1.2e-06
NC_007181.1	TPSAR	TPS	240233	240233	1000	+	.	ID=TPS_000678;NAME=TPS_000678;DIFF=20;PVAL=3.4e-13
NC_007181.1	TPSAR	TPS	240251	240251	1000	+	.	ID=TPS_000679;NAME=TPS_000679;DIFF=13;PVAL=2.2e-07
NC_007181.1	TPSAR	TPS	240312	240312	1000	+	.	ID=TPS_000680;NAME=TPS_000680;DIFF=19;PVAL=1.4e-12
NC_007181.1	TPSAR	TPS	242307	242307	1000	+	.	ID=TPS_000682;NAME=TPS_000682;DIFF=23;PVAL=0
NC_007181.1	TPSAR	TPS	243139	243139	1000	+	.	ID=TPS_000683;NAME=TPS_000683;DIFF=13;PVAL=3.9e-09
NC_007181.1	TPSAR	TPS	245622	245622	1000	+	.	ID=TPS_000684;NAME=TPS_000684;DIFF=12;PVAL=2e-07
NC_007181.1	TPSAR	TPS	245961	245961	1000	+	.	ID=TPS_000685;NAME=TPS_000685;DIFF=10;PVAL=7e-06
NC_007181.1	TPSAR	TPS	246499	246499	1000	+	.	ID=TPS_000686;NAME=TPS_000686;DIFF=25;PVAL=0
NC_007181.1	TPSAR	TPS	246859	246859	1000	+	.	ID=TPS_000687;NAME=TPS_000687;DIFF=21;PVAL=0
NC_007181.1	TPSAR	TPS	253191	253191	1000	+	.	ID=TPS_000691;NAME=TPS_000691;DIFF=25;PVAL=0
NC_007181.1	TPSAR	TPS	253217	253217	1000	+	.	ID=TPS_000692;NAME=TPS_000692;DIFF=27;PVAL=0
NC_007181.1	TPSAR	TPS	253322	253322	1000	+	.	ID=TPS_000693;NAME=TPS_000693;DIFF=21;PVAL=3.3e-12
NC_007181.1	TPSAR	TPS	253355	253355	1000	+	.	ID=TPS_000694;NAME=TPS_000694;DIFF=38;PVAL=0
NC_007181.1	TPSAR	TPS	253369	253369	1000	+	.	ID=TPS_000695;NAME=TPS_000695;DIFF=11;PVAL=1.4e-05
NC_007181.1	TPSAR	TPS	253516	253516	1000	+	.	ID=TPS_000696;NAME=TPS_000696;DIFF=13;PVAL=4.8e-07
NC_007181.1	TPSAR	TPS	253556	253556	1000	+	.	ID=TPS_000697;NAME=TPS_000697;DIFF=10;PVAL=3.5e-05
NC_007181.1	TPSAR	TPS	253582	253582	1000	+	.	ID=TPS_000698;NAME=TPS_000698;DIFF=28;PVAL=0
NC_007181.1	TPSAR	TPS	254141	254141	1000	+	.	ID=TPS_000699;NAME=TPS_000699;DIFF=16;PVAL=2.1e-11
NC_007181.1	TPSAR	TPS	263572	263572	1000	+	.	ID=TPS_000700;NAME=TPS_000700;DIFF=26;PVAL=0
NC_007181.1	TPSAR	TPS	263608	263608	1000	+	.	ID=TPS_000701;NAME=TPS_000701;DIFF=42;PVAL=0
NC_007181.1	TPSAR	TPS	263874	263874	1000	+	.	ID=TPS_000702;NAME=TPS_000702;DIFF=10;PVAL=1.9e-05
NC_007181.1	TPSAR	TPS	264591	264591	1000	+	.	ID=TPS_000703;NAME=TPS_000703;DIFF=26;PVAL=0
NC_007181.1	TPSAR	TPS	265651	265651	1000	+	.	ID=TPS_000704;NAME=TPS_000704;DIFF=18;PVAL=2.7e-10
NC_007181.1	TPSAR	TPS	265663	265663	1000	+	.	ID=TPS_000705;NAME=TPS_000705;DIFF=14;PVAL=1.4e-07
NC_007181.1	TPSAR	TPS	266394	266394	1000	+	.	ID=TPS_000706;NAME=TPS_000706;DIFF=28;PVAL=0
NC_007181.1	TPSAR	TPS	266572	266572	1000	+	.	ID=TPS_000707;NAME=TPS_000707;DIFF=19;PVAL=3e-09
NC_007181.1	TPSAR	TPS	266656	266656	1000	+	.	ID=TPS_000708;NAME=TPS_000708;DIFF=10;PVAL=0.0015
NC_007181.1	TPSAR	TPS	266823	266823	1000	+	.	ID=TPS_000709;NAME=TPS_000709;DIFF=22;PVAL=1.6e-06
NC_007181.1	TPSAR	TPS	267935	267935	1000	+	.	ID=TPS_000712;NAME=TPS_000712;DIFF=15;PVAL=1.4e-05
NC_007181.1	TPSAR	TPS	267947	267947	1000	+	.	ID=TPS_000713;NAME=TPS_000713;DIFF=10;PVAL=0.0028
NC_007181.1	TPSAR	TPS	267982	267982	1000	+	.	ID=TPS_000715;NAME=TPS_000715;DIFF=27;PVAL=0
NC_007181.1	TPSAR	TPS	268035	268035	1000	+	.	ID=TPS_000716;NAME=TPS_000716;DIFF=92;PVAL=0
NC_007181.1	TPSAR	TPS	268835	268835	1000	+	.	ID=TPS_000718;NAME=TPS_000718;DIFF=16;PVAL=2.5e-11
NC_007181.1	TPSAR	TPS	269492	269492	1000	+	.	ID=TPS_000721;NAME=TPS_000721;DIFF=14;PVAL=5.8e-08
NC_007181.1	TPSAR	TPS	269544	269544	1000	+	.	ID=TPS_000723;NAME=TPS_000723;DIFF=47;PVAL=0
NC_007181.1	TPSAR	TPS	269636	269636	1000	+	.	ID=TPS_000724;NAME=TPS_000724;DIFF=13;PVAL=4.1e-07
NC_007181.1	TPSAR	TPS	270095	270095	1000	+	.	ID=TPS_000725;NAME=TPS_000725;DIFF=21;PVAL=7.9e-14
NC_007181.1	TPSAR	TPS	270184	270184	1000	+	.	ID=TPS_000727;NAME=TPS_000727;DIFF=11;PVAL=1.3e-05
NC_007181.1	TPSAR	TPS	270266	270266	1000	+	.	ID=TPS_000728;NAME=TPS_000728;DIFF=25;PVAL=0
NC_007181.1	TPSAR	TPS	270352	270352	1000	+	.	ID=TPS_000729;NAME=TPS_000729;DIFF=10;PVAL=6.1e-05
NC_007181.1	TPSAR	TPS	270369	270369	1000	+	.	ID=TPS_000730;NAME=TPS_000730;DIFF=10;PVAL=6.1e-05
NC_007181.1	TPSAR	TPS	270584	270584	1000	+	.	ID=TPS_000731;NAME=TPS_000731;DIFF=14;PVAL=1.2e-07
NC_007181.1	TPSAR	TPS	270621	270621	1000	+	.	ID=TPS_000733;NAME=TPS_000733;DIFF=16;PVAL=5e-09
NC_007181.1	TPSAR	TPS	270886	270886	1000	+	.	ID=TPS_000739;NAME=TPS_000739;DIFF=17;PVAL=1.1e-09
NC_007181.1	TPSAR	TPS	270899	270899	1000	+	.	ID=TPS_000740;NAME=TPS_000740;DIFF=28;PVAL=0
NC_007181.1	TPSAR	TPS	270973	270973	1000	+	.	ID=TPS_000741;NAME=TPS_000741;DIFF=12;PVAL=4.4e-06
NC_007181.1	TPSAR	TPS	271053	271053	1000	+	.	ID=TPS_000742;NAME=TPS_000742;DIFF=34;PVAL=0
NC_007181.1	TPSAR	TPS	280632	280632	1000	+	.	ID=TPS_000744;NAME=TPS_000744;DIFF=11;PVAL=4.6e-07
NC_007181.1	TPSAR	TPS	283659	283659	1000	+	.	ID=TPS_000746;NAME=TPS_000746;DIFF=17;PVAL=4e-09
NC_007181.1	TPSAR	TPS	284052	284052	1000	+	.	ID=TPS_000748;NAME=TPS_000748;DIFF=51;PVAL=0
NC_007181.1	TPSAR	TPS	284147	284147	1000	+	.	ID=TPS_000749;NAME=TPS_000749;DIFF=18;PVAL=4.9e-11
NC_007181.1	TPSAR	TPS	284793	284793	1000	+	.	ID=TPS_000751;NAME=TPS_000751;DIFF=11;PVAL=1.3e-05
NC_007181.1	TPSAR	TPS	284963	284963	1000	+	.	ID=TPS_000752;NAME=TPS_000752;DIFF=61;PVAL=0
NC_007181.1	TPSAR	TPS	285043	285043	1000	+	.	ID=TPS_000754;NAME=TPS_000754;DIFF=73;PVAL=0
NC_007181.1	TPSAR	TPS	285116	285116	1000	+	.	ID=TPS_000755;NAME=TPS_000755;DIFF=12;PVAL=6.3e-06
NC_007181.1	TPSAR	TPS	285268	285268	1000	+	.	ID=TPS_000756;NAME=TPS_000756;DIFF=12;PVAL=6.9e-06
NC_007181.1	TPSAR	TPS	285376	285376	1000	+	.	ID=TPS_000757;NAME=TPS_000757;DIFF=47;PVAL=0
NC_007181.1	TPSAR	TPS	285411	285411	1000	+	.	ID=TPS_000758;NAME=TPS_000758;DIFF=11;PVAL=2.6e-05
NC_007181.1	TPSAR	TPS	285530	285530	1000	+	.	ID=TPS_000760;NAME=TPS_000760;DIFF=10;PVAL=9.1e-05
NC_007181.1	TPSAR	TPS	285830	285830	1000	+	.	ID=TPS_000761;NAME=TPS_000761;DIFF=10;PVAL=6.8e-05
NC_007181.1	TPSAR	TPS	285938	285938	1000	+	.	ID=TPS_000768;NAME=TPS_000768;DIFF=38;PVAL=0
NC_007181.1	TPSAR	TPS	286091	286091	1000	+	.	ID=TPS_000770;NAME=TPS_000770;DIFF=27;PVAL=0
NC_007181.1	TPSAR	TPS	288003	288003	1000	+	.	ID=TPS_000772;NAME=TPS_000772;DIFF=16;PVAL=3.5e-08
NC_007181.1	TPSAR	TPS	288349	288349	1000	+	.	ID=TPS_000773;NAME=TPS_000773;DIFF=30;PVAL=0
NC_007181.1	TPSAR	TPS	288664	288664	1000	+	.	ID=TPS_000777;NAME=TPS_000777;DIFF=112;PVAL=0
NC_007181.1	TPSAR	TPS	288701	288701	1000	+	.	ID=TPS_000779;NAME=TPS_000779;DIFF=12;PVAL=4.3e-06
NC_007181.1	TPSAR	TPS	288729	288729	1000	+	.	ID=TPS_000780;NAME=TPS_000780;DIFF=22;PVAL=0
NC_007181.1	TPSAR	TPS	289927	289927	1000	+	.	ID=TPS_000782;NAME=TPS_000782;DIFF=19;PVAL=0
NC_007181.1	TPSAR	TPS	290818	290818	1000	+	.	ID=TPS_000783;NAME=TPS_000783;DIFF=14;PVAL=2.7e-09
NC_007181.1	TPSAR	TPS	290830	290830	1000	+	.	ID=TPS_000784;NAME=TPS_000784;DIFF=13;PVAL=1.9e-08
NC_007181.1	TPSAR	TPS	295468	295468	1000	+	.	ID=TPS_000785;NAME=TPS_000785;DIFF=10;PVAL=2.2e-06
NC_007181.1	TPSAR	TPS	296349	296349	1000	+	.	ID=TPS_000786;NAME=TPS_000786;DIFF=17;PVAL=1.3e-10
NC_007181.1	TPSAR	TPS	296368	296368	1000	+	.	ID=TPS_000788;NAME=TPS_000788;DIFF=18;PVAL=2e-11
NC_007181.1	TPSAR	TPS	297424	297424	1000	+	.	ID=TPS_000790;NAME=TPS_000790;DIFF=27;PVAL=0
NC_007181.1	TPSAR	TPS	297944	297944	1000	+	.	ID=TPS_000791;NAME=TPS_000791;DIFF=10;PVAL=1.4e-05
NC_007181.1	TPSAR	TPS	298117	298117	1000	+	.	ID=TPS_000792;NAME=TPS_000792;DIFF=10;PVAL=2e-05
NC_007181.1	TPSAR	TPS	298500	298500	1000	+	.	ID=TPS_000793;NAME=TPS_000793;DIFF=30;PVAL=0
NC_007181.1	TPSAR	TPS	298544	298544	1000	+	.	ID=TPS_000796;NAME=TPS_000796;DIFF=70;PVAL=0
NC_007181.1	TPSAR	TPS	299566	299566	1000	+	.	ID=TPS_000797;NAME=TPS_000797;DIFF=15;PVAL=2.6e-09
NC_007181.1	TPSAR	TPS	299629	299629	1000	+	.	ID=TPS_000798;NAME=TPS_000798;DIFF=23;PVAL=0
NC_007181.1	TPSAR	TPS	301551	301551	1000	+	.	ID=TPS_000799;NAME=TPS_000799;DIFF=10;PVAL=3e-05
NC_007181.1	TPSAR	TPS	301602	301602	1000	+	.	ID=TPS_000804;NAME=TPS_000804;DIFF=201;PVAL=0
NC_007181.1	TPSAR	TPS	302370	302370	1000	+	.	ID=TPS_000808;NAME=TPS_000808;DIFF=11;PVAL=2.8e-06
NC_007181.1	TPSAR	TPS	302660	302660	1000	+	.	ID=TPS_000809;NAME=TPS_000809;DIFF=18;PVAL=2.4e-12
NC_007181.1	TPSAR	TPS	302674	302674	1000	+	.	ID=TPS_000810;NAME=TPS_000810;DIFF=10;PVAL=8.3e-06
NC_007181.1	TPSAR	TPS	303196	303196	1000	+	.	ID=TPS_000811;NAME=TPS_000811;DIFF=28;PVAL=0
NC_007181.1	TPSAR	TPS	306501	306501	1000	+	.	ID=TPS_000813;NAME=TPS_000813;DIFF=10;PVAL=6.4e-06
NC_007181.1	TPSAR	TPS	307142	307142	1000	+	.	ID=TPS_000814;NAME=TPS_000814;DIFF=16;PVAL=8.2e-10
NC_007181.1	TPSAR	TPS	308848	308848	1000	+	.	ID=TPS_000815;NAME=TPS_000815;DIFF=33;PVAL=0
NC_007181.1	TPSAR	TPS	308865	308865	1000	+	.	ID=TPS_000817;NAME=TPS_000817;DIFF=11;PVAL=4.4e-05
NC_007181.1	TPSAR	TPS	309234	309234	1000	+	.	ID=TPS_000818;NAME=TPS_000818;DIFF=17;PVAL=1e-10
NC_007181.1	TPSAR	TPS	309409	309409	1000	+	.	ID=TPS_000819;NAME=TPS_000819;DIFF=15;PVAL=6.9e-09
NC_007181.1	TPSAR	TPS	309432	309432	1000	+	.	ID=TPS_000821;NAME=TPS_000821;DIFF=42;PVAL=0
NC_007181.1	TPSAR	TPS	309987	309987	1000	+	.	ID=TPS_000823;NAME=TPS_000823;DIFF=12;PVAL=9.6e-08
NC_007181.1	TPSAR	TPS	310299	310299	1000	+	.	ID=TPS_000824;NAME=TPS_000824;DIFF=60;PVAL=0
NC_007181.1	TPSAR	TPS	311279	311279	1000	+	.	ID=TPS_000825;NAME=TPS_000825;DIFF=80;PVAL=0
NC_007181.1	TPSAR	TPS	313018	313018	1000	+	.	ID=TPS_000826;NAME=TPS_000826;DIFF=13;PVAL=6.5e-10
NC_007181.1	TPSAR	TPS	314574	314574	1000	+	.	ID=TPS_000827;NAME=TPS_000827;DIFF=34;PVAL=0
NC_007181.1	TPSAR	TPS	314737	314737	1000	+	.	ID=TPS_000828;NAME=TPS_000828;DIFF=19;PVAL=5.3e-11
NC_007181.1	TPSAR	TPS	314880	314880	1000	+	.	ID=TPS_000829;NAME=TPS_000829;DIFF=19;PVAL=2.5e-11
NC_007181.1	TPSAR	TPS	316153	316153	1000	+	.	ID=TPS_000830;NAME=TPS_000830;DIFF=11;PVAL=5e-07
NC_007181.1	TPSAR	TPS	316199	316199	1000	+	.	ID=TPS_000831;NAME=TPS_000831;DIFF=11;PVAL=5e-07
NC_007181.1	TPSAR	TPS	317762	317762	1000	+	.	ID=TPS_000833;NAME=TPS_000833;DIFF=105;PVAL=0
NC_007181.1	TPSAR	TPS	319613	319613	1000	+	.	ID=TPS_000834;NAME=TPS_000834;DIFF=15;PVAL=3e-10
NC_007181.1	TPSAR	TPS	320905	320905	1000	+	.	ID=TPS_000835;NAME=TPS_000835;DIFF=10;PVAL=5.9e-07
NC_007181.1	TPSAR	TPS	325553	325553	1000	+	.	ID=TPS_000837;NAME=TPS_000837;DIFF=4936;PVAL=0
NC_007181.1	TPSAR	TPS	325689	325689	1000	+	.	ID=TPS_000839;NAME=TPS_000839;DIFF=12;PVAL=5.3e-07
NC_007181.1	TPSAR	TPS	326822	326822	1000	+	.	ID=TPS_000840;NAME=TPS_000840;DIFF=18;PVAL=2e-08
NC_007181.1	TPSAR	TPS	327080	327080	1000	+	.	ID=TPS_000842;NAME=TPS_000842;DIFF=124;PVAL=0
NC_007181.1	TPSAR	TPS	327108	327108	1000	+	.	ID=TPS_000847;NAME=TPS_000847;DIFF=18;PVAL=7.2e-08
NC_007181.1	TPSAR	TPS	327212	327212	1000	+	.	ID=TPS_000848;NAME=TPS_000848;DIFF=92;PVAL=0
NC_007181.1	TPSAR	TPS	327718	327718	1000	+	.	ID=TPS_000849;NAME=TPS_000849;DIFF=13;PVAL=7.8e-05
NC_007181.1	TPSAR	TPS	328403	328403	1000	+	.	ID=TPS_000850;NAME=TPS_000850;DIFF=34;PVAL=0
NC_007181.1	TPSAR	TPS	328436	328436	1000	+	.	ID=TPS_000852;NAME=TPS_000852;DIFF=56;PVAL=0
NC_007181.1	TPSAR	TPS	328743	328743	1000	+	.	ID=TPS_000853;NAME=TPS_000853;DIFF=14;PVAL=0.0063
NC_007181.1	TPSAR	TPS	328766	328766	1000	+	.	ID=TPS_000854;NAME=TPS_000854;DIFF=55;PVAL=0
NC_007181.1	TPSAR	TPS	328919	328919	1000	+	.	ID=TPS_000857;NAME=TPS_000857;DIFF=10;PVAL=0.0032
NC_007181.1	TPSAR	TPS	329195	329195	1000	+	.	ID=TPS_000859;NAME=TPS_000859;DIFF=8086;PVAL=0
NC_007181.1	TPSAR	TPS	331374	331374	1000	+	.	ID=TPS_000863;NAME=TPS_000863;DIFF=16;PVAL=0.0032
NC_007181.1	TPSAR	TPS	331966	331966	1000	+	.	ID=TPS_000865;NAME=TPS_000865;DIFF=17;PVAL=0.0004
NC_007181.1	TPSAR	TPS	331994	331994	1000	+	.	ID=TPS_000866;NAME=TPS_000866;DIFF=46;PVAL=0
NC_007181.1	TPSAR	TPS	332055	332055	1000	+	.	ID=TPS_000868;NAME=TPS_000868;DIFF=16;PVAL=7.9e-05
NC_007181.1	TPSAR	TPS	333622	333622	1000	+	.	ID=TPS_000871;NAME=TPS_000871;DIFF=92;PVAL=0
NC_007181.1	TPSAR	TPS	333738	333738	1000	+	.	ID=TPS_000882;NAME=TPS_000882;DIFF=23;PVAL=5.7e-11
NC_007181.1	TPSAR	TPS	334299	334299	1000	+	.	ID=TPS_000886;NAME=TPS_000886;DIFF=31;PVAL=0
NC_007181.1	TPSAR	TPS	334545	334545	1000	+	.	ID=TPS_000887;NAME=TPS_000887;DIFF=10;PVAL=1.8e-06
NC_007181.1	TPSAR	TPS	337154	337154	1000	+	.	ID=TPS_000889;NAME=TPS_000889;DIFF=19;PVAL=7.9e-14
NC_007181.1	TPSAR	TPS	343727	343727	1000	+	.	ID=TPS_000890;NAME=TPS_000890;DIFF=20;PVAL=1.7e-14
NC_007181.1	TPSAR	TPS	343954	343954	1000	+	.	ID=TPS_000892;NAME=TPS_000892;DIFF=16;PVAL=8.9e-10
NC_007181.1	TPSAR	TPS	345724	345724	1000	+	.	ID=TPS_000898;NAME=TPS_000898;DIFF=454;PVAL=0
NC_007181.1	TPSAR	TPS	346440	346440	1000	+	.	ID=TPS_000899;NAME=TPS_000899;DIFF=10;PVAL=1.9e-06
NC_007181.1	TPSAR	TPS	347490	347490	1000	+	.	ID=TPS_000900;NAME=TPS_000900;DIFF=14;PVAL=1.5e-07
NC_007181.1	TPSAR	TPS	347546	347546	1000	+	.	ID=TPS_000902;NAME=TPS_000902;DIFF=13;PVAL=1.4e-06
NC_007181.1	TPSAR	TPS	347621	347621	1000	+	.	ID=TPS_000904;NAME=TPS_000904;DIFF=14;PVAL=5.3e-07
NC_007181.1	TPSAR	TPS	347749	347749	1000	+	.	ID=TPS_000906;NAME=TPS_000906;DIFF=34;PVAL=0
NC_007181.1	TPSAR	TPS	349873	349873	1000	+	.	ID=TPS_000910;NAME=TPS_000910;DIFF=20;PVAL=2.7e-09
NC_007181.1	TPSAR	TPS	349990	349990	1000	+	.	ID=TPS_000913;NAME=TPS_000913;DIFF=150;PVAL=0
NC_007181.1	TPSAR	TPS	351202	351202	1000	+	.	ID=TPS_000914;NAME=TPS_000914;DIFF=13;PVAL=1.8e-09
NC_007181.1	TPSAR	TPS	351663	351663	1000	+	.	ID=TPS_000915;NAME=TPS_000915;DIFF=20;PVAL=0
NC_007181.1	TPSAR	TPS	354597	354597	1000	+	.	ID=TPS_000916;NAME=TPS_000916;DIFF=13;PVAL=1.2e-08
NC_007181.1	TPSAR	TPS	355617	355617	1000	+	.	ID=TPS_000918;NAME=TPS_000918;DIFF=16;PVAL=1.2e-11
NC_007181.1	TPSAR	TPS	356462	356462	1000	+	.	ID=TPS_000920;NAME=TPS_000920;DIFF=40;PVAL=0
NC_007181.1	TPSAR	TPS	356476	356476	1000	+	.	ID=TPS_000921;NAME=TPS_000921;DIFF=10;PVAL=1.3e-05
NC_007181.1	TPSAR	TPS	357835	357835	1000	+	.	ID=TPS_000922;NAME=TPS_000922;DIFF=50;PVAL=0
NC_007181.1	TPSAR	TPS	358950	358950	1000	+	.	ID=TPS_000923;NAME=TPS_000923;DIFF=22;PVAL=6.6e-16
NC_007181.1	TPSAR	TPS	359084	359084	1000	+	.	ID=TPS_000924;NAME=TPS_000924;DIFF=12;PVAL=2.1e-07
NC_007181.1	TPSAR	TPS	359657	359657	1000	+	.	ID=TPS_000925;NAME=TPS_000925;DIFF=18;PVAL=1.1e-12
NC_007181.1	TPSAR	TPS	359688	359688	1000	+	.	ID=TPS_000926;NAME=TPS_000926;DIFF=14;PVAL=3.7e-09
NC_007181.1	TPSAR	TPS	360206	360206	1000	+	.	ID=TPS_000928;NAME=TPS_000928;DIFF=20;PVAL=5e-15
NC_007181.1	TPSAR	TPS	360222	360222	1000	+	.	ID=TPS_000929;NAME=TPS_000929;DIFF=20;PVAL=5e-15
NC_007181.1	TPSAR	TPS	361016	361016	1000	+	.	ID=TPS_000930;NAME=TPS_000930;DIFF=14;PVAL=1.2e-09
NC_007181.1	TPSAR	TPS	361863	361863	1000	+	.	ID=TPS_000931;NAME=TPS_000931;DIFF=19;PVAL=0
NC_007181.1	TPSAR	TPS	362731	362731	1000	+	.	ID=TPS_000933;NAME=TPS_000933;DIFF=27;PVAL=0
NC_007181.1	TPSAR	TPS	362940	362940	1000	+	.	ID=TPS_000934;NAME=TPS_000934;DIFF=25;PVAL=8.6e-12
NC_007181.1	TPSAR	TPS	362957	362957	1000	+	.	ID=TPS_000935;NAME=TPS_000935;DIFF=40;PVAL=0
NC_007181.1	TPSAR	TPS	362979	362979	1000	+	.	ID=TPS_000937;NAME=TPS_000937;DIFF=13;PVAL=7.1e-05
NC_007181.1	TPSAR	TPS	363019	363019	1000	+	.	ID=TPS_000938;NAME=TPS_000938;DIFF=12;PVAL=8e-05
NC_007181.1	TPSAR	TPS	363079	363079	1000	+	.	ID=TPS_000939;NAME=TPS_000939;DIFF=21;PVAL=4.7e-10
NC_007181.1	TPSAR	TPS	363118	363118	1000	+	.	ID=TPS_000940;NAME=TPS_000940;DIFF=10;PVAL=0.00031
NC_007181.1	TPSAR	TPS	365332	365332	1000	+	.	ID=TPS_000941;NAME=TPS_000941;DIFF=20;PVAL=4.5e-14
NC_007181.1	TPSAR	TPS	366085	366085	1000	+	.	ID=TPS_000942;NAME=TPS_000942;DIFF=13;PVAL=3.3e-09
NC_007181.1	TPSAR	TPS	368202	368202	1000	+	.	ID=TPS_000943;NAME=TPS_000943;DIFF=102;PVAL=0
NC_007181.1	TPSAR	TPS	369831	369831	1000	+	.	ID=TPS_000946;NAME=TPS_000946;DIFF=54;PVAL=0
NC_007181.1	TPSAR	TPS	369847	369847	1000	+	.	ID=TPS_000947;NAME=TPS_000947;DIFF=411;PVAL=0
NC_007181.1	TPSAR	TPS	369948	369948	1000	+	.	ID=TPS_000948;NAME=TPS_000948;DIFF=27;PVAL=0.004
NC_007181.1	TPSAR	TPS	370021	370021	1000	+	.	ID=TPS_000953;NAME=TPS_000953;DIFF=39;PVAL=0
NC_007181.1	TPSAR	TPS	370045	370045	1000	+	.	ID=TPS_000955;NAME=TPS_000955;DIFF=115;PVAL=0
NC_007181.1	TPSAR	TPS	370178	370178	1000	+	.	ID=TPS_000956;NAME=TPS_000956;DIFF=95;PVAL=0
NC_007181.1	TPSAR	TPS	370198	370198	1000	+	.	ID=TPS_000957;NAME=TPS_000957;DIFF=41;PVAL=0
NC_007181.1	TPSAR	TPS	370350	370350	1000	+	.	ID=TPS_000959;NAME=TPS_000959;DIFF=95;PVAL=0
NC_007181.1	TPSAR	TPS	370405	370405	1000	+	.	ID=TPS_000960;NAME=TPS_000960;DIFF=12;PVAL=0.0027
NC_007181.1	TPSAR	TPS	370492	370492	1000	+	.	ID=TPS_000961;NAME=TPS_000961;DIFF=14;PVAL=0.00045
NC_007181.1	TPSAR	TPS	370536	370536	1000	+	.	ID=TPS_000964;NAME=TPS_000964;DIFF=20;PVAL=7.9e-08
NC_007181.1	TPSAR	TPS	370560	370560	1000	+	.	ID=TPS_000966;NAME=TPS_000966;DIFF=12;PVAL=0.001
NC_007181.1	TPSAR	TPS	370679	370679	1000	+	.	ID=TPS_000967;NAME=TPS_000967;DIFF=10;PVAL=0.003
NC_007181.1	TPSAR	TPS	370694	370694	1000	+	.	ID=TPS_000969;NAME=TPS_000969;DIFF=20;PVAL=7.5e-09
NC_007181.1	TPSAR	TPS	370746	370746	1000	+	.	ID=TPS_000970;NAME=TPS_000970;DIFF=10;PVAL=0.0014
NC_007181.1	TPSAR	TPS	370834	370834	1000	+	.	ID=TPS_000972;NAME=TPS_000972;DIFF=10;PVAL=0.0012
NC_007181.1	TPSAR	TPS	370935	370935	1000	+	.	ID=TPS_000973;NAME=TPS_000973;DIFF=21;PVAL=1.4e-10
NC_007181.1	TPSAR	TPS	370972	370972	1000	+	.	ID=TPS_000975;NAME=TPS_000975;DIFF=15;PVAL=1.8e-06
NC_007181.1	TPSAR	TPS	371066	371066	1000	+	.	ID=TPS_000982;NAME=TPS_000982;DIFF=32;PVAL=0
NC_007181.1	TPSAR	TPS	371127	371127	1000	+	.	ID=TPS_000984;NAME=TPS_000984;DIFF=18;PVAL=2.9e-08
NC_007181.1	TPSAR	TPS	371687	371687	1000	+	.	ID=TPS_000986;NAME=TPS_000986;DIFF=57;PVAL=0
NC_007181.1	TPSAR	TPS	371708	371708	1000	+	.	ID=TPS_000989;NAME=TPS_000989;DIFF=36;PVAL=0
NC_007181.1	TPSAR	TPS	372220	372220	1000	+	.	ID=TPS_000992;NAME=TPS_000992;DIFF=16;PVAL=1e-08
NC_007181.1	TPSAR	TPS	375112	375112	1000	+	.	ID=TPS_000993;NAME=TPS_000993;DIFF=14;PVAL=0.0026
NC_007181.1	TPSAR	TPS	375140	375140	1000	+	.	ID=TPS_000998;NAME=TPS_000998;DIFF=243;PVAL=0
NC_007181.1	TPSAR	TPS	376348	376348	1000	+	.	ID=TPS_001003;NAME=TPS_001003;DIFF=38;PVAL=0
NC_007181.1	TPSAR	TPS	376954	376954	1000	+	.	ID=TPS_001006;NAME=TPS_001006;DIFF=24;PVAL=0
NC_007181.1	TPSAR	TPS	376966	376966	1000	+	.	ID=TPS_001007;NAME=TPS_001007;DIFF=31;PVAL=0
NC_007181.1	TPSAR	TPS	377074	377074	1000	+	.	ID=TPS_001010;NAME=TPS_001010;DIFF=20;PVAL=5.4e-13
NC_007181.1	TPSAR	TPS	377217	377217	1000	+	.	ID=TPS_001011;NAME=TPS_001011;DIFF=11;PVAL=2e-06
NC_007181.1	TPSAR	TPS	377242	377242	1000	+	.	ID=TPS_001013;NAME=TPS_001013;DIFF=17;PVAL=1.7e-11
NC_007181.1	TPSAR	TPS	377320	377320	1000	+	.	ID=TPS_001015;NAME=TPS_001015;DIFF=10;PVAL=1.9e-06
NC_007181.1	TPSAR	TPS	378301	378301	1000	+	.	ID=TPS_001016;NAME=TPS_001016;DIFF=25;PVAL=0
NC_007181.1	TPSAR	TPS	379116	379116	1000	+	.	ID=TPS_001017;NAME=TPS_001017;DIFF=11;PVAL=1.6e-06
NC_007181.1	TPSAR	TPS	379172	379172	1000	+	.	ID=TPS_001018;NAME=TPS_001018;DIFF=13;PVAL=4.3e-08
NC_007181.1	TPSAR	TPS	379438	379438	1000	+	.	ID=TPS_001020;NAME=TPS_001020;DIFF=14;PVAL=5.2e-09
NC_007181.1	TPSAR	TPS	379534	379534	1000	+	.	ID=TPS_001021;NAME=TPS_001021;DIFF=10;PVAL=6.3e-06
NC_007181.1	TPSAR	TPS	379903	379903	1000	+	.	ID=TPS_001022;NAME=TPS_001022;DIFF=14;PVAL=1.7e-09
NC_007181.1	TPSAR	TPS	380324	380324	1000	+	.	ID=TPS_001023;NAME=TPS_001023;DIFF=15;PVAL=2.7e-11
NC_007181.1	TPSAR	TPS	382222	382222	1000	+	.	ID=TPS_001026;NAME=TPS_001026;DIFF=32;PVAL=0
NC_007181.1	TPSAR	TPS	382367	382367	1000	+	.	ID=TPS_001027;NAME=TPS_001027;DIFF=13;PVAL=2.5e-06
NC_007181.1	TPSAR	TPS	382520	382520	1000	+	.	ID=TPS_001029;NAME=TPS_001029;DIFF=22;PVAL=0
NC_007181.1	TPSAR	TPS	384510	384510	1000	+	.	ID=TPS_001030;NAME=TPS_001030;DIFF=13;PVAL=1.6e-08
NC_007181.1	TPSAR	TPS	384825	384825	1000	+	.	ID=TPS_001031;NAME=TPS_001031;DIFF=12;PVAL=9.1e-08
NC_007181.1	TPSAR	TPS	387120	387120	1000	+	.	ID=TPS_001038;NAME=TPS_001038;DIFF=87;PVAL=0
NC_007181.1	TPSAR	TPS	387168	387168	1000	+	.	ID=TPS_001043;NAME=TPS_001043;DIFF=93;PVAL=0
NC_007181.1	TPSAR	TPS	387234	387234	1000	+	.	ID=TPS_001057;NAME=TPS_001057;DIFF=188;PVAL=0
NC_007181.1	TPSAR	TPS	387255	387255	1000	+	.	ID=TPS_001059;NAME=TPS_001059;DIFF=47;PVAL=0
NC_007181.1	TPSAR	TPS	387351	387351	1000	+	.	ID=TPS_001060;NAME=TPS_001060;DIFF=69;PVAL=0
NC_007181.1	TPSAR	TPS	387386	387386	1000	+	.	ID=TPS_001064;NAME=TPS_001064;DIFF=17;PVAL=0.0013
NC_007181.1	TPSAR	TPS	389108	389108	1000	+	.	ID=TPS_001065;NAME=TPS_001065;DIFF=13;PVAL=2.7e-09
NC_007181.1	TPSAR	TPS	395275	395275	1000	+	.	ID=TPS_001068;NAME=TPS_001068;DIFF=19;PVAL=1.1e-09
NC_007181.1	TPSAR	TPS	395658	395658	1000	+	.	ID=TPS_001070;NAME=TPS_001070;DIFF=26;PVAL=5.5e-13
NC_007181.1	TPSAR	TPS	395677	395677	1000	+	.	ID=TPS_001071;NAME=TPS_001071;DIFF=50;PVAL=0
NC_007181.1	TPSAR	TPS	395792	395792	1000	+	.	ID=TPS_001073;NAME=TPS_001073;DIFF=18;PVAL=1.1e-08
NC_007181.1	TPSAR	TPS	396802	396802	1000	+	.	ID=TPS_001074;NAME=TPS_001074;DIFF=16;PVAL=1.8e-11
NC_007181.1	TPSAR	TPS	396867	396867	1000	+	.	ID=TPS_001075;NAME=TPS_001075;DIFF=12;PVAL=6.4e-08
NC_007181.1	TPSAR	TPS	397846	397846	1000	+	.	ID=TPS_001076;NAME=TPS_001076;DIFF=10;PVAL=2.1e-07
NC_007181.1	TPSAR	TPS	402272	402272	1000	+	.	ID=TPS_001077;NAME=TPS_001077;DIFF=10;PVAL=6.6e-06
NC_007181.1	TPSAR	TPS	404333	404333	1000	+	.	ID=TPS_001078;NAME=TPS_001078;DIFF=15;PVAL=1.2e-09
NC_007181.1	TPSAR	TPS	404896	404896	1000	+	.	ID=TPS_001080;NAME=TPS_001080;DIFF=14;PVAL=6.8e-08
NC_007181.1	TPSAR	TPS	405122	405122	1000	+	.	ID=TPS_001081;NAME=TPS_001081;DIFF=31;PVAL=0
NC_007181.1	TPSAR	TPS	405267	405267	1000	+	.	ID=TPS_001082;NAME=TPS_001082;DIFF=12;PVAL=2e-06
NC_007181.1	TPSAR	TPS	405313	405313	1000	+	.	ID=TPS_001083;NAME=TPS_001083;DIFF=21;PVAL=6.7e-14
NC_007181.1	TPSAR	TPS	406638	406638	1000	+	.	ID=TPS_001085;NAME=TPS_001085;DIFF=31;PVAL=0
NC_007181.1	TPSAR	TPS	407979	407979	1000	+	.	ID=TPS_001086;NAME=TPS_001086;DIFF=33;PVAL=0
NC_007181.1	TPSAR	TPS	409874	409874	1000	+	.	ID=TPS_001088;NAME=TPS_001088;DIFF=20;PVAL=2.5e-13
NC_007181.1	TPSAR	TPS	410051	410051	1000	+	.	ID=TPS_001089;NAME=TPS_001089;DIFF=13;PVAL=2.4e-07
NC_007181.1	TPSAR	TPS	410341	410341	1000	+	.	ID=TPS_001090;NAME=TPS_001090;DIFF=15;PVAL=1.9e-08
NC_007181.1	TPSAR	TPS	410374	410374	1000	+	.	ID=TPS_001091;NAME=TPS_001091;DIFF=24;PVAL=6.8e-16
NC_007181.1	TPSAR	TPS	411399	411399	1000	+	.	ID=TPS_001092;NAME=TPS_001092;DIFF=44;PVAL=0
NC_007181.1	TPSAR	TPS	411447	411447	1000	+	.	ID=TPS_001093;NAME=TPS_001093;DIFF=33;PVAL=0
NC_007181.1	TPSAR	TPS	411518	411518	1000	+	.	ID=TPS_001095;NAME=TPS_001095;DIFF=12;PVAL=0.00042
NC_007181.1	TPSAR	TPS	411542	411542	1000	+	.	ID=TPS_001096;NAME=TPS_001096;DIFF=17;PVAL=6.2e-07
NC_007181.1	TPSAR	TPS	411707	411707	1000	+	.	ID=TPS_001099;NAME=TPS_001099;DIFF=16;PVAL=1.3e-06
NC_007181.1	TPSAR	TPS	411761	411761	1000	+	.	ID=TPS_001100;NAME=TPS_001100;DIFF=14;PVAL=2.1e-05
NC_007181.1	TPSAR	TPS	411806	411806	1000	+	.	ID=TPS_001102;NAME=TPS_001102;DIFF=17;PVAL=2.4e-07
NC_007181.1	TPSAR	TPS	411824	411824	1000	+	.	ID=TPS_001103;NAME=TPS_001103;DIFF=98;PVAL=0
NC_007181.1	TPSAR	TPS	411855	411855	1000	+	.	ID=TPS_001107;NAME=TPS_001107;DIFF=29;PVAL=0
NC_007181.1	TPSAR	TPS	411888	411888	1000	+	.	ID=TPS_001109;NAME=TPS_001109;DIFF=29;PVAL=0
NC_007181.1	TPSAR	TPS	411920	411920	1000	+	.	ID=TPS_001110;NAME=TPS_001110;DIFF=38;PVAL=0
NC_007181.1	TPSAR	TPS	411940	411940	1000	+	.	ID=TPS_001111;NAME=TPS_001111;DIFF=33;PVAL=0
NC_007181.1	TPSAR	TPS	412828	412828	1000	+	.	ID=TPS_001112;NAME=TPS_001112;DIFF=17;PVAL=3e-13
NC_007181.1	TPSAR	TPS	412907	412907	1000	+	.	ID=TPS_001113;NAME=TPS_001113;DIFF=11;PVAL=4.6e-08
NC_007181.1	TPSAR	TPS	415635	415635	1000	+	.	ID=TPS_001114;NAME=TPS_001114;DIFF=52;PVAL=0
NC_007181.1	TPSAR	TPS	417277	417277	1000	+	.	ID=TPS_001115;NAME=TPS_001115;DIFF=59;PVAL=0
NC_007181.1	TPSAR	TPS	417502	417502	1000	+	.	ID=TPS_001123;NAME=TPS_001123;DIFF=76;PVAL=0
NC_007181.1	TPSAR	TPS	417899	417899	1000	+	.	ID=TPS_001124;NAME=TPS_001124;DIFF=10;PVAL=0.0059
NC_007181.1	TPSAR	TPS	419076	419076	1000	+	.	ID=TPS_001125;NAME=TPS_001125;DIFF=10;PVAL=5.6e-07
NC_007181.1	TPSAR	TPS	421364	421364	1000	+	.	ID=TPS_001126;NAME=TPS_001126;DIFF=11;PVAL=6.5e-05
NC_007181.1	TPSAR	TPS	421390	421390	1000	+	.	ID=TPS_001127;NAME=TPS_001127;DIFF=12;PVAL=1.7e-05
NC_007181.1	TPSAR	TPS	421515	421515	1000	+	.	ID=TPS_001129;NAME=TPS_001129;DIFF=29;PVAL=0
NC_007181.1	TPSAR	TPS	421543	421543	1000	+	.	ID=TPS_001130;NAME=TPS_001130;DIFF=32;PVAL=0
NC_007181.1	TPSAR	TPS	421787	421787	1000	+	.	ID=TPS_001131;NAME=TPS_001131;DIFF=29;PVAL=0
NC_007181.1	TPSAR	TPS	422025	422025	1000	+	.	ID=TPS_001132;NAME=TPS_001132;DIFF=27;PVAL=2.8e-14
NC_007181.1	TPSAR	TPS	422037	422037	1000	+	.	ID=TPS_001133;NAME=TPS_001133;DIFF=95;PVAL=0
NC_007181.1	TPSAR	TPS	422063	422063	1000	+	.	ID=TPS_001136;NAME=TPS_001136;DIFF=10;PVAL=0.002
NC_007181.1	TPSAR	TPS	422481	422481	1000	+	.	ID=TPS_001137;NAME=TPS_001137;DIFF=11;PVAL=3.5e-05
NC_007181.1	TPSAR	TPS	423791	423791	1000	+	.	ID=TPS_001139;NAME=TPS_001139;DIFF=10;PVAL=8.8e-06
NC_007181.1	TPSAR	TPS	427642	427642	1000	+	.	ID=TPS_001140;NAME=TPS_001140;DIFF=15;PVAL=7.7e-07
NC_007181.1	TPSAR	TPS	430459	430459	1000	+	.	ID=TPS_001141;NAME=TPS_001141;DIFF=12;PVAL=0.0012
NC_007181.1	TPSAR	TPS	430475	430475	1000	+	.	ID=TPS_001142;NAME=TPS_001142;DIFF=36;PVAL=0
NC_007181.1	TPSAR	TPS	430690	430690	1000	+	.	ID=TPS_001146;NAME=TPS_001146;DIFF=98;PVAL=0
NC_007181.1	TPSAR	TPS	430714	430714	1000	+	.	ID=TPS_001149;NAME=TPS_001149;DIFF=11;PVAL=0.0063
NC_007181.1	TPSAR	TPS	430728	430728	1000	+	.	ID=TPS_001151;NAME=TPS_001151;DIFF=71;PVAL=0
NC_007181.1	TPSAR	TPS	431096	431096	1000	+	.	ID=TPS_001153;NAME=TPS_001153;DIFF=12;PVAL=8.4e-05
NC_007181.1	TPSAR	TPS	433530	433530	1000	+	.	ID=TPS_001155;NAME=TPS_001155;DIFF=27;PVAL=0
NC_007181.1	TPSAR	TPS	435180	435180	1000	+	.	ID=TPS_001157;NAME=TPS_001157;DIFF=26;PVAL=1.8e-14
NC_007181.1	TPSAR	TPS	435333	435333	1000	+	.	ID=TPS_001167;NAME=TPS_001167;DIFF=13;PVAL=1.1e-06
NC_007181.1	TPSAR	TPS	439529	439529	1000	+	.	ID=TPS_001168;NAME=TPS_001168;DIFF=14;PVAL=3.7e-11
NC_007181.1	TPSAR	TPS	440237	440237	1000	+	.	ID=TPS_001169;NAME=TPS_001169;DIFF=12;PVAL=1e-06
NC_007181.1	TPSAR	TPS	440425	440425	1000	+	.	ID=TPS_001170;NAME=TPS_001170;DIFF=11;PVAL=1.7e-09
NC_007181.1	TPSAR	TPS	441238	441238	1000	+	.	ID=TPS_001173;NAME=TPS_001173;DIFF=10;PVAL=1.3e-05
NC_007181.1	TPSAR	TPS	442000	442000	1000	+	.	ID=TPS_001174;NAME=TPS_001174;DIFF=27;PVAL=0
NC_007181.1	TPSAR	TPS	442373	442373	1000	+	.	ID=TPS_001176;NAME=TPS_001176;DIFF=31;PVAL=0
NC_007181.1	TPSAR	TPS	443508	443508	1000	+	.	ID=TPS_001180;NAME=TPS_001180;DIFF=104;PVAL=0
NC_007181.1	TPSAR	TPS	443540	443540	1000	+	.	ID=TPS_001182;NAME=TPS_001182;DIFF=29;PVAL=8.1e-16
NC_007181.1	TPSAR	TPS	444392	444392	1000	+	.	ID=TPS_001183;NAME=TPS_001183;DIFF=16;PVAL=8.8e-10
NC_007181.1	TPSAR	TPS	444435	444435	1000	+	.	ID=TPS_001184;NAME=TPS_001184;DIFF=12;PVAL=3.3e-07
NC_007181.1	TPSAR	TPS	445375	445375	1000	+	.	ID=TPS_001186;NAME=TPS_001186;DIFF=10;PVAL=4.9e-07
NC_007181.1	TPSAR	TPS	445400	445400	1000	+	.	ID=TPS_001187;NAME=TPS_001187;DIFF=83;PVAL=0
NC_007181.1	TPSAR	TPS	445615	445615	1000	+	.	ID=TPS_001189;NAME=TPS_001189;DIFF=30;PVAL=0
NC_007181.1	TPSAR	TPS	447171	447171	1000	+	.	ID=TPS_001190;NAME=TPS_001190;DIFF=10;PVAL=3.5e-07
NC_007181.1	TPSAR	TPS	449110	449110	1000	+	.	ID=TPS_001192;NAME=TPS_001192;DIFF=22;PVAL=2e-12
NC_007181.1	TPSAR	TPS	449280	449280	1000	+	.	ID=TPS_001193;NAME=TPS_001193;DIFF=15;PVAL=2.6e-07
NC_007181.1	TPSAR	TPS	449341	449341	1000	+	.	ID=TPS_001194;NAME=TPS_001194;DIFF=67;PVAL=0
NC_007181.1	TPSAR	TPS	449390	449390	1000	+	.	ID=TPS_001195;NAME=TPS_001195;DIFF=26;PVAL=3.3e-15
NC_007181.1	TPSAR	TPS	451291	451291	1000	+	.	ID=TPS_001196;NAME=TPS_001196;DIFF=20;PVAL=8.9e-05
NC_007181.1	TPSAR	TPS	453361	453361	1000	+	.	ID=TPS_001199;NAME=TPS_001199;DIFF=491;PVAL=0
NC_007181.1	TPSAR	TPS	458617	458617	1000	+	.	ID=TPS_001201;NAME=TPS_001201;DIFF=25;PVAL=0
NC_007181.1	TPSAR	TPS	458753	458753	1000	+	.	ID=TPS_001203;NAME=TPS_001203;DIFF=257;PVAL=0
NC_007181.1	TPSAR	TPS	458779	458779	1000	+	.	ID=TPS_001205;NAME=TPS_001205;DIFF=193;PVAL=0
NC_007181.1	TPSAR	TPS	459725	459725	1000	+	.	ID=TPS_001206;NAME=TPS_001206;DIFF=11;PVAL=5.7e-06
NC_007181.1	TPSAR	TPS	460090	460090	1000	+	.	ID=TPS_001207;NAME=TPS_001207;DIFF=19;PVAL=4.4e-13
NC_007181.1	TPSAR	TPS	460125	460125	1000	+	.	ID=TPS_001208;NAME=TPS_001208;DIFF=20;PVAL=1.6e-13
NC_007181.1	TPSAR	TPS	460153	460153	1000	+	.	ID=TPS_001209;NAME=TPS_001209;DIFF=21;PVAL=0
NC_007181.1	TPSAR	TPS	460541	460541	1000	+	.	ID=TPS_001212;NAME=TPS_001212;DIFF=14;PVAL=1.6e-09
NC_007181.1	TPSAR	TPS	461674	461674	1000	+	.	ID=TPS_001214;NAME=TPS_001214;DIFF=15;PVAL=2.3e-10
NC_007181.1	TPSAR	TPS	464555	464555	1000	+	.	ID=TPS_001215;NAME=TPS_001215;DIFF=17;PVAL=4.1e-10
NC_007181.1	TPSAR	TPS	464579	464579	1000	+	.	ID=TPS_001218;NAME=TPS_001218;DIFF=13;PVAL=4.5e-07
NC_007181.1	TPSAR	TPS	464869	464869	1000	+	.	ID=TPS_001219;NAME=TPS_001219;DIFF=10;PVAL=4.7e-05
NC_007181.1	TPSAR	TPS	464892	464892	1000	+	.	ID=TPS_001220;NAME=TPS_001220;DIFF=47;PVAL=0
NC_007181.1	TPSAR	TPS	473355	473355	1000	+	.	ID=TPS_001222;NAME=TPS_001222;DIFF=17;PVAL=2.4e-09
NC_007181.1	TPSAR	TPS	473369	473369	1000	+	.	ID=TPS_001224;NAME=TPS_001224;DIFF=61;PVAL=0
NC_007181.1	TPSAR	TPS	473382	473382	1000	+	.	ID=TPS_001225;NAME=TPS_001225;DIFF=12;PVAL=9.5e-06
NC_007181.1	TPSAR	TPS	474358	474358	1000	+	.	ID=TPS_001226;NAME=TPS_001226;DIFF=13;PVAL=4.7e-07
NC_007181.1	TPSAR	TPS	474682	474682	1000	+	.	ID=TPS_001228;NAME=TPS_001228;DIFF=34;PVAL=0
NC_007181.1	TPSAR	TPS	475113	475113	1000	+	.	ID=TPS_001229;NAME=TPS_001229;DIFF=21;PVAL=0
NC_007181.1	TPSAR	TPS	475322	475322	1000	+	.	ID=TPS_001230;NAME=TPS_001230;DIFF=11;PVAL=2.4e-05
NC_007181.1	TPSAR	TPS	476016	476016	1000	+	.	ID=TPS_001231;NAME=TPS_001231;DIFF=18;PVAL=5e-07
NC_007181.1	TPSAR	TPS	476049	476049	1000	+	.	ID=TPS_001232;NAME=TPS_001232;DIFF=194;PVAL=0
NC_007181.1	TPSAR	TPS	479282	479282	1000	+	.	ID=TPS_001234;NAME=TPS_001234;DIFF=17;PVAL=7e-14
NC_007181.1	TPSAR	TPS	482929	482929	1000	+	.	ID=TPS_001235;NAME=TPS_001235;DIFF=16;PVAL=4.2e-10
NC_007181.1	TPSAR	TPS	482941	482941	1000	+	.	ID=TPS_001236;NAME=TPS_001236;DIFF=17;PVAL=6.3e-11
NC_007181.1	TPSAR	TPS	485996	485996	1000	+	.	ID=TPS_001237;NAME=TPS_001237;DIFF=20;PVAL=5.9e-12
NC_007181.1	TPSAR	TPS	486024	486024	1000	+	.	ID=TPS_001238;NAME=TPS_001238;DIFF=16;PVAL=2.1e-09
NC_007181.1	TPSAR	TPS	486514	486514	1000	+	.	ID=TPS_001239;NAME=TPS_001239;DIFF=12;PVAL=1.6e-05
NC_007181.1	TPSAR	TPS	486528	486528	1000	+	.	ID=TPS_001240;NAME=TPS_001240;DIFF=13;PVAL=5.4e-06
NC_007181.1	TPSAR	TPS	488545	488545	1000	+	.	ID=TPS_001244;NAME=TPS_001244;DIFF=14;PVAL=5.4e-08
NC_007181.1	TPSAR	TPS	488586	488586	1000	+	.	ID=TPS_001245;NAME=TPS_001245;DIFF=10;PVAL=2.9e-05
NC_007181.1	TPSAR	TPS	489254	489254	1000	+	.	ID=TPS_001246;NAME=TPS_001246;DIFF=16;PVAL=4.9e-09
NC_007181.1	TPSAR	TPS	489282	489282	1000	+	.	ID=TPS_001247;NAME=TPS_001247;DIFF=10;PVAL=1.3e-05
NC_007181.1	TPSAR	TPS	489405	489405	1000	+	.	ID=TPS_001250;NAME=TPS_001250;DIFF=10;PVAL=3.5e-05
NC_007181.1	TPSAR	TPS	489531	489531	1000	+	.	ID=TPS_001251;NAME=TPS_001251;DIFF=10;PVAL=6e-06
NC_007181.1	TPSAR	TPS	490018	490018	1000	+	.	ID=TPS_001252;NAME=TPS_001252;DIFF=13;PVAL=5.4e-08
NC_007181.1	TPSAR	TPS	491351	491351	1000	+	.	ID=TPS_001254;NAME=TPS_001254;DIFF=10;PVAL=0.00017
NC_007181.1	TPSAR	TPS	491372	491372	1000	+	.	ID=TPS_001255;NAME=TPS_001255;DIFF=27;PVAL=0
NC_007181.1	TPSAR	TPS	491401	491401	1000	+	.	ID=TPS_001257;NAME=TPS_001257;DIFF=43;PVAL=0
NC_007181.1	TPSAR	TPS	492593	492593	1000	+	.	ID=TPS_001258;NAME=TPS_001258;DIFF=10;PVAL=2e-05
NC_007181.1	TPSAR	TPS	492652	492652	1000	+	.	ID=TPS_001259;NAME=TPS_001259;DIFF=14;PVAL=6.9e-08
NC_007181.1	TPSAR	TPS	492747	492747	1000	+	.	ID=TPS_001260;NAME=TPS_001260;DIFF=16;PVAL=3e-09
NC_007181.1	TPSAR	TPS	494138	494138	1000	+	.	ID=TPS_001261;NAME=TPS_001261;DIFF=38;PVAL=0
NC_007181.1	TPSAR	TPS	494794	494794	1000	+	.	ID=TPS_001262;NAME=TPS_001262;DIFF=12;PVAL=7.6e-07
NC_007181.1	TPSAR	TPS	494937	494937	1000	+	.	ID=TPS_001263;NAME=TPS_001263;DIFF=11;PVAL=8.4e-06
NC_007181.1	TPSAR	TPS	494961	494961	1000	+	.	ID=TPS_001264;NAME=TPS_001264;DIFF=12;PVAL=2e-06
NC_007181.1	TPSAR	TPS	494978	494978	1000	+	.	ID=TPS_001265;NAME=TPS_001265;DIFF=29;PVAL=0
NC_007181.1	TPSAR	TPS	495943	495943	1000	+	.	ID=TPS_001268;NAME=TPS_001268;DIFF=30;PVAL=0
NC_007181.1	TPSAR	TPS	495962	495962	1000	+	.	ID=TPS_001269;NAME=TPS_001269;DIFF=14;PVAL=1.1e-06
NC_007181.1	TPSAR	TPS	498506	498506	1000	+	.	ID=TPS_001270;NAME=TPS_001270;DIFF=23;PVAL=0
NC_007181.1	TPSAR	TPS	499212	499212	1000	+	.	ID=TPS_001272;NAME=TPS_001272;DIFF=19;PVAL=1.5e-08
NC_007181.1	TPSAR	TPS	499460	499460	1000	+	.	ID=TPS_001273;NAME=TPS_001273;DIFF=22;PVAL=2e-09
NC_007181.1	TPSAR	TPS	499477	499477	1000	+	.	ID=TPS_001275;NAME=TPS_001275;DIFF=91;PVAL=0
NC_007181.1	TPSAR	TPS	499523	499523	1000	+	.	ID=TPS_001277;NAME=TPS_001277;DIFF=13;PVAL=3.7e-05
NC_007181.1	TPSAR	TPS	499551	499551	1000	+	.	ID=TPS_001282;NAME=TPS_001282;DIFF=55;PVAL=0
NC_007181.1	TPSAR	TPS	499628	499628	1000	+	.	ID=TPS_001287;NAME=TPS_001287;DIFF=18;PVAL=4.3e-07
NC_007181.1	TPSAR	TPS	500464	500464	1000	+	.	ID=TPS_001288;NAME=TPS_001288;DIFF=15;PVAL=3.5e-10
NC_007181.1	TPSAR	TPS	501621	501621	1000	+	.	ID=TPS_001289;NAME=TPS_001289;DIFF=10;PVAL=0.00039
NC_007181.1	TPSAR	TPS	501651	501651	1000	+	.	ID=TPS_001291;NAME=TPS_001291;DIFF=27;PVAL=0
NC_007181.1	TPSAR	TPS	504772	504772	1000	+	.	ID=TPS_001294;NAME=TPS_001294;DIFF=17;PVAL=3.1e-13
NC_007181.1	TPSAR	TPS	505199	505199	1000	+	.	ID=TPS_001295;NAME=TPS_001295;DIFF=13;PVAL=2.5e-09
NC_007181.1	TPSAR	TPS	509769	509769	1000	+	.	ID=TPS_001296;NAME=TPS_001296;DIFF=37;PVAL=0
NC_007181.1	TPSAR	TPS	510084	510084	1000	+	.	ID=TPS_001297;NAME=TPS_001297;DIFF=37;PVAL=0
NC_007181.1	TPSAR	TPS	510169	510169	1000	+	.	ID=TPS_001298;NAME=TPS_001298;DIFF=15;PVAL=5e-07
NC_007181.1	TPSAR	TPS	510230	510230	1000	+	.	ID=TPS_001299;NAME=TPS_001299;DIFF=14;PVAL=3e-06
NC_007181.1	TPSAR	TPS	510366	510366	1000	+	.	ID=TPS_001302;NAME=TPS_001302;DIFF=18;PVAL=1e-08
NC_007181.1	TPSAR	TPS	510386	510386	1000	+	.	ID=TPS_001303;NAME=TPS_001303;DIFF=47;PVAL=0
NC_007181.1	TPSAR	TPS	510469	510469	1000	+	.	ID=TPS_001305;NAME=TPS_001305;DIFF=14;PVAL=3.5e-06
NC_007181.1	TPSAR	TPS	510660	510660	1000	+	.	ID=TPS_001306;NAME=TPS_001306;DIFF=27;PVAL=0
NC_007181.1	TPSAR	TPS	510738	510738	1000	+	.	ID=TPS_001308;NAME=TPS_001308;DIFF=127;PVAL=0
NC_007181.1	TPSAR	TPS	511522	511522	1000	+	.	ID=TPS_001310;NAME=TPS_001310;DIFF=14;PVAL=5.4e-07
NC_007181.1	TPSAR	TPS	511557	511557	1000	+	.	ID=TPS_001314;NAME=TPS_001314;DIFF=50;PVAL=0
NC_007181.1	TPSAR	TPS	511613	511613	1000	+	.	ID=TPS_001315;NAME=TPS_001315;DIFF=13;PVAL=4.3e-06
NC_007181.1	TPSAR	TPS	511890	511890	1000	+	.	ID=TPS_001318;NAME=TPS_001318;DIFF=14;PVAL=2.8e-06
NC_007181.1	TPSAR	TPS	512056	512056	1000	+	.	ID=TPS_001319;NAME=TPS_001319;DIFF=14;PVAL=1.1e-05
NC_007181.1	TPSAR	TPS	512246	512246	1000	+	.	ID=TPS_001321;NAME=TPS_001321;DIFF=42;PVAL=0
NC_007181.1	TPSAR	TPS	512652	512652	1000	+	.	ID=TPS_001323;NAME=TPS_001323;DIFF=454;PVAL=0
NC_007181.1	TPSAR	TPS	512678	512678	1000	+	.	ID=TPS_001327;NAME=TPS_001327;DIFF=167;PVAL=0
NC_007181.1	TPSAR	TPS	513493	513493	1000	+	.	ID=TPS_001330;NAME=TPS_001330;DIFF=12;PVAL=8e-06
NC_007181.1	TPSAR	TPS	513786	513786	1000	+	.	ID=TPS_001331;NAME=TPS_001331;DIFF=11;PVAL=7.1e-06
NC_007181.1	TPSAR	TPS	513805	513805	1000	+	.	ID=TPS_001333;NAME=TPS_001333;DIFF=53;PVAL=0
NC_007181.1	TPSAR	TPS	514584	514584	1000	+	.	ID=TPS_001334;NAME=TPS_001334;DIFF=25;PVAL=0
NC_007181.1	TPSAR	TPS	515237	515237	1000	+	.	ID=TPS_001335;NAME=TPS_001335;DIFF=26;PVAL=0
NC_007181.1	TPSAR	TPS	517831	517831	1000	+	.	ID=TPS_001339;NAME=TPS_001339;DIFF=18;PVAL=1.4e-12
NC_007181.1	TPSAR	TPS	519616	519616	1000	+	.	ID=TPS_001341;NAME=TPS_001341;DIFF=78;PVAL=0
NC_007181.1	TPSAR	TPS	519928	519928	1000	+	.	ID=TPS_001342;NAME=TPS_001342;DIFF=10;PVAL=1.5e-05
NC_007181.1	TPSAR	TPS	519942	519942	1000	+	.	ID=TPS_001343;NAME=TPS_001343;DIFF=16;PVAL=5.2e-09
NC_007181.1	TPSAR	TPS	520024	520024	1000	+	.	ID=TPS_001345;NAME=TPS_001345;DIFF=19;PVAL=2.3e-11
NC_007181.1	TPSAR	TPS	520095	520095	1000	+	.	ID=TPS_001346;NAME=TPS_001346;DIFF=21;PVAL=6.9e-13
NC_007181.1	TPSAR	TPS	521350	521350	1000	+	.	ID=TPS_001347;NAME=TPS_001347;DIFF=126;PVAL=0
NC_007181.1	TPSAR	TPS	521414	521414	1000	+	.	ID=TPS_001349;NAME=TPS_001349;DIFF=47;PVAL=0
NC_007181.1	TPSAR	TPS	522071	522071	1000	+	.	ID=TPS_001350;NAME=TPS_001350;DIFF=10;PVAL=3.4e-05
NC_007181.1	TPSAR	TPS	522247	522247	1000	+	.	ID=TPS_001351;NAME=TPS_001351;DIFF=12;PVAL=7.4e-07
NC_007181.1	TPSAR	TPS	522263	522263	1000	+	.	ID=TPS_001352;NAME=TPS_001352;DIFF=14;PVAL=2.9e-08
NC_007181.1	TPSAR	TPS	522320	522320	1000	+	.	ID=TPS_001353;NAME=TPS_001353;DIFF=11;PVAL=1.9e-06
NC_007181.1	TPSAR	TPS	524260	524260	1000	+	.	ID=TPS_001355;NAME=TPS_001355;DIFF=45;PVAL=0
NC_007181.1	TPSAR	TPS	524322	524322	1000	+	.	ID=TPS_001357;NAME=TPS_001357;DIFF=10;PVAL=0.00023
NC_007181.1	TPSAR	TPS	524696	524696	1000	+	.	ID=TPS_001358;NAME=TPS_001358;DIFF=85;PVAL=0
NC_007181.1	TPSAR	TPS	524963	524963	1000	+	.	ID=TPS_001359;NAME=TPS_001359;DIFF=11;PVAL=5e-06
NC_007181.1	TPSAR	TPS	526420	526420	1000	+	.	ID=TPS_001360;NAME=TPS_001360;DIFF=59;PVAL=0
NC_007181.1	TPSAR	TPS	527542	527542	1000	+	.	ID=TPS_001361;NAME=TPS_001361;DIFF=14;PVAL=2.4e-08
NC_007181.1	TPSAR	TPS	527587	527587	1000	+	.	ID=TPS_001363;NAME=TPS_001363;DIFF=31;PVAL=0
NC_007181.1	TPSAR	TPS	527985	527985	1000	+	.	ID=TPS_001366;NAME=TPS_001366;DIFF=10;PVAL=8.4e-06
NC_007181.1	TPSAR	TPS	528126	528126	1000	+	.	ID=TPS_001367;NAME=TPS_001367;DIFF=37;PVAL=0
NC_007181.1	TPSAR	TPS	528562	528562	1000	+	.	ID=TPS_001368;NAME=TPS_001368;DIFF=13;PVAL=3e-08
NC_007181.1	TPSAR	TPS	528726	528726	1000	+	.	ID=TPS_001371;NAME=TPS_001371;DIFF=14;PVAL=1.3e-09
NC_007181.1	TPSAR	TPS	528893	528893	1000	+	.	ID=TPS_001373;NAME=TPS_001373;DIFF=20;PVAL=7.1e-14
NC_007181.1	TPSAR	TPS	529005	529005	1000	+	.	ID=TPS_001374;NAME=TPS_001374;DIFF=13;PVAL=2.2e-07
NC_007181.1	TPSAR	TPS	529104	529104	1000	+	.	ID=TPS_001377;NAME=TPS_001377;DIFF=52;PVAL=0
NC_007181.1	TPSAR	TPS	529176	529176	1000	+	.	ID=TPS_001379;NAME=TPS_001379;DIFF=23;PVAL=0
NC_007181.1	TPSAR	TPS	529208	529208	1000	+	.	ID=TPS_001381;NAME=TPS_001381;DIFF=136;PVAL=0
NC_007181.1	TPSAR	TPS	529258	529258	1000	+	.	ID=TPS_001382;NAME=TPS_001382;DIFF=11;PVAL=7.6e-06
NC_007181.1	TPSAR	TPS	535197	535197	1000	+	.	ID=TPS_001385;NAME=TPS_001385;DIFF=227;PVAL=0
NC_007181.1	TPSAR	TPS	535210	535210	1000	+	.	ID=TPS_001386;NAME=TPS_001386;DIFF=30;PVAL=0
NC_007181.1	TPSAR	TPS	542444	542444	1000	+	.	ID=TPS_001387;NAME=TPS_001387;DIFF=34;PVAL=0
NC_007181.1	TPSAR	TPS	542489	542489	1000	+	.	ID=TPS_001390;NAME=TPS_001390;DIFF=144;PVAL=0
NC_007181.1	TPSAR	TPS	542690	542690	1000	+	.	ID=TPS_001392;NAME=TPS_001392;DIFF=19;PVAL=0
NC_007181.1	TPSAR	TPS	544669	544669	1000	+	.	ID=TPS_001393;NAME=TPS_001393;DIFF=19;PVAL=9.1e-13
NC_007181.1	TPSAR	TPS	545541	545541	1000	+	.	ID=TPS_001395;NAME=TPS_001395;DIFF=21;PVAL=1.8e-15
NC_007181.1	TPSAR	TPS	545794	545794	1000	+	.	ID=TPS_001396;NAME=TPS_001396;DIFF=11;PVAL=2.3e-07
NC_007181.1	TPSAR	TPS	546460	546460	1000	+	.	ID=TPS_001397;NAME=TPS_001397;DIFF=10;PVAL=1.5e-06
NC_007181.1	TPSAR	TPS	547783	547783	1000	+	.	ID=TPS_001399;NAME=TPS_001399;DIFF=13;PVAL=5.2e-09
NC_007181.1	TPSAR	TPS	550489	550489	1000	+	.	ID=TPS_001401;NAME=TPS_001401;DIFF=12;PVAL=1.7e-08
NC_007181.1	TPSAR	TPS	550969	550969	1000	+	.	ID=TPS_001402;NAME=TPS_001402;DIFF=10;PVAL=1.1e-06
NC_007181.1	TPSAR	TPS	552006	552006	1000	+	.	ID=TPS_001403;NAME=TPS_001403;DIFF=23;PVAL=3.9e-15
NC_007181.1	TPSAR	TPS	554293	554293	1000	+	.	ID=TPS_001405;NAME=TPS_001405;DIFF=13;PVAL=3.4e-06
NC_007181.1	TPSAR	TPS	554494	554494	1000	+	.	ID=TPS_001406;NAME=TPS_001406;DIFF=48;PVAL=0
NC_007181.1	TPSAR	TPS	554543	554543	1000	+	.	ID=TPS_001408;NAME=TPS_001408;DIFF=34;PVAL=0
NC_007181.1	TPSAR	TPS	554587	554587	1000	+	.	ID=TPS_001410;NAME=TPS_001410;DIFF=16;PVAL=1.9e-07
NC_007181.1	TPSAR	TPS	554630	554630	1000	+	.	ID=TPS_001413;NAME=TPS_001413;DIFF=22;PVAL=2.3e-12
NC_007181.1	TPSAR	TPS	555079	555079	1000	+	.	ID=TPS_001414;NAME=TPS_001414;DIFF=25;PVAL=0
NC_007181.1	TPSAR	TPS	555629	555629	1000	+	.	ID=TPS_001415;NAME=TPS_001415;DIFF=17;PVAL=1.5e-11
NC_007181.1	TPSAR	TPS	556125	556125	1000	+	.	ID=TPS_001416;NAME=TPS_001416;DIFF=36;PVAL=0
NC_007181.1	TPSAR	TPS	556202	556202	1000	+	.	ID=TPS_001417;NAME=TPS_001417;DIFF=15;PVAL=3.6e-08
NC_007181.1	TPSAR	TPS	556237	556237	1000	+	.	ID=TPS_001418;NAME=TPS_001418;DIFF=11;PVAL=5.2e-06
NC_007181.1	TPSAR	TPS	556284	556284	1000	+	.	ID=TPS_001422;NAME=TPS_001422;DIFF=21;PVAL=0
NC_007181.1	TPSAR	TPS	556368	556368	1000	+	.	ID=TPS_001423;NAME=TPS_001423;DIFF=10;PVAL=9.1e-05
NC_007181.1	TPSAR	TPS	557043	557043	1000	+	.	ID=TPS_001424;NAME=TPS_001424;DIFF=12;PVAL=2.9e-06
NC_007181.1	TPSAR	TPS	557122	557122	1000	+	.	ID=TPS_001425;NAME=TPS_001425;DIFF=32;PVAL=0
NC_007181.1	TPSAR	TPS	557148	557148	1000	+	.	ID=TPS_001427;NAME=TPS_001427;DIFF=46;PVAL=0
NC_007181.1	TPSAR	TPS	557370	557370	1000	+	.	ID=TPS_001428;NAME=TPS_001428;DIFF=10;PVAL=5.7e-05
NC_007181.1	TPSAR	TPS	557558	557558	1000	+	.	ID=TPS_001429;NAME=TPS_001429;DIFF=20;PVAL=2.1e-12
NC_007181.1	TPSAR	TPS	557575	557575	1000	+	.	ID=TPS_001430;NAME=TPS_001430;DIFF=16;PVAL=4.1e-09
NC_007181.1	TPSAR	TPS	557845	557845	1000	+	.	ID=TPS_001431;NAME=TPS_001431;DIFF=17;PVAL=5.7e-10
NC_007181.1	TPSAR	TPS	557959	557959	1000	+	.	ID=TPS_001432;NAME=TPS_001432;DIFF=230;PVAL=0
NC_007181.1	TPSAR	TPS	558044	558044	1000	+	.	ID=TPS_001433;NAME=TPS_001433;DIFF=40;PVAL=0
NC_007181.1	TPSAR	TPS	558723	558723	1000	+	.	ID=TPS_001434;NAME=TPS_001434;DIFF=24;PVAL=0
NC_007181.1	TPSAR	TPS	558996	558996	1000	+	.	ID=TPS_001435;NAME=TPS_001435;DIFF=10;PVAL=4.1e-05
NC_007181.1	TPSAR	TPS	559193	559193	1000	+	.	ID=TPS_001436;NAME=TPS_001436;DIFF=12;PVAL=4.1e-06
NC_007181.1	TPSAR	TPS	559270	559270	1000	+	.	ID=TPS_001437;NAME=TPS_001437;DIFF=31;PVAL=0
NC_007181.1	TPSAR	TPS	559310	559310	1000	+	.	ID=TPS_001440;NAME=TPS_001440;DIFF=18;PVAL=1e-09
NC_007181.1	TPSAR	TPS	559414	559414	1000	+	.	ID=TPS_001443;NAME=TPS_001443;DIFF=11;PVAL=1.4e-05
NC_007181.1	TPSAR	TPS	565334	565334	1000	+	.	ID=TPS_001446;NAME=TPS_001446;DIFF=10;PVAL=1e-06
NC_007181.1	TPSAR	TPS	565798	565798	1000	+	.	ID=TPS_001447;NAME=TPS_001447;DIFF=10;PVAL=1.2e-06
NC_007181.1	TPSAR	TPS	566915	566915	1000	+	.	ID=TPS_001449;NAME=TPS_001449;DIFF=11;PVAL=3.2e-07
NC_007181.1	TPSAR	TPS	571037	571037	1000	+	.	ID=TPS_001450;NAME=TPS_001450;DIFF=11;PVAL=9.4e-07
NC_007181.1	TPSAR	TPS	572126	572126	1000	+	.	ID=TPS_001452;NAME=TPS_001452;DIFF=30;PVAL=0
NC_007181.1	TPSAR	TPS	572694	572694	1000	+	.	ID=TPS_001453;NAME=TPS_001453;DIFF=77;PVAL=0
NC_007181.1	TPSAR	TPS	575573	575573	1000	+	.	ID=TPS_001456;NAME=TPS_001456;DIFF=11;PVAL=0.00033
NC_007181.1	TPSAR	TPS	575633	575633	1000	+	.	ID=TPS_001458;NAME=TPS_001458;DIFF=28;PVAL=0
NC_007181.1	TPSAR	TPS	575662	575662	1000	+	.	ID=TPS_001459;NAME=TPS_001459;DIFF=88;PVAL=0
NC_007181.1	TPSAR	TPS	576325	576325	1000	+	.	ID=TPS_001466;NAME=TPS_001466;DIFF=11;PVAL=1.2e-06
NC_007181.1	TPSAR	TPS	576462	576462	1000	+	.	ID=TPS_001467;NAME=TPS_001467;DIFF=13;PVAL=3.2e-08
NC_007181.1	TPSAR	TPS	577607	577607	1000	+	.	ID=TPS_001468;NAME=TPS_001468;DIFF=31;PVAL=0
NC_007181.1	TPSAR	TPS	577624	577624	1000	+	.	ID=TPS_001469;NAME=TPS_001469;DIFF=73;PVAL=0
NC_007181.1	TPSAR	TPS	579769	579769	1000	+	.	ID=TPS_001473;NAME=TPS_001473;DIFF=18;PVAL=7.5e-09
NC_007181.1	TPSAR	TPS	579781	579781	1000	+	.	ID=TPS_001474;NAME=TPS_001474;DIFF=15;PVAL=2.7e-06
NC_007181.1	TPSAR	TPS	579806	579806	1000	+	.	ID=TPS_001475;NAME=TPS_001475;DIFF=45;PVAL=0
NC_007181.1	TPSAR	TPS	580724	580724	1000	+	.	ID=TPS_001477;NAME=TPS_001477;DIFF=20;PVAL=0
NC_007181.1	TPSAR	TPS	580980	580980	1000	+	.	ID=TPS_001478;NAME=TPS_001478;DIFF=30;PVAL=0
NC_007181.1	TPSAR	TPS	582788	582788	1000	+	.	ID=TPS_001479;NAME=TPS_001479;DIFF=20;PVAL=1.2e-11
NC_007181.1	TPSAR	TPS	582864	582864	1000	+	.	ID=TPS_001480;NAME=TPS_001480;DIFF=14;PVAL=1.4e-07
NC_007181.1	TPSAR	TPS	584601	584601	1000	+	.	ID=TPS_001482;NAME=TPS_001482;DIFF=386;PVAL=0
NC_007181.1	TPSAR	TPS	584841	584841	1000	+	.	ID=TPS_001485;NAME=TPS_001485;DIFF=21;PVAL=2e-13
NC_007181.1	TPSAR	TPS	585117	585117	1000	+	.	ID=TPS_001490;NAME=TPS_001490;DIFF=29;PVAL=0
NC_007181.1	TPSAR	TPS	585139	585139	1000	+	.	ID=TPS_001491;NAME=TPS_001491;DIFF=29;PVAL=0
NC_007181.1	TPSAR	TPS	585582	585582	1000	+	.	ID=TPS_001492;NAME=TPS_001492;DIFF=11;PVAL=0.00012
NC_007181.1	TPSAR	TPS	585851	585851	1000	+	.	ID=TPS_001494;NAME=TPS_001494;DIFF=15;PVAL=8.3e-06
NC_007181.1	TPSAR	TPS	585892	585892	1000	+	.	ID=TPS_001495;NAME=TPS_001495;DIFF=56;PVAL=0
NC_007181.1	TPSAR	TPS	586004	586004	1000	+	.	ID=TPS_001497;NAME=TPS_001497;DIFF=102;PVAL=0
NC_007181.1	TPSAR	TPS	586118	586118	1000	+	.	ID=TPS_001505;NAME=TPS_001505;DIFF=45;PVAL=0
NC_007181.1	TPSAR	TPS	586132	586132	1000	+	.	ID=TPS_001506;NAME=TPS_001506;DIFF=17;PVAL=3.6e-07
NC_007181.1	TPSAR	TPS	586154	586154	1000	+	.	ID=TPS_001507;NAME=TPS_001507;DIFF=11;PVAL=0.0016
NC_007181.1	TPSAR	TPS	586189	586189	1000	+	.	ID=TPS_001508;NAME=TPS_001508;DIFF=141;PVAL=0
NC_007181.1	TPSAR	TPS	586228	586228	1000	+	.	ID=TPS_001511;NAME=TPS_001511;DIFF=10;PVAL=0.00031
NC_007181.1	TPSAR	TPS	586281	586281	1000	+	.	ID=TPS_001512;NAME=TPS_001512;DIFF=12;PVAL=0.00079
NC_007181.1	TPSAR	TPS	586425	586425	1000	+	.	ID=TPS_001513;NAME=TPS_001513;DIFF=11;PVAL=0.0027
NC_007181.1	TPSAR	TPS	586795	586795	1000	+	.	ID=TPS_001515;NAME=TPS_001515;DIFF=17;PVAL=7.8e-06
NC_007181.1	TPSAR	TPS	586925	586925	1000	+	.	ID=TPS_001516;NAME=TPS_001516;DIFF=24;PVAL=9e-10
NC_007181.1	TPSAR	TPS	586981	586981	1000	+	.	ID=TPS_001519;NAME=TPS_001519;DIFF=12;PVAL=0.00074
NC_007181.1	TPSAR	TPS	587027	587027	1000	+	.	ID=TPS_001520;NAME=TPS_001520;DIFF=12;PVAL=0.0023
NC_007181.1	TPSAR	TPS	587050	587050	1000	+	.	ID=TPS_001522;NAME=TPS_001522;DIFF=262;PVAL=0
NC_007181.1	TPSAR	TPS	587127	587127	1000	+	.	ID=TPS_001530;NAME=TPS_001530;DIFF=11;PVAL=0.0016
NC_007181.1	TPSAR	TPS	587140	587140	1000	+	.	ID=TPS_001531;NAME=TPS_001531;DIFF=10;PVAL=0.0041
NC_007181.1	TPSAR	TPS	587982	587982	1000	+	.	ID=TPS_001532;NAME=TPS_001532;DIFF=72;PVAL=0
NC_007181.1	TPSAR	TPS	594865	594865	1000	+	.	ID=TPS_001534;NAME=TPS_001534;DIFF=119;PVAL=0
NC_007181.1	TPSAR	TPS	595185	595185	1000	+	.	ID=TPS_001535;NAME=TPS_001535;DIFF=58;PVAL=0
NC_007181.1	TPSAR	TPS	597028	597028	1000	+	.	ID=TPS_001537;NAME=TPS_001537;DIFF=18;PVAL=1.6e-10
NC_007181.1	TPSAR	TPS	597184	597184	1000	+	.	ID=TPS_001538;NAME=TPS_001538;DIFF=14;PVAL=3.2e-07
NC_007181.1	TPSAR	TPS	597246	597246	1000	+	.	ID=TPS_001539;NAME=TPS_001539;DIFF=25;PVAL=0
NC_007181.1	TPSAR	TPS	597333	597333	1000	+	.	ID=TPS_001540;NAME=TPS_001540;DIFF=13;PVAL=3.7e-06
NC_007181.1	TPSAR	TPS	597721	597721	1000	+	.	ID=TPS_001541;NAME=TPS_001541;DIFF=30;PVAL=0
NC_007181.1	TPSAR	TPS	597837	597837	1000	+	.	ID=TPS_001543;NAME=TPS_001543;DIFF=12;PVAL=0.00078
NC_007181.1	TPSAR	TPS	597898	597898	1000	+	.	ID=TPS_001545;NAME=TPS_001545;DIFF=186;PVAL=0
NC_007181.1	TPSAR	TPS	597975	597975	1000	+	.	ID=TPS_001549;NAME=TPS_001549;DIFF=45;PVAL=0
NC_007181.1	TPSAR	TPS	599737	599737	1000	+	.	ID=TPS_001551;NAME=TPS_001551;DIFF=14;PVAL=5e-06
NC_007181.1	TPSAR	TPS	600182	600182	1000	+	.	ID=TPS_001552;NAME=TPS_001552;DIFF=12;PVAL=0.0069
NC_007181.1	TPSAR	TPS	600379	600379	1000	+	.	ID=TPS_001553;NAME=TPS_001553;DIFF=46;PVAL=0
NC_007181.1	TPSAR	TPS	600391	600391	1000	+	.	ID=TPS_001554;NAME=TPS_001554;DIFF=18;PVAL=0.0012
NC_007181.1	TPSAR	TPS	600424	600424	1000	+	.	ID=TPS_001559;NAME=TPS_001559;DIFF=827;PVAL=0
NC_007181.1	TPSAR	TPS	600779	600779	1000	+	.	ID=TPS_001562;NAME=TPS_001562;DIFF=22;PVAL=3.7e-08
NC_007181.1	TPSAR	TPS	600881	600881	1000	+	.	ID=TPS_001564;NAME=TPS_001564;DIFF=12;PVAL=0.00059
NC_007181.1	TPSAR	TPS	601732	601732	1000	+	.	ID=TPS_001565;NAME=TPS_001565;DIFF=17;PVAL=0.0055
NC_007181.1	TPSAR	TPS	602440	602440	1000	+	.	ID=TPS_001566;NAME=TPS_001566;DIFF=18;PVAL=4.3e-06
NC_007181.1	TPSAR	TPS	602601	602601	1000	+	.	ID=TPS_001567;NAME=TPS_001567;DIFF=19;PVAL=8.2e-09
NC_007181.1	TPSAR	TPS	602613	602613	1000	+	.	ID=TPS_001568;NAME=TPS_001568;DIFF=39;PVAL=0
NC_007181.1	TPSAR	TPS	602655	602655	1000	+	.	ID=TPS_001570;NAME=TPS_001570;DIFF=33;PVAL=0
NC_007181.1	TPSAR	TPS	604787	604787	1000	+	.	ID=TPS_001572;NAME=TPS_001572;DIFF=18;PVAL=1.5e-11
NC_007181.1	TPSAR	TPS	604805	604805	1000	+	.	ID=TPS_001573;NAME=TPS_001573;DIFF=23;PVAL=1e-15
NC_007181.1	TPSAR	TPS	605026	605026	1000	+	.	ID=TPS_001574;NAME=TPS_001574;DIFF=10;PVAL=2.5e-05
NC_007181.1	TPSAR	TPS	605202	605202	1000	+	.	ID=TPS_001575;NAME=TPS_001575;DIFF=22;PVAL=8.3e-15
NC_007181.1	TPSAR	TPS	605468	605468	1000	+	.	ID=TPS_001576;NAME=TPS_001576;DIFF=51;PVAL=0
NC_007181.1	TPSAR	TPS	606619	606619	1000	+	.	ID=TPS_001577;NAME=TPS_001577;DIFF=19;PVAL=2.4e-10
NC_007181.1	TPSAR	TPS	606688	606688	1000	+	.	ID=TPS_001579;NAME=TPS_001579;DIFF=25;PVAL=0
NC_007181.1	TPSAR	TPS	606749	606749	1000	+	.	ID=TPS_001580;NAME=TPS_001580;DIFF=18;PVAL=5.9e-09
NC_007181.1	TPSAR	TPS	606801	606801	1000	+	.	ID=TPS_001581;NAME=TPS_001581;DIFF=61;PVAL=0
NC_007181.1	TPSAR	TPS	607019	607019	1000	+	.	ID=TPS_001582;NAME=TPS_001582;DIFF=12;PVAL=0.00044
NC_007181.1	TPSAR	TPS	607036	607036	1000	+	.	ID=TPS_001583;NAME=TPS_001583;DIFF=11;PVAL=0.0012
NC_007181.1	TPSAR	TPS	607150	607150	1000	+	.	ID=TPS_001585;NAME=TPS_001585;DIFF=332;PVAL=0
NC_007181.1	TPSAR	TPS	607170	607170	1000	+	.	ID=TPS_001587;NAME=TPS_001587;DIFF=79;PVAL=0
NC_007181.1	TPSAR	TPS	608774	608774	1000	+	.	ID=TPS_001591;NAME=TPS_001591;DIFF=145;PVAL=0
NC_007181.1	TPSAR	TPS	609057	609057	1000	+	.	ID=TPS_001595;NAME=TPS_001595;DIFF=78;PVAL=0
NC_007181.1	TPSAR	TPS	610472	610472	1000	+	.	ID=TPS_001596;NAME=TPS_001596;DIFF=16;PVAL=1.9e-07
NC_007181.1	TPSAR	TPS	610562	610562	1000	+	.	ID=TPS_001599;NAME=TPS_001599;DIFF=93;PVAL=0
NC_007181.1	TPSAR	TPS	610601	610601	1000	+	.	ID=TPS_001604;NAME=TPS_001604;DIFF=32;PVAL=0
NC_007181.1	TPSAR	TPS	610921	610921	1000	+	.	ID=TPS_001605;NAME=TPS_001605;DIFF=26;PVAL=0
NC_007181.1	TPSAR	TPS	611294	611294	1000	+	.	ID=TPS_001606;NAME=TPS_001606;DIFF=27;PVAL=0
NC_007181.1	TPSAR	TPS	611379	611379	1000	+	.	ID=TPS_001609;NAME=TPS_001609;DIFF=16;PVAL=1.1e-08
NC_007181.1	TPSAR	TPS	611403	611403	1000	+	.	ID=TPS_001610;NAME=TPS_001610;DIFF=19;PVAL=3.2e-11
NC_007181.1	TPSAR	TPS	611463	611463	1000	+	.	ID=TPS_001612;NAME=TPS_001612;DIFF=23;PVAL=1.7e-14
NC_007181.1	TPSAR	TPS	611475	611475	1000	+	.	ID=TPS_001613;NAME=TPS_001613;DIFF=15;PVAL=2.8e-08
NC_007181.1	TPSAR	TPS	612121	612121	1000	+	.	ID=TPS_001614;NAME=TPS_001614;DIFF=12;PVAL=2.3e-07
NC_007181.1	TPSAR	TPS	612491	612491	1000	+	.	ID=TPS_001615;NAME=TPS_001615;DIFF=26;PVAL=0
NC_007181.1	TPSAR	TPS	612893	612893	1000	+	.	ID=TPS_001617;NAME=TPS_001617;DIFF=18;PVAL=2.8e-12
NC_007181.1	TPSAR	TPS	613154	613154	1000	+	.	ID=TPS_001618;NAME=TPS_001618;DIFF=18;PVAL=1e-13
NC_007181.1	TPSAR	TPS	614838	614838	1000	+	.	ID=TPS_001620;NAME=TPS_001620;DIFF=27;PVAL=2e-13
NC_007181.1	TPSAR	TPS	614856	614856	1000	+	.	ID=TPS_001623;NAME=TPS_001623;DIFF=29;PVAL=6.1e-15
NC_007181.1	TPSAR	TPS	614902	614902	1000	+	.	ID=TPS_001627;NAME=TPS_001627;DIFF=190;PVAL=0
NC_007181.1	TPSAR	TPS	614940	614940	1000	+	.	ID=TPS_001629;NAME=TPS_001629;DIFF=17;PVAL=7.2e-07
NC_007181.1	TPSAR	TPS	615392	615392	1000	+	.	ID=TPS_001630;NAME=TPS_001630;DIFF=11;PVAL=0.00015
NC_007181.1	TPSAR	TPS	615408	615408	1000	+	.	ID=TPS_001631;NAME=TPS_001631;DIFF=98;PVAL=0
NC_007181.1	TPSAR	TPS	615472	615472	1000	+	.	ID=TPS_001634;NAME=TPS_001634;DIFF=29;PVAL=0
NC_007181.1	TPSAR	TPS	615545	615545	1000	+	.	ID=TPS_001635;NAME=TPS_001635;DIFF=22;PVAL=2.4e-12
NC_007181.1	TPSAR	TPS	615755	615755	1000	+	.	ID=TPS_001636;NAME=TPS_001636;DIFF=27;PVAL=0
NC_007181.1	TPSAR	TPS	616093	616093	1000	+	.	ID=TPS_001640;NAME=TPS_001640;DIFF=10;PVAL=3.4e-05
NC_007181.1	TPSAR	TPS	616362	616362	1000	+	.	ID=TPS_001641;NAME=TPS_001641;DIFF=14;PVAL=3.2e-09
NC_007181.1	TPSAR	TPS	617425	617425	1000	+	.	ID=TPS_001642;NAME=TPS_001642;DIFF=22;PVAL=0
NC_007181.1	TPSAR	TPS	617774	617774	1000	+	.	ID=TPS_001643;NAME=TPS_001643;DIFF=10;PVAL=4.5e-07
NC_007181.1	TPSAR	TPS	621455	621455	1000	+	.	ID=TPS_001645;NAME=TPS_001645;DIFF=16;PVAL=6.6e-12
NC_007181.1	TPSAR	TPS	625880	625880	1000	+	.	ID=TPS_001648;NAME=TPS_001648;DIFF=78;PVAL=0
NC_007181.1	TPSAR	TPS	626658	626658	1000	+	.	ID=TPS_001649;NAME=TPS_001649;DIFF=11;PVAL=1.6e-06
NC_007181.1	TPSAR	TPS	626891	626891	1000	+	.	ID=TPS_001650;NAME=TPS_001650;DIFF=10;PVAL=1.1e-05
NC_007181.1	TPSAR	TPS	627088	627088	1000	+	.	ID=TPS_001651;NAME=TPS_001651;DIFF=13;PVAL=7.9e-08
NC_007181.1	TPSAR	TPS	627553	627553	1000	+	.	ID=TPS_001652;NAME=TPS_001652;DIFF=19;PVAL=0
NC_007181.1	TPSAR	TPS	631031	631031	1000	+	.	ID=TPS_001653;NAME=TPS_001653;DIFF=16;PVAL=6.4e-07
NC_007181.1	TPSAR	TPS	632530	632530	1000	+	.	ID=TPS_001654;NAME=TPS_001654;DIFF=17;PVAL=1.4e-07
NC_007181.1	TPSAR	TPS	632873	632873	1000	+	.	ID=TPS_001655;NAME=TPS_001655;DIFF=16;PVAL=2.7e-10
NC_007181.1	TPSAR	TPS	634121	634121	1000	+	.	ID=TPS_001656;NAME=TPS_001656;DIFF=14;PVAL=1.1e-07
NC_007181.1	TPSAR	TPS	634473	634473	1000	+	.	ID=TPS_001657;NAME=TPS_001657;DIFF=23;PVAL=0
NC_007181.1	TPSAR	TPS	635297	635297	1000	+	.	ID=TPS_001658;NAME=TPS_001658;DIFF=10;PVAL=5.7e-06
NC_007181.1	TPSAR	TPS	638167	638167	1000	+	.	ID=TPS_001659;NAME=TPS_001659;DIFF=11;PVAL=6.3e-07
NC_007181.1	TPSAR	TPS	638190	638190	1000	+	.	ID=TPS_001661;NAME=TPS_001661;DIFF=33;PVAL=0
NC_007181.1	TPSAR	TPS	638489	638489	1000	+	.	ID=TPS_001662;NAME=TPS_001662;DIFF=21;PVAL=0
NC_007181.1	TPSAR	TPS	639817	639817	1000	+	.	ID=TPS_001663;NAME=TPS_001663;DIFF=14;PVAL=1.1e-09
NC_007181.1	TPSAR	TPS	640011	640011	1000	+	.	ID=TPS_001664;NAME=TPS_001664;DIFF=14;PVAL=1.1e-08
NC_007181.1	TPSAR	TPS	640691	640691	1000	+	.	ID=TPS_001665;NAME=TPS_001665;DIFF=38;PVAL=0
NC_007181.1	TPSAR	TPS	640891	640891	1000	+	.	ID=TPS_001667;NAME=TPS_001667;DIFF=25;PVAL=0
NC_007181.1	TPSAR	TPS	641929	641929	1000	+	.	ID=TPS_001669;NAME=TPS_001669;DIFF=39;PVAL=0
NC_007181.1	TPSAR	TPS	643550	643550	1000	+	.	ID=TPS_001670;NAME=TPS_001670;DIFF=43;PVAL=0
NC_007181.1	TPSAR	TPS	643762	643762	1000	+	.	ID=TPS_001672;NAME=TPS_001672;DIFF=13;PVAL=6.7e-07
NC_007181.1	TPSAR	TPS	644162	644162	1000	+	.	ID=TPS_001674;NAME=TPS_001674;DIFF=41;PVAL=0
NC_007181.1	TPSAR	TPS	644293	644293	1000	+	.	ID=TPS_001677;NAME=TPS_001677;DIFF=79;PVAL=0
NC_007181.1	TPSAR	TPS	644361	644361	1000	+	.	ID=TPS_001679;NAME=TPS_001679;DIFF=24;PVAL=0
NC_007181.1	TPSAR	TPS	644966	644966	1000	+	.	ID=TPS_001680;NAME=TPS_001680;DIFF=23;PVAL=0
NC_007181.1	TPSAR	TPS	646925	646925	1000	+	.	ID=TPS_001682;NAME=TPS_001682;DIFF=29;PVAL=0
NC_007181.1	TPSAR	TPS	655442	655442	1000	+	.	ID=TPS_001683;NAME=TPS_001683;DIFF=15;PVAL=2.1e-09
NC_007181.1	TPSAR	TPS	656230	656230	1000	+	.	ID=TPS_001685;NAME=TPS_001685;DIFF=16;PVAL=1.7e-11
NC_007181.1	TPSAR	TPS	656437	656437	1000	+	.	ID=TPS_001686;NAME=TPS_001686;DIFF=10;PVAL=1.6e-06
NC_007181.1	TPSAR	TPS	660372	660372	1000	+	.	ID=TPS_001687;NAME=TPS_001687;DIFF=21;PVAL=3.8e-14
NC_007181.1	TPSAR	TPS	660664	660664	1000	+	.	ID=TPS_001688;NAME=TPS_001688;DIFF=24;PVAL=0
NC_007181.1	TPSAR	TPS	660697	660697	1000	+	.	ID=TPS_001690;NAME=TPS_001690;DIFF=22;PVAL=0
NC_007181.1	TPSAR	TPS	662394	662394	1000	+	.	ID=TPS_001692;NAME=TPS_001692;DIFF=57;PVAL=0
NC_007181.1	TPSAR	TPS	662463	662463	1000	+	.	ID=TPS_001693;NAME=TPS_001693;DIFF=20;PVAL=9.6e-11
NC_007181.1	TPSAR	TPS	662916	662916	1000	+	.	ID=TPS_001696;NAME=TPS_001696;DIFF=10;PVAL=4.4e-06
NC_007181.1	TPSAR	TPS	664153	664153	1000	+	.	ID=TPS_001697;NAME=TPS_001697;DIFF=38;PVAL=0
NC_007181.1	TPSAR	TPS	664747	664747	1000	+	.	ID=TPS_001698;NAME=TPS_001698;DIFF=11;PVAL=2.3e-05
NC_007181.1	TPSAR	TPS	664825	664825	1000	+	.	ID=TPS_001699;NAME=TPS_001699;DIFF=12;PVAL=1.4e-05
NC_007181.1	TPSAR	TPS	665109	665109	1000	+	.	ID=TPS_001700;NAME=TPS_001700;DIFF=107;PVAL=0
NC_007181.1	TPSAR	TPS	665145	665145	1000	+	.	ID=TPS_001702;NAME=TPS_001702;DIFF=26;PVAL=1.2e-12
NC_007181.1	TPSAR	TPS	665188	665188	1000	+	.	ID=TPS_001703;NAME=TPS_001703;DIFF=42;PVAL=0
NC_007181.1	TPSAR	TPS	665267	665267	1000	+	.	ID=TPS_001706;NAME=TPS_001706;DIFF=28;PVAL=0
NC_007181.1	TPSAR	TPS	665317	665317	1000	+	.	ID=TPS_001707;NAME=TPS_001707;DIFF=11;PVAL=0.0015
NC_007181.1	TPSAR	TPS	665377	665377	1000	+	.	ID=TPS_001708;NAME=TPS_001708;DIFF=34;PVAL=0
NC_007181.1	TPSAR	TPS	665425	665425	1000	+	.	ID=TPS_001711;NAME=TPS_001711;DIFF=114;PVAL=0
NC_007181.1	TPSAR	TPS	665550	665550	1000	+	.	ID=TPS_001714;NAME=TPS_001714;DIFF=15;PVAL=3.4e-05
NC_007181.1	TPSAR	TPS	665998	665998	1000	+	.	ID=TPS_001717;NAME=TPS_001717;DIFF=113;PVAL=0
NC_007181.1	TPSAR	TPS	666149	666149	1000	+	.	ID=TPS_001719;NAME=TPS_001719;DIFF=131;PVAL=0
NC_007181.1	TPSAR	TPS	666310	666310	1000	+	.	ID=TPS_001723;NAME=TPS_001723;DIFF=28;PVAL=0
NC_007181.1	TPSAR	TPS	666459	666459	1000	+	.	ID=TPS_001726;NAME=TPS_001726;DIFF=41;PVAL=0
NC_007181.1	TPSAR	TPS	666472	666472	1000	+	.	ID=TPS_001727;NAME=TPS_001727;DIFF=42;PVAL=0
NC_007181.1	TPSAR	TPS	666602	666602	1000	+	.	ID=TPS_001728;NAME=TPS_001728;DIFF=17;PVAL=9.1e-08
NC_007181.1	TPSAR	TPS	666624	666624	1000	+	.	ID=TPS_001730;NAME=TPS_001730;DIFF=58;PVAL=0
NC_007181.1	TPSAR	TPS	666665	666665	1000	+	.	ID=TPS_001732;NAME=TPS_001732;DIFF=10;PVAL=0.00093
NC_007181.1	TPSAR	TPS	666700	666700	1000	+	.	ID=TPS_001733;NAME=TPS_001733;DIFF=20;PVAL=1.3e-10
NC_007181.1	TPSAR	TPS	666727	666727	1000	+	.	ID=TPS_001734;NAME=TPS_001734;DIFF=11;PVAL=0.00013
NC_007181.1	TPSAR	TPS	667258	667258	1000	+	.	ID=TPS_001736;NAME=TPS_001736;DIFF=10;PVAL=1.1e-05
NC_007181.1	TPSAR	TPS	667476	667476	1000	+	.	ID=TPS_001737;NAME=TPS_001737;DIFF=12;PVAL=6.1e-07
NC_007181.1	TPSAR	TPS	668096	668096	1000	+	.	ID=TPS_001738;NAME=TPS_001738;DIFF=13;PVAL=0.0045
NC_007181.1	TPSAR	TPS	668307	668307	1000	+	.	ID=TPS_001741;NAME=TPS_001741;DIFF=277;PVAL=0
NC_007181.1	TPSAR	TPS	668873	668873	1000	+	.	ID=TPS_001744;NAME=TPS_001744;DIFF=48;PVAL=0
NC_007181.1	TPSAR	TPS	668989	668989	1000	+	.	ID=TPS_001745;NAME=TPS_001745;DIFF=56;PVAL=0
NC_007181.1	TPSAR	TPS	669072	669072	1000	+	.	ID=TPS_001746;NAME=TPS_001746;DIFF=19;PVAL=1.8e-09
NC_007181.1	TPSAR	TPS	669549	669549	1000	+	.	ID=TPS_001747;NAME=TPS_001747;DIFF=29;PVAL=0
NC_007181.1	TPSAR	TPS	669583	669583	1000	+	.	ID=TPS_001748;NAME=TPS_001748;DIFF=17;PVAL=5.9e-12
NC_007181.1	TPSAR	TPS	670382	670382	1000	+	.	ID=TPS_001749;NAME=TPS_001749;DIFF=17;PVAL=7.7e-13
NC_007181.1	TPSAR	TPS	673206	673206	1000	+	.	ID=TPS_001750;NAME=TPS_001750;DIFF=11;PVAL=4.5e-06
NC_007181.1	TPSAR	TPS	673229	673229	1000	+	.	ID=TPS_001751;NAME=TPS_001751;DIFF=24;PVAL=0
NC_007181.1	TPSAR	TPS	673497	673497	1000	+	.	ID=TPS_001752;NAME=TPS_001752;DIFF=10;PVAL=1e-05
NC_007181.1	TPSAR	TPS	674395	674395	1000	+	.	ID=TPS_001753;NAME=TPS_001753;DIFF=41;PVAL=0
NC_007181.1	TPSAR	TPS	674479	674479	1000	+	.	ID=TPS_001754;NAME=TPS_001754;DIFF=10;PVAL=2.9e-06
NC_007181.1	TPSAR	TPS	674581	674581	1000	+	.	ID=TPS_001755;NAME=TPS_001755;DIFF=12;PVAL=8.6e-08
NC_007181.1	TPSAR	TPS	674713	674713	1000	+	.	ID=TPS_001756;NAME=TPS_001756;DIFF=10;PVAL=3e-06
NC_007181.1	TPSAR	TPS	674772	674772	1000	+	.	ID=TPS_001757;NAME=TPS_001757;DIFF=16;PVAL=3.2e-11
NC_007181.1	TPSAR	TPS	676643	676643	1000	+	.	ID=TPS_001758;NAME=TPS_001758;DIFF=17;PVAL=2.3e-08
NC_007181.1	TPSAR	TPS	677388	677388	1000	+	.	ID=TPS_001761;NAME=TPS_001761;DIFF=12;PVAL=4.2e-07
NC_007181.1	TPSAR	TPS	677827	677827	1000	+	.	ID=TPS_001763;NAME=TPS_001763;DIFF=17;PVAL=5.1e-12
NC_007181.1	TPSAR	TPS	678007	678007	1000	+	.	ID=TPS_001764;NAME=TPS_001764;DIFF=11;PVAL=8.7e-07
NC_007181.1	TPSAR	TPS	679728	679728	1000	+	.	ID=TPS_001765;NAME=TPS_001765;DIFF=10;PVAL=0.003
NC_007181.1	TPSAR	TPS	680008	680008	1000	+	.	ID=TPS_001768;NAME=TPS_001768;DIFF=62;PVAL=0
NC_007181.1	TPSAR	TPS	680266	680266	1000	+	.	ID=TPS_001770;NAME=TPS_001770;DIFF=15;PVAL=2.2e-08
NC_007181.1	TPSAR	TPS	680397	680397	1000	+	.	ID=TPS_001771;NAME=TPS_001771;DIFF=21;PVAL=1.6e-13
NC_007181.1	TPSAR	TPS	680806	680806	1000	+	.	ID=TPS_001774;NAME=TPS_001774;DIFF=23;PVAL=0
NC_007181.1	TPSAR	TPS	681084	681084	1000	+	.	ID=TPS_001776;NAME=TPS_001776;DIFF=12;PVAL=4.4e-07
NC_007181.1	TPSAR	TPS	681142	681142	1000	+	.	ID=TPS_001778;NAME=TPS_001778;DIFF=10;PVAL=1.1e-05
NC_007181.1	TPSAR	TPS	681341	681341	1000	+	.	ID=TPS_001779;NAME=TPS_001779;DIFF=19;PVAL=0
NC_007181.1	TPSAR	TPS	681654	681654	1000	+	.	ID=TPS_001781;NAME=TPS_001781;DIFF=13;PVAL=2.9e-08
NC_007181.1	TPSAR	TPS	684519	684519	1000	+	.	ID=TPS_001782;NAME=TPS_001782;DIFF=16;PVAL=1.6e-08
NC_007181.1	TPSAR	TPS	684643	684643	1000	+	.	ID=TPS_001783;NAME=TPS_001783;DIFF=16;PVAL=1.6e-08
NC_007181.1	TPSAR	TPS	686267	686267	1000	+	.	ID=TPS_001784;NAME=TPS_001784;DIFF=12;PVAL=5.1e-07
NC_007181.1	TPSAR	TPS	686367	686367	1000	+	.	ID=TPS_001785;NAME=TPS_001785;DIFF=10;PVAL=1e-05
NC_007181.1	TPSAR	TPS	687007	687007	1000	+	.	ID=TPS_001786;NAME=TPS_001786;DIFF=24;PVAL=0
NC_007181.1	TPSAR	TPS	687319	687319	1000	+	.	ID=TPS_001787;NAME=TPS_001787;DIFF=13;PVAL=6.1e-06
NC_007181.1	TPSAR	TPS	687361	687361	1000	+	.	ID=TPS_001789;NAME=TPS_001789;DIFF=61;PVAL=0
NC_007181.1	TPSAR	TPS	688464	688464	1000	+	.	ID=TPS_001791;NAME=TPS_001791;DIFF=34;PVAL=0
NC_007181.1	TPSAR	TPS	688567	688567	1000	+	.	ID=TPS_001792;NAME=TPS_001792;DIFF=29;PVAL=0
NC_007181.1	TPSAR	TPS	688590	688590	1000	+	.	ID=TPS_001793;NAME=TPS_001793;DIFF=23;PVAL=1.1e-12
NC_007181.1	TPSAR	TPS	691783	691783	1000	+	.	ID=TPS_001795;NAME=TPS_001795;DIFF=31;PVAL=0
NC_007181.1	TPSAR	TPS	691808	691808	1000	+	.	ID=TPS_001798;NAME=TPS_001798;DIFF=99;PVAL=0
NC_007181.1	TPSAR	TPS	691847	691847	1000	+	.	ID=TPS_001803;NAME=TPS_001803;DIFF=33;PVAL=0
NC_007181.1	TPSAR	TPS	691862	691862	1000	+	.	ID=TPS_001804;NAME=TPS_001804;DIFF=17;PVAL=0.0068
NC_007181.1	TPSAR	TPS	691911	691911	1000	+	.	ID=TPS_001805;NAME=TPS_001805;DIFF=50;PVAL=0
NC_007181.1	TPSAR	TPS	692122	692122	1000	+	.	ID=TPS_001806;NAME=TPS_001806;DIFF=52;PVAL=0
NC_007181.1	TPSAR	TPS	692154	692154	1000	+	.	ID=TPS_001807;NAME=TPS_001807;DIFF=418;PVAL=0
NC_007181.1	TPSAR	TPS	692263	692263	1000	+	.	ID=TPS_001808;NAME=TPS_001808;DIFF=80;PVAL=0
NC_007181.1	TPSAR	TPS	692363	692363	1000	+	.	ID=TPS_001809;NAME=TPS_001809;DIFF=43;PVAL=0
NC_007181.1	TPSAR	TPS	692493	692493	1000	+	.	ID=TPS_001810;NAME=TPS_001810;DIFF=48;PVAL=0
NC_007181.1	TPSAR	TPS	692565	692565	1000	+	.	ID=TPS_001811;NAME=TPS_001811;DIFF=11;PVAL=0.0031
NC_007181.1	TPSAR	TPS	692652	692652	1000	+	.	ID=TPS_001812;NAME=TPS_001812;DIFF=18;PVAL=2.8e-05
NC_007181.1	TPSAR	TPS	692681	692681	1000	+	.	ID=TPS_001815;NAME=TPS_001815;DIFF=69;PVAL=0
NC_007181.1	TPSAR	TPS	692753	692753	1000	+	.	ID=TPS_001816;NAME=TPS_001816;DIFF=24;PVAL=1.6e-09
NC_007181.1	TPSAR	TPS	693554	693554	1000	+	.	ID=TPS_001818;NAME=TPS_001818;DIFF=13;PVAL=4.2e-06
NC_007181.1	TPSAR	TPS	693716	693716	1000	+	.	ID=TPS_001820;NAME=TPS_001820;DIFF=20;PVAL=2.2e-10
NC_007181.1	TPSAR	TPS	694119	694119	1000	+	.	ID=TPS_001824;NAME=TPS_001824;DIFF=31;PVAL=0
NC_007181.1	TPSAR	TPS	694227	694227	1000	+	.	ID=TPS_001826;NAME=TPS_001826;DIFF=10;PVAL=0.00067
NC_007181.1	TPSAR	TPS	694267	694267	1000	+	.	ID=TPS_001827;NAME=TPS_001827;DIFF=28;PVAL=0
NC_007181.1	TPSAR	TPS	696044	696044	1000	+	.	ID=TPS_001830;NAME=TPS_001830;DIFF=52;PVAL=0
NC_007181.1	TPSAR	TPS	696827	696827	1000	+	.	ID=TPS_001831;NAME=TPS_001831;DIFF=18;PVAL=9.2e-11
NC_007181.1	TPSAR	TPS	697384	697384	1000	+	.	ID=TPS_001834;NAME=TPS_001834;DIFF=29;PVAL=0
NC_007181.1	TPSAR	TPS	697604	697604	1000	+	.	ID=TPS_001835;NAME=TPS_001835;DIFF=39;PVAL=0
NC_007181.1	TPSAR	TPS	700953	700953	1000	+	.	ID=TPS_001837;NAME=TPS_001837;DIFF=152;PVAL=0
NC_007181.1	TPSAR	TPS	701700	701700	1000	+	.	ID=TPS_001840;NAME=TPS_001840;DIFF=12;PVAL=5.5e-06
NC_007181.1	TPSAR	TPS	701895	701895	1000	+	.	ID=TPS_001842;NAME=TPS_001842;DIFF=1291;PVAL=0
NC_007181.1	TPSAR	TPS	703930	703930	1000	+	.	ID=TPS_001845;NAME=TPS_001845;DIFF=16;PVAL=2.5e-05
NC_007181.1	TPSAR	TPS	704342	704342	1000	+	.	ID=TPS_001846;NAME=TPS_001846;DIFF=5261;PVAL=0
NC_007181.1	TPSAR	TPS	704369	704369	1000	+	.	ID=TPS_001848;NAME=TPS_001848;DIFF=437;PVAL=0
NC_007181.1	TPSAR	TPS	705353	705353	1000	+	.	ID=TPS_001849;NAME=TPS_001849;DIFF=11;PVAL=4e-06
NC_007181.1	TPSAR	TPS	708239	708239	1000	+	.	ID=TPS_001851;NAME=TPS_001851;DIFF=14;PVAL=9.7e-08
NC_007181.1	TPSAR	TPS	708402	708402	1000	+	.	ID=TPS_001852;NAME=TPS_001852;DIFF=10;PVAL=2.9e-05
NC_007181.1	TPSAR	TPS	708447	708447	1000	+	.	ID=TPS_001853;NAME=TPS_001853;DIFF=15;PVAL=1.5e-08
NC_007181.1	TPSAR	TPS	714147	714147	1000	+	.	ID=TPS_001856;NAME=TPS_001856;DIFF=15;PVAL=0.00029
NC_007181.1	TPSAR	TPS	714983	714983	1000	+	.	ID=TPS_001858;NAME=TPS_001858;DIFF=4695;PVAL=0
NC_007181.1	TPSAR	TPS	716281	716281	1000	+	.	ID=TPS_001859;NAME=TPS_001859;DIFF=16;PVAL=7.5e-12
NC_007181.1	TPSAR	TPS	716905	716905	1000	+	.	ID=TPS_001860;NAME=TPS_001860;DIFF=10;PVAL=1.2e-05
NC_007181.1	TPSAR	TPS	716935	716935	1000	+	.	ID=TPS_001861;NAME=TPS_001861;DIFF=53;PVAL=0
NC_007181.1	TPSAR	TPS	719923	719923	1000	+	.	ID=TPS_001863;NAME=TPS_001863;DIFF=13;PVAL=1.1e-07
NC_007181.1	TPSAR	TPS	720105	720105	1000	+	.	ID=TPS_001865;NAME=TPS_001865;DIFF=12;PVAL=1.8e-06
NC_007181.1	TPSAR	TPS	720342	720342	1000	+	.	ID=TPS_001866;NAME=TPS_001866;DIFF=15;PVAL=8.7e-08
NC_007181.1	TPSAR	TPS	720401	720401	1000	+	.	ID=TPS_001868;NAME=TPS_001868;DIFF=13;PVAL=2.9e-06
NC_007181.1	TPSAR	TPS	720607	720607	1000	+	.	ID=TPS_001869;NAME=TPS_001869;DIFF=13;PVAL=1e-05
NC_007181.1	TPSAR	TPS	720628	720628	1000	+	.	ID=TPS_001870;NAME=TPS_001870;DIFF=14;PVAL=2.7e-06
NC_007181.1	TPSAR	TPS	720659	720659	1000	+	.	ID=TPS_001873;NAME=TPS_001873;DIFF=22;PVAL=1.1e-11
NC_007181.1	TPSAR	TPS	720734	720734	1000	+	.	ID=TPS_001874;NAME=TPS_001874;DIFF=20;PVAL=5.9e-10
NC_007181.1	TPSAR	TPS	720914	720914	1000	+	.	ID=TPS_001875;NAME=TPS_001875;DIFF=14;PVAL=1.2e-05
NC_007181.1	TPSAR	TPS	720926	720926	1000	+	.	ID=TPS_001876;NAME=TPS_001876;DIFF=15;PVAL=3.3e-06
NC_007181.1	TPSAR	TPS	720952	720952	1000	+	.	ID=TPS_001879;NAME=TPS_001879;DIFF=36;PVAL=0
NC_007181.1	TPSAR	TPS	720965	720965	1000	+	.	ID=TPS_001880;NAME=TPS_001880;DIFF=17;PVAL=2.1e-07
NC_007181.1	TPSAR	TPS	720997	720997	1000	+	.	ID=TPS_001883;NAME=TPS_001883;DIFF=18;PVAL=4.9e-08
NC_007181.1	TPSAR	TPS	721033	721033	1000	+	.	ID=TPS_001890;NAME=TPS_001890;DIFF=49;PVAL=0
NC_007181.1	TPSAR	TPS	721100	721100	1000	+	.	ID=TPS_001892;NAME=TPS_001892;DIFF=13;PVAL=3.7e-05
NC_007181.1	TPSAR	TPS	721280	721280	1000	+	.	ID=TPS_001894;NAME=TPS_001894;DIFF=70;PVAL=0
NC_007181.1	TPSAR	TPS	721830	721830	1000	+	.	ID=TPS_001895;NAME=TPS_001895;DIFF=48;PVAL=0
NC_007181.1	TPSAR	TPS	722088	722088	1000	+	.	ID=TPS_001897;NAME=TPS_001897;DIFF=27;PVAL=0
NC_007181.1	TPSAR	TPS	724282	724282	1000	+	.	ID=TPS_001899;NAME=TPS_001899;DIFF=50;PVAL=0
NC_007181.1	TPSAR	TPS	724712	724712	1000	+	.	ID=TPS_001905;NAME=TPS_001905;DIFF=14;PVAL=1.4e-08
NC_007181.1	TPSAR	TPS	726676	726676	1000	+	.	ID=TPS_001906;NAME=TPS_001906;DIFF=27;PVAL=0
NC_007181.1	TPSAR	TPS	730399	730399	1000	+	.	ID=TPS_001910;NAME=TPS_001910;DIFF=29;PVAL=0
NC_007181.1	TPSAR	TPS	731908	731908	1000	+	.	ID=TPS_001912;NAME=TPS_001912;DIFF=21;PVAL=0
NC_007181.1	TPSAR	TPS	733512	733512	1000	+	.	ID=TPS_001913;NAME=TPS_001913;DIFF=11;PVAL=3.5e-07
NC_007181.1	TPSAR	TPS	734651	734651	1000	+	.	ID=TPS_001916;NAME=TPS_001916;DIFF=10;PVAL=2.5e-05
NC_007181.1	TPSAR	TPS	734928	734928	1000	+	.	ID=TPS_001917;NAME=TPS_001917;DIFF=19;PVAL=2.5e-11
NC_007181.1	TPSAR	TPS	734951	734951	1000	+	.	ID=TPS_001918;NAME=TPS_001918;DIFF=13;PVAL=7.6e-07
NC_007181.1	TPSAR	TPS	735027	735027	1000	+	.	ID=TPS_001919;NAME=TPS_001919;DIFF=17;PVAL=1.3e-09
NC_007181.1	TPSAR	TPS	735093	735093	1000	+	.	ID=TPS_001922;NAME=TPS_001922;DIFF=36;PVAL=0
NC_007181.1	TPSAR	TPS	735324	735324	1000	+	.	ID=TPS_001923;NAME=TPS_001923;DIFF=38;PVAL=0
NC_007181.1	TPSAR	TPS	735342	735342	1000	+	.	ID=TPS_001924;NAME=TPS_001924;DIFF=13;PVAL=8.5e-07
NC_007181.1	TPSAR	TPS	735650	735650	1000	+	.	ID=TPS_001925;NAME=TPS_001925;DIFF=11;PVAL=2.2e-06
NC_007181.1	TPSAR	TPS	735758	735758	1000	+	.	ID=TPS_001926;NAME=TPS_001926;DIFF=14;PVAL=1.5e-08
NC_007181.1	TPSAR	TPS	735956	735956	1000	+	.	ID=TPS_001927;NAME=TPS_001927;DIFF=13;PVAL=4.2e-07
NC_007181.1	TPSAR	TPS	736293	736293	1000	+	.	ID=TPS_001929;NAME=TPS_001929;DIFF=16;PVAL=2.5e-09
NC_007181.1	TPSAR	TPS	736525	736525	1000	+	.	ID=TPS_001930;NAME=TPS_001930;DIFF=70;PVAL=0
NC_007181.1	TPSAR	TPS	736765	736765	1000	+	.	ID=TPS_001936;NAME=TPS_001936;DIFF=13;PVAL=3.3e-07
NC_007181.1	TPSAR	TPS	736779	736779	1000	+	.	ID=TPS_001937;NAME=TPS_001937;DIFF=24;PVAL=0
NC_007181.1	TPSAR	TPS	737863	737863	1000	+	.	ID=TPS_001938;NAME=TPS_001938;DIFF=10;PVAL=8e-06
NC_007181.1	TPSAR	TPS	738167	738167	1000	+	.	ID=TPS_001939;NAME=TPS_001939;DIFF=14;PVAL=2.1e-08
NC_007181.1	TPSAR	TPS	738581	738581	1000	+	.	ID=TPS_001940;NAME=TPS_001940;DIFF=11;PVAL=2.4e-06
NC_007181.1	TPSAR	TPS	739492	739492	1000	+	.	ID=TPS_001941;NAME=TPS_001941;DIFF=11;PVAL=3.8e-06
NC_007181.1	TPSAR	TPS	739767	739767	1000	+	.	ID=TPS_001942;NAME=TPS_001942;DIFF=11;PVAL=3.5e-06
NC_007181.1	TPSAR	TPS	743218	743218	1000	+	.	ID=TPS_001943;NAME=TPS_001943;DIFF=21;PVAL=6.2e-06
NC_007181.1	TPSAR	TPS	743245	743245	1000	+	.	ID=TPS_001946;NAME=TPS_001946;DIFF=145;PVAL=0
NC_007181.1	TPSAR	TPS	743312	743312	1000	+	.	ID=TPS_001955;NAME=TPS_001955;DIFF=34;PVAL=0
NC_007181.1	TPSAR	TPS	744681	744681	1000	+	.	ID=TPS_001956;NAME=TPS_001956;DIFF=21;PVAL=1.4e-14
NC_007181.1	TPSAR	TPS	744693	744693	1000	+	.	ID=TPS_001957;NAME=TPS_001957;DIFF=11;PVAL=3.2e-06
NC_007181.1	TPSAR	TPS	744848	744848	1000	+	.	ID=TPS_001958;NAME=TPS_001958;DIFF=20;PVAL=2.1e-13
NC_007181.1	TPSAR	TPS	744900	744900	1000	+	.	ID=TPS_001959;NAME=TPS_001959;DIFF=83;PVAL=0
NC_007181.1	TPSAR	TPS	746059	746059	1000	+	.	ID=TPS_001961;NAME=TPS_001961;DIFF=11;PVAL=2.9e-08
NC_007181.1	TPSAR	TPS	747857	747857	1000	+	.	ID=TPS_001962;NAME=TPS_001962;DIFF=10;PVAL=5.8e-06
NC_007181.1	TPSAR	TPS	749093	749093	1000	+	.	ID=TPS_001965;NAME=TPS_001965;DIFF=13;PVAL=1.4e-08
NC_007181.1	TPSAR	TPS	749294	749294	1000	+	.	ID=TPS_001966;NAME=TPS_001966;DIFF=11;PVAL=5.4e-07
NC_007181.1	TPSAR	TPS	749959	749959	1000	+	.	ID=TPS_001968;NAME=TPS_001968;DIFF=12;PVAL=3.7e-08
NC_007181.1	TPSAR	TPS	752640	752640	1000	+	.	ID=TPS_001969;NAME=TPS_001969;DIFF=10;PVAL=8.1e-06
NC_007181.1	TPSAR	TPS	753066	753066	1000	+	.	ID=TPS_001970;NAME=TPS_001970;DIFF=15;PVAL=1.4e-07
NC_007181.1	TPSAR	TPS	753125	753125	1000	+	.	ID=TPS_001972;NAME=TPS_001972;DIFF=11;PVAL=4.2e-05
NC_007181.1	TPSAR	TPS	753182	753182	1000	+	.	ID=TPS_001976;NAME=TPS_001976;DIFF=76;PVAL=0
NC_007181.1	TPSAR	TPS	753203	753203	1000	+	.	ID=TPS_001977;NAME=TPS_001977;DIFF=18;PVAL=4.1e-10
NC_007181.1	TPSAR	TPS	753293	753293	1000	+	.	ID=TPS_001978;NAME=TPS_001978;DIFF=21;PVAL=1.6e-12
NC_007181.1	TPSAR	TPS	754594	754594	1000	+	.	ID=TPS_001979;NAME=TPS_001979;DIFF=19;PVAL=0
NC_007181.1	TPSAR	TPS	754736	754736	1000	+	.	ID=TPS_001980;NAME=TPS_001980;DIFF=10;PVAL=0.00082
NC_007181.1	TPSAR	TPS	754838	754838	1000	+	.	ID=TPS_001981;NAME=TPS_001981;DIFF=10;PVAL=0.0029
NC_007181.1	TPSAR	TPS	755163	755163	1000	+	.	ID=TPS_001982;NAME=TPS_001982;DIFF=104;PVAL=0
NC_007181.1	TPSAR	TPS	755207	755207	1000	+	.	ID=TPS_001987;NAME=TPS_001987;DIFF=91;PVAL=0
NC_007181.1	TPSAR	TPS	755491	755491	1000	+	.	ID=TPS_001989;NAME=TPS_001989;DIFF=74;PVAL=0
NC_007181.1	TPSAR	TPS	755796	755796	1000	+	.	ID=TPS_001990;NAME=TPS_001990;DIFF=230;PVAL=0
NC_007181.1	TPSAR	TPS	756516	756516	1000	+	.	ID=TPS_001992;NAME=TPS_001992;DIFF=17;PVAL=3e-10
NC_007181.1	TPSAR	TPS	757212	757212	1000	+	.	ID=TPS_001994;NAME=TPS_001994;DIFF=10;PVAL=4.3e-05
NC_007181.1	TPSAR	TPS	757247	757247	1000	+	.	ID=TPS_001995;NAME=TPS_001995;DIFF=16;PVAL=1.1e-08
NC_007181.1	TPSAR	TPS	758606	758606	1000	+	.	ID=TPS_001997;NAME=TPS_001997;DIFF=43;PVAL=0
NC_007181.1	TPSAR	TPS	761725	761725	1000	+	.	ID=TPS_001998;NAME=TPS_001998;DIFF=15;PVAL=3.4e-11
NC_007181.1	TPSAR	TPS	762390	762390	1000	+	.	ID=TPS_001999;NAME=TPS_001999;DIFF=12;PVAL=9.9e-10
NC_007181.1	TPSAR	TPS	763888	763888	1000	+	.	ID=TPS_002000;NAME=TPS_002000;DIFF=10;PVAL=3.3e-06
NC_007181.1	TPSAR	TPS	764217	764217	1000	+	.	ID=TPS_002003;NAME=TPS_002003;DIFF=23;PVAL=0
NC_007181.1	TPSAR	TPS	764300	764300	1000	+	.	ID=TPS_002005;NAME=TPS_002005;DIFF=31;PVAL=0
NC_007181.1	TPSAR	TPS	764379	764379	1000	+	.	ID=TPS_002006;NAME=TPS_002006;DIFF=39;PVAL=0
NC_007181.1	TPSAR	TPS	768766	768766	1000	+	.	ID=TPS_002009;NAME=TPS_002009;DIFF=116;PVAL=0
NC_007181.1	TPSAR	TPS	768787	768787	1000	+	.	ID=TPS_002011;NAME=TPS_002011;DIFF=11;PVAL=0.0033
NC_007181.1	TPSAR	TPS	768825	768825	1000	+	.	ID=TPS_002013;NAME=TPS_002013;DIFF=65;PVAL=0
NC_007181.1	TPSAR	TPS	768992	768992	1000	+	.	ID=TPS_002015;NAME=TPS_002015;DIFF=18;PVAL=6.7e-07
NC_007181.1	TPSAR	TPS	769400	769400	1000	+	.	ID=TPS_002017;NAME=TPS_002017;DIFF=39;PVAL=0
NC_007181.1	TPSAR	TPS	771111	771111	1000	+	.	ID=TPS_002018;NAME=TPS_002018;DIFF=10;PVAL=2.5e-06
NC_007181.1	TPSAR	TPS	771567	771567	1000	+	.	ID=TPS_002019;NAME=TPS_002019;DIFF=17;PVAL=3.2e-12
NC_007181.1	TPSAR	TPS	772219	772219	1000	+	.	ID=TPS_002020;NAME=TPS_002020;DIFF=11;PVAL=3.3e-06
NC_007181.1	TPSAR	TPS	772367	772367	1000	+	.	ID=TPS_002021;NAME=TPS_002021;DIFF=13;PVAL=1.8e-07
NC_007181.1	TPSAR	TPS	772786	772786	1000	+	.	ID=TPS_002023;NAME=TPS_002023;DIFF=45;PVAL=0
NC_007181.1	TPSAR	TPS	773100	773100	1000	+	.	ID=TPS_002024;NAME=TPS_002024;DIFF=14;PVAL=2.5e-07
NC_007181.1	TPSAR	TPS	773539	773539	1000	+	.	ID=TPS_002025;NAME=TPS_002025;DIFF=16;PVAL=1.8e-08
NC_007181.1	TPSAR	TPS	773731	773731	1000	+	.	ID=TPS_002026;NAME=TPS_002026;DIFF=13;PVAL=1.1e-06
NC_007181.1	TPSAR	TPS	774628	774628	1000	+	.	ID=TPS_002027;NAME=TPS_002027;DIFF=36;PVAL=0
NC_007181.1	TPSAR	TPS	775160	775160	1000	+	.	ID=TPS_002028;NAME=TPS_002028;DIFF=10;PVAL=2.9e-06
NC_007181.1	TPSAR	TPS	775858	775858	1000	+	.	ID=TPS_002029;NAME=TPS_002029;DIFF=12;PVAL=6.5e-07
NC_007181.1	TPSAR	TPS	776000	776000	1000	+	.	ID=TPS_002031;NAME=TPS_002031;DIFF=25;PVAL=0
NC_007181.1	TPSAR	TPS	776447	776447	1000	+	.	ID=TPS_002033;NAME=TPS_002033;DIFF=65;PVAL=0
NC_007181.1	TPSAR	TPS	776655	776655	1000	+	.	ID=TPS_002035;NAME=TPS_002035;DIFF=12;PVAL=1.8e-05
NC_007181.1	TPSAR	TPS	779850	779850	1000	+	.	ID=TPS_002037;NAME=TPS_002037;DIFF=10;PVAL=0.00014
NC_007181.1	TPSAR	TPS	780140	780140	1000	+	.	ID=TPS_002038;NAME=TPS_002038;DIFF=11;PVAL=1.6e-05
NC_007181.1	TPSAR	TPS	780226	780226	1000	+	.	ID=TPS_002039;NAME=TPS_002039;DIFF=10;PVAL=2.7e-05
NC_007181.1	TPSAR	TPS	781376	781376	1000	+	.	ID=TPS_002040;NAME=TPS_002040;DIFF=46;PVAL=0
NC_007181.1	TPSAR	TPS	781432	781432	1000	+	.	ID=TPS_002041;NAME=TPS_002041;DIFF=10;PVAL=7.1e-06
NC_007181.1	TPSAR	TPS	781835	781835	1000	+	.	ID=TPS_002042;NAME=TPS_002042;DIFF=11;PVAL=0.00024
NC_007181.1	TPSAR	TPS	781893	781893	1000	+	.	ID=TPS_002043;NAME=TPS_002043;DIFF=47;PVAL=0
NC_007181.1	TPSAR	TPS	781952	781952	1000	+	.	ID=TPS_002044;NAME=TPS_002044;DIFF=15;PVAL=9.8e-06
NC_007181.1	TPSAR	TPS	782032	782032	1000	+	.	ID=TPS_002045;NAME=TPS_002045;DIFF=14;PVAL=0.00017
NC_007181.1	TPSAR	TPS	782198	782198	1000	+	.	ID=TPS_002046;NAME=TPS_002046;DIFF=15;PVAL=0.00038
NC_007181.1	TPSAR	TPS	782320	782320	1000	+	.	ID=TPS_002047;NAME=TPS_002047;DIFF=65;PVAL=0
NC_007181.1	TPSAR	TPS	782598	782598	1000	+	.	ID=TPS_002050;NAME=TPS_002050;DIFF=4744;PVAL=0
NC_007181.1	TPSAR	TPS	783025	783025	1000	+	.	ID=TPS_002051;NAME=TPS_002051;DIFF=12;PVAL=0.00044
NC_007181.1	TPSAR	TPS	783312	783312	1000	+	.	ID=TPS_002052;NAME=TPS_002052;DIFF=10;PVAL=8.7e-05
NC_007181.1	TPSAR	TPS	784161	784161	1000	+	.	ID=TPS_002053;NAME=TPS_002053;DIFF=11;PVAL=5.9e-07
NC_007181.1	TPSAR	TPS	784944	784944	1000	+	.	ID=TPS_002054;NAME=TPS_002054;DIFF=19;PVAL=7.2e-13
NC_007181.1	TPSAR	TPS	786343	786343	1000	+	.	ID=TPS_002055;NAME=TPS_002055;DIFF=25;PVAL=0
NC_007181.1	TPSAR	TPS	786477	786477	1000	+	.	ID=TPS_002056;NAME=TPS_002056;DIFF=29;PVAL=0
NC_007181.1	TPSAR	TPS	787650	787650	1000	+	.	ID=TPS_002057;NAME=TPS_002057;DIFF=48;PVAL=0
NC_007181.1	TPSAR	TPS	787672	787672	1000	+	.	ID=TPS_002058;NAME=TPS_002058;DIFF=21;PVAL=6.4e-09
NC_007181.1	TPSAR	TPS	787864	787864	1000	+	.	ID=TPS_002059;NAME=TPS_002059;DIFF=18;PVAL=4.4e-09
NC_007181.1	TPSAR	TPS	788958	788958	1000	+	.	ID=TPS_002060;NAME=TPS_002060;DIFF=13;PVAL=3.9e-08
NC_007181.1	TPSAR	TPS	789257	789257	1000	+	.	ID=TPS_002061;NAME=TPS_002061;DIFF=10;PVAL=1.7e-05
NC_007181.1	TPSAR	TPS	789342	789342	1000	+	.	ID=TPS_002062;NAME=TPS_002062;DIFF=13;PVAL=1.5e-07
NC_007181.1	TPSAR	TPS	789905	789905	1000	+	.	ID=TPS_002064;NAME=TPS_002064;DIFF=27;PVAL=0
NC_007181.1	TPSAR	TPS	790018	790018	1000	+	.	ID=TPS_002065;NAME=TPS_002065;DIFF=13;PVAL=1.7e-07
NC_007181.1	TPSAR	TPS	790517	790517	1000	+	.	ID=TPS_002066;NAME=TPS_002066;DIFF=10;PVAL=2e-05
NC_007181.1	TPSAR	TPS	790583	790583	1000	+	.	ID=TPS_002069;NAME=TPS_002069;DIFF=15;PVAL=1.8e-08
NC_007181.1	TPSAR	TPS	791272	791272	1000	+	.	ID=TPS_002070;NAME=TPS_002070;DIFF=45;PVAL=0
NC_007181.1	TPSAR	TPS	791547	791547	1000	+	.	ID=TPS_002074;NAME=TPS_002074;DIFF=61;PVAL=0
NC_007181.1	TPSAR	TPS	791591	791591	1000	+	.	ID=TPS_002075;NAME=TPS_002075;DIFF=31;PVAL=0
NC_007181.1	TPSAR	TPS	791792	791792	1000	+	.	ID=TPS_002077;NAME=TPS_002077;DIFF=12;PVAL=3.7e-05
NC_007181.1	TPSAR	TPS	792236	792236	1000	+	.	ID=TPS_002079;NAME=TPS_002079;DIFF=14;PVAL=1.4e-08
NC_007181.1	TPSAR	TPS	793401	793401	1000	+	.	ID=TPS_002080;NAME=TPS_002080;DIFF=12;PVAL=1.8e-06
NC_007181.1	TPSAR	TPS	793918	793918	1000	+	.	ID=TPS_002081;NAME=TPS_002081;DIFF=158;PVAL=0
NC_007181.1	TPSAR	TPS	793936	793936	1000	+	.	ID=TPS_002082;NAME=TPS_002082;DIFF=15;PVAL=2.8e-06
NC_007181.1	TPSAR	TPS	793951	793951	1000	+	.	ID=TPS_002086;NAME=TPS_002086;DIFF=119;PVAL=0
NC_007181.1	TPSAR	TPS	794060	794060	1000	+	.	ID=TPS_002087;NAME=TPS_002087;DIFF=38;PVAL=0
NC_007181.1	TPSAR	TPS	794861	794861	1000	+	.	ID=TPS_002089;NAME=TPS_002089;DIFF=16;PVAL=3.1e-10
NC_007181.1	TPSAR	TPS	795876	795876	1000	+	.	ID=TPS_002090;NAME=TPS_002090;DIFF=11;PVAL=1.2e-07
NC_007181.1	TPSAR	TPS	797559	797559	1000	+	.	ID=TPS_002092;NAME=TPS_002092;DIFF=28;PVAL=8.2e-15
NC_007181.1	TPSAR	TPS	797582	797582	1000	+	.	ID=TPS_002097;NAME=TPS_002097;DIFF=46;PVAL=0
NC_007181.1	TPSAR	TPS	797706	797706	1000	+	.	ID=TPS_002101;NAME=TPS_002101;DIFF=38;PVAL=0
NC_007181.1	TPSAR	TPS	797729	797729	1000	+	.	ID=TPS_002102;NAME=TPS_002102;DIFF=32;PVAL=0
NC_007181.1	TPSAR	TPS	797904	797904	1000	+	.	ID=TPS_002105;NAME=TPS_002105;DIFF=62;PVAL=0
NC_007181.1	TPSAR	TPS	797932	797932	1000	+	.	ID=TPS_002106;NAME=TPS_002106;DIFF=14;PVAL=1.9e-05
NC_007181.1	TPSAR	TPS	797971	797971	1000	+	.	ID=TPS_002108;NAME=TPS_002108;DIFF=12;PVAL=0.00023
NC_007181.1	TPSAR	TPS	798033	798033	1000	+	.	ID=TPS_002111;NAME=TPS_002111;DIFF=30;PVAL=0
NC_007181.1	TPSAR	TPS	798285	798285	1000	+	.	ID=TPS_002114;NAME=TPS_002114;DIFF=13;PVAL=1.4e-05
NC_007181.1	TPSAR	TPS	798645	798645	1000	+	.	ID=TPS_002115;NAME=TPS_002115;DIFF=32;PVAL=0
NC_007181.1	TPSAR	TPS	798674	798674	1000	+	.	ID=TPS_002116;NAME=TPS_002116;DIFF=16;PVAL=2e-07
NC_007181.1	TPSAR	TPS	798798	798798	1000	+	.	ID=TPS_002117;NAME=TPS_002117;DIFF=10;PVAL=0.0007
NC_007181.1	TPSAR	TPS	798937	798937	1000	+	.	ID=TPS_002118;NAME=TPS_002118;DIFF=22;PVAL=8.1e-11
NC_007181.1	TPSAR	TPS	799308	799308	1000	+	.	ID=TPS_002122;NAME=TPS_002122;DIFF=111;PVAL=0
NC_007181.1	TPSAR	TPS	799802	799802	1000	+	.	ID=TPS_002127;NAME=TPS_002127;DIFF=52;PVAL=0
NC_007181.1	TPSAR	TPS	805390	805390	1000	+	.	ID=TPS_002128;NAME=TPS_002128;DIFF=17;PVAL=0.0012
NC_007181.1	TPSAR	TPS	806728	806728	1000	+	.	ID=TPS_002130;NAME=TPS_002130;DIFF=87;PVAL=0
NC_007181.1	TPSAR	TPS	806752	806752	1000	+	.	ID=TPS_002131;NAME=TPS_002131;DIFF=15;PVAL=6.4e-10
NC_007181.1	TPSAR	TPS	807073	807073	1000	+	.	ID=TPS_002132;NAME=TPS_002132;DIFF=13;PVAL=3.5e-09
NC_007181.1	TPSAR	TPS	808273	808273	1000	+	.	ID=TPS_002134;NAME=TPS_002134;DIFF=7483;PVAL=0
NC_007181.1	TPSAR	TPS	808299	808299	1000	+	.	ID=TPS_002137;NAME=TPS_002137;DIFF=19;PVAL=7e-12
NC_007181.1	TPSAR	TPS	808613	808613	1000	+	.	ID=TPS_002139;NAME=TPS_002139;DIFF=16;PVAL=7.1e-09
NC_007181.1	TPSAR	TPS	808892	808892	1000	+	.	ID=TPS_002140;NAME=TPS_002140;DIFF=15;PVAL=4.4e-09
NC_007181.1	TPSAR	TPS	808968	808968	1000	+	.	ID=TPS_002141;NAME=TPS_002141;DIFF=16;PVAL=3e-10
NC_007181.1	TPSAR	TPS	809798	809798	1000	+	.	ID=TPS_002142;NAME=TPS_002142;DIFF=33;PVAL=0
NC_007181.1	TPSAR	TPS	809956	809956	1000	+	.	ID=TPS_002143;NAME=TPS_002143;DIFF=30;PVAL=0
NC_007181.1	TPSAR	TPS	810130	810130	1000	+	.	ID=TPS_002144;NAME=TPS_002144;DIFF=13;PVAL=7.9e-08
NC_007181.1	TPSAR	TPS	810264	810264	1000	+	.	ID=TPS_002145;NAME=TPS_002145;DIFF=21;PVAL=4.9e-15
NC_007181.1	TPSAR	TPS	810760	810760	1000	+	.	ID=TPS_002146;NAME=TPS_002146;DIFF=10;PVAL=8e-06
NC_007181.1	TPSAR	TPS	811293	811293	1000	+	.	ID=TPS_002147;NAME=TPS_002147;DIFF=17;PVAL=2.9e-11
NC_007181.1	TPSAR	TPS	811362	811362	1000	+	.	ID=TPS_002149;NAME=TPS_002149;DIFF=10;PVAL=6.1e-05
NC_007181.1	TPSAR	TPS	811960	811960	1000	+	.	ID=TPS_002150;NAME=TPS_002150;DIFF=142;PVAL=0
NC_007181.1	TPSAR	TPS	811982	811982	1000	+	.	ID=TPS_002151;NAME=TPS_002151;DIFF=25;PVAL=9.5e-12
NC_007181.1	TPSAR	TPS	812914	812914	1000	+	.	ID=TPS_002152;NAME=TPS_002152;DIFF=12;PVAL=4e-09
NC_007181.1	TPSAR	TPS	817243	817243	1000	+	.	ID=TPS_002153;NAME=TPS_002153;DIFF=20;PVAL=0
NC_007181.1	TPSAR	TPS	818784	818784	1000	+	.	ID=TPS_002155;NAME=TPS_002155;DIFF=15;PVAL=0
NC_007181.1	TPSAR	TPS	818967	818967	1000	+	.	ID=TPS_002156;NAME=TPS_002156;DIFF=40;PVAL=0
NC_007181.1	TPSAR	TPS	820741	820741	1000	+	.	ID=TPS_002157;NAME=TPS_002157;DIFF=36;PVAL=0
NC_007181.1	TPSAR	TPS	820866	820866	1000	+	.	ID=TPS_002158;NAME=TPS_002158;DIFF=10;PVAL=8.1e-06
NC_007181.1	TPSAR	TPS	821808	821808	1000	+	.	ID=TPS_002159;NAME=TPS_002159;DIFF=13;PVAL=1.8e-09
NC_007181.1	TPSAR	TPS	824175	824175	1000	+	.	ID=TPS_002162;NAME=TPS_002162;DIFF=40;PVAL=0
NC_007181.1	TPSAR	TPS	824206	824206	1000	+	.	ID=TPS_002164;NAME=TPS_002164;DIFF=13;PVAL=3.4e-06
NC_007181.1	TPSAR	TPS	824307	824307	1000	+	.	ID=TPS_002165;NAME=TPS_002165;DIFF=13;PVAL=1.8e-06
NC_007181.1	TPSAR	TPS	824541	824541	1000	+	.	ID=TPS_002166;NAME=TPS_002166;DIFF=11;PVAL=1.7e-05
NC_007181.1	TPSAR	TPS	824981	824981	1000	+	.	ID=TPS_002167;NAME=TPS_002167;DIFF=22;PVAL=1.2e-15
NC_007181.1	TPSAR	TPS	825183	825183	1000	+	.	ID=TPS_002168;NAME=TPS_002168;DIFF=32;PVAL=0
NC_007181.1	TPSAR	TPS	826647	826647	1000	+	.	ID=TPS_002169;NAME=TPS_002169;DIFF=10;PVAL=4e-06
NC_007181.1	TPSAR	TPS	827144	827144	1000	+	.	ID=TPS_002171;NAME=TPS_002171;DIFF=11;PVAL=7.7e-07
NC_007181.1	TPSAR	TPS	827282	827282	1000	+	.	ID=TPS_002172;NAME=TPS_002172;DIFF=14;PVAL=1.9e-09
NC_007181.1	TPSAR	TPS	829502	829502	1000	+	.	ID=TPS_002173;NAME=TPS_002173;DIFF=10;PVAL=1.6e-06
NC_007181.1	TPSAR	TPS	830367	830367	1000	+	.	ID=TPS_002174;NAME=TPS_002174;DIFF=16;PVAL=4.5e-11
NC_007181.1	TPSAR	TPS	830395	830395	1000	+	.	ID=TPS_002175;NAME=TPS_002175;DIFF=28;PVAL=0
NC_007181.1	TPSAR	TPS	833061	833061	1000	+	.	ID=TPS_002177;NAME=TPS_002177;DIFF=17;PVAL=7.8e-12
NC_007181.1	TPSAR	TPS	834024	834024	1000	+	.	ID=TPS_002178;NAME=TPS_002178;DIFF=410;PVAL=0
NC_007181.1	TPSAR	TPS	834051	834051	1000	+	.	ID=TPS_002182;NAME=TPS_002182;DIFF=20;PVAL=2.8e-10
NC_007181.1	TPSAR	TPS	834080	834080	1000	+	.	ID=TPS_002184;NAME=TPS_002184;DIFF=12;PVAL=6.1e-05
NC_007181.1	TPSAR	TPS	834305	834305	1000	+	.	ID=TPS_002185;NAME=TPS_002185;DIFF=18;PVAL=1.8e-09
NC_007181.1	TPSAR	TPS	834550	834550	1000	+	.	ID=TPS_002186;NAME=TPS_002186;DIFF=11;PVAL=4.2e-05
NC_007181.1	TPSAR	TPS	834749	834749	1000	+	.	ID=TPS_002187;NAME=TPS_002187;DIFF=13;PVAL=7e-07
NC_007181.1	TPSAR	TPS	835096	835096	1000	+	.	ID=TPS_002188;NAME=TPS_002188;DIFF=10;PVAL=5.3e-06
NC_007181.1	TPSAR	TPS	835653	835653	1000	+	.	ID=TPS_002189;NAME=TPS_002189;DIFF=22;PVAL=1.8e-15
NC_007181.1	TPSAR	TPS	835738	835738	1000	+	.	ID=TPS_002190;NAME=TPS_002190;DIFF=12;PVAL=8.5e-07
NC_007181.1	TPSAR	TPS	836486	836486	1000	+	.	ID=TPS_002191;NAME=TPS_002191;DIFF=18;PVAL=5.9e-12
NC_007181.1	TPSAR	TPS	837888	837888	1000	+	.	ID=TPS_002193;NAME=TPS_002193;DIFF=41;PVAL=0
NC_007181.1	TPSAR	TPS	838404	838404	1000	+	.	ID=TPS_002194;NAME=TPS_002194;DIFF=16;PVAL=5.5e-11
NC_007181.1	TPSAR	TPS	838788	838788	1000	+	.	ID=TPS_002195;NAME=TPS_002195;DIFF=41;PVAL=0
NC_007181.1	TPSAR	TPS	840106	840106	1000	+	.	ID=TPS_002196;NAME=TPS_002196;DIFF=16;PVAL=7.1e-11
NC_007181.1	TPSAR	TPS	840583	840583	1000	+	.	ID=TPS_002197;NAME=TPS_002197;DIFF=10;PVAL=2.3e-05
NC_007181.1	TPSAR	TPS	840781	840781	1000	+	.	ID=TPS_002198;NAME=TPS_002198;DIFF=11;PVAL=3.8e-06
NC_007181.1	TPSAR	TPS	840915	840915	1000	+	.	ID=TPS_002199;NAME=TPS_002199;DIFF=11;PVAL=5.8e-05
NC_007181.1	TPSAR	TPS	841045	841045	1000	+	.	ID=TPS_002201;NAME=TPS_002201;DIFF=37;PVAL=0
NC_007181.1	TPSAR	TPS	841103	841103	1000	+	.	ID=TPS_002206;NAME=TPS_002206;DIFF=32;PVAL=0
NC_007181.1	TPSAR	TPS	842026	842026	1000	+	.	ID=TPS_002208;NAME=TPS_002208;DIFF=19;PVAL=1.1e-12
NC_007181.1	TPSAR	TPS	842930	842930	1000	+	.	ID=TPS_002210;NAME=TPS_002210;DIFF=271;PVAL=0
NC_007181.1	TPSAR	TPS	845550	845550	1000	+	.	ID=TPS_002214;NAME=TPS_002214;DIFF=17;PVAL=1.1e-05
NC_007181.1	TPSAR	TPS	845574	845574	1000	+	.	ID=TPS_002217;NAME=TPS_002217;DIFF=140;PVAL=0
NC_007181.1	TPSAR	TPS	845669	845669	1000	+	.	ID=TPS_002219;NAME=TPS_002219;DIFF=22;PVAL=0
NC_007181.1	TPSAR	TPS	846658	846658	1000	+	.	ID=TPS_002221;NAME=TPS_002221;DIFF=15;PVAL=5.3e-09
NC_007181.1	TPSAR	TPS	846792	846792	1000	+	.	ID=TPS_002222;NAME=TPS_002222;DIFF=28;PVAL=0
NC_007181.1	TPSAR	TPS	850412	850412	1000	+	.	ID=TPS_002225;NAME=TPS_002225;DIFF=25;PVAL=0
NC_007181.1	TPSAR	TPS	852195	852195	1000	+	.	ID=TPS_002226;NAME=TPS_002226;DIFF=28;PVAL=0
NC_007181.1	TPSAR	TPS	854445	854445	1000	+	.	ID=TPS_002227;NAME=TPS_002227;DIFF=25;PVAL=0
NC_007181.1	TPSAR	TPS	854484	854484	1000	+	.	ID=TPS_002228;NAME=TPS_002228;DIFF=31;PVAL=0
NC_007181.1	TPSAR	TPS	854936	854936	1000	+	.	ID=TPS_002229;NAME=TPS_002229;DIFF=12;PVAL=1.8e-10
NC_007181.1	TPSAR	TPS	858389	858389	1000	+	.	ID=TPS_002230;NAME=TPS_002230;DIFF=12;PVAL=9.8e-06
NC_007181.1	TPSAR	TPS	858414	858414	1000	+	.	ID=TPS_002231;NAME=TPS_002231;DIFF=47;PVAL=0
NC_007181.1	TPSAR	TPS	858430	858430	1000	+	.	ID=TPS_002234;NAME=TPS_002234;DIFF=12;PVAL=1.2e-05
NC_007181.1	TPSAR	TPS	859389	859389	1000	+	.	ID=TPS_002235;NAME=TPS_002235;DIFF=13;PVAL=1.4e-09
NC_007181.1	TPSAR	TPS	867351	867351	1000	+	.	ID=TPS_002236;NAME=TPS_002236;DIFF=12;PVAL=1.4e-07
NC_007181.1	TPSAR	TPS	868196	868196	1000	+	.	ID=TPS_002238;NAME=TPS_002238;DIFF=20;PVAL=2.1e-14
NC_007181.1	TPSAR	TPS	869057	869057	1000	+	.	ID=TPS_002242;NAME=TPS_002242;DIFF=28;PVAL=0
NC_007181.1	TPSAR	TPS	871038	871038	1000	+	.	ID=TPS_002243;NAME=TPS_002243;DIFF=12;PVAL=1.8e-08
NC_007181.1	TPSAR	TPS	872352	872352	1000	+	.	ID=TPS_002244;NAME=TPS_002244;DIFF=20;PVAL=2.5e-14
NC_007181.1	TPSAR	TPS	872539	872539	1000	+	.	ID=TPS_002245;NAME=TPS_002245;DIFF=38;PVAL=0
NC_007181.1	TPSAR	TPS	873112	873112	1000	+	.	ID=TPS_002247;NAME=TPS_002247;DIFF=18;PVAL=1.1e-10
NC_007181.1	TPSAR	TPS	873489	873489	1000	+	.	ID=TPS_002250;NAME=TPS_002250;DIFF=77;PVAL=0
NC_007181.1	TPSAR	TPS	873584	873584	1000	+	.	ID=TPS_002251;NAME=TPS_002251;DIFF=11;PVAL=1.1e-05
NC_007181.1	TPSAR	TPS	875871	875871	1000	+	.	ID=TPS_002252;NAME=TPS_002252;DIFF=21;PVAL=1.8e-13
NC_007181.1	TPSAR	TPS	876114	876114	1000	+	.	ID=TPS_002253;NAME=TPS_002253;DIFF=34;PVAL=0
NC_007181.1	TPSAR	TPS	876290	876290	1000	+	.	ID=TPS_002257;NAME=TPS_002257;DIFF=13;PVAL=2e-07
NC_007181.1	TPSAR	TPS	877528	877528	1000	+	.	ID=TPS_002258;NAME=TPS_002258;DIFF=16;PVAL=9.6e-11
NC_007181.1	TPSAR	TPS	877881	877881	1000	+	.	ID=TPS_002259;NAME=TPS_002259;DIFF=13;PVAL=5.7e-08
NC_007181.1	TPSAR	TPS	878029	878029	1000	+	.	ID=TPS_002260;NAME=TPS_002260;DIFF=20;PVAL=4.2e-15
NC_007181.1	TPSAR	TPS	878043	878043	1000	+	.	ID=TPS_002261;NAME=TPS_002261;DIFF=20;PVAL=4e-14
NC_007181.1	TPSAR	TPS	878144	878144	1000	+	.	ID=TPS_002262;NAME=TPS_002262;DIFF=10;PVAL=1.2e-05
NC_007181.1	TPSAR	TPS	879077	879077	1000	+	.	ID=TPS_002263;NAME=TPS_002263;DIFF=19;PVAL=5.3e-10
NC_007181.1	TPSAR	TPS	879102	879102	1000	+	.	ID=TPS_002266;NAME=TPS_002266;DIFF=35;PVAL=0
NC_007181.1	TPSAR	TPS	879133	879133	1000	+	.	ID=TPS_002267;NAME=TPS_002267;DIFF=22;PVAL=3.8e-12
NC_007181.1	TPSAR	TPS	879274	879274	1000	+	.	ID=TPS_002269;NAME=TPS_002269;DIFF=37;PVAL=0
NC_007181.1	TPSAR	TPS	880705	880705	1000	+	.	ID=TPS_002271;NAME=TPS_002271;DIFF=17;PVAL=1e-12
NC_007181.1	TPSAR	TPS	880747	880747	1000	+	.	ID=TPS_002272;NAME=TPS_002272;DIFF=15;PVAL=8.6e-11
NC_007181.1	TPSAR	TPS	886740	886740	1000	+	.	ID=TPS_002273;NAME=TPS_002273;DIFF=10;PVAL=7.5e-07
NC_007181.1	TPSAR	TPS	893208	893208	1000	+	.	ID=TPS_002274;NAME=TPS_002274;DIFF=23;PVAL=0
NC_007181.1	TPSAR	TPS	894280	894280	1000	+	.	ID=TPS_002275;NAME=TPS_002275;DIFF=10;PVAL=3.9e-05
NC_007181.1	TPSAR	TPS	895718	895718	1000	+	.	ID=TPS_002276;NAME=TPS_002276;DIFF=18;PVAL=1.8e-11
NC_007181.1	TPSAR	TPS	903957	903957	1000	+	.	ID=TPS_002277;NAME=TPS_002277;DIFF=10;PVAL=2.7e-08
NC_007181.1	TPSAR	TPS	910617	910617	1000	+	.	ID=TPS_002278;NAME=TPS_002278;DIFF=18;PVAL=5.5e-15
NC_007181.1	TPSAR	TPS	912445	912445	1000	+	.	ID=TPS_002279;NAME=TPS_002279;DIFF=15;PVAL=7.8e-10
NC_007181.1	TPSAR	TPS	917081	917081	1000	+	.	ID=TPS_002281;NAME=TPS_002281;DIFF=10;PVAL=1.4e-06
NC_007181.1	TPSAR	TPS	917868	917868	1000	+	.	ID=TPS_002283;NAME=TPS_002283;DIFF=10;PVAL=1.2e-06
NC_007181.1	TPSAR	TPS	918023	918023	1000	+	.	ID=TPS_002284;NAME=TPS_002284;DIFF=16;PVAL=7.9e-13
NC_007181.1	TPSAR	TPS	921551	921551	1000	+	.	ID=TPS_002285;NAME=TPS_002285;DIFF=13;PVAL=1.6e-08
NC_007181.1	TPSAR	TPS	921795	921795	1000	+	.	ID=TPS_002286;NAME=TPS_002286;DIFF=13;PVAL=7.4e-09
NC_007181.1	TPSAR	TPS	929221	929221	1000	+	.	ID=TPS_002287;NAME=TPS_002287;DIFF=19;PVAL=0
NC_007181.1	TPSAR	TPS	929322	929322	1000	+	.	ID=TPS_002288;NAME=TPS_002288;DIFF=12;PVAL=8.6e-07
NC_007181.1	TPSAR	TPS	929580	929580	1000	+	.	ID=TPS_002289;NAME=TPS_002289;DIFF=14;PVAL=6.5e-09
NC_007181.1	TPSAR	TPS	929698	929698	1000	+	.	ID=TPS_002290;NAME=TPS_002290;DIFF=72;PVAL=0
NC_007181.1	TPSAR	TPS	931050	931050	1000	+	.	ID=TPS_002291;NAME=TPS_002291;DIFF=10;PVAL=2.6e-06
NC_007181.1	TPSAR	TPS	932342	932342	1000	+	.	ID=TPS_002293;NAME=TPS_002293;DIFF=138;PVAL=0
NC_007181.1	TPSAR	TPS	932514	932514	1000	+	.	ID=TPS_002294;NAME=TPS_002294;DIFF=17;PVAL=1.4e-09
NC_007181.1	TPSAR	TPS	933243	933243	1000	+	.	ID=TPS_002295;NAME=TPS_002295;DIFF=63;PVAL=0
NC_007181.1	TPSAR	TPS	933263	933263	1000	+	.	ID=TPS_002296;NAME=TPS_002296;DIFF=14;PVAL=1.1e-07
NC_007181.1	TPSAR	TPS	933282	933282	1000	+	.	ID=TPS_002298;NAME=TPS_002298;DIFF=16;PVAL=2.9e-09
NC_007181.1	TPSAR	TPS	933674	933674	1000	+	.	ID=TPS_002301;NAME=TPS_002301;DIFF=14;PVAL=4.3e-08
NC_007181.1	TPSAR	TPS	933768	933768	1000	+	.	ID=TPS_002303;NAME=TPS_002303;DIFF=24;PVAL=0
NC_007181.1	TPSAR	TPS	934841	934841	1000	+	.	ID=TPS_002304;NAME=TPS_002304;DIFF=17;PVAL=8.4e-14
NC_007181.1	TPSAR	TPS	937773	937773	1000	+	.	ID=TPS_002306;NAME=TPS_002306;DIFF=92;PVAL=0
NC_007181.1	TPSAR	TPS	937803	937803	1000	+	.	ID=TPS_002309;NAME=TPS_002309;DIFF=38;PVAL=0
NC_007181.1	TPSAR	TPS	940747	940747	1000	+	.	ID=TPS_002312;NAME=TPS_002312;DIFF=48;PVAL=0
NC_007181.1	TPSAR	TPS	943039	943039	1000	+	.	ID=TPS_002313;NAME=TPS_002313;DIFF=15;PVAL=2.1e-10
NC_007181.1	TPSAR	TPS	943061	943061	1000	+	.	ID=TPS_002314;NAME=TPS_002314;DIFF=18;PVAL=3.2e-13
NC_007181.1	TPSAR	TPS	951529	951529	1000	+	.	ID=TPS_002315;NAME=TPS_002315;DIFF=22;PVAL=0
NC_007181.1	TPSAR	TPS	951783	951783	1000	+	.	ID=TPS_002316;NAME=TPS_002316;DIFF=48;PVAL=0
NC_007181.1	TPSAR	TPS	951836	951836	1000	+	.	ID=TPS_002317;NAME=TPS_002317;DIFF=16;PVAL=1.1e-07
NC_007181.1	TPSAR	TPS	951853	951853	1000	+	.	ID=TPS_002320;NAME=TPS_002320;DIFF=36;PVAL=0
NC_007181.1	TPSAR	TPS	951876	951876	1000	+	.	ID=TPS_002321;NAME=TPS_002321;DIFF=13;PVAL=9.1e-06
NC_007181.1	TPSAR	TPS	956490	956490	1000	+	.	ID=TPS_002322;NAME=TPS_002322;DIFF=11;PVAL=9.5e-09
NC_007181.1	TPSAR	TPS	956999	956999	1000	+	.	ID=TPS_002323;NAME=TPS_002323;DIFF=10;PVAL=3.2e-08
NC_007181.1	TPSAR	TPS	965166	965166	1000	+	.	ID=TPS_002325;NAME=TPS_002325;DIFF=22;PVAL=1.2e-15
NC_007181.1	TPSAR	TPS	965179	965179	1000	+	.	ID=TPS_002326;NAME=TPS_002326;DIFF=18;PVAL=2.8e-12
NC_007181.1	TPSAR	TPS	965201	965201	1000	+	.	ID=TPS_002327;NAME=TPS_002327;DIFF=16;PVAL=1.3e-10
NC_007181.1	TPSAR	TPS	965704	965704	1000	+	.	ID=TPS_002328;NAME=TPS_002328;DIFF=33;PVAL=0
NC_007181.1	TPSAR	TPS	966898	966898	1000	+	.	ID=TPS_002329;NAME=TPS_002329;DIFF=28;PVAL=0
NC_007181.1	TPSAR	TPS	967072	967072	1000	+	.	ID=TPS_002330;NAME=TPS_002330;DIFF=10;PVAL=0.0016
NC_007181.1	TPSAR	TPS	967193	967193	1000	+	.	ID=TPS_002331;NAME=TPS_002331;DIFF=144;PVAL=0
NC_007181.1	TPSAR	TPS	967389	967389	1000	+	.	ID=TPS_002335;NAME=TPS_002335;DIFF=48;PVAL=0
NC_007181.1	TPSAR	TPS	967568	967568	1000	+	.	ID=TPS_002340;NAME=TPS_002340;DIFF=23;PVAL=0
NC_007181.1	TPSAR	TPS	977880	977880	1000	+	.	ID=TPS_002341;NAME=TPS_002341;DIFF=12;PVAL=2.6e-09
NC_007181.1	TPSAR	TPS	979726	979726	1000	+	.	ID=TPS_002342;NAME=TPS_002342;DIFF=18;PVAL=0
NC_007181.1	TPSAR	TPS	979982	979982	1000	+	.	ID=TPS_002343;NAME=TPS_002343;DIFF=18;PVAL=0
NC_007181.1	TPSAR	TPS	981600	981600	1000	+	.	ID=TPS_002344;NAME=TPS_002344;DIFF=15;PVAL=2.7e-09
NC_007181.1	TPSAR	TPS	995670	995670	1000	+	.	ID=TPS_002345;NAME=TPS_002345;DIFF=12;PVAL=2.1e-09
NC_007181.1	TPSAR	TPS	998536	998536	1000	+	.	ID=TPS_002346;NAME=TPS_002346;DIFF=26;PVAL=0
NC_007181.1	TPSAR	TPS	998863	998863	1000	+	.	ID=TPS_002347;NAME=TPS_002347;DIFF=25;PVAL=4.6e-15
NC_007181.1	TPSAR	TPS	999079	999079	1000	+	.	ID=TPS_002349;NAME=TPS_002349;DIFF=21;PVAL=2.6e-13
NC_007181.1	TPSAR	TPS	1001903	1001903	1000	+	.	ID=TPS_002350;NAME=TPS_002350;DIFF=11;PVAL=4.5e-09
NC_007181.1	TPSAR	TPS	1005105	1005105	1000	+	.	ID=TPS_002351;NAME=TPS_002351;DIFF=34;PVAL=0
NC_007181.1	TPSAR	TPS	1006145	1006145	1000	+	.	ID=TPS_002352;NAME=TPS_002352;DIFF=11;PVAL=1.5e-06
NC_007181.1	TPSAR	TPS	1006272	1006272	1000	+	.	ID=TPS_002353;NAME=TPS_002353;DIFF=12;PVAL=1.6e-07
NC_007181.1	TPSAR	TPS	1007542	1007542	1000	+	.	ID=TPS_002354;NAME=TPS_002354;DIFF=11;PVAL=5.7e-07
NC_007181.1	TPSAR	TPS	1007654	1007654	1000	+	.	ID=TPS_002355;NAME=TPS_002355;DIFF=18;PVAL=4.7e-13
NC_007181.1	TPSAR	TPS	1009923	1009923	1000	+	.	ID=TPS_002357;NAME=TPS_002357;DIFF=26;PVAL=0
NC_007181.1	TPSAR	TPS	1010247	1010247	1000	+	.	ID=TPS_002358;NAME=TPS_002358;DIFF=35;PVAL=0
NC_007181.1	TPSAR	TPS	1011607	1011607	1000	+	.	ID=TPS_002359;NAME=TPS_002359;DIFF=11;PVAL=7.5e-07
NC_007181.1	TPSAR	TPS	1011621	1011621	1000	+	.	ID=TPS_002360;NAME=TPS_002360;DIFF=17;PVAL=3.3e-12
NC_007181.1	TPSAR	TPS	1011638	1011638	1000	+	.	ID=TPS_002361;NAME=TPS_002361;DIFF=15;PVAL=2.6e-10
NC_007181.1	TPSAR	TPS	1013838	1013838	1000	+	.	ID=TPS_002363;NAME=TPS_002363;DIFF=42;PVAL=0
NC_007181.1	TPSAR	TPS	1013890	1013890	1000	+	.	ID=TPS_002369;NAME=TPS_002369;DIFF=56;PVAL=0
NC_007181.1	TPSAR	TPS	1013995	1013995	1000	+	.	ID=TPS_002372;NAME=TPS_002372;DIFF=20;PVAL=1.1e-07
NC_007181.1	TPSAR	TPS	1014026	1014026	1000	+	.	ID=TPS_002377;NAME=TPS_002377;DIFF=156;PVAL=0
NC_007181.1	TPSAR	TPS	1014117	1014117	1000	+	.	ID=TPS_002383;NAME=TPS_002383;DIFF=20;PVAL=4.2e-08
NC_007181.1	TPSAR	TPS	1014139	1014139	1000	+	.	ID=TPS_002385;NAME=TPS_002385;DIFF=19;PVAL=1.6e-07
NC_007181.1	TPSAR	TPS	1016619	1016619	1000	+	.	ID=TPS_002386;NAME=TPS_002386;DIFF=20;PVAL=2.3e-13
NC_007181.1	TPSAR	TPS	1020241	1020241	1000	+	.	ID=TPS_002387;NAME=TPS_002387;DIFF=10;PVAL=1.1e-06
NC_007181.1	TPSAR	TPS	1021626	1021626	1000	+	.	ID=TPS_002388;NAME=TPS_002388;DIFF=17;PVAL=8e-05
NC_007181.1	TPSAR	TPS	1021727	1021727	1000	+	.	ID=TPS_002389;NAME=TPS_002389;DIFF=20;PVAL=3.3e-05
NC_007181.1	TPSAR	TPS	1021761	1021761	1000	+	.	ID=TPS_002391;NAME=TPS_002391;DIFF=66;PVAL=0
NC_007181.1	TPSAR	TPS	1021781	1021781	1000	+	.	ID=TPS_002392;NAME=TPS_002392;DIFF=16;PVAL=0.0012
NC_007181.1	TPSAR	TPS	1021807	1021807	1000	+	.	ID=TPS_002395;NAME=TPS_002395;DIFF=270;PVAL=0
NC_007181.1	TPSAR	TPS	1023033	1023033	1000	+	.	ID=TPS_002396;NAME=TPS_002396;DIFF=19;PVAL=6.3e-14
NC_007181.1	TPSAR	TPS	1023051	1023051	1000	+	.	ID=TPS_002397;NAME=TPS_002397;DIFF=12;PVAL=1.7e-07
NC_007181.1	TPSAR	TPS	1023651	1023651	1000	+	.	ID=TPS_002398;NAME=TPS_002398;DIFF=11;PVAL=5.1e-06
NC_007181.1	TPSAR	TPS	1023815	1023815	1000	+	.	ID=TPS_002399;NAME=TPS_002399;DIFF=20;PVAL=2.2e-13
NC_007181.1	TPSAR	TPS	1024002	1024002	1000	+	.	ID=TPS_002402;NAME=TPS_002402;DIFF=20;PVAL=1.6e-13
NC_007181.1	TPSAR	TPS	1027298	1027298	1000	+	.	ID=TPS_002403;NAME=TPS_002403;DIFF=13;PVAL=3.5e-08
NC_007181.1	TPSAR	TPS	1029123	1029123	1000	+	.	ID=TPS_002404;NAME=TPS_002404;DIFF=33;PVAL=0
NC_007181.1	TPSAR	TPS	1029418	1029418	1000	+	.	ID=TPS_002405;NAME=TPS_002405;DIFF=14;PVAL=0.0069
NC_007181.1	TPSAR	TPS	1029724	1029724	1000	+	.	ID=TPS_002406;NAME=TPS_002406;DIFF=53;PVAL=0
NC_007181.1	TPSAR	TPS	1029771	1029771	1000	+	.	ID=TPS_002408;NAME=TPS_002408;DIFF=84;PVAL=0
NC_007181.1	TPSAR	TPS	1029783	1029783	1000	+	.	ID=TPS_002409;NAME=TPS_002409;DIFF=76;PVAL=0
NC_007181.1	TPSAR	TPS	1029869	1029869	1000	+	.	ID=TPS_002410;NAME=TPS_002410;DIFF=17;PVAL=2.5e-06
NC_007181.1	TPSAR	TPS	1030096	1030096	1000	+	.	ID=TPS_002411;NAME=TPS_002411;DIFF=12;PVAL=0.00022
NC_007181.1	TPSAR	TPS	1030209	1030209	1000	+	.	ID=TPS_002413;NAME=TPS_002413;DIFF=10;PVAL=0.0045
NC_007181.1	TPSAR	TPS	1030224	1030224	1000	+	.	ID=TPS_002415;NAME=TPS_002415;DIFF=29;PVAL=0
NC_007181.1	TPSAR	TPS	1030283	1030283	1000	+	.	ID=TPS_002416;NAME=TPS_002416;DIFF=18;PVAL=2.7e-07
NC_007181.1	TPSAR	TPS	1030353	1030353	1000	+	.	ID=TPS_002417;NAME=TPS_002417;DIFF=15;PVAL=9.1e-06
NC_007181.1	TPSAR	TPS	1030385	1030385	1000	+	.	ID=TPS_002419;NAME=TPS_002419;DIFF=110;PVAL=0
NC_007181.1	TPSAR	TPS	1030485	1030485	1000	+	.	ID=TPS_002421;NAME=TPS_002421;DIFF=35;PVAL=0
NC_007181.1	TPSAR	TPS	1030615	1030615	1000	+	.	ID=TPS_002423;NAME=TPS_002423;DIFF=14;PVAL=0.00057
NC_007181.1	TPSAR	TPS	1030652	1030652	1000	+	.	ID=TPS_002425;NAME=TPS_002425;DIFF=25;PVAL=4.6e-10
NC_007181.1	TPSAR	TPS	1030752	1030752	1000	+	.	ID=TPS_002440;NAME=TPS_002440;DIFF=103;PVAL=0
NC_007181.1	TPSAR	TPS	1030791	1030791	1000	+	.	ID=TPS_002443;NAME=TPS_002443;DIFF=49;PVAL=0
NC_007181.1	TPSAR	TPS	1030852	1030852	1000	+	.	ID=TPS_002444;NAME=TPS_002444;DIFF=31;PVAL=3.4e-13
NC_007181.1	TPSAR	TPS	1030877	1030877	1000	+	.	ID=TPS_002445;NAME=TPS_002445;DIFF=30;PVAL=1.7e-12
NC_007181.1	TPSAR	TPS	1030894	1030894	1000	+	.	ID=TPS_002447;NAME=TPS_002447;DIFF=30;PVAL=6.6e-14
NC_007181.1	TPSAR	TPS	1030957	1030957	1000	+	.	ID=TPS_002451;NAME=TPS_002451;DIFF=284;PVAL=0
NC_007181.1	TPSAR	TPS	1036521	1036521	1000	+	.	ID=TPS_002454;NAME=TPS_002454;DIFF=15;PVAL=7.3e-11
NC_007181.1	TPSAR	TPS	1037598	1037598	1000	+	.	ID=TPS_002455;NAME=TPS_002455;DIFF=11;PVAL=1.5e-06
NC_007181.1	TPSAR	TPS	1037616	1037616	1000	+	.	ID=TPS_002456;NAME=TPS_002456;DIFF=14;PVAL=1e-08
NC_007181.1	TPSAR	TPS	1037796	1037796	1000	+	.	ID=TPS_002458;NAME=TPS_002458;DIFF=12;PVAL=8.5e-08
NC_007181.1	TPSAR	TPS	1039148	1039148	1000	+	.	ID=TPS_002460;NAME=TPS_002460;DIFF=12;PVAL=2e-08
NC_007181.1	TPSAR	TPS	1041291	1041291	1000	+	.	ID=TPS_002462;NAME=TPS_002462;DIFF=19;PVAL=7.2e-12
NC_007181.1	TPSAR	TPS	1041523	1041523	1000	+	.	ID=TPS_002464;NAME=TPS_002464;DIFF=28;PVAL=0
NC_007181.1	TPSAR	TPS	1041560	1041560	1000	+	.	ID=TPS_002465;NAME=TPS_002465;DIFF=28;PVAL=0
NC_007181.1	TPSAR	TPS	1041770	1041770	1000	+	.	ID=TPS_002470;NAME=TPS_002470;DIFF=70;PVAL=0
NC_007181.1	TPSAR	TPS	1041884	1041884	1000	+	.	ID=TPS_002471;NAME=TPS_002471;DIFF=24;PVAL=1.2e-11
NC_007181.1	TPSAR	TPS	1041921	1041921	1000	+	.	ID=TPS_002473;NAME=TPS_002473;DIFF=11;PVAL=0.00049
NC_007181.1	TPSAR	TPS	1042008	1042008	1000	+	.	ID=TPS_002474;NAME=TPS_002474;DIFF=19;PVAL=2.1e-06
NC_007181.1	TPSAR	TPS	1042037	1042037	1000	+	.	ID=TPS_002481;NAME=TPS_002481;DIFF=111;PVAL=0
NC_007181.1	TPSAR	TPS	1042337	1042337	1000	+	.	ID=TPS_002483;NAME=TPS_002483;DIFF=36;PVAL=0
NC_007181.1	TPSAR	TPS	1042802	1042802	1000	+	.	ID=TPS_002484;NAME=TPS_002484;DIFF=34;PVAL=0
NC_007181.1	TPSAR	TPS	1045143	1045143	1000	+	.	ID=TPS_002485;NAME=TPS_002485;DIFF=10;PVAL=5.3e-08
NC_007181.1	TPSAR	TPS	1046665	1046665	1000	+	.	ID=TPS_002486;NAME=TPS_002486;DIFF=40;PVAL=0
NC_007181.1	TPSAR	TPS	1049029	1049029	1000	+	.	ID=TPS_002489;NAME=TPS_002489;DIFF=23;PVAL=0
NC_007181.1	TPSAR	TPS	1053879	1053879	1000	+	.	ID=TPS_002491;NAME=TPS_002491;DIFF=10;PVAL=5.1e-06
NC_007181.1	TPSAR	TPS	1054354	1054354	1000	+	.	ID=TPS_002492;NAME=TPS_002492;DIFF=10;PVAL=0.00015
NC_007181.1	TPSAR	TPS	1057555	1057555	1000	+	.	ID=TPS_002494;NAME=TPS_002494;DIFF=10;PVAL=1.2e-05
NC_007181.1	TPSAR	TPS	1057784	1057784	1000	+	.	ID=TPS_002497;NAME=TPS_002497;DIFF=30;PVAL=0
NC_007181.1	TPSAR	TPS	1058446	1058446	1000	+	.	ID=TPS_002498;NAME=TPS_002498;DIFF=11;PVAL=1.9e-07
NC_007181.1	TPSAR	TPS	1059531	1059531	1000	+	.	ID=TPS_002499;NAME=TPS_002499;DIFF=15;PVAL=8e-11
NC_007181.1	TPSAR	TPS	1060600	1060600	1000	+	.	ID=TPS_002500;NAME=TPS_002500;DIFF=13;PVAL=4.2e-10
NC_007181.1	TPSAR	TPS	1062439	1062439	1000	+	.	ID=TPS_002503;NAME=TPS_002503;DIFF=107;PVAL=0
NC_007181.1	TPSAR	TPS	1062457	1062457	1000	+	.	ID=TPS_002507;NAME=TPS_002507;DIFF=77;PVAL=0
NC_007181.1	TPSAR	TPS	1062615	1062615	1000	+	.	ID=TPS_002509;NAME=TPS_002509;DIFF=11;PVAL=0.00056
NC_007181.1	TPSAR	TPS	1062704	1062704	1000	+	.	ID=TPS_002511;NAME=TPS_002511;DIFF=16;PVAL=5e-07
NC_007181.1	TPSAR	TPS	1062755	1062755	1000	+	.	ID=TPS_002512;NAME=TPS_002512;DIFF=10;PVAL=0.00094
NC_007181.1	TPSAR	TPS	1062893	1062893	1000	+	.	ID=TPS_002513;NAME=TPS_002513;DIFF=14;PVAL=3.5e-06
NC_007181.1	TPSAR	TPS	1062930	1062930	1000	+	.	ID=TPS_002514;NAME=TPS_002514;DIFF=18;PVAL=5.1e-09
NC_007181.1	TPSAR	TPS	1063896	1063896	1000	+	.	ID=TPS_002517;NAME=TPS_002517;DIFF=28;PVAL=0
NC_007181.1	TPSAR	TPS	1064146	1064146	1000	+	.	ID=TPS_002518;NAME=TPS_002518;DIFF=13;PVAL=2.3e-07
NC_007181.1	TPSAR	TPS	1064189	1064189	1000	+	.	ID=TPS_002519;NAME=TPS_002519;DIFF=15;PVAL=0
NC_007181.1	TPSAR	TPS	1065570	1065570	1000	+	.	ID=TPS_002520;NAME=TPS_002520;DIFF=43;PVAL=0
NC_007181.1	TPSAR	TPS	1068403	1068403	1000	+	.	ID=TPS_002522;NAME=TPS_002522;DIFF=27;PVAL=0
NC_007181.1	TPSAR	TPS	1069060	1069060	1000	+	.	ID=TPS_002523;NAME=TPS_002523;DIFF=21;PVAL=0
NC_007181.1	TPSAR	TPS	1069358	1069358	1000	+	.	ID=TPS_002524;NAME=TPS_002524;DIFF=13;PVAL=1e-08
NC_007181.1	TPSAR	TPS	1070450	1070450	1000	+	.	ID=TPS_002525;NAME=TPS_002525;DIFF=11;PVAL=1.1e-06
NC_007181.1	TPSAR	TPS	1071383	1071383	1000	+	.	ID=TPS_002526;NAME=TPS_002526;DIFF=30;PVAL=0
NC_007181.1	TPSAR	TPS	1071429	1071429	1000	+	.	ID=TPS_002532;NAME=TPS_002532;DIFF=11;PVAL=4.6e-05
NC_007181.1	TPSAR	TPS	1071558	1071558	1000	+	.	ID=TPS_002534;NAME=TPS_002534;DIFF=13;PVAL=1.4e-06
NC_007181.1	TPSAR	TPS	1076914	1076914	1000	+	.	ID=TPS_002535;NAME=TPS_002535;DIFF=10;PVAL=2.7e-05
NC_007181.1	TPSAR	TPS	1077765	1077765	1000	+	.	ID=TPS_002536;NAME=TPS_002536;DIFF=43;PVAL=0
NC_007181.1	TPSAR	TPS	1077950	1077950	1000	+	.	ID=TPS_002537;NAME=TPS_002537;DIFF=10;PVAL=2.6e-05
NC_007181.1	TPSAR	TPS	1078048	1078048	1000	+	.	ID=TPS_002539;NAME=TPS_002539;DIFF=52;PVAL=0
NC_007181.1	TPSAR	TPS	1079057	1079057	1000	+	.	ID=TPS_002540;NAME=TPS_002540;DIFF=10;PVAL=3.3e-06
NC_007181.1	TPSAR	TPS	1080322	1080322	1000	+	.	ID=TPS_002541;NAME=TPS_002541;DIFF=14;PVAL=6.6e-12
NC_007181.1	TPSAR	TPS	1082262	1082262	1000	+	.	ID=TPS_002542;NAME=TPS_002542;DIFF=23;PVAL=0
NC_007181.1	TPSAR	TPS	1082589	1082589	1000	+	.	ID=TPS_002544;NAME=TPS_002544;DIFF=18;PVAL=9.6e-07
NC_007181.1	TPSAR	TPS	1082914	1082914	1000	+	.	ID=TPS_002545;NAME=TPS_002545;DIFF=87;PVAL=0
NC_007181.1	TPSAR	TPS	1082947	1082947	1000	+	.	ID=TPS_002546;NAME=TPS_002546;DIFF=17;PVAL=0.00029
NC_007181.1	TPSAR	TPS	1083334	1083334	1000	+	.	ID=TPS_002547;NAME=TPS_002547;DIFF=111;PVAL=0
NC_007181.1	TPSAR	TPS	1083381	1083381	1000	+	.	ID=TPS_002549;NAME=TPS_002549;DIFF=90;PVAL=0
NC_007181.1	TPSAR	TPS	1083638	1083638	1000	+	.	ID=TPS_002550;NAME=TPS_002550;DIFF=15;PVAL=0.0033
NC_007181.1	TPSAR	TPS	1083653	1083653	1000	+	.	ID=TPS_002551;NAME=TPS_002551;DIFF=95;PVAL=0
NC_007181.1	TPSAR	TPS	1083845	1083845	1000	+	.	ID=TPS_002552;NAME=TPS_002552;DIFF=19;PVAL=2.2e-06
NC_007181.1	TPSAR	TPS	1083932	1083932	1000	+	.	ID=TPS_002553;NAME=TPS_002553;DIFF=11;PVAL=0.0016
NC_007181.1	TPSAR	TPS	1083960	1083960	1000	+	.	ID=TPS_002554;NAME=TPS_002554;DIFF=24;PVAL=2.6e-10
NC_007181.1	TPSAR	TPS	1084077	1084077	1000	+	.	ID=TPS_002557;NAME=TPS_002557;DIFF=32;PVAL=0
NC_007181.1	TPSAR	TPS	1084283	1084283	1000	+	.	ID=TPS_002558;NAME=TPS_002558;DIFF=24;PVAL=1.2e-14
NC_007181.1	TPSAR	TPS	1084358	1084358	1000	+	.	ID=TPS_002560;NAME=TPS_002560;DIFF=17;PVAL=4e-09
NC_007181.1	TPSAR	TPS	1084370	1084370	1000	+	.	ID=TPS_002561;NAME=TPS_002561;DIFF=26;PVAL=0
NC_007181.1	TPSAR	TPS	1084441	1084441	1000	+	.	ID=TPS_002562;NAME=TPS_002562;DIFF=12;PVAL=1.2e-05
NC_007181.1	TPSAR	TPS	1084457	1084457	1000	+	.	ID=TPS_002563;NAME=TPS_002563;DIFF=16;PVAL=1.9e-08
NC_007181.1	TPSAR	TPS	1084756	1084756	1000	+	.	ID=TPS_002564;NAME=TPS_002564;DIFF=11;PVAL=3.9e-05
NC_007181.1	TPSAR	TPS	1084834	1084834	1000	+	.	ID=TPS_002565;NAME=TPS_002565;DIFF=12;PVAL=1e-05
NC_007181.1	TPSAR	TPS	1085077	1085077	1000	+	.	ID=TPS_002566;NAME=TPS_002566;DIFF=18;PVAL=6.6e-10
NC_007181.1	TPSAR	TPS	1085095	1085095	1000	+	.	ID=TPS_002567;NAME=TPS_002567;DIFF=12;PVAL=1.2e-05
NC_007181.1	TPSAR	TPS	1085610	1085610	1000	+	.	ID=TPS_002570;NAME=TPS_002570;DIFF=96;PVAL=0
NC_007181.1	TPSAR	TPS	1089088	1089088	1000	+	.	ID=TPS_002572;NAME=TPS_002572;DIFF=16;PVAL=0
NC_007181.1	TPSAR	TPS	1090241	1090241	1000	+	.	ID=TPS_002573;NAME=TPS_002573;DIFF=11;PVAL=1.1e-06
NC_007181.1	TPSAR	TPS	1090422	1090422	1000	+	.	ID=TPS_002574;NAME=TPS_002574;DIFF=11;PVAL=1.2e-06
NC_007181.1	TPSAR	TPS	1090774	1090774	1000	+	.	ID=TPS_002575;NAME=TPS_002575;DIFF=13;PVAL=2.1e-08
NC_007181.1	TPSAR	TPS	1090813	1090813	1000	+	.	ID=TPS_002576;NAME=TPS_002576;DIFF=11;PVAL=6.9e-07
NC_007181.1	TPSAR	TPS	1091613	1091613	1000	+	.	ID=TPS_002577;NAME=TPS_002577;DIFF=17;PVAL=2.3e-12
NC_007181.1	TPSAR	TPS	1091904	1091904	1000	+	.	ID=TPS_002578;NAME=TPS_002578;DIFF=20;PVAL=0
NC_007181.1	TPSAR	TPS	1093952	1093952	1000	+	.	ID=TPS_002579;NAME=TPS_002579;DIFF=14;PVAL=2.3e-10
NC_007181.1	TPSAR	TPS	1094692	1094692	1000	+	.	ID=TPS_002580;NAME=TPS_002580;DIFF=14;PVAL=3.1e-10
NC_007181.1	TPSAR	TPS	1095734	1095734	1000	+	.	ID=TPS_002581;NAME=TPS_002581;DIFF=98;PVAL=0
NC_007181.1	TPSAR	TPS	1096450	1096450	1000	+	.	ID=TPS_002582;NAME=TPS_002582;DIFF=13;PVAL=1.5e-07
NC_007181.1	TPSAR	TPS	1096659	1096659	1000	+	.	ID=TPS_002583;NAME=TPS_002583;DIFF=26;PVAL=5.4e-16
NC_007181.1	TPSAR	TPS	1097026	1097026	1000	+	.	ID=TPS_002587;NAME=TPS_002587;DIFF=12;PVAL=9.5e-07
NC_007181.1	TPSAR	TPS	1097047	1097047	1000	+	.	ID=TPS_002588;NAME=TPS_002588;DIFF=25;PVAL=0
NC_007181.1	TPSAR	TPS	1097509	1097509	1000	+	.	ID=TPS_002589;NAME=TPS_002589;DIFF=10;PVAL=5.2e-06
NC_007181.1	TPSAR	TPS	1097585	1097585	1000	+	.	ID=TPS_002590;NAME=TPS_002590;DIFF=16;PVAL=8.3e-11
NC_007181.1	TPSAR	TPS	1098380	1098380	1000	+	.	ID=TPS_002591;NAME=TPS_002591;DIFF=13;PVAL=4.4e-08
NC_007181.1	TPSAR	TPS	1098780	1098780	1000	+	.	ID=TPS_002592;NAME=TPS_002592;DIFF=12;PVAL=1.4e-07
NC_007181.1	TPSAR	TPS	1099876	1099876	1000	+	.	ID=TPS_002593;NAME=TPS_002593;DIFF=33;PVAL=0
NC_007181.1	TPSAR	TPS	1102148	1102148	1000	+	.	ID=TPS_002594;NAME=TPS_002594;DIFF=21;PVAL=0
NC_007181.1	TPSAR	TPS	1102418	1102418	1000	+	.	ID=TPS_002595;NAME=TPS_002595;DIFF=24;PVAL=0
NC_007181.1	TPSAR	TPS	1103785	1103785	1000	+	.	ID=TPS_002597;NAME=TPS_002597;DIFF=10;PVAL=1.5e-07
NC_007181.1	TPSAR	TPS	1107806	1107806	1000	+	.	ID=TPS_002598;NAME=TPS_002598;DIFF=54;PVAL=0
NC_007181.1	TPSAR	TPS	1111046	1111046	1000	+	.	ID=TPS_002599;NAME=TPS_002599;DIFF=13;PVAL=1.2e-08
NC_007181.1	TPSAR	TPS	1113594	1113594	1000	+	.	ID=TPS_002600;NAME=TPS_002600;DIFF=21;PVAL=0
NC_007181.1	TPSAR	TPS	1113867	1113867	1000	+	.	ID=TPS_002601;NAME=TPS_002601;DIFF=14;PVAL=3.1e-09
NC_007181.1	TPSAR	TPS	1113908	1113908	1000	+	.	ID=TPS_002602;NAME=TPS_002602;DIFF=15;PVAL=5e-10
NC_007181.1	TPSAR	TPS	1114451	1114451	1000	+	.	ID=TPS_002603;NAME=TPS_002603;DIFF=17;PVAL=1.4e-11
NC_007181.1	TPSAR	TPS	1117186	1117186	1000	+	.	ID=TPS_002604;NAME=TPS_002604;DIFF=14;PVAL=7.9e-05
NC_007181.1	TPSAR	TPS	1117383	1117383	1000	+	.	ID=TPS_002605;NAME=TPS_002605;DIFF=62;PVAL=0
NC_007181.1	TPSAR	TPS	1117858	1117858	1000	+	.	ID=TPS_002606;NAME=TPS_002606;DIFF=39;PVAL=0
NC_007181.1	TPSAR	TPS	1118291	1118291	1000	+	.	ID=TPS_002607;NAME=TPS_002607;DIFF=11;PVAL=0.00059
NC_007181.1	TPSAR	TPS	1118898	1118898	1000	+	.	ID=TPS_002608;NAME=TPS_002608;DIFF=13;PVAL=7.7e-11
NC_007181.1	TPSAR	TPS	1119890	1119890	1000	+	.	ID=TPS_002609;NAME=TPS_002609;DIFF=15;PVAL=3.5e-10
NC_007181.1	TPSAR	TPS	1120137	1120137	1000	+	.	ID=TPS_002610;NAME=TPS_002610;DIFF=13;PVAL=1.7e-08
NC_007181.1	TPSAR	TPS	1120682	1120682	1000	+	.	ID=TPS_002611;NAME=TPS_002611;DIFF=12;PVAL=4.9e-08
NC_007181.1	TPSAR	TPS	1122531	1122531	1000	+	.	ID=TPS_002612;NAME=TPS_002612;DIFF=17;PVAL=2.4e-06
NC_007181.1	TPSAR	TPS	1122995	1122995	1000	+	.	ID=TPS_002623;NAME=TPS_002623;DIFF=485;PVAL=0
NC_007181.1	TPSAR	TPS	1123033	1123033	1000	+	.	ID=TPS_002627;NAME=TPS_002627;DIFF=30;PVAL=0.00025
NC_007181.1	TPSAR	TPS	1123726	1123726	1000	+	.	ID=TPS_002630;NAME=TPS_002630;DIFF=169;PVAL=0
NC_007181.1	TPSAR	TPS	1124263	1124263	1000	+	.	ID=TPS_002631;NAME=TPS_002631;DIFF=11;PVAL=1.1e-06
NC_007181.1	TPSAR	TPS	1126481	1126481	1000	+	.	ID=TPS_002633;NAME=TPS_002633;DIFF=44;PVAL=0
NC_007181.1	TPSAR	TPS	1126552	1126552	1000	+	.	ID=TPS_002634;NAME=TPS_002634;DIFF=12;PVAL=0.004
NC_007181.1	TPSAR	TPS	1126607	1126607	1000	+	.	ID=TPS_002635;NAME=TPS_002635;DIFF=13;PVAL=0.0002
NC_007181.1	TPSAR	TPS	1129862	1129862	1000	+	.	ID=TPS_002636;NAME=TPS_002636;DIFF=480;PVAL=0
NC_007181.1	TPSAR	TPS	1129888	1129888	1000	+	.	ID=TPS_002641;NAME=TPS_002641;DIFF=303;PVAL=0
NC_007181.1	TPSAR	TPS	1129910	1129910	1000	+	.	ID=TPS_002642;NAME=TPS_002642;DIFF=287;PVAL=0
NC_007181.1	TPSAR	TPS	1130265	1130265	1000	+	.	ID=TPS_002646;NAME=TPS_002646;DIFF=22;PVAL=0.0011
NC_007181.1	TPSAR	TPS	1130293	1130293	1000	+	.	ID=TPS_002647;NAME=TPS_002647;DIFF=17;PVAL=0.0074
NC_007181.1	TPSAR	TPS	1130306	1130306	1000	+	.	ID=TPS_002648;NAME=TPS_002648;DIFF=39;PVAL=0
NC_007181.1	TPSAR	TPS	1130326	1130326	1000	+	.	ID=TPS_002651;NAME=TPS_002651;DIFF=20;PVAL=0.00015
NC_007181.1	TPSAR	TPS	1130365	1130365	1000	+	.	ID=TPS_002653;NAME=TPS_002653;DIFF=71;PVAL=0
NC_007181.1	TPSAR	TPS	1130379	1130379	1000	+	.	ID=TPS_002654;NAME=TPS_002654;DIFF=34;PVAL=0
NC_007181.1	TPSAR	TPS	1130406	1130406	1000	+	.	ID=TPS_002656;NAME=TPS_002656;DIFF=146;PVAL=0
NC_007181.1	TPSAR	TPS	1130567	1130567	1000	+	.	ID=TPS_002660;NAME=TPS_002660;DIFF=18;PVAL=3.1e-05
NC_007181.1	TPSAR	TPS	1130841	1130841	1000	+	.	ID=TPS_002661;NAME=TPS_002661;DIFF=10;PVAL=0.0013
NC_007181.1	TPSAR	TPS	1130864	1130864	1000	+	.	ID=TPS_002663;NAME=TPS_002663;DIFF=43;PVAL=0
NC_007181.1	TPSAR	TPS	1130888	1130888	1000	+	.	ID=TPS_002668;NAME=TPS_002668;DIFF=48;PVAL=0
NC_007181.1	TPSAR	TPS	1130917	1130917	1000	+	.	ID=TPS_002669;NAME=TPS_002669;DIFF=15;PVAL=2.2e-06
NC_007181.1	TPSAR	TPS	1130971	1130971	1000	+	.	ID=TPS_002670;NAME=TPS_002670;DIFF=15;PVAL=2.2e-06
NC_007181.1	TPSAR	TPS	1131116	1131116	1000	+	.	ID=TPS_002671;NAME=TPS_002671;DIFF=51;PVAL=0
NC_007181.1	TPSAR	TPS	1131216	1131216	1000	+	.	ID=TPS_002672;NAME=TPS_002672;DIFF=15;PVAL=5.1e-08
NC_007181.1	TPSAR	TPS	1133849	1133849	1000	+	.	ID=TPS_002675;NAME=TPS_002675;DIFF=28;PVAL=0
NC_007181.1	TPSAR	TPS	1134074	1134074	1000	+	.	ID=TPS_002677;NAME=TPS_002677;DIFF=201;PVAL=0
NC_007181.1	TPSAR	TPS	1134190	1134190	1000	+	.	ID=TPS_002679;NAME=TPS_002679;DIFF=10;PVAL=0.00022
NC_007181.1	TPSAR	TPS	1134432	1134432	1000	+	.	ID=TPS_002680;NAME=TPS_002680;DIFF=10;PVAL=4.8e-05
NC_007181.1	TPSAR	TPS	1134649	1134649	1000	+	.	ID=TPS_002682;NAME=TPS_002682;DIFF=14;PVAL=2.5e-08
NC_007181.1	TPSAR	TPS	1135306	1135306	1000	+	.	ID=TPS_002683;NAME=TPS_002683;DIFF=12;PVAL=2e-06
NC_007181.1	TPSAR	TPS	1135662	1135662	1000	+	.	ID=TPS_002684;NAME=TPS_002684;DIFF=13;PVAL=2.2e-05
NC_007181.1	TPSAR	TPS	1135925	1135925	1000	+	.	ID=TPS_002685;NAME=TPS_002685;DIFF=18;PVAL=5.2e-06
NC_007181.1	TPSAR	TPS	1135975	1135975	1000	+	.	ID=TPS_002686;NAME=TPS_002686;DIFF=28;PVAL=4.2e-12
NC_007181.1	TPSAR	TPS	1135990	1135990	1000	+	.	ID=TPS_002688;NAME=TPS_002688;DIFF=86;PVAL=0
NC_007181.1	TPSAR	TPS	1136074	1136074	1000	+	.	ID=TPS_002691;NAME=TPS_002691;DIFF=24;PVAL=3.3e-09
NC_007181.1	TPSAR	TPS	1136134	1136134	1000	+	.	ID=TPS_002696;NAME=TPS_002696;DIFF=105;PVAL=0
NC_007181.1	TPSAR	TPS	1136151	1136151	1000	+	.	ID=TPS_002697;NAME=TPS_002697;DIFF=13;PVAL=0.0021
NC_007181.1	TPSAR	TPS	1136289	1136289	1000	+	.	ID=TPS_002700;NAME=TPS_002700;DIFF=113;PVAL=0
NC_007181.1	TPSAR	TPS	1136354	1136354	1000	+	.	ID=TPS_002703;NAME=TPS_002703;DIFF=13;PVAL=0.00082
NC_007181.1	TPSAR	TPS	1136379	1136379	1000	+	.	ID=TPS_002705;NAME=TPS_002705;DIFF=27;PVAL=0
NC_007181.1	TPSAR	TPS	1136411	1136411	1000	+	.	ID=TPS_002708;NAME=TPS_002708;DIFF=56;PVAL=0
NC_007181.1	TPSAR	TPS	1136661	1136661	1000	+	.	ID=TPS_002709;NAME=TPS_002709;DIFF=10;PVAL=0.00041
NC_007181.1	TPSAR	TPS	1137225	1137225	1000	+	.	ID=TPS_002711;NAME=TPS_002711;DIFF=10;PVAL=2.5e-07
NC_007181.1	TPSAR	TPS	1140283	1140283	1000	+	.	ID=TPS_002712;NAME=TPS_002712;DIFF=16;PVAL=4.4e-12
NC_007181.1	TPSAR	TPS	1141717	1141717	1000	+	.	ID=TPS_002714;NAME=TPS_002714;DIFF=19;PVAL=2e-13
NC_007181.1	TPSAR	TPS	1143002	1143002	1000	+	.	ID=TPS_002717;NAME=TPS_002717;DIFF=24;PVAL=0
NC_007181.1	TPSAR	TPS	1143313	1143313	1000	+	.	ID=TPS_002718;NAME=TPS_002718;DIFF=38;PVAL=0
NC_007181.1	TPSAR	TPS	1143334	1143334	1000	+	.	ID=TPS_002719;NAME=TPS_002719;DIFF=10;PVAL=5e-05
NC_007181.1	TPSAR	TPS	1144186	1144186	1000	+	.	ID=TPS_002724;NAME=TPS_002724;DIFF=44;PVAL=0
NC_007181.1	TPSAR	TPS	1144519	1144519	1000	+	.	ID=TPS_002725;NAME=TPS_002725;DIFF=20;PVAL=5.7e-13
NC_007181.1	TPSAR	TPS	1144546	1144546	1000	+	.	ID=TPS_002727;NAME=TPS_002727;DIFF=16;PVAL=1.1e-09
NC_007181.1	TPSAR	TPS	1145205	1145205	1000	+	.	ID=TPS_002728;NAME=TPS_002728;DIFF=14;PVAL=1.4e-11
NC_007181.1	TPSAR	TPS	1147124	1147124	1000	+	.	ID=TPS_002729;NAME=TPS_002729;DIFF=13;PVAL=1.7e-08
NC_007181.1	TPSAR	TPS	1147700	1147700	1000	+	.	ID=TPS_002730;NAME=TPS_002730;DIFF=16;PVAL=1.1e-11
NC_007181.1	TPSAR	TPS	1149133	1149133	1000	+	.	ID=TPS_002731;NAME=TPS_002731;DIFF=17;PVAL=1.4e-11
NC_007181.1	TPSAR	TPS	1149173	1149173	1000	+	.	ID=TPS_002734;NAME=TPS_002734;DIFF=208;PVAL=0
NC_007181.1	TPSAR	TPS	1150133	1150133	1000	+	.	ID=TPS_002736;NAME=TPS_002736;DIFF=12;PVAL=5.2e-08
NC_007181.1	TPSAR	TPS	1150255	1150255	1000	+	.	ID=TPS_002737;NAME=TPS_002737;DIFF=39;PVAL=0
NC_007181.1	TPSAR	TPS	1150764	1150764	1000	+	.	ID=TPS_002738;NAME=TPS_002738;DIFF=11;PVAL=1.3e-07
NC_007181.1	TPSAR	TPS	1152418	1152418	1000	+	.	ID=TPS_002739;NAME=TPS_002739;DIFF=70;PVAL=0
NC_007181.1	TPSAR	TPS	1152448	1152448	1000	+	.	ID=TPS_002741;NAME=TPS_002741;DIFF=10099;PVAL=0
NC_007181.1	TPSAR	TPS	1152477	1152477	1000	+	.	ID=TPS_002742;NAME=TPS_002742;DIFF=50;PVAL=0
NC_007181.1	TPSAR	TPS	1153022	1153022	1000	+	.	ID=TPS_002743;NAME=TPS_002743;DIFF=23;PVAL=0
NC_007181.1	TPSAR	TPS	1154096	1154096	1000	+	.	ID=TPS_002744;NAME=TPS_002744;DIFF=10;PVAL=2.5e-06
NC_007181.1	TPSAR	TPS	1154485	1154485	1000	+	.	ID=TPS_002745;NAME=TPS_002745;DIFF=15;PVAL=3.6e-11
NC_007181.1	TPSAR	TPS	1156647	1156647	1000	+	.	ID=TPS_002747;NAME=TPS_002747;DIFF=25;PVAL=0
NC_007181.1	TPSAR	TPS	1157930	1157930	1000	+	.	ID=TPS_002749;NAME=TPS_002749;DIFF=10;PVAL=1.3e-07
NC_007181.1	TPSAR	TPS	1159464	1159464	1000	+	.	ID=TPS_002750;NAME=TPS_002750;DIFF=16;PVAL=3e-09
NC_007181.1	TPSAR	TPS	1159765	1159765	1000	+	.	ID=TPS_002755;NAME=TPS_002755;DIFF=38;PVAL=0
NC_007181.1	TPSAR	TPS	1159965	1159965	1000	+	.	ID=TPS_002756;NAME=TPS_002756;DIFF=13;PVAL=1.6e-05
NC_007181.1	TPSAR	TPS	1159980	1159980	1000	+	.	ID=TPS_002758;NAME=TPS_002758;DIFF=76;PVAL=0
NC_007181.1	TPSAR	TPS	1160020	1160020	1000	+	.	ID=TPS_002759;NAME=TPS_002759;DIFF=14;PVAL=4.6e-06
NC_007181.1	TPSAR	TPS	1160096	1160096	1000	+	.	ID=TPS_002763;NAME=TPS_002763;DIFF=32;PVAL=0
NC_007181.1	TPSAR	TPS	1160146	1160146	1000	+	.	ID=TPS_002765;NAME=TPS_002765;DIFF=14;PVAL=3.1e-06
NC_007181.1	TPSAR	TPS	1160301	1160301	1000	+	.	ID=TPS_002767;NAME=TPS_002767;DIFF=10;PVAL=0.00025
NC_007181.1	TPSAR	TPS	1165408	1165408	1000	+	.	ID=TPS_002771;NAME=TPS_002771;DIFF=232;PVAL=0
NC_007181.1	TPSAR	TPS	1166645	1166645	1000	+	.	ID=TPS_002772;NAME=TPS_002772;DIFF=10;PVAL=3.5e-05
NC_007181.1	TPSAR	TPS	1166842	1166842	1000	+	.	ID=TPS_002775;NAME=TPS_002775;DIFF=15;PVAL=7.8e-08
NC_007181.1	TPSAR	TPS	1167083	1167083	1000	+	.	ID=TPS_002779;NAME=TPS_002779;DIFF=41;PVAL=0
NC_007181.1	TPSAR	TPS	1167133	1167133	1000	+	.	ID=TPS_002783;NAME=TPS_002783;DIFF=32;PVAL=0
NC_007181.1	TPSAR	TPS	1167152	1167152	1000	+	.	ID=TPS_002784;NAME=TPS_002784;DIFF=10;PVAL=0.00013
NC_007181.1	TPSAR	TPS	1167199	1167199	1000	+	.	ID=TPS_002785;NAME=TPS_002785;DIFF=10;PVAL=0.00013
NC_007181.1	TPSAR	TPS	1167249	1167249	1000	+	.	ID=TPS_002787;NAME=TPS_002787;DIFF=20;PVAL=0
NC_007181.1	TPSAR	TPS	1168227	1168227	1000	+	.	ID=TPS_002790;NAME=TPS_002790;DIFF=104;PVAL=0
NC_007181.1	TPSAR	TPS	1168270	1168270	1000	+	.	ID=TPS_002794;NAME=TPS_002794;DIFF=105;PVAL=0
NC_007181.1	TPSAR	TPS	1168289	1168289	1000	+	.	ID=TPS_002796;NAME=TPS_002796;DIFF=120;PVAL=0
NC_007181.1	TPSAR	TPS	1168351	1168351	1000	+	.	ID=TPS_002799;NAME=TPS_002799;DIFF=30;PVAL=0
NC_007181.1	TPSAR	TPS	1168501	1168501	1000	+	.	ID=TPS_002800;NAME=TPS_002800;DIFF=20;PVAL=4.4e-10
NC_007181.1	TPSAR	TPS	1168658	1168658	1000	+	.	ID=TPS_002801;NAME=TPS_002801;DIFF=24;PVAL=0
NC_007181.1	TPSAR	TPS	1168758	1168758	1000	+	.	ID=TPS_002802;NAME=TPS_002802;DIFF=10;PVAL=0.00012
NC_007181.1	TPSAR	TPS	1168782	1168782	1000	+	.	ID=TPS_002803;NAME=TPS_002803;DIFF=12;PVAL=7.7e-06
NC_007181.1	TPSAR	TPS	1168912	1168912	1000	+	.	ID=TPS_002804;NAME=TPS_002804;DIFF=11;PVAL=3.5e-06
NC_007181.1	TPSAR	TPS	1169773	1169773	1000	+	.	ID=TPS_002805;NAME=TPS_002805;DIFF=20;PVAL=0
NC_007181.1	TPSAR	TPS	1170571	1170571	1000	+	.	ID=TPS_002806;NAME=TPS_002806;DIFF=11;PVAL=3.4e-08
NC_007181.1	TPSAR	TPS	1173518	1173518	1000	+	.	ID=TPS_002808;NAME=TPS_002808;DIFF=19;PVAL=1.3e-11
NC_007181.1	TPSAR	TPS	1173653	1173653	1000	+	.	ID=TPS_002809;NAME=TPS_002809;DIFF=10;PVAL=9e-06
NC_007181.1	TPSAR	TPS	1175920	1175920	1000	+	.	ID=TPS_002810;NAME=TPS_002810;DIFF=137;PVAL=0
NC_007181.1	TPSAR	TPS	1177475	1177475	1000	+	.	ID=TPS_002812;NAME=TPS_002812;DIFF=12;PVAL=1.6e-06
NC_007181.1	TPSAR	TPS	1177787	1177787	1000	+	.	ID=TPS_002813;NAME=TPS_002813;DIFF=21;PVAL=1.6e-13
NC_007181.1	TPSAR	TPS	1178163	1178163	1000	+	.	ID=TPS_002818;NAME=TPS_002818;DIFF=54;PVAL=0
NC_007181.1	TPSAR	TPS	1178356	1178356	1000	+	.	ID=TPS_002820;NAME=TPS_002820;DIFF=22;PVAL=1.8e-14
NC_007181.1	TPSAR	TPS	1182310	1182310	1000	+	.	ID=TPS_002822;NAME=TPS_002822;DIFF=15;PVAL=5.4e-11
NC_007181.1	TPSAR	TPS	1183523	1183523	1000	+	.	ID=TPS_002823;NAME=TPS_002823;DIFF=16;PVAL=1.9e-08
NC_007181.1	TPSAR	TPS	1183566	1183566	1000	+	.	ID=TPS_002824;NAME=TPS_002824;DIFF=11;PVAL=2.8e-05
NC_007181.1	TPSAR	TPS	1183761	1183761	1000	+	.	ID=TPS_002825;NAME=TPS_002825;DIFF=81;PVAL=0
NC_007181.1	TPSAR	TPS	1185277	1185277	1000	+	.	ID=TPS_002826;NAME=TPS_002826;DIFF=12;PVAL=4.7e-08
NC_007181.1	TPSAR	TPS	1185601	1185601	1000	+	.	ID=TPS_002827;NAME=TPS_002827;DIFF=11;PVAL=3.9e-07
NC_007181.1	TPSAR	TPS	1185856	1185856	1000	+	.	ID=TPS_002828;NAME=TPS_002828;DIFF=11;PVAL=5.4e-07
NC_007181.1	TPSAR	TPS	1185869	1185869	1000	+	.	ID=TPS_002829;NAME=TPS_002829;DIFF=18;PVAL=2.7e-13
NC_007181.1	TPSAR	TPS	1186444	1186444	1000	+	.	ID=TPS_002830;NAME=TPS_002830;DIFF=22;PVAL=0
NC_007181.1	TPSAR	TPS	1186986	1186986	1000	+	.	ID=TPS_002832;NAME=TPS_002832;DIFF=12;PVAL=1.1e-07
NC_007181.1	TPSAR	TPS	1187158	1187158	1000	+	.	ID=TPS_002833;NAME=TPS_002833;DIFF=21;PVAL=8.7e-16
NC_007181.1	TPSAR	TPS	1187794	1187794	1000	+	.	ID=TPS_002834;NAME=TPS_002834;DIFF=23;PVAL=0
NC_007181.1	TPSAR	TPS	1188284	1188284	1000	+	.	ID=TPS_002837;NAME=TPS_002837;DIFF=37;PVAL=0
NC_007181.1	TPSAR	TPS	1188418	1188418	1000	+	.	ID=TPS_002841;NAME=TPS_002841;DIFF=19;PVAL=0
NC_007181.1	TPSAR	TPS	1188441	1188441	1000	+	.	ID=TPS_002843;NAME=TPS_002843;DIFF=22;PVAL=5.8e-12
NC_007181.1	TPSAR	TPS	1189644	1189644	1000	+	.	ID=TPS_002845;NAME=TPS_002845;DIFF=11;PVAL=4.1e-08
NC_007181.1	TPSAR	TPS	1189773	1189773	1000	+	.	ID=TPS_002846;NAME=TPS_002846;DIFF=21;PVAL=0
NC_007181.1	TPSAR	TPS	1190715	1190715	1000	+	.	ID=TPS_002848;NAME=TPS_002848;DIFF=30;PVAL=0
NC_007181.1	TPSAR	TPS	1192494	1192494	1000	+	.	ID=TPS_002849;NAME=TPS_002849;DIFF=10;PVAL=0.0014
NC_007181.1	TPSAR	TPS	1192521	1192521	1000	+	.	ID=TPS_002851;NAME=TPS_002851;DIFF=48;PVAL=0
NC_007181.1	TPSAR	TPS	1192550	1192550	1000	+	.	ID=TPS_002855;NAME=TPS_002855;DIFF=21;PVAL=1.5e-09
NC_007181.1	TPSAR	TPS	1192570	1192570	1000	+	.	ID=TPS_002857;NAME=TPS_002857;DIFF=123;PVAL=0
NC_007181.1	TPSAR	TPS	1192594	1192594	1000	+	.	ID=TPS_002861;NAME=TPS_002861;DIFF=42;PVAL=0
NC_007181.1	TPSAR	TPS	1192615	1192615	1000	+	.	ID=TPS_002863;NAME=TPS_002863;DIFF=16;PVAL=7.3e-07
NC_007181.1	TPSAR	TPS	1192728	1192728	1000	+	.	ID=TPS_002864;NAME=TPS_002864;DIFF=18;PVAL=1.2e-08
NC_007181.1	TPSAR	TPS	1192753	1192753	1000	+	.	ID=TPS_002865;NAME=TPS_002865;DIFF=10;PVAL=0.00066
NC_007181.1	TPSAR	TPS	1192852	1192852	1000	+	.	ID=TPS_002866;NAME=TPS_002866;DIFF=11;PVAL=0.00012
NC_007181.1	TPSAR	TPS	1193146	1193146	1000	+	.	ID=TPS_002870;NAME=TPS_002870;DIFF=15;PVAL=5.3e-08
NC_007181.1	TPSAR	TPS	1193659	1193659	1000	+	.	ID=TPS_002871;NAME=TPS_002871;DIFF=11;PVAL=2.1e-06
NC_007181.1	TPSAR	TPS	1200904	1200904	1000	+	.	ID=TPS_002875;NAME=TPS_002875;DIFF=11;PVAL=1.8e-08
NC_007181.1	TPSAR	TPS	1205290	1205290	1000	+	.	ID=TPS_002877;NAME=TPS_002877;DIFF=30;PVAL=0
NC_007181.1	TPSAR	TPS	1206259	1206259	1000	+	.	ID=TPS_002879;NAME=TPS_002879;DIFF=36;PVAL=0
NC_007181.1	TPSAR	TPS	1207128	1207128	1000	+	.	ID=TPS_002880;NAME=TPS_002880;DIFF=21;PVAL=1.3e-15
NC_007181.1	TPSAR	TPS	1208052	1208052	1000	+	.	ID=TPS_002881;NAME=TPS_002881;DIFF=53;PVAL=0
NC_007181.1	TPSAR	TPS	1208072	1208072	1000	+	.	ID=TPS_002882;NAME=TPS_002882;DIFF=12;PVAL=1e-05
NC_007181.1	TPSAR	TPS	1208272	1208272	1000	+	.	ID=TPS_002883;NAME=TPS_002883;DIFF=39;PVAL=0
NC_007181.1	TPSAR	TPS	1208474	1208474	1000	+	.	ID=TPS_002885;NAME=TPS_002885;DIFF=44;PVAL=0
NC_007181.1	TPSAR	TPS	1208564	1208564	1000	+	.	ID=TPS_002888;NAME=TPS_002888;DIFF=29;PVAL=0
NC_007181.1	TPSAR	TPS	1208679	1208679	1000	+	.	ID=TPS_002891;NAME=TPS_002891;DIFF=64;PVAL=0
NC_007181.1	TPSAR	TPS	1208719	1208719	1000	+	.	ID=TPS_002892;NAME=TPS_002892;DIFF=23;PVAL=4.1e-08
NC_007181.1	TPSAR	TPS	1208733	1208733	1000	+	.	ID=TPS_002893;NAME=TPS_002893;DIFF=14;PVAL=0.00035
NC_007181.1	TPSAR	TPS	1208762	1208762	1000	+	.	ID=TPS_002895;NAME=TPS_002895;DIFF=75;PVAL=0
NC_007181.1	TPSAR	TPS	1208786	1208786	1000	+	.	ID=TPS_002898;NAME=TPS_002898;DIFF=20;PVAL=1.1e-06
NC_007181.1	TPSAR	TPS	1208826	1208826	1000	+	.	ID=TPS_002900;NAME=TPS_002900;DIFF=12;PVAL=0.0016
NC_007181.1	TPSAR	TPS	1208883	1208883	1000	+	.	ID=TPS_002901;NAME=TPS_002901;DIFF=27;PVAL=0
NC_007181.1	TPSAR	TPS	1208946	1208946	1000	+	.	ID=TPS_002904;NAME=TPS_002904;DIFF=44;PVAL=0
NC_007181.1	TPSAR	TPS	1209002	1209002	1000	+	.	ID=TPS_002905;NAME=TPS_002905;DIFF=44;PVAL=0
NC_007181.1	TPSAR	TPS	1210888	1210888	1000	+	.	ID=TPS_002907;NAME=TPS_002907;DIFF=17;PVAL=1.7e-12
NC_007181.1	TPSAR	TPS	1210927	1210927	1000	+	.	ID=TPS_002908;NAME=TPS_002908;DIFF=13;PVAL=1e-08
NC_007181.1	TPSAR	TPS	1210978	1210978	1000	+	.	ID=TPS_002909;NAME=TPS_002909;DIFF=20;PVAL=2.7e-16
NC_007181.1	TPSAR	TPS	1211880	1211880	1000	+	.	ID=TPS_002910;NAME=TPS_002910;DIFF=10;PVAL=3.8e-06
NC_007181.1	TPSAR	TPS	1212246	1212246	1000	+	.	ID=TPS_002911;NAME=TPS_002911;DIFF=11;PVAL=0.00035
NC_007181.1	TPSAR	TPS	1213504	1213504	1000	+	.	ID=TPS_002913;NAME=TPS_002913;DIFF=18;PVAL=1.9e-10
NC_007181.1	TPSAR	TPS	1213852	1213852	1000	+	.	ID=TPS_002916;NAME=TPS_002916;DIFF=14;PVAL=8.7e-09
NC_007181.1	TPSAR	TPS	1213945	1213945	1000	+	.	ID=TPS_002917;NAME=TPS_002917;DIFF=14;PVAL=5.9e-09
NC_007181.1	TPSAR	TPS	1214094	1214094	1000	+	.	ID=TPS_002918;NAME=TPS_002918;DIFF=38;PVAL=0
NC_007181.1	TPSAR	TPS	1215435	1215435	1000	+	.	ID=TPS_002919;NAME=TPS_002919;DIFF=33;PVAL=0
NC_007181.1	TPSAR	TPS	1216997	1216997	1000	+	.	ID=TPS_002920;NAME=TPS_002920;DIFF=13;PVAL=9.6e-09
NC_007181.1	TPSAR	TPS	1217010	1217010	1000	+	.	ID=TPS_002921;NAME=TPS_002921;DIFF=11;PVAL=4.6e-07
NC_007181.1	TPSAR	TPS	1218649	1218649	1000	+	.	ID=TPS_002923;NAME=TPS_002923;DIFF=30;PVAL=0
NC_007181.1	TPSAR	TPS	1219063	1219063	1000	+	.	ID=TPS_002924;NAME=TPS_002924;DIFF=28;PVAL=0
NC_007181.1	TPSAR	TPS	1219079	1219079	1000	+	.	ID=TPS_002925;NAME=TPS_002925;DIFF=22;PVAL=1.8e-13
NC_007181.1	TPSAR	TPS	1219147	1219147	1000	+	.	ID=TPS_002926;NAME=TPS_002926;DIFF=21;PVAL=1.4e-12
NC_007181.1	TPSAR	TPS	1219267	1219267	1000	+	.	ID=TPS_002927;NAME=TPS_002927;DIFF=23;PVAL=2.2e-14
NC_007181.1	TPSAR	TPS	1220030	1220030	1000	+	.	ID=TPS_002929;NAME=TPS_002929;DIFF=27;PVAL=0
NC_007181.1	TPSAR	TPS	1220557	1220557	1000	+	.	ID=TPS_002931;NAME=TPS_002931;DIFF=640;PVAL=0
NC_007181.1	TPSAR	TPS	1220669	1220669	1000	+	.	ID=TPS_002934;NAME=TPS_002934;DIFF=10;PVAL=5.7e-07
NC_007181.1	TPSAR	TPS	1221694	1221694	1000	+	.	ID=TPS_002935;NAME=TPS_002935;DIFF=17;PVAL=0
NC_007181.1	TPSAR	TPS	1223100	1223100	1000	+	.	ID=TPS_002937;NAME=TPS_002937;DIFF=10;PVAL=1.1e-05
NC_007181.1	TPSAR	TPS	1225119	1225119	1000	+	.	ID=TPS_002938;NAME=TPS_002938;DIFF=19;PVAL=1.5e-10
NC_007181.1	TPSAR	TPS	1225414	1225414	1000	+	.	ID=TPS_002940;NAME=TPS_002940;DIFF=10;PVAL=9.9e-06
NC_007181.1	TPSAR	TPS	1227540	1227540	1000	+	.	ID=TPS_002942;NAME=TPS_002942;DIFF=15;PVAL=1.2e-08
NC_007181.1	TPSAR	TPS	1233296	1233296	1000	+	.	ID=TPS_002943;NAME=TPS_002943;DIFF=11;PVAL=9e-07
NC_007181.1	TPSAR	TPS	1233314	1233314	1000	+	.	ID=TPS_002946;NAME=TPS_002946;DIFF=53;PVAL=0
NC_007181.1	TPSAR	TPS	1233509	1233509	1000	+	.	ID=TPS_002947;NAME=TPS_002947;DIFF=10;PVAL=7.1e-06
NC_007181.1	TPSAR	TPS	1233535	1233535	1000	+	.	ID=TPS_002948;NAME=TPS_002948;DIFF=10;PVAL=7.1e-06
NC_007181.1	TPSAR	TPS	1234722	1234722	1000	+	.	ID=TPS_002949;NAME=TPS_002949;DIFF=20;PVAL=8.6e-13
NC_007181.1	TPSAR	TPS	1236279	1236279	1000	+	.	ID=TPS_002951;NAME=TPS_002951;DIFF=42;PVAL=0
NC_007181.1	TPSAR	TPS	1238992	1238992	1000	+	.	ID=TPS_002953;NAME=TPS_002953;DIFF=11;PVAL=1.3e-06
NC_007181.1	TPSAR	TPS	1239608	1239608	1000	+	.	ID=TPS_002954;NAME=TPS_002954;DIFF=13;PVAL=1e-08
NC_007181.1	TPSAR	TPS	1240383	1240383	1000	+	.	ID=TPS_002955;NAME=TPS_002955;DIFF=20;PVAL=1.2e-11
NC_007181.1	TPSAR	TPS	1240988	1240988	1000	+	.	ID=TPS_002956;NAME=TPS_002956;DIFF=17;PVAL=9.9e-12
NC_007181.1	TPSAR	TPS	1243299	1243299	1000	+	.	ID=TPS_002957;NAME=TPS_002957;DIFF=15;PVAL=5.3e-11
NC_007181.1	TPSAR	TPS	1245542	1245542	1000	+	.	ID=TPS_002959;NAME=TPS_002959;DIFF=19;PVAL=1.1e-13
NC_007181.1	TPSAR	TPS	1247014	1247014	1000	+	.	ID=TPS_002962;NAME=TPS_002962;DIFF=70;PVAL=0
NC_007181.1	TPSAR	TPS	1249092	1249092	1000	+	.	ID=TPS_002965;NAME=TPS_002965;DIFF=44;PVAL=0
NC_007181.1	TPSAR	TPS	1249532	1249532	1000	+	.	ID=TPS_002966;NAME=TPS_002966;DIFF=18;PVAL=5e-12
NC_007181.1	TPSAR	TPS	1249690	1249690	1000	+	.	ID=TPS_002968;NAME=TPS_002968;DIFF=10;PVAL=7e-06
NC_007181.1	TPSAR	TPS	1250682	1250682	1000	+	.	ID=TPS_002969;NAME=TPS_002969;DIFF=24;PVAL=0
NC_007181.1	TPSAR	TPS	1251499	1251499	1000	+	.	ID=TPS_002970;NAME=TPS_002970;DIFF=90;PVAL=0
NC_007181.1	TPSAR	TPS	1251607	1251607	1000	+	.	ID=TPS_002973;NAME=TPS_002973;DIFF=11;PVAL=2.4e-05
NC_007181.1	TPSAR	TPS	1251627	1251627	1000	+	.	ID=TPS_002974;NAME=TPS_002974;DIFF=14;PVAL=2.9e-07
NC_007181.1	TPSAR	TPS	1252425	1252425	1000	+	.	ID=TPS_002976;NAME=TPS_002976;DIFF=30;PVAL=0
NC_007181.1	TPSAR	TPS	1255613	1255613	1000	+	.	ID=TPS_002978;NAME=TPS_002978;DIFF=18;PVAL=7.5e-13
NC_007181.1	TPSAR	TPS	1255922	1255922	1000	+	.	ID=TPS_002980;NAME=TPS_002980;DIFF=35;PVAL=0
NC_007181.1	TPSAR	TPS	1256692	1256692	1000	+	.	ID=TPS_002983;NAME=TPS_002983;DIFF=11;PVAL=6.3e-07
NC_007181.1	TPSAR	TPS	1257096	1257096	1000	+	.	ID=TPS_002984;NAME=TPS_002984;DIFF=26;PVAL=0
NC_007181.1	TPSAR	TPS	1257704	1257704	1000	+	.	ID=TPS_002985;NAME=TPS_002985;DIFF=11;PVAL=3.1e-07
NC_007181.1	TPSAR	TPS	1258129	1258129	1000	+	.	ID=TPS_002986;NAME=TPS_002986;DIFF=14;PVAL=3.3e-10
NC_007181.1	TPSAR	TPS	1259725	1259725	1000	+	.	ID=TPS_002987;NAME=TPS_002987;DIFF=11;PVAL=1.8e-07
NC_007181.1	TPSAR	TPS	1259941	1259941	1000	+	.	ID=TPS_002989;NAME=TPS_002989;DIFF=10;PVAL=1.4e-06
NC_007181.1	TPSAR	TPS	1260211	1260211	1000	+	.	ID=TPS_002990;NAME=TPS_002990;DIFF=15;PVAL=1.8e-11
NC_007181.1	TPSAR	TPS	1267083	1267083	1000	+	.	ID=TPS_002992;NAME=TPS_002992;DIFF=16;PVAL=1.4e-11
NC_007181.1	TPSAR	TPS	1267313	1267313	1000	+	.	ID=TPS_002993;NAME=TPS_002993;DIFF=19;PVAL=7.8e-15
NC_007181.1	TPSAR	TPS	1268338	1268338	1000	+	.	ID=TPS_002994;NAME=TPS_002994;DIFF=21;PVAL=0
NC_007181.1	TPSAR	TPS	1268359	1268359	1000	+	.	ID=TPS_002996;NAME=TPS_002996;DIFF=18;PVAL=1.9e-11
NC_007181.1	TPSAR	TPS	1269350	1269350	1000	+	.	ID=TPS_002997;NAME=TPS_002997;DIFF=17;PVAL=7e-11
NC_007181.1	TPSAR	TPS	1269652	1269652	1000	+	.	ID=TPS_002998;NAME=TPS_002998;DIFF=12;PVAL=3.7e-07
NC_007181.1	TPSAR	TPS	1270640	1270640	1000	+	.	ID=TPS_003000;NAME=TPS_003000;DIFF=18;PVAL=3.9e-13
NC_007181.1	TPSAR	TPS	1272706	1272706	1000	+	.	ID=TPS_003003;NAME=TPS_003003;DIFF=11;PVAL=3.9e-08
NC_007181.1	TPSAR	TPS	1273912	1273912	1000	+	.	ID=TPS_003004;NAME=TPS_003004;DIFF=14;PVAL=1.4e-11
NC_007181.1	TPSAR	TPS	1275225	1275225	1000	+	.	ID=TPS_003005;NAME=TPS_003005;DIFF=15;PVAL=1.6e-09
NC_007181.1	TPSAR	TPS	1275241	1275241	1000	+	.	ID=TPS_003006;NAME=TPS_003006;DIFF=15;PVAL=1.6e-09
NC_007181.1	TPSAR	TPS	1275573	1275573	1000	+	.	ID=TPS_003007;NAME=TPS_003007;DIFF=14;PVAL=9.1e-09
NC_007181.1	TPSAR	TPS	1277665	1277665	1000	+	.	ID=TPS_003008;NAME=TPS_003008;DIFF=10;PVAL=5.9e-06
NC_007181.1	TPSAR	TPS	1278873	1278873	1000	+	.	ID=TPS_003010;NAME=TPS_003010;DIFF=48;PVAL=0
NC_007181.1	TPSAR	TPS	1278891	1278891	1000	+	.	ID=TPS_003012;NAME=TPS_003012;DIFF=34;PVAL=0
NC_007181.1	TPSAR	TPS	1283447	1283447	1000	+	.	ID=TPS_003016;NAME=TPS_003016;DIFF=104;PVAL=0
NC_007181.1	TPSAR	TPS	1283527	1283527	1000	+	.	ID=TPS_003019;NAME=TPS_003019;DIFF=18;PVAL=6.8e-08
NC_007181.1	TPSAR	TPS	1283575	1283575	1000	+	.	ID=TPS_003020;NAME=TPS_003020;DIFF=11;PVAL=0.00036
NC_007181.1	TPSAR	TPS	1283623	1283623	1000	+	.	ID=TPS_003021;NAME=TPS_003021;DIFF=48;PVAL=0
NC_007181.1	TPSAR	TPS	1283644	1283644	1000	+	.	ID=TPS_003023;NAME=TPS_003023;DIFF=11;PVAL=0.0003
NC_007181.1	TPSAR	TPS	1283751	1283751	1000	+	.	ID=TPS_003025;NAME=TPS_003025;DIFF=31;PVAL=0
NC_007181.1	TPSAR	TPS	1283910	1283910	1000	+	.	ID=TPS_003027;NAME=TPS_003027;DIFF=11;PVAL=0.0001
NC_007181.1	TPSAR	TPS	1283969	1283969	1000	+	.	ID=TPS_003028;NAME=TPS_003028;DIFF=54;PVAL=0
NC_007181.1	TPSAR	TPS	1284008	1284008	1000	+	.	ID=TPS_003029;NAME=TPS_003029;DIFF=11;PVAL=6.4e-05
NC_007181.1	TPSAR	TPS	1284076	1284076	1000	+	.	ID=TPS_003030;NAME=TPS_003030;DIFF=14;PVAL=2e-07
NC_007181.1	TPSAR	TPS	1284192	1284192	1000	+	.	ID=TPS_003031;NAME=TPS_003031;DIFF=13;PVAL=1.9e-06
NC_007181.1	TPSAR	TPS	1285135	1285135	1000	+	.	ID=TPS_003032;NAME=TPS_003032;DIFF=11;PVAL=1.1e-06
NC_007181.1	TPSAR	TPS	1285153	1285153	1000	+	.	ID=TPS_003033;NAME=TPS_003033;DIFF=12;PVAL=1.8e-07
NC_007181.1	TPSAR	TPS	1289069	1289069	1000	+	.	ID=TPS_003034;NAME=TPS_003034;DIFF=23;PVAL=0
NC_007181.1	TPSAR	TPS	1290852	1290852	1000	+	.	ID=TPS_003035;NAME=TPS_003035;DIFF=22;PVAL=6e-13
NC_007181.1	TPSAR	TPS	1290891	1290891	1000	+	.	ID=TPS_003036;NAME=TPS_003036;DIFF=11;PVAL=6.1e-06
NC_007181.1	TPSAR	TPS	1291338	1291338	1000	+	.	ID=TPS_003037;NAME=TPS_003037;DIFF=10;PVAL=7.2e-06
NC_007181.1	TPSAR	TPS	1292734	1292734	1000	+	.	ID=TPS_003038;NAME=TPS_003038;DIFF=19;PVAL=0.0077
NC_007181.1	TPSAR	TPS	1293095	1293095	1000	+	.	ID=TPS_003039;NAME=TPS_003039;DIFF=14;PVAL=0.001
NC_007181.1	TPSAR	TPS	1293141	1293141	1000	+	.	ID=TPS_003040;NAME=TPS_003040;DIFF=13;PVAL=0.0021
NC_007181.1	TPSAR	TPS	1293287	1293287	1000	+	.	ID=TPS_003043;NAME=TPS_003043;DIFF=40;PVAL=0
NC_007181.1	TPSAR	TPS	1293622	1293622	1000	+	.	ID=TPS_003044;NAME=TPS_003044;DIFF=15;PVAL=0.0056
NC_007181.1	TPSAR	TPS	1293882	1293882	1000	+	.	ID=TPS_003045;NAME=TPS_003045;DIFF=66;PVAL=0
NC_007181.1	TPSAR	TPS	1295293	1295293	1000	+	.	ID=TPS_003046;NAME=TPS_003046;DIFF=10;PVAL=2e-06
NC_007181.1	TPSAR	TPS	1296278	1296278	1000	+	.	ID=TPS_003047;NAME=TPS_003047;DIFF=11;PVAL=2.9e-07
NC_007181.1	TPSAR	TPS	1297195	1297195	1000	+	.	ID=TPS_003048;NAME=TPS_003048;DIFF=24;PVAL=0
NC_007181.1	TPSAR	TPS	1297977	1297977	1000	+	.	ID=TPS_003049;NAME=TPS_003049;DIFF=17;PVAL=0.00051
NC_007181.1	TPSAR	TPS	1299194	1299194	1000	+	.	ID=TPS_003050;NAME=TPS_003050;DIFF=66;PVAL=0
NC_007181.1	TPSAR	TPS	1300360	1300360	1000	+	.	ID=TPS_003051;NAME=TPS_003051;DIFF=14;PVAL=1.3e-09
NC_007181.1	TPSAR	TPS	1303313	1303313	1000	+	.	ID=TPS_003052;NAME=TPS_003052;DIFF=174;PVAL=0
NC_007181.1	TPSAR	TPS	1306221	1306221	1000	+	.	ID=TPS_003056;NAME=TPS_003056;DIFF=15;PVAL=3.5e-10
NC_007181.1	TPSAR	TPS	1307611	1307611	1000	+	.	ID=TPS_003057;NAME=TPS_003057;DIFF=18;PVAL=1.3e-12
NC_007181.1	TPSAR	TPS	1307665	1307665	1000	+	.	ID=TPS_003058;NAME=TPS_003058;DIFF=10;PVAL=1.9e-05
NC_007181.1	TPSAR	TPS	1308814	1308814	1000	+	.	ID=TPS_003059;NAME=TPS_003059;DIFF=150;PVAL=0
NC_007181.1	TPSAR	TPS	1311527	1311527	1000	+	.	ID=TPS_003060;NAME=TPS_003060;DIFF=10;PVAL=6.3e-07
NC_007181.1	TPSAR	TPS	1315460	1315460	1000	+	.	ID=TPS_003062;NAME=TPS_003062;DIFF=57;PVAL=0
NC_007181.1	TPSAR	TPS	1318429	1318429	1000	+	.	ID=TPS_003064;NAME=TPS_003064;DIFF=10;PVAL=9.1e-07
NC_007181.1	TPSAR	TPS	1318588	1318588	1000	+	.	ID=TPS_003065;NAME=TPS_003065;DIFF=10;PVAL=1e-06
NC_007181.1	TPSAR	TPS	1318858	1318858	1000	+	.	ID=TPS_003066;NAME=TPS_003066;DIFF=11;PVAL=3.4e-07
NC_007181.1	TPSAR	TPS	1319138	1319138	1000	+	.	ID=TPS_003067;NAME=TPS_003067;DIFF=10;PVAL=2.9e-06
NC_007181.1	TPSAR	TPS	1322394	1322394	1000	+	.	ID=TPS_003070;NAME=TPS_003070;DIFF=24;PVAL=0
NC_007181.1	TPSAR	TPS	1322432	1322432	1000	+	.	ID=TPS_003071;NAME=TPS_003071;DIFF=12;PVAL=3e-07
NC_007181.1	TPSAR	TPS	1322745	1322745	1000	+	.	ID=TPS_003072;NAME=TPS_003072;DIFF=18;PVAL=8.8e-12
NC_007181.1	TPSAR	TPS	1322939	1322939	1000	+	.	ID=TPS_003073;NAME=TPS_003073;DIFF=13;PVAL=2.5e-07
NC_007181.1	TPSAR	TPS	1323013	1323013	1000	+	.	ID=TPS_003074;NAME=TPS_003074;DIFF=22;PVAL=4.3e-15
NC_007181.1	TPSAR	TPS	1323120	1323120	1000	+	.	ID=TPS_003075;NAME=TPS_003075;DIFF=10;PVAL=4.5e-05
NC_007181.1	TPSAR	TPS	1323149	1323149	1000	+	.	ID=TPS_003076;NAME=TPS_003076;DIFF=22;PVAL=4.6e-15
NC_007181.1	TPSAR	TPS	1323173	1323173	1000	+	.	ID=TPS_003077;NAME=TPS_003077;DIFF=13;PVAL=3.2e-07
NC_007181.1	TPSAR	TPS	1323186	1323186	1000	+	.	ID=TPS_003078;NAME=TPS_003078;DIFF=10;PVAL=4.5e-05
NC_007181.1	TPSAR	TPS	1323270	1323270	1000	+	.	ID=TPS_003079;NAME=TPS_003079;DIFF=20;PVAL=2.7e-13
NC_007181.1	TPSAR	TPS	1323500	1323500	1000	+	.	ID=TPS_003080;NAME=TPS_003080;DIFF=11;PVAL=5.5e-06
NC_007181.1	TPSAR	TPS	1323613	1323613	1000	+	.	ID=TPS_003081;NAME=TPS_003081;DIFF=54;PVAL=0
NC_007181.1	TPSAR	TPS	1324022	1324022	1000	+	.	ID=TPS_003083;NAME=TPS_003083;DIFF=10;PVAL=1.3e-05
NC_007181.1	TPSAR	TPS	1324144	1324144	1000	+	.	ID=TPS_003084;NAME=TPS_003084;DIFF=12;PVAL=4.1e-07
NC_007181.1	TPSAR	TPS	1324309	1324309	1000	+	.	ID=TPS_003085;NAME=TPS_003085;DIFF=21;PVAL=7.2e-15
NC_007181.1	TPSAR	TPS	1324903	1324903	1000	+	.	ID=TPS_003086;NAME=TPS_003086;DIFF=11;PVAL=2.7e-05
NC_007181.1	TPSAR	TPS	1325027	1325027	1000	+	.	ID=TPS_003087;NAME=TPS_003087;DIFF=21;PVAL=4.7e-12
NC_007181.1	TPSAR	TPS	1325180	1325180	1000	+	.	ID=TPS_003088;NAME=TPS_003088;DIFF=12;PVAL=1.5e-05
NC_007181.1	TPSAR	TPS	1325237	1325237	1000	+	.	ID=TPS_003089;NAME=TPS_003089;DIFF=30;PVAL=0
NC_007181.1	TPSAR	TPS	1325562	1325562	1000	+	.	ID=TPS_003096;NAME=TPS_003096;DIFF=405;PVAL=0
NC_007181.1	TPSAR	TPS	1325666	1325666	1000	+	.	ID=TPS_003098;NAME=TPS_003098;DIFF=10;PVAL=0.0017
NC_007181.1	TPSAR	TPS	1325713	1325713	1000	+	.	ID=TPS_003099;NAME=TPS_003099;DIFF=10;PVAL=0.0023
NC_007181.1	TPSAR	TPS	1326150	1326150	1000	+	.	ID=TPS_003100;NAME=TPS_003100;DIFF=12;PVAL=0.0017
NC_007181.1	TPSAR	TPS	1326207	1326207	1000	+	.	ID=TPS_003102;NAME=TPS_003102;DIFF=38;PVAL=0
NC_007181.1	TPSAR	TPS	1326278	1326278	1000	+	.	ID=TPS_003107;NAME=TPS_003107;DIFF=90;PVAL=0
NC_007181.1	TPSAR	TPS	1326297	1326297	1000	+	.	ID=TPS_003109;NAME=TPS_003109;DIFF=15;PVAL=0.00014
NC_007181.1	TPSAR	TPS	1326312	1326312	1000	+	.	ID=TPS_003110;NAME=TPS_003110;DIFF=14;PVAL=0.00015
NC_007181.1	TPSAR	TPS	1326353	1326353	1000	+	.	ID=TPS_003111;NAME=TPS_003111;DIFF=112;PVAL=0
NC_007181.1	TPSAR	TPS	1326372	1326372	1000	+	.	ID=TPS_003112;NAME=TPS_003112;DIFF=97;PVAL=0
NC_007181.1	TPSAR	TPS	1326404	1326404	1000	+	.	ID=TPS_003121;NAME=TPS_003121;DIFF=54;PVAL=0
NC_007181.1	TPSAR	TPS	1326681	1326681	1000	+	.	ID=TPS_003126;NAME=TPS_003126;DIFF=12;PVAL=0.00033
NC_007181.1	TPSAR	TPS	1326929	1326929	1000	+	.	ID=TPS_003128;NAME=TPS_003128;DIFF=11;PVAL=0.00014
NC_007181.1	TPSAR	TPS	1327036	1327036	1000	+	.	ID=TPS_003130;NAME=TPS_003130;DIFF=224;PVAL=0
NC_007181.1	TPSAR	TPS	1328067	1328067	1000	+	.	ID=TPS_003132;NAME=TPS_003132;DIFF=20;PVAL=8.3e-11
NC_007181.1	TPSAR	TPS	1328098	1328098	1000	+	.	ID=TPS_003134;NAME=TPS_003134;DIFF=16;PVAL=4.2e-08
NC_007181.1	TPSAR	TPS	1328122	1328122	1000	+	.	ID=TPS_003137;NAME=TPS_003137;DIFF=27;PVAL=1.1e-15
NC_007181.1	TPSAR	TPS	1328141	1328141	1000	+	.	ID=TPS_003139;NAME=TPS_003139;DIFF=97;PVAL=0
NC_007181.1	TPSAR	TPS	1328190	1328190	1000	+	.	ID=TPS_003141;NAME=TPS_003141;DIFF=15;PVAL=3.4e-07
NC_007181.1	TPSAR	TPS	1328595	1328595	1000	+	.	ID=TPS_003143;NAME=TPS_003143;DIFF=55;PVAL=0
NC_007181.1	TPSAR	TPS	1329159	1329159	1000	+	.	ID=TPS_003144;NAME=TPS_003144;DIFF=25;PVAL=0
NC_007181.1	TPSAR	TPS	1329784	1329784	1000	+	.	ID=TPS_003145;NAME=TPS_003145;DIFF=14;PVAL=1e-09
NC_007181.1	TPSAR	TPS	1329799	1329799	1000	+	.	ID=TPS_003146;NAME=TPS_003146;DIFF=10;PVAL=2.4e-06
NC_007181.1	TPSAR	TPS	1330347	1330347	1000	+	.	ID=TPS_003147;NAME=TPS_003147;DIFF=25;PVAL=0
NC_007181.1	TPSAR	TPS	1333306	1333306	1000	+	.	ID=TPS_003149;NAME=TPS_003149;DIFF=14;PVAL=4e-12
NC_007181.1	TPSAR	TPS	1335825	1335825	1000	+	.	ID=TPS_003150;NAME=TPS_003150;DIFF=14;PVAL=2.2e-11
NC_007181.1	TPSAR	TPS	1338266	1338266	1000	+	.	ID=TPS_003152;NAME=TPS_003152;DIFF=289;PVAL=0
NC_007181.1	TPSAR	TPS	1338353	1338353	1000	+	.	ID=TPS_003154;NAME=TPS_003154;DIFF=10;PVAL=4.2e-06
NC_007181.1	TPSAR	TPS	1340061	1340061	1000	+	.	ID=TPS_003158;NAME=TPS_003158;DIFF=19;PVAL=4.8e-12
NC_007181.1	TPSAR	TPS	1340181	1340181	1000	+	.	ID=TPS_003159;NAME=TPS_003159;DIFF=13;PVAL=1.4e-07
NC_007181.1	TPSAR	TPS	1341062	1341062	1000	+	.	ID=TPS_003160;NAME=TPS_003160;DIFF=21;PVAL=8.7e-15
NC_007181.1	TPSAR	TPS	1341097	1341097	1000	+	.	ID=TPS_003161;NAME=TPS_003161;DIFF=10;PVAL=1.5e-05
NC_007181.1	TPSAR	TPS	1341869	1341869	1000	+	.	ID=TPS_003164;NAME=TPS_003164;DIFF=16;PVAL=1.1e-09
NC_007181.1	TPSAR	TPS	1342138	1342138	1000	+	.	ID=TPS_003165;NAME=TPS_003165;DIFF=14;PVAL=6.5e-08
NC_007181.1	TPSAR	TPS	1342451	1342451	1000	+	.	ID=TPS_003167;NAME=TPS_003167;DIFF=34;PVAL=0
NC_007181.1	TPSAR	TPS	1342492	1342492	1000	+	.	ID=TPS_003168;NAME=TPS_003168;DIFF=10;PVAL=7.3e-05
NC_007181.1	TPSAR	TPS	1342508	1342508	1000	+	.	ID=TPS_003169;NAME=TPS_003169;DIFF=15;PVAL=1.2e-08
NC_007181.1	TPSAR	TPS	1342766	1342766	1000	+	.	ID=TPS_003170;NAME=TPS_003170;DIFF=34;PVAL=0
NC_007181.1	TPSAR	TPS	1342788	1342788	1000	+	.	ID=TPS_003171;NAME=TPS_003171;DIFF=10;PVAL=1.6e-05
NC_007181.1	TPSAR	TPS	1344097	1344097	1000	+	.	ID=TPS_003173;NAME=TPS_003173;DIFF=22;PVAL=0
NC_007181.1	TPSAR	TPS	1344593	1344593	1000	+	.	ID=TPS_003175;NAME=TPS_003175;DIFF=10;PVAL=2.7e-05
NC_007181.1	TPSAR	TPS	1344620	1344620	1000	+	.	ID=TPS_003176;NAME=TPS_003176;DIFF=14;PVAL=3.1e-08
NC_007181.1	TPSAR	TPS	1344645	1344645	1000	+	.	ID=TPS_003177;NAME=TPS_003177;DIFF=24;PVAL=0
NC_007181.1	TPSAR	TPS	1344670	1344670	1000	+	.	ID=TPS_003178;NAME=TPS_003178;DIFF=38;PVAL=0
NC_007181.1	TPSAR	TPS	1345610	1345610	1000	+	.	ID=TPS_003180;NAME=TPS_003180;DIFF=11;PVAL=6.9e-08
NC_007181.1	TPSAR	TPS	1345721	1345721	1000	+	.	ID=TPS_003181;NAME=TPS_003181;DIFF=21;PVAL=0
NC_007181.1	TPSAR	TPS	1346948	1346948	1000	+	.	ID=TPS_003182;NAME=TPS_003182;DIFF=11;PVAL=6.6e-06
NC_007181.1	TPSAR	TPS	1347007	1347007	1000	+	.	ID=TPS_003183;NAME=TPS_003183;DIFF=68;PVAL=0
NC_007181.1	TPSAR	TPS	1347474	1347474	1000	+	.	ID=TPS_003184;NAME=TPS_003184;DIFF=48;PVAL=0
NC_007181.1	TPSAR	TPS	1348091	1348091	1000	+	.	ID=TPS_003185;NAME=TPS_003185;DIFF=15;PVAL=1.4e-09
NC_007181.1	TPSAR	TPS	1348467	1348467	1000	+	.	ID=TPS_003186;NAME=TPS_003186;DIFF=10;PVAL=2.7e-06
NC_007181.1	TPSAR	TPS	1348604	1348604	1000	+	.	ID=TPS_003187;NAME=TPS_003187;DIFF=12;PVAL=5.5e-08
NC_007181.1	TPSAR	TPS	1349138	1349138	1000	+	.	ID=TPS_003188;NAME=TPS_003188;DIFF=13;PVAL=2.9e-09
NC_007181.1	TPSAR	TPS	1350746	1350746	1000	+	.	ID=TPS_003189;NAME=TPS_003189;DIFF=13;PVAL=2.4e-11
NC_007181.1	TPSAR	TPS	1351873	1351873	1000	+	.	ID=TPS_003190;NAME=TPS_003190;DIFF=17;PVAL=5.7e-11
NC_007181.1	TPSAR	TPS	1351971	1351971	1000	+	.	ID=TPS_003191;NAME=TPS_003191;DIFF=66;PVAL=0
NC_007181.1	TPSAR	TPS	1352045	1352045	1000	+	.	ID=TPS_003193;NAME=TPS_003193;DIFF=18;PVAL=1.2e-10
NC_007181.1	TPSAR	TPS	1352078	1352078	1000	+	.	ID=TPS_003194;NAME=TPS_003194;DIFF=19;PVAL=1.8e-11
NC_007181.1	TPSAR	TPS	1352225	1352225	1000	+	.	ID=TPS_003195;NAME=TPS_003195;DIFF=14;PVAL=8.9e-08
NC_007181.1	TPSAR	TPS	1352631	1352631	1000	+	.	ID=TPS_003197;NAME=TPS_003197;DIFF=38;PVAL=0
NC_007181.1	TPSAR	TPS	1353418	1353418	1000	+	.	ID=TPS_003202;NAME=TPS_003202;DIFF=38;PVAL=0
NC_007181.1	TPSAR	TPS	1354846	1354846	1000	+	.	ID=TPS_003204;NAME=TPS_003204;DIFF=11;PVAL=9.7e-07
NC_007181.1	TPSAR	TPS	1354962	1354962	1000	+	.	ID=TPS_003205;NAME=TPS_003205;DIFF=21;PVAL=8.8e-16
NC_007181.1	TPSAR	TPS	1360081	1360081	1000	+	.	ID=TPS_003206;NAME=TPS_003206;DIFF=11;PVAL=5.5e-06
NC_007181.1	TPSAR	TPS	1360585	1360585	1000	+	.	ID=TPS_003208;NAME=TPS_003208;DIFF=21;PVAL=0
NC_007181.1	TPSAR	TPS	1361169	1361169	1000	+	.	ID=TPS_003209;NAME=TPS_003209;DIFF=10;PVAL=2.3e-05
NC_007181.1	TPSAR	TPS	1361198	1361198	1000	+	.	ID=TPS_003210;NAME=TPS_003210;DIFF=16;PVAL=1.7e-09
NC_007181.1	TPSAR	TPS	1362892	1362892	1000	+	.	ID=TPS_003213;NAME=TPS_003213;DIFF=11;PVAL=1.5e-06
NC_007181.1	TPSAR	TPS	1363300	1363300	1000	+	.	ID=TPS_003214;NAME=TPS_003214;DIFF=10;PVAL=9.6e-06
NC_007181.1	TPSAR	TPS	1363503	1363503	1000	+	.	ID=TPS_003215;NAME=TPS_003215;DIFF=18;PVAL=7.1e-12
NC_007181.1	TPSAR	TPS	1365714	1365714	1000	+	.	ID=TPS_003217;NAME=TPS_003217;DIFF=13;PVAL=6.6e-08
NC_007181.1	TPSAR	TPS	1365858	1365858	1000	+	.	ID=TPS_003218;NAME=TPS_003218;DIFF=12;PVAL=4.8e-07
NC_007181.1	TPSAR	TPS	1366100	1366100	1000	+	.	ID=TPS_003219;NAME=TPS_003219;DIFF=23;PVAL=1.9e-13
NC_007181.1	TPSAR	TPS	1366220	1366220	1000	+	.	ID=TPS_003220;NAME=TPS_003220;DIFF=41;PVAL=0
NC_007181.1	TPSAR	TPS	1366252	1366252	1000	+	.	ID=TPS_003222;NAME=TPS_003222;DIFF=56;PVAL=0
NC_007181.1	TPSAR	TPS	1366327	1366327	1000	+	.	ID=TPS_003225;NAME=TPS_003225;DIFF=10;PVAL=2.6e-05
NC_007181.1	TPSAR	TPS	1366343	1366343	1000	+	.	ID=TPS_003226;NAME=TPS_003226;DIFF=11;PVAL=8.2e-06
NC_007181.1	TPSAR	TPS	1366794	1366794	1000	+	.	ID=TPS_003227;NAME=TPS_003227;DIFF=17;PVAL=1e-10
NC_007181.1	TPSAR	TPS	1368146	1368146	1000	+	.	ID=TPS_003228;NAME=TPS_003228;DIFF=15;PVAL=9.5e-10
NC_007181.1	TPSAR	TPS	1368329	1368329	1000	+	.	ID=TPS_003229;NAME=TPS_003229;DIFF=10;PVAL=2.8e-06
NC_007181.1	TPSAR	TPS	1368469	1368469	1000	+	.	ID=TPS_003230;NAME=TPS_003230;DIFF=19;PVAL=5.7e-13
NC_007181.1	TPSAR	TPS	1368490	1368490	1000	+	.	ID=TPS_003231;NAME=TPS_003231;DIFF=12;PVAL=1.5e-07
NC_007181.1	TPSAR	TPS	1369719	1369719	1000	+	.	ID=TPS_003232;NAME=TPS_003232;DIFF=11;PVAL=6.7e-07
NC_007181.1	TPSAR	TPS	1370122	1370122	1000	+	.	ID=TPS_003233;NAME=TPS_003233;DIFF=58;PVAL=0
NC_007181.1	TPSAR	TPS	1370519	1370519	1000	+	.	ID=TPS_003234;NAME=TPS_003234;DIFF=19;PVAL=1.9e-12
NC_007181.1	TPSAR	TPS	1370716	1370716	1000	+	.	ID=TPS_003235;NAME=TPS_003235;DIFF=16;PVAL=6.6e-10
NC_007181.1	TPSAR	TPS	1370964	1370964	1000	+	.	ID=TPS_003236;NAME=TPS_003236;DIFF=20;PVAL=4.6e-14
NC_007181.1	TPSAR	TPS	1372728	1372728	1000	+	.	ID=TPS_003237;NAME=TPS_003237;DIFF=14;PVAL=4e-11
NC_007181.1	TPSAR	TPS	1375282	1375282	1000	+	.	ID=TPS_003238;NAME=TPS_003238;DIFF=82;PVAL=0
NC_007181.1	TPSAR	TPS	1375300	1375300	1000	+	.	ID=TPS_003240;NAME=TPS_003240;DIFF=11;PVAL=0.00033
NC_007181.1	TPSAR	TPS	1375343	1375343	1000	+	.	ID=TPS_003241;NAME=TPS_003241;DIFF=72;PVAL=0
NC_007181.1	TPSAR	TPS	1376342	1376342	1000	+	.	ID=TPS_003242;NAME=TPS_003242;DIFF=14;PVAL=1e-08
NC_007181.1	TPSAR	TPS	1376448	1376448	1000	+	.	ID=TPS_003243;NAME=TPS_003243;DIFF=18;PVAL=1.3e-11
NC_007181.1	TPSAR	TPS	1376608	1376608	1000	+	.	ID=TPS_003244;NAME=TPS_003244;DIFF=22;PVAL=1.5e-14
NC_007181.1	TPSAR	TPS	1376924	1376924	1000	+	.	ID=TPS_003245;NAME=TPS_003245;DIFF=13;PVAL=1e-06
NC_007181.1	TPSAR	TPS	1377008	1377008	1000	+	.	ID=TPS_003247;NAME=TPS_003247;DIFF=15;PVAL=6.5e-08
NC_007181.1	TPSAR	TPS	1377103	1377103	1000	+	.	ID=TPS_003248;NAME=TPS_003248;DIFF=11;PVAL=2.9e-05
NC_007181.1	TPSAR	TPS	1377292	1377292	1000	+	.	ID=TPS_003252;NAME=TPS_003252;DIFF=42;PVAL=0
NC_007181.1	TPSAR	TPS	1377332	1377332	1000	+	.	ID=TPS_003256;NAME=TPS_003256;DIFF=26;PVAL=0
NC_007181.1	TPSAR	TPS	1377793	1377793	1000	+	.	ID=TPS_003259;NAME=TPS_003259;DIFF=16;PVAL=2.2e-08
NC_007181.1	TPSAR	TPS	1377845	1377845	1000	+	.	ID=TPS_003260;NAME=TPS_003260;DIFF=34;PVAL=0
NC_007181.1	TPSAR	TPS	1378535	1378535	1000	+	.	ID=TPS_003265;NAME=TPS_003265;DIFF=17;PVAL=1.7e-08
NC_007181.1	TPSAR	TPS	1378671	1378671	1000	+	.	ID=TPS_003268;NAME=TPS_003268;DIFF=216;PVAL=0
NC_007181.1	TPSAR	TPS	1378920	1378920	1000	+	.	ID=TPS_003269;NAME=TPS_003269;DIFF=110;PVAL=0
NC_007181.1	TPSAR	TPS	1379017	1379017	1000	+	.	ID=TPS_003270;NAME=TPS_003270;DIFF=17;PVAL=8.1e-10
NC_007181.1	TPSAR	TPS	1379512	1379512	1000	+	.	ID=TPS_003271;NAME=TPS_003271;DIFF=12;PVAL=1.9e-07
NC_007181.1	TPSAR	TPS	1379546	1379546	1000	+	.	ID=TPS_003272;NAME=TPS_003272;DIFF=35;PVAL=0
NC_007181.1	TPSAR	TPS	1379579	1379579	1000	+	.	ID=TPS_003273;NAME=TPS_003273;DIFF=10;PVAL=4.6e-06
NC_007181.1	TPSAR	TPS	1380153	1380153	1000	+	.	ID=TPS_003274;NAME=TPS_003274;DIFF=96;PVAL=0
NC_007181.1	TPSAR	TPS	1381315	1381315	1000	+	.	ID=TPS_003277;NAME=TPS_003277;DIFF=18;PVAL=6.5e-12
NC_007181.1	TPSAR	TPS	1381639	1381639	1000	+	.	ID=TPS_003278;NAME=TPS_003278;DIFF=37;PVAL=0
NC_007181.1	TPSAR	TPS	1381973	1381973	1000	+	.	ID=TPS_003281;NAME=TPS_003281;DIFF=15;PVAL=1.3e-08
NC_007181.1	TPSAR	TPS	1382067	1382067	1000	+	.	ID=TPS_003282;NAME=TPS_003282;DIFF=10;PVAL=6.9e-05
NC_007181.1	TPSAR	TPS	1382225	1382225	1000	+	.	ID=TPS_003283;NAME=TPS_003283;DIFF=15;PVAL=2.4e-08
NC_007181.1	TPSAR	TPS	1382453	1382453	1000	+	.	ID=TPS_003284;NAME=TPS_003284;DIFF=11;PVAL=2.3e-05
NC_007181.1	TPSAR	TPS	1382624	1382624	1000	+	.	ID=TPS_003285;NAME=TPS_003285;DIFF=41;PVAL=0
NC_007181.1	TPSAR	TPS	1382655	1382655	1000	+	.	ID=TPS_003286;NAME=TPS_003286;DIFF=13;PVAL=1.1e-06
NC_007181.1	TPSAR	TPS	1382755	1382755	1000	+	.	ID=TPS_003287;NAME=TPS_003287;DIFF=33;PVAL=0
NC_007181.1	TPSAR	TPS	1383163	1383163	1000	+	.	ID=TPS_003291;NAME=TPS_003291;DIFF=16;PVAL=2.3e-10
NC_007181.1	TPSAR	TPS	1384024	1384024	1000	+	.	ID=TPS_003292;NAME=TPS_003292;DIFF=10;PVAL=3.5e-06
NC_007181.1	TPSAR	TPS	1384215	1384215	1000	+	.	ID=TPS_003293;NAME=TPS_003293;DIFF=43;PVAL=0
NC_007181.1	TPSAR	TPS	1385064	1385064	1000	+	.	ID=TPS_003294;NAME=TPS_003294;DIFF=22;PVAL=0
NC_007181.1	TPSAR	TPS	1385243	1385243	1000	+	.	ID=TPS_003295;NAME=TPS_003295;DIFF=11;PVAL=6.5e-07
NC_007181.1	TPSAR	TPS	1385517	1385517	1000	+	.	ID=TPS_003297;NAME=TPS_003297;DIFF=13;PVAL=1.4e-08
NC_007181.1	TPSAR	TPS	1387585	1387585	1000	+	.	ID=TPS_003299;NAME=TPS_003299;DIFF=45;PVAL=0
NC_007181.1	TPSAR	TPS	1387615	1387615	1000	+	.	ID=TPS_003300;NAME=TPS_003300;DIFF=21;PVAL=8e-07
NC_007181.1	TPSAR	TPS	1387673	1387673	1000	+	.	ID=TPS_003312;NAME=TPS_003312;DIFF=186;PVAL=0
NC_007181.1	TPSAR	TPS	1387765	1387765	1000	+	.	ID=TPS_003315;NAME=TPS_003315;DIFF=23;PVAL=6.9e-09
NC_007181.1	TPSAR	TPS	1388654	1388654	1000	+	.	ID=TPS_003316;NAME=TPS_003316;DIFF=35;PVAL=0
NC_007181.1	TPSAR	TPS	1389046	1389046	1000	+	.	ID=TPS_003317;NAME=TPS_003317;DIFF=61;PVAL=0
NC_007181.1	TPSAR	TPS	1389408	1389408	1000	+	.	ID=TPS_003318;NAME=TPS_003318;DIFF=15;PVAL=0.00016
NC_007181.1	TPSAR	TPS	1389601	1389601	1000	+	.	ID=TPS_003323;NAME=TPS_003323;DIFF=33;PVAL=0
NC_007181.1	TPSAR	TPS	1390537	1390537	1000	+	.	ID=TPS_003325;NAME=TPS_003325;DIFF=24;PVAL=0
NC_007181.1	TPSAR	TPS	1392232	1392232	1000	+	.	ID=TPS_003326;NAME=TPS_003326;DIFF=93;PVAL=0
NC_007181.1	TPSAR	TPS	1393004	1393004	1000	+	.	ID=TPS_003330;NAME=TPS_003330;DIFF=74;PVAL=0
NC_007181.1	TPSAR	TPS	1393129	1393129	1000	+	.	ID=TPS_003332;NAME=TPS_003332;DIFF=10;PVAL=0.0048
NC_007181.1	TPSAR	TPS	1393267	1393267	1000	+	.	ID=TPS_003333;NAME=TPS_003333;DIFF=11;PVAL=0.00083
NC_007181.1	TPSAR	TPS	1393332	1393332	1000	+	.	ID=TPS_003336;NAME=TPS_003336;DIFF=374;PVAL=0
NC_007181.1	TPSAR	TPS	1393544	1393544	1000	+	.	ID=TPS_003339;NAME=TPS_003339;DIFF=17;PVAL=4.6e-08
NC_007181.1	TPSAR	TPS	1394103	1394103	1000	+	.	ID=TPS_003340;NAME=TPS_003340;DIFF=15;PVAL=3.4e-10
NC_007181.1	TPSAR	TPS	1398245	1398245	1000	+	.	ID=TPS_003342;NAME=TPS_003342;DIFF=27;PVAL=0
NC_007181.1	TPSAR	TPS	1398388	1398388	1000	+	.	ID=TPS_003344;NAME=TPS_003344;DIFF=86;PVAL=0
NC_007181.1	TPSAR	TPS	1398450	1398450	1000	+	.	ID=TPS_003349;NAME=TPS_003349;DIFF=14;PVAL=2.9e-05
NC_007181.1	TPSAR	TPS	1398475	1398475	1000	+	.	ID=TPS_003354;NAME=TPS_003354;DIFF=12;PVAL=0.00035
NC_007181.1	TPSAR	TPS	1398518	1398518	1000	+	.	ID=TPS_003355;NAME=TPS_003355;DIFF=28;PVAL=0
NC_007181.1	TPSAR	TPS	1398630	1398630	1000	+	.	ID=TPS_003356;NAME=TPS_003356;DIFF=18;PVAL=1.6e-08
NC_007181.1	TPSAR	TPS	1398663	1398663	1000	+	.	ID=TPS_003358;NAME=TPS_003358;DIFF=19;PVAL=3e-09
NC_007181.1	TPSAR	TPS	1398717	1398717	1000	+	.	ID=TPS_003359;NAME=TPS_003359;DIFF=75;PVAL=0
NC_007181.1	TPSAR	TPS	1399271	1399271	1000	+	.	ID=TPS_003360;NAME=TPS_003360;DIFF=10;PVAL=9.9e-06
NC_007181.1	TPSAR	TPS	1400427	1400427	1000	+	.	ID=TPS_003361;NAME=TPS_003361;DIFF=33;PVAL=0
NC_007181.1	TPSAR	TPS	1400648	1400648	1000	+	.	ID=TPS_003362;NAME=TPS_003362;DIFF=48;PVAL=0
NC_007181.1	TPSAR	TPS	1400917	1400917	1000	+	.	ID=TPS_003363;NAME=TPS_003363;DIFF=19;PVAL=1.6e-06
NC_007181.1	TPSAR	TPS	1400956	1400956	1000	+	.	ID=TPS_003364;NAME=TPS_003364;DIFF=11;PVAL=0.0027
NC_007181.1	TPSAR	TPS	1401042	1401042	1000	+	.	ID=TPS_003368;NAME=TPS_003368;DIFF=71;PVAL=0
NC_007181.1	TPSAR	TPS	1402265	1402265	1000	+	.	ID=TPS_003369;NAME=TPS_003369;DIFF=10;PVAL=2e-06
NC_007181.1	TPSAR	TPS	1402299	1402299	1000	+	.	ID=TPS_003370;NAME=TPS_003370;DIFF=13;PVAL=5.9e-09
NC_007181.1	TPSAR	TPS	1402346	1402346	1000	+	.	ID=TPS_003371;NAME=TPS_003371;DIFF=19;PVAL=0
NC_007181.1	TPSAR	TPS	1404626	1404626	1000	+	.	ID=TPS_003372;NAME=TPS_003372;DIFF=28;PVAL=0
NC_007181.1	TPSAR	TPS	1404642	1404642	1000	+	.	ID=TPS_003373;NAME=TPS_003373;DIFF=12;PVAL=2.2e-06
NC_007181.1	TPSAR	TPS	1405866	1405866	1000	+	.	ID=TPS_003375;NAME=TPS_003375;DIFF=10;PVAL=3.9e-06
NC_007181.1	TPSAR	TPS	1408286	1408286	1000	+	.	ID=TPS_003376;NAME=TPS_003376;DIFF=13;PVAL=6.2e-08
NC_007181.1	TPSAR	TPS	1408813	1408813	1000	+	.	ID=TPS_003381;NAME=TPS_003381;DIFF=93;PVAL=0
NC_007181.1	TPSAR	TPS	1409405	1409405	1000	+	.	ID=TPS_003382;NAME=TPS_003382;DIFF=41;PVAL=0
NC_007181.1	TPSAR	TPS	1410339	1410339	1000	+	.	ID=TPS_003383;NAME=TPS_003383;DIFF=15;PVAL=6.5e-10
[truncated: 4,013 more rows]

## Sheet: TPS-expanded
NC_007181.1	TSSAR	TSS	97	117	1000	+	.	ID=TSS_000001;NAME=TSS_000001;DIFF=21;PVAL=7.9e-12
NC_007181.1	TSSAR	TSS	253	273	1000	+	.	ID=TSS_000002;NAME=TSS_000002;DIFF=29;PVAL=0
NC_007181.1	TSSAR	TSS	347	367	1000	+	.	ID=TSS_000003;NAME=TSS_000003;DIFF=14;PVAL=1.3e-07
NC_007181.1	TSSAR	TSS	377	397	1000	+	.	ID=TSS_000005;NAME=TSS_000005;DIFF=64;PVAL=0
NC_007181.1	TSSAR	TSS	1083	1103	1000	+	.	ID=TSS_000006;NAME=TSS_000006;DIFF=11;PVAL=1.3e-05
NC_007181.1	TSSAR	TSS	1707	1727	1000	+	.	ID=TSS_000013;NAME=TSS_000013;DIFF=170;PVAL=0
NC_007181.1	TSSAR	TSS	1786	1806	1000	+	.	ID=TSS_000020;NAME=TSS_000020;DIFF=29;PVAL=7.3e-13
NC_007181.1	TSSAR	TSS	1817	1837	1000	+	.	ID=TSS_000021;NAME=TSS_000021;DIFF=18;PVAL=6.7e-06
NC_007181.1	TSSAR	TSS	1834	1854	1000	+	.	ID=TSS_000023;NAME=TSS_000023;DIFF=20;PVAL=5.5e-07
NC_007181.1	TSSAR	TSS	1882	1902	1000	+	.	ID=TSS_000025;NAME=TSS_000025;DIFF=75;PVAL=0
NC_007181.1	TSSAR	TSS	1947	1967	1000	+	.	ID=TSS_000030;NAME=TSS_000030;DIFF=40;PVAL=0
NC_007181.1	TSSAR	TSS	2025	2045	1000	+	.	ID=TSS_000031;NAME=TSS_000031;DIFF=32;PVAL=1.1e-14
NC_007181.1	TSSAR	TSS	2113	2133	1000	+	.	ID=TSS_000040;NAME=TSS_000040;DIFF=19;PVAL=1.9e-06
NC_007181.1	TSSAR	TSS	2137	2157	1000	+	.	ID=TSS_000041;NAME=TSS_000041;DIFF=60;PVAL=0
NC_007181.1	TSSAR	TSS	2202	2222	1000	+	.	ID=TSS_000043;NAME=TSS_000043;DIFF=29;PVAL=1.7e-12
NC_007181.1	TSSAR	TSS	2487	2507	1000	+	.	ID=TSS_000046;NAME=TSS_000046;DIFF=14345;PVAL=0
NC_007181.1	TSSAR	TSS	2556	2576	1000	+	.	ID=TSS_000048;NAME=TSS_000048;DIFF=159;PVAL=0
NC_007181.1	TSSAR	TSS	6418	6438	1000	+	.	ID=TSS_000050;NAME=TSS_000050;DIFF=17;PVAL=9.5e-13
NC_007181.1	TSSAR	TSS	6721	6741	1000	+	.	ID=TSS_000051;NAME=TSS_000051;DIFF=13;PVAL=8e-09
NC_007181.1	TSSAR	TSS	7665	7685	1000	+	.	ID=TSS_000053;NAME=TSS_000053;DIFF=33;PVAL=0
NC_007181.1	TSSAR	TSS	8859	8879	1000	+	.	ID=TSS_000054;NAME=TSS_000054;DIFF=10;PVAL=9.7e-07
NC_007181.1	TSSAR	TSS	13709	13729	1000	+	.	ID=TSS_000057;NAME=TSS_000057;DIFF=26;PVAL=0
NC_007181.1	TSSAR	TSS	15461	15481	1000	+	.	ID=TSS_000058;NAME=TSS_000058;DIFF=13;PVAL=1.7e-06
NC_007181.1	TSSAR	TSS	15589	15609	1000	+	.	ID=TSS_000059;NAME=TSS_000059;DIFF=52;PVAL=0
NC_007181.1	TSSAR	TSS	15788	15808	1000	+	.	ID=TSS_000060;NAME=TSS_000060;DIFF=41;PVAL=0
NC_007181.1	TSSAR	TSS	19614	19634	1000	+	.	ID=TSS_000062;NAME=TSS_000062;DIFF=22;PVAL=2.9e-06
NC_007181.1	TSSAR	TSS	20437	20457	1000	+	.	ID=TSS_000063;NAME=TSS_000063;DIFF=30;PVAL=0
NC_007181.1	TSSAR	TSS	21327	21347	1000	+	.	ID=TSS_000065;NAME=TSS_000065;DIFF=13;PVAL=3.2e-09
NC_007181.1	TSSAR	TSS	21979	21999	1000	+	.	ID=TSS_000066;NAME=TSS_000066;DIFF=13;PVAL=1.7e-08
NC_007181.1	TSSAR	TSS	22058	22078	1000	+	.	ID=TSS_000068;NAME=TSS_000068;DIFF=14;PVAL=1.6e-09
NC_007181.1	TSSAR	TSS	27969	27989	1000	+	.	ID=TSS_000069;NAME=TSS_000069;DIFF=10;PVAL=2.6e-05
NC_007181.1	TSSAR	TSS	28089	28109	1000	+	.	ID=TSS_000070;NAME=TSS_000070;DIFF=12;PVAL=1.3e-06
NC_007181.1	TSSAR	TSS	29073	29093	1000	+	.	ID=TSS_000071;NAME=TSS_000071;DIFF=14;PVAL=3.8e-08
NC_007181.1	TSSAR	TSS	30150	30170	1000	+	.	ID=TSS_000072;NAME=TSS_000072;DIFF=25;PVAL=5.9e-11
NC_007181.1	TSSAR	TSS	30329	30349	1000	+	.	ID=TSS_000078;NAME=TSS_000078;DIFF=242;PVAL=0
NC_007181.1	TSSAR	TSS	30352	30372	1000	+	.	ID=TSS_000082;NAME=TSS_000082;DIFF=302;PVAL=0
NC_007181.1	TSSAR	TSS	30416	30436	1000	+	.	ID=TSS_000087;NAME=TSS_000087;DIFF=16;PVAL=3.6e-05
NC_007181.1	TSSAR	TSS	30469	30489	1000	+	.	ID=TSS_000088;NAME=TSS_000088;DIFF=20;PVAL=2.4e-07
NC_007181.1	TSSAR	TSS	30533	30553	1000	+	.	ID=TSS_000089;NAME=TSS_000089;DIFF=12;PVAL=0.00067
NC_007181.1	TSSAR	TSS	34257	34277	1000	+	.	ID=TSS_000090;NAME=TSS_000090;DIFF=43;PVAL=0
NC_007181.1	TSSAR	TSS	40567	40587	1000	+	.	ID=TSS_000091;NAME=TSS_000091;DIFF=58;PVAL=0
NC_007181.1	TSSAR	TSS	42307	42327	1000	+	.	ID=TSS_000093;NAME=TSS_000093;DIFF=16;PVAL=0.0073
NC_007181.1	TSSAR	TSS	42981	43001	1000	+	.	ID=TSS_000094;NAME=TSS_000094;DIFF=138;PVAL=0
NC_007181.1	TSSAR	TSS	44410	44430	1000	+	.	ID=TSS_000098;NAME=TSS_000098;DIFF=64;PVAL=0
NC_007181.1	TSSAR	TSS	44527	44547	1000	+	.	ID=TSS_000099;NAME=TSS_000099;DIFF=48;PVAL=0
NC_007181.1	TSSAR	TSS	45500	45520	1000	+	.	ID=TSS_000100;NAME=TSS_000100;DIFF=13;PVAL=8.1e-10
NC_007181.1	TSSAR	TSS	46029	46049	1000	+	.	ID=TSS_000101;NAME=TSS_000101;DIFF=17;PVAL=0
NC_007181.1	TSSAR	TSS	47680	47700	1000	+	.	ID=TSS_000102;NAME=TSS_000102;DIFF=17;PVAL=2.1e-11
NC_007181.1	TSSAR	TSS	48406	48426	1000	+	.	ID=TSS_000104;NAME=TSS_000104;DIFF=14;PVAL=2.1e-06
NC_007181.1	TSSAR	TSS	48458	48478	1000	+	.	ID=TSS_000105;NAME=TSS_000105;DIFF=15;PVAL=6.9e-07
NC_007181.1	TSSAR	TSS	49227	49247	1000	+	.	ID=TSS_000106;NAME=TSS_000106;DIFF=21;PVAL=0.0098
NC_007181.1	TSSAR	TSS	49246	49266	1000	+	.	ID=TSS_000108;NAME=TSS_000108;DIFF=50;PVAL=0
NC_007181.1	TSSAR	TSS	49267	49287	1000	+	.	ID=TSS_000109;NAME=TSS_000109;DIFF=24;PVAL=0.0054
NC_007181.1	TSSAR	TSS	50521	50541	1000	+	.	ID=TSS_000110;NAME=TSS_000110;DIFF=14;PVAL=9.2e-10
NC_007181.1	TSSAR	TSS	50615	50635	1000	+	.	ID=TSS_000111;NAME=TSS_000111;DIFF=11;PVAL=4e-07
NC_007181.1	TSSAR	TSS	51334	51354	1000	+	.	ID=TSS_000112;NAME=TSS_000112;DIFF=21;PVAL=2.2e-15
NC_007181.1	TSSAR	TSS	51528	51548	1000	+	.	ID=TSS_000114;NAME=TSS_000114;DIFF=13;PVAL=3.1e-08
NC_007181.1	TSSAR	TSS	52109	52129	1000	+	.	ID=TSS_000115;NAME=TSS_000115;DIFF=110;PVAL=0
NC_007181.1	TSSAR	TSS	54679	54699	1000	+	.	ID=TSS_000117;NAME=TSS_000117;DIFF=19;PVAL=0
NC_007181.1	TSSAR	TSS	55184	55204	1000	+	.	ID=TSS_000118;NAME=TSS_000118;DIFF=17;PVAL=2.3e-09
NC_007181.1	TSSAR	TSS	55273	55293	1000	+	.	ID=TSS_000119;NAME=TSS_000119;DIFF=12;PVAL=5e-06
NC_007181.1	TSSAR	TSS	55738	55758	1000	+	.	ID=TSS_000120;NAME=TSS_000120;DIFF=10;PVAL=6.7e-05
NC_007181.1	TSSAR	TSS	55777	55797	1000	+	.	ID=TSS_000121;NAME=TSS_000121;DIFF=16;PVAL=2.3e-08
NC_007181.1	TSSAR	TSS	57027	57047	1000	+	.	ID=TSS_000123;NAME=TSS_000123;DIFF=11;PVAL=1.3e-07
NC_007181.1	TSSAR	TSS	57721	57741	1000	+	.	ID=TSS_000125;NAME=TSS_000125;DIFF=27;PVAL=0
NC_007181.1	TSSAR	TSS	57985	58005	1000	+	.	ID=TSS_000126;NAME=TSS_000126;DIFF=11;PVAL=3.7e-08
NC_007181.1	TSSAR	TSS	59288	59308	1000	+	.	ID=TSS_000128;NAME=TSS_000128;DIFF=19;PVAL=6e-12
NC_007181.1	TSSAR	TSS	60145	60165	1000	+	.	ID=TSS_000130;NAME=TSS_000130;DIFF=39;PVAL=0
NC_007181.1	TSSAR	TSS	60720	60740	1000	+	.	ID=TSS_000132;NAME=TSS_000132;DIFF=26;PVAL=0
NC_007181.1	TSSAR	TSS	62783	62803	1000	+	.	ID=TSS_000133;NAME=TSS_000133;DIFF=37;PVAL=0
NC_007181.1	TSSAR	TSS	62808	62828	1000	+	.	ID=TSS_000134;NAME=TSS_000134;DIFF=335;PVAL=0
NC_007181.1	TSSAR	TSS	62908	62928	1000	+	.	ID=TSS_000136;NAME=TSS_000136;DIFF=106;PVAL=0
NC_007181.1	TSSAR	TSS	62930	62950	1000	+	.	ID=TSS_000137;NAME=TSS_000137;DIFF=769;PVAL=0
NC_007181.1	TSSAR	TSS	63321	63341	1000	+	.	ID=TSS_000139;NAME=TSS_000139;DIFF=33;PVAL=0
NC_007181.1	TSSAR	TSS	63404	63424	1000	+	.	ID=TSS_000141;NAME=TSS_000141;DIFF=32;PVAL=0
NC_007181.1	TSSAR	TSS	63481	63501	1000	+	.	ID=TSS_000142;NAME=TSS_000142;DIFF=10;PVAL=0.0027
NC_007181.1	TSSAR	TSS	63579	63599	1000	+	.	ID=TSS_000143;NAME=TSS_000143;DIFF=21;PVAL=1.3e-10
NC_007181.1	TSSAR	TSS	63634	63654	1000	+	.	ID=TSS_000144;NAME=TSS_000144;DIFF=34;PVAL=0
NC_007181.1	TSSAR	TSS	63889	63909	1000	+	.	ID=TSS_000146;NAME=TSS_000146;DIFF=33;PVAL=0
NC_007181.1	TSSAR	TSS	63926	63946	1000	+	.	ID=TSS_000147;NAME=TSS_000147;DIFF=21;PVAL=8.2e-13
NC_007181.1	TSSAR	TSS	64050	64070	1000	+	.	ID=TSS_000149;NAME=TSS_000149;DIFF=30;PVAL=0
NC_007181.1	TSSAR	TSS	64085	64105	1000	+	.	ID=TSS_000150;NAME=TSS_000150;DIFF=38;PVAL=0
NC_007181.1	TSSAR	TSS	64156	64176	1000	+	.	ID=TSS_000151;NAME=TSS_000151;DIFF=12;PVAL=6.5e-06
NC_007181.1	TSSAR	TSS	64170	64190	1000	+	.	ID=TSS_000152;NAME=TSS_000152;DIFF=10;PVAL=0.00012
NC_007181.1	TSSAR	TSS	64189	64209	1000	+	.	ID=TSS_000153;NAME=TSS_000153;DIFF=22;PVAL=7.8e-14
NC_007181.1	TSSAR	TSS	64261	64281	1000	+	.	ID=TSS_000154;NAME=TSS_000154;DIFF=18;PVAL=1.6e-10
NC_007181.1	TSSAR	TSS	64499	64519	1000	+	.	ID=TSS_000156;NAME=TSS_000156;DIFF=13;PVAL=9.3e-07
NC_007181.1	TSSAR	TSS	64607	64627	1000	+	.	ID=TSS_000157;NAME=TSS_000157;DIFF=23;PVAL=7.9e-15
NC_007181.1	TSSAR	TSS	64905	64925	1000	+	.	ID=TSS_000159;NAME=TSS_000159;DIFF=14;PVAL=2.1e-07
NC_007181.1	TSSAR	TSS	64943	64963	1000	+	.	ID=TSS_000160;NAME=TSS_000160;DIFF=10;PVAL=8.4e-05
NC_007181.1	TSSAR	TSS	64997	65017	1000	+	.	ID=TSS_000161;NAME=TSS_000161;DIFF=32;PVAL=0
NC_007181.1	TSSAR	TSS	65149	65169	1000	+	.	ID=TSS_000162;NAME=TSS_000162;DIFF=30;PVAL=0
NC_007181.1	TSSAR	TSS	65302	65322	1000	+	.	ID=TSS_000163;NAME=TSS_000163;DIFF=34;PVAL=0
NC_007181.1	TSSAR	TSS	65598	65618	1000	+	.	ID=TSS_000164;NAME=TSS_000164;DIFF=33;PVAL=0
NC_007181.1	TSSAR	TSS	65633	65653	1000	+	.	ID=TSS_000165;NAME=TSS_000165;DIFF=12;PVAL=1.6e-05
NC_007181.1	TSSAR	TSS	65718	65738	1000	+	.	ID=TSS_000166;NAME=TSS_000166;DIFF=23;PVAL=2.3e-13
NC_007181.1	TSSAR	TSS	65809	65829	1000	+	.	ID=TSS_000167;NAME=TSS_000167;DIFF=77;PVAL=0
NC_007181.1	TSSAR	TSS	65850	65870	1000	+	.	ID=TSS_000168;NAME=TSS_000168;DIFF=44;PVAL=0
NC_007181.1	TSSAR	TSS	65862	65882	1000	+	.	ID=TSS_000169;NAME=TSS_000169;DIFF=10;PVAL=0.00045
NC_007181.1	TSSAR	TSS	65877	65897	1000	+	.	ID=TSS_000170;NAME=TSS_000170;DIFF=13;PVAL=9.1e-06
NC_007181.1	TSSAR	TSS	65918	65938	1000	+	.	ID=TSS_000171;NAME=TSS_000171;DIFF=14;PVAL=3e-06
NC_007181.1	TSSAR	TSS	66006	66026	1000	+	.	ID=TSS_000172;NAME=TSS_000172;DIFF=13;PVAL=1.7e-05
NC_007181.1	TSSAR	TSS	66086	66106	1000	+	.	ID=TSS_000173;NAME=TSS_000173;DIFF=10;PVAL=0.00072
NC_007181.1	TSSAR	TSS	66107	66127	1000	+	.	ID=TSS_000174;NAME=TSS_000174;DIFF=15;PVAL=1.7e-06
NC_007181.1	TSSAR	TSS	66181	66201	1000	+	.	ID=TSS_000175;NAME=TSS_000175;DIFF=12;PVAL=9.6e-05
NC_007181.1	TSSAR	TSS	66195	66215	1000	+	.	ID=TSS_000176;NAME=TSS_000176;DIFF=88;PVAL=0
NC_007181.1	TSSAR	TSS	66307	66327	1000	+	.	ID=TSS_000179;NAME=TSS_000179;DIFF=41;PVAL=0
NC_007181.1	TSSAR	TSS	66337	66357	1000	+	.	ID=TSS_000180;NAME=TSS_000180;DIFF=43;PVAL=0
NC_007181.1	TSSAR	TSS	66366	66386	1000	+	.	ID=TSS_000181;NAME=TSS_000181;DIFF=15;PVAL=3.7e-06
NC_007181.1	TSSAR	TSS	66447	66467	1000	+	.	ID=TSS_000182;NAME=TSS_000182;DIFF=10;PVAL=0.0021
NC_007181.1	TSSAR	TSS	66467	66487	1000	+	.	ID=TSS_000183;NAME=TSS_000183;DIFF=13;PVAL=6.6e-05
NC_007181.1	TSSAR	TSS	66550	66570	1000	+	.	ID=TSS_000185;NAME=TSS_000185;DIFF=33;PVAL=0
NC_007181.1	TSSAR	TSS	66598	66618	1000	+	.	ID=TSS_000188;NAME=TSS_000188;DIFF=52;PVAL=0
NC_007181.1	TSSAR	TSS	66624	66644	1000	+	.	ID=TSS_000189;NAME=TSS_000189;DIFF=46;PVAL=0
NC_007181.1	TSSAR	TSS	66724	66744	1000	+	.	ID=TSS_000191;NAME=TSS_000191;DIFF=20;PVAL=3.4e-09
NC_007181.1	TSSAR	TSS	66832	66852	1000	+	.	ID=TSS_000193;NAME=TSS_000193;DIFF=39;PVAL=0
NC_007181.1	TSSAR	TSS	66860	66880	1000	+	.	ID=TSS_000196;NAME=TSS_000196;DIFF=36;PVAL=0
NC_007181.1	TSSAR	TSS	66982	67002	1000	+	.	ID=TSS_000198;NAME=TSS_000198;DIFF=12;PVAL=0.00023
NC_007181.1	TSSAR	TSS	67028	67048	1000	+	.	ID=TSS_000199;NAME=TSS_000199;DIFF=16;PVAL=9.8e-07
NC_007181.1	TSSAR	TSS	67062	67082	1000	+	.	ID=TSS_000203;NAME=TSS_000203;DIFF=75;PVAL=0
NC_007181.1	TSSAR	TSS	67179	67199	1000	+	.	ID=TSS_000204;NAME=TSS_000204;DIFF=17;PVAL=9.1e-08
NC_007181.1	TSSAR	TSS	67200	67220	1000	+	.	ID=TSS_000205;NAME=TSS_000205;DIFF=27;PVAL=0
NC_007181.1	TSSAR	TSS	67213	67233	1000	+	.	ID=TSS_000206;NAME=TSS_000206;DIFF=15;PVAL=8.2e-07
NC_007181.1	TSSAR	TSS	67266	67286	1000	+	.	ID=TSS_000207;NAME=TSS_000207;DIFF=39;PVAL=0
NC_007181.1	TSSAR	TSS	67437	67457	1000	+	.	ID=TSS_000208;NAME=TSS_000208;DIFF=13;PVAL=1.9e-06
NC_007181.1	TSSAR	TSS	67728	67748	1000	+	.	ID=TSS_000209;NAME=TSS_000209;DIFF=18;PVAL=6.5e-12
NC_007181.1	TSSAR	TSS	68519	68539	1000	+	.	ID=TSS_000210;NAME=TSS_000210;DIFF=17;PVAL=2e-12
NC_007181.1	TSSAR	TSS	68569	68589	1000	+	.	ID=TSS_000211;NAME=TSS_000211;DIFF=13;PVAL=9.6e-09
NC_007181.1	TSSAR	TSS	69030	69050	1000	+	.	ID=TSS_000212;NAME=TSS_000212;DIFF=20;PVAL=1.9e-15
NC_007181.1	TSSAR	TSS	69650	69670	1000	+	.	ID=TSS_000213;NAME=TSS_000213;DIFF=10;PVAL=1.2e-06
NC_007181.1	TSSAR	TSS	70141	70161	1000	+	.	ID=TSS_000214;NAME=TSS_000214;DIFF=14;PVAL=3e-09
NC_007181.1	TSSAR	TSS	70604	70624	1000	+	.	ID=TSS_000215;NAME=TSS_000215;DIFF=38;PVAL=0
NC_007181.1	TSSAR	TSS	70630	70650	1000	+	.	ID=TSS_000216;NAME=TSS_000216;DIFF=46;PVAL=0
NC_007181.1	TSSAR	TSS	71038	71058	1000	+	.	ID=TSS_000217;NAME=TSS_000217;DIFF=10;PVAL=1.5e-05
NC_007181.1	TSSAR	TSS	71533	71553	1000	+	.	ID=TSS_000218;NAME=TSS_000218;DIFF=11;PVAL=7.1e-05
NC_007181.1	TSSAR	TSS	71720	71740	1000	+	.	ID=TSS_000219;NAME=TSS_000219;DIFF=21;PVAL=1.8e-08
NC_007181.1	TSSAR	TSS	71982	72002	1000	+	.	ID=TSS_000220;NAME=TSS_000220;DIFF=36;PVAL=0
NC_007181.1	TSSAR	TSS	72213	72233	1000	+	.	ID=TSS_000223;NAME=TSS_000223;DIFF=114;PVAL=0
NC_007181.1	TSSAR	TSS	72248	72268	1000	+	.	ID=TSS_000225;NAME=TSS_000225;DIFF=54;PVAL=0
NC_007181.1	TSSAR	TSS	72283	72303	1000	+	.	ID=TSS_000227;NAME=TSS_000227;DIFF=81;PVAL=0
NC_007181.1	TSSAR	TSS	73607	73627	1000	+	.	ID=TSS_000229;NAME=TSS_000229;DIFF=10;PVAL=1.8e-06
NC_007181.1	TSSAR	TSS	73625	73645	1000	+	.	ID=TSS_000230;NAME=TSS_000230;DIFF=11;PVAL=2.7e-07
NC_007181.1	TSSAR	TSS	75852	75872	1000	+	.	ID=TSS_000231;NAME=TSS_000231;DIFF=10;PVAL=7.3e-06
NC_007181.1	TSSAR	TSS	76033	76053	1000	+	.	ID=TSS_000233;NAME=TSS_000233;DIFF=11;PVAL=1.2e-06
NC_007181.1	TSSAR	TSS	76790	76810	1000	+	.	ID=TSS_000234;NAME=TSS_000234;DIFF=13;PVAL=7.4e-09
NC_007181.1	TSSAR	TSS	78429	78449	1000	+	.	ID=TSS_000235;NAME=TSS_000235;DIFF=27;PVAL=0
NC_007181.1	TSSAR	TSS	78616	78636	1000	+	.	ID=TSS_000236;NAME=TSS_000236;DIFF=10;PVAL=3.8e-05
NC_007181.1	TSSAR	TSS	78670	78690	1000	+	.	ID=TSS_000237;NAME=TSS_000237;DIFF=35;PVAL=0
NC_007181.1	TSSAR	TSS	82772	82792	1000	+	.	ID=TSS_000239;NAME=TSS_000239;DIFF=16;PVAL=9.5e-10
NC_007181.1	TSSAR	TSS	82999	83019	1000	+	.	ID=TSS_000242;NAME=TSS_000242;DIFF=18;PVAL=3.1e-12
NC_007181.1	TSSAR	TSS	83112	83132	1000	+	.	ID=TSS_000244;NAME=TSS_000244;DIFF=14;PVAL=2.4e-09
NC_007181.1	TSSAR	TSS	83306	83326	1000	+	.	ID=TSS_000245;NAME=TSS_000245;DIFF=13;PVAL=3.1e-09
NC_007181.1	TSSAR	TSS	85522	85542	1000	+	.	ID=TSS_000246;NAME=TSS_000246;DIFF=14;PVAL=1.8e-05
NC_007181.1	TSSAR	TSS	86117	86137	1000	+	.	ID=TSS_000247;NAME=TSS_000247;DIFF=87;PVAL=0
NC_007181.1	TSSAR	TSS	92694	92714	1000	+	.	ID=TSS_000251;NAME=TSS_000251;DIFF=71;PVAL=0
NC_007181.1	TSSAR	TSS	92881	92901	1000	+	.	ID=TSS_000252;NAME=TSS_000252;DIFF=12;PVAL=0.0073
NC_007181.1	TSSAR	TSS	92921	92941	1000	+	.	ID=TSS_000257;NAME=TSS_000257;DIFF=98;PVAL=0
NC_007181.1	TSSAR	TSS	93360	93380	1000	+	.	ID=TSS_000260;NAME=TSS_000260;DIFF=20;PVAL=5.6e-09
NC_007181.1	TSSAR	TSS	93544	93564	1000	+	.	ID=TSS_000265;NAME=TSS_000265;DIFF=40;PVAL=0
NC_007181.1	TSSAR	TSS	93918	93938	1000	+	.	ID=TSS_000266;NAME=TSS_000266;DIFF=11;PVAL=3.7e-06
NC_007181.1	TSSAR	TSS	94282	94302	1000	+	.	ID=TSS_000267;NAME=TSS_000267;DIFF=11;PVAL=8.9e-07
NC_007181.1	TSSAR	TSS	99855	99875	1000	+	.	ID=TSS_000268;NAME=TSS_000268;DIFF=11;PVAL=2.6e-07
NC_007181.1	TSSAR	TSS	100504	100524	1000	+	.	ID=TSS_000269;NAME=TSS_000269;DIFF=15;PVAL=2.8e-10
NC_007181.1	TSSAR	TSS	101616	101636	1000	+	.	ID=TSS_000270;NAME=TSS_000270;DIFF=25;PVAL=7.9e-16
NC_007181.1	TSSAR	TSS	101633	101653	1000	+	.	ID=TSS_000272;NAME=TSS_000272;DIFF=24;PVAL=5.4e-15
NC_007181.1	TSSAR	TSS	103888	103908	1000	+	.	ID=TSS_000276;NAME=TSS_000276;DIFF=96;PVAL=0
NC_007181.1	TSSAR	TSS	103948	103968	1000	+	.	ID=TSS_000278;NAME=TSS_000278;DIFF=33;PVAL=0
NC_007181.1	TSSAR	TSS	103965	103985	1000	+	.	ID=TSS_000280;NAME=TSS_000280;DIFF=79;PVAL=0
NC_007181.1	TSSAR	TSS	104347	104367	1000	+	.	ID=TSS_000281;NAME=TSS_000281;DIFF=12;PVAL=9.1e-07
NC_007181.1	TSSAR	TSS	108520	108540	1000	+	.	ID=TSS_000282;NAME=TSS_000282;DIFF=22;PVAL=0
NC_007181.1	TSSAR	TSS	108924	108944	1000	+	.	ID=TSS_000284;NAME=TSS_000284;DIFF=15;PVAL=1.3e-07
NC_007181.1	TSSAR	TSS	108962	108982	1000	+	.	ID=TSS_000285;NAME=TSS_000285;DIFF=13;PVAL=2.4e-05
NC_007181.1	TSSAR	TSS	109447	109467	1000	+	.	ID=TSS_000286;NAME=TSS_000286;DIFF=50;PVAL=0
NC_007181.1	TSSAR	TSS	110270	110290	1000	+	.	ID=TSS_000287;NAME=TSS_000287;DIFF=21;PVAL=3.8e-07
NC_007181.1	TSSAR	TSS	110535	110555	1000	+	.	ID=TSS_000289;NAME=TSS_000289;DIFF=80;PVAL=0
NC_007181.1	TSSAR	TSS	110702	110722	1000	+	.	ID=TSS_000291;NAME=TSS_000291;DIFF=23;PVAL=0
NC_007181.1	TSSAR	TSS	110821	110841	1000	+	.	ID=TSS_000292;NAME=TSS_000292;DIFF=11;PVAL=3.5e-05
NC_007181.1	TSSAR	TSS	111288	111308	1000	+	.	ID=TSS_000293;NAME=TSS_000293;DIFF=32;PVAL=0
NC_007181.1	TSSAR	TSS	113813	113833	1000	+	.	ID=TSS_000294;NAME=TSS_000294;DIFF=23;PVAL=0
NC_007181.1	TSSAR	TSS	113915	113935	1000	+	.	ID=TSS_000295;NAME=TSS_000295;DIFF=16;PVAL=1e-09
NC_007181.1	TSSAR	TSS	113927	113947	1000	+	.	ID=TSS_000296;NAME=TSS_000296;DIFF=30;PVAL=0
NC_007181.1	TSSAR	TSS	117480	117500	1000	+	.	ID=TSS_000298;NAME=TSS_000298;DIFF=32;PVAL=0
NC_007181.1	TSSAR	TSS	117528	117548	1000	+	.	ID=TSS_000299;NAME=TSS_000299;DIFF=67;PVAL=0
NC_007181.1	TSSAR	TSS	117648	117668	1000	+	.	ID=TSS_000300;NAME=TSS_000300;DIFF=22;PVAL=0
NC_007181.1	TSSAR	TSS	118738	118758	1000	+	.	ID=TSS_000301;NAME=TSS_000301;DIFF=14;PVAL=1.9e-08
NC_007181.1	TSSAR	TSS	118777	118797	1000	+	.	ID=TSS_000302;NAME=TSS_000302;DIFF=28;PVAL=0
NC_007181.1	TSSAR	TSS	118996	119016	1000	+	.	ID=TSS_000303;NAME=TSS_000303;DIFF=21;PVAL=1.1e-12
NC_007181.1	TSSAR	TSS	119117	119137	1000	+	.	ID=TSS_000304;NAME=TSS_000304;DIFF=20;PVAL=6.1e-12
NC_007181.1	TSSAR	TSS	119444	119464	1000	+	.	ID=TSS_000306;NAME=TSS_000306;DIFF=19;PVAL=1e-11
NC_007181.1	TSSAR	TSS	123015	123035	1000	+	.	ID=TSS_000307;NAME=TSS_000307;DIFF=14;PVAL=6.2e-10
NC_007181.1	TSSAR	TSS	123338	123358	1000	+	.	ID=TSS_000308;NAME=TSS_000308;DIFF=21;PVAL=0
NC_007181.1	TSSAR	TSS	123594	123614	1000	+	.	ID=TSS_000309;NAME=TSS_000309;DIFF=13;PVAL=2.8e-07
NC_007181.1	TSSAR	TSS	123624	123644	1000	+	.	ID=TSS_000310;NAME=TSS_000310;DIFF=12;PVAL=1.6e-06
NC_007181.1	TSSAR	TSS	124015	124035	1000	+	.	ID=TSS_000312;NAME=TSS_000312;DIFF=18;PVAL=9.8e-13
NC_007181.1	TSSAR	TSS	124278	124298	1000	+	.	ID=TSS_000316;NAME=TSS_000316;DIFF=12;PVAL=1.3e-06
NC_007181.1	TSSAR	TSS	124672	124692	1000	+	.	ID=TSS_000317;NAME=TSS_000317;DIFF=57;PVAL=0
NC_007181.1	TSSAR	TSS	125476	125496	1000	+	.	ID=TSS_000318;NAME=TSS_000318;DIFF=18;PVAL=1.5e-10
NC_007181.1	TSSAR	TSS	125538	125558	1000	+	.	ID=TSS_000319;NAME=TSS_000319;DIFF=11;PVAL=6.9e-06
NC_007181.1	TSSAR	TSS	125667	125687	1000	+	.	ID=TSS_000324;NAME=TSS_000324;DIFF=36;PVAL=0
NC_007181.1	TSSAR	TSS	125774	125794	1000	+	.	ID=TSS_000325;NAME=TSS_000325;DIFF=12;PVAL=8.4e-06
NC_007181.1	TSSAR	TSS	125856	125876	1000	+	.	ID=TSS_000326;NAME=TSS_000326;DIFF=16;PVAL=1e-08
NC_007181.1	TSSAR	TSS	125962	125982	1000	+	.	ID=TSS_000327;NAME=TSS_000327;DIFF=14;PVAL=3e-07
NC_007181.1	TSSAR	TSS	126248	126268	1000	+	.	ID=TSS_000328;NAME=TSS_000328;DIFF=13;PVAL=1.3e-06
NC_007181.1	TSSAR	TSS	126367	126387	1000	+	.	ID=TSS_000329;NAME=TSS_000329;DIFF=17;PVAL=1.2e-09
NC_007181.1	TSSAR	TSS	126571	126591	1000	+	.	ID=TSS_000332;NAME=TSS_000332;DIFF=27;PVAL=0
NC_007181.1	TSSAR	TSS	126644	126664	1000	+	.	ID=TSS_000334;NAME=TSS_000334;DIFF=10;PVAL=9.4e-05
NC_007181.1	TSSAR	TSS	126759	126779	1000	+	.	ID=TSS_000335;NAME=TSS_000335;DIFF=14;PVAL=1.6e-07
NC_007181.1	TSSAR	TSS	126772	126792	1000	+	.	ID=TSS_000336;NAME=TSS_000336;DIFF=23;PVAL=5.4e-15
NC_007181.1	TSSAR	TSS	126791	126811	1000	+	.	ID=TSS_000337;NAME=TSS_000337;DIFF=130;PVAL=0
NC_007181.1	TSSAR	TSS	126813	126833	1000	+	.	ID=TSS_000338;NAME=TSS_000338;DIFF=15;PVAL=4e-09
NC_007181.1	TSSAR	TSS	128614	128634	1000	+	.	ID=TSS_000340;NAME=TSS_000340;DIFF=12;PVAL=4.2e-07
NC_007181.1	TSSAR	TSS	129239	129259	1000	+	.	ID=TSS_000342;NAME=TSS_000342;DIFF=10;PVAL=2.9e-06
NC_007181.1	TSSAR	TSS	129993	130013	1000	+	.	ID=TSS_000343;NAME=TSS_000343;DIFF=21;PVAL=0
NC_007181.1	TSSAR	TSS	130065	130085	1000	+	.	ID=TSS_000345;NAME=TSS_000345;DIFF=10;PVAL=5.8e-06
NC_007181.1	TSSAR	TSS	131047	131067	1000	+	.	ID=TSS_000346;NAME=TSS_000346;DIFF=11;PVAL=0.0001
NC_007181.1	TSSAR	TSS	131796	131816	1000	+	.	ID=TSS_000347;NAME=TSS_000347;DIFF=1018;PVAL=0
NC_007181.1	TSSAR	TSS	132207	132227	1000	+	.	ID=TSS_000350;NAME=TSS_000350;DIFF=30;PVAL=0
NC_007181.1	TSSAR	TSS	135343	135363	1000	+	.	ID=TSS_000352;NAME=TSS_000352;DIFF=13;PVAL=1.4e-09
NC_007181.1	TSSAR	TSS	135877	135897	1000	+	.	ID=TSS_000353;NAME=TSS_000353;DIFF=10;PVAL=4.8e-07
NC_007181.1	TSSAR	TSS	136884	136904	1000	+	.	ID=TSS_000355;NAME=TSS_000355;DIFF=19;PVAL=4.7e-13
NC_007181.1	TSSAR	TSS	136997	137017	1000	+	.	ID=TSS_000357;NAME=TSS_000357;DIFF=20;PVAL=3.9e-13
NC_007181.1	TSSAR	TSS	137015	137035	1000	+	.	ID=TSS_000358;NAME=TSS_000358;DIFF=12;PVAL=1.6e-07
NC_007181.1	TSSAR	TSS	137438	137458	1000	+	.	ID=TSS_000361;NAME=TSS_000361;DIFF=11;PVAL=4.5e-06
NC_007181.1	TSSAR	TSS	137564	137584	1000	+	.	ID=TSS_000362;NAME=TSS_000362;DIFF=10;PVAL=1.6e-05
NC_007181.1	TSSAR	TSS	138368	138388	1000	+	.	ID=TSS_000364;NAME=TSS_000364;DIFF=12;PVAL=8.6e-07
NC_007181.1	TSSAR	TSS	138421	138441	1000	+	.	ID=TSS_000365;NAME=TSS_000365;DIFF=15;PVAL=5.9e-09
NC_007181.1	TSSAR	TSS	138443	138463	1000	+	.	ID=TSS_000366;NAME=TSS_000366;DIFF=13;PVAL=2e-07
NC_007181.1	TSSAR	TSS	138541	138561	1000	+	.	ID=TSS_000368;NAME=TSS_000368;DIFF=10;PVAL=2.4e-05
NC_007181.1	TSSAR	TSS	138732	138752	1000	+	.	ID=TSS_000369;NAME=TSS_000369;DIFF=10;PVAL=7.9e-07
NC_007181.1	TSSAR	TSS	139166	139186	1000	+	.	ID=TSS_000370;NAME=TSS_000370;DIFF=12;PVAL=5e-07
NC_007181.1	TSSAR	TSS	139809	139829	1000	+	.	ID=TSS_000371;NAME=TSS_000371;DIFF=10;PVAL=8.4e-07
NC_007181.1	TSSAR	TSS	141121	141141	1000	+	.	ID=TSS_000372;NAME=TSS_000372;DIFF=27;PVAL=0
NC_007181.1	TSSAR	TSS	143222	143242	1000	+	.	ID=TSS_000373;NAME=TSS_000373;DIFF=10;PVAL=5.2e-07
NC_007181.1	TSSAR	TSS	143678	143698	1000	+	.	ID=TSS_000375;NAME=TSS_000375;DIFF=27;PVAL=0
NC_007181.1	TSSAR	TSS	144189	144209	1000	+	.	ID=TSS_000376;NAME=TSS_000376;DIFF=21;PVAL=8.6e-14
NC_007181.1	TSSAR	TSS	144970	144990	1000	+	.	ID=TSS_000378;NAME=TSS_000378;DIFF=30;PVAL=0
NC_007181.1	TSSAR	TSS	145242	145262	1000	+	.	ID=TSS_000379;NAME=TSS_000379;DIFF=29;PVAL=0
NC_007181.1	TSSAR	TSS	145557	145577	1000	+	.	ID=TSS_000380;NAME=TSS_000380;DIFF=26;PVAL=0
NC_007181.1	TSSAR	TSS	145825	145845	1000	+	.	ID=TSS_000382;NAME=TSS_000382;DIFF=28;PVAL=0
NC_007181.1	TSSAR	TSS	145913	145933	1000	+	.	ID=TSS_000385;NAME=TSS_000385;DIFF=21;PVAL=2.4e-14
NC_007181.1	TSSAR	TSS	146614	146634	1000	+	.	ID=TSS_000387;NAME=TSS_000387;DIFF=21;PVAL=3.5e-15
NC_007181.1	TSSAR	TSS	146976	146996	1000	+	.	ID=TSS_000389;NAME=TSS_000389;DIFF=25;PVAL=0
NC_007181.1	TSSAR	TSS	147490	147510	1000	+	.	ID=TSS_000390;NAME=TSS_000390;DIFF=22;PVAL=0
NC_007181.1	TSSAR	TSS	149595	149615	1000	+	.	ID=TSS_000391;NAME=TSS_000391;DIFF=13;PVAL=6.5e-09
NC_007181.1	TSSAR	TSS	150021	150041	1000	+	.	ID=TSS_000392;NAME=TSS_000392;DIFF=26;PVAL=0
NC_007181.1	TSSAR	TSS	150268	150288	1000	+	.	ID=TSS_000393;NAME=TSS_000393;DIFF=11;PVAL=7.1e-06
NC_007181.1	TSSAR	TSS	150602	150622	1000	+	.	ID=TSS_000394;NAME=TSS_000394;DIFF=10;PVAL=0.00021
NC_007181.1	TSSAR	TSS	150735	150755	1000	+	.	ID=TSS_000395;NAME=TSS_000395;DIFF=93;PVAL=0
NC_007181.1	TSSAR	TSS	151471	151491	1000	+	.	ID=TSS_000399;NAME=TSS_000399;DIFF=28;PVAL=0
NC_007181.1	TSSAR	TSS	151534	151554	1000	+	.	ID=TSS_000400;NAME=TSS_000400;DIFF=10;PVAL=3.1e-05
NC_007181.1	TSSAR	TSS	153159	153179	1000	+	.	ID=TSS_000401;NAME=TSS_000401;DIFF=15;PVAL=6.1e-12
NC_007181.1	TSSAR	TSS	154808	154828	1000	+	.	ID=TSS_000402;NAME=TSS_000402;DIFF=10;PVAL=7.4e-07
NC_007181.1	TSSAR	TSS	155073	155093	1000	+	.	ID=TSS_000403;NAME=TSS_000403;DIFF=16;PVAL=5.5e-12
NC_007181.1	TSSAR	TSS	155095	155115	1000	+	.	ID=TSS_000404;NAME=TSS_000404;DIFF=22;PVAL=0
NC_007181.1	TSSAR	TSS	156413	156433	1000	+	.	ID=TSS_000405;NAME=TSS_000405;DIFF=21;PVAL=0
NC_007181.1	TSSAR	TSS	157568	157588	1000	+	.	ID=TSS_000407;NAME=TSS_000407;DIFF=58;PVAL=0
NC_007181.1	TSSAR	TSS	157669	157689	1000	+	.	ID=TSS_000408;NAME=TSS_000408;DIFF=34;PVAL=0
NC_007181.1	TSSAR	TSS	157863	157883	1000	+	.	ID=TSS_000410;NAME=TSS_000410;DIFF=17;PVAL=3.7e-09
NC_007181.1	TSSAR	TSS	158018	158038	1000	+	.	ID=TSS_000411;NAME=TSS_000411;DIFF=14;PVAL=1.1e-06
NC_007181.1	TSSAR	TSS	158098	158118	1000	+	.	ID=TSS_000413;NAME=TSS_000413;DIFF=11;PVAL=9.8e-05
NC_007181.1	TSSAR	TSS	158140	158160	1000	+	.	ID=TSS_000415;NAME=TSS_000415;DIFF=34;PVAL=0
NC_007181.1	TSSAR	TSS	158223	158243	1000	+	.	ID=TSS_000418;NAME=TSS_000418;DIFF=13;PVAL=1.8e-06
NC_007181.1	TSSAR	TSS	158254	158274	1000	+	.	ID=TSS_000419;NAME=TSS_000419;DIFF=28;PVAL=0
NC_007181.1	TSSAR	TSS	158320	158340	1000	+	.	ID=TSS_000423;NAME=TSS_000423;DIFF=35;PVAL=0
NC_007181.1	TSSAR	TSS	158467	158487	1000	+	.	ID=TSS_000426;NAME=TSS_000426;DIFF=30;PVAL=0
NC_007181.1	TSSAR	TSS	158518	158538	1000	+	.	ID=TSS_000427;NAME=TSS_000427;DIFF=12;PVAL=1.4e-05
NC_007181.1	TSSAR	TSS	158600	158620	1000	+	.	ID=TSS_000428;NAME=TSS_000428;DIFF=10;PVAL=0.00014
NC_007181.1	TSSAR	TSS	159413	159433	1000	+	.	ID=TSS_000429;NAME=TSS_000429;DIFF=10;PVAL=2.9e-05
NC_007181.1	TSSAR	TSS	159621	159641	1000	+	.	ID=TSS_000430;NAME=TSS_000430;DIFF=25;PVAL=0
NC_007181.1	TSSAR	TSS	159663	159683	1000	+	.	ID=TSS_000432;NAME=TSS_000432;DIFF=28;PVAL=0
NC_007181.1	TSSAR	TSS	159676	159696	1000	+	.	ID=TSS_000433;NAME=TSS_000433;DIFF=24;PVAL=0
NC_007181.1	TSSAR	TSS	160376	160396	1000	+	.	ID=TSS_000434;NAME=TSS_000434;DIFF=14;PVAL=1.2e-08
NC_007181.1	TSSAR	TSS	160426	160446	1000	+	.	ID=TSS_000435;NAME=TSS_000435;DIFF=18;PVAL=1.8e-12
NC_007181.1	TSSAR	TSS	160560	160580	1000	+	.	ID=TSS_000436;NAME=TSS_000436;DIFF=10;PVAL=5.2e-06
NC_007181.1	TSSAR	TSS	161826	161846	1000	+	.	ID=TSS_000437;NAME=TSS_000437;DIFF=10;PVAL=2.2e-06
NC_007181.1	TSSAR	TSS	162029	162049	1000	+	.	ID=TSS_000438;NAME=TSS_000438;DIFF=61;PVAL=0
NC_007181.1	TSSAR	TSS	162699	162719	1000	+	.	ID=TSS_000440;NAME=TSS_000440;DIFF=18;PVAL=4.8e-10
NC_007181.1	TSSAR	TSS	162766	162786	1000	+	.	ID=TSS_000441;NAME=TSS_000441;DIFF=12;PVAL=9.7e-06
NC_007181.1	TSSAR	TSS	162886	162906	1000	+	.	ID=TSS_000443;NAME=TSS_000443;DIFF=49;PVAL=0
NC_007181.1	TSSAR	TSS	163107	163127	1000	+	.	ID=TSS_000444;NAME=TSS_000444;DIFF=10;PVAL=1.6e-05
NC_007181.1	TSSAR	TSS	164159	164179	1000	+	.	ID=TSS_000445;NAME=TSS_000445;DIFF=16;PVAL=0
NC_007181.1	TSSAR	TSS	164689	164709	1000	+	.	ID=TSS_000446;NAME=TSS_000446;DIFF=18;PVAL=4.4e-11
NC_007181.1	TSSAR	TSS	165646	165666	1000	+	.	ID=TSS_000448;NAME=TSS_000448;DIFF=30;PVAL=0
NC_007181.1	TSSAR	TSS	169592	169612	1000	+	.	ID=TSS_000449;NAME=TSS_000449;DIFF=20;PVAL=1.9e-14
NC_007181.1	TSSAR	TSS	170150	170170	1000	+	.	ID=TSS_000450;NAME=TSS_000450;DIFF=20;PVAL=1.1e-13
NC_007181.1	TSSAR	TSS	170461	170481	1000	+	.	ID=TSS_000451;NAME=TSS_000451;DIFF=18;PVAL=3.2e-11
NC_007181.1	TSSAR	TSS	171196	171216	1000	+	.	ID=TSS_000454;NAME=TSS_000454;DIFF=10;PVAL=0.00015
NC_007181.1	TSSAR	TSS	171271	171291	1000	+	.	ID=TSS_000455;NAME=TSS_000455;DIFF=29;PVAL=0
NC_007181.1	TSSAR	TSS	171312	171332	1000	+	.	ID=TSS_000457;NAME=TSS_000457;DIFF=12;PVAL=8.4e-06
NC_007181.1	TSSAR	TSS	171572	171592	1000	+	.	ID=TSS_000459;NAME=TSS_000459;DIFF=16;PVAL=5e-09
NC_007181.1	TSSAR	TSS	171939	171959	1000	+	.	ID=TSS_000460;NAME=TSS_000460;DIFF=13;PVAL=9e-08
NC_007181.1	TSSAR	TSS	174023	174043	1000	+	.	ID=TSS_000461;NAME=TSS_000461;DIFF=14;PVAL=1.7e-09
NC_007181.1	TSSAR	TSS	178306	178326	1000	+	.	ID=TSS_000465;NAME=TSS_000465;DIFF=102;PVAL=0
NC_007181.1	TSSAR	TSS	178456	178476	1000	+	.	ID=TSS_000468;NAME=TSS_000468;DIFF=13;PVAL=0.002
NC_007181.1	TSSAR	TSS	178636	178656	1000	+	.	ID=TSS_000469;NAME=TSS_000469;DIFF=13;PVAL=0.00054
NC_007181.1	TSSAR	TSS	178661	178681	1000	+	.	ID=TSS_000470;NAME=TSS_000470;DIFF=11;PVAL=0.0014
NC_007181.1	TSSAR	TSS	178767	178787	1000	+	.	ID=TSS_000471;NAME=TSS_000471;DIFF=10;PVAL=0.0057
NC_007181.1	TSSAR	TSS	178809	178829	1000	+	.	ID=TSS_000472;NAME=TSS_000472;DIFF=67;PVAL=0
NC_007181.1	TSSAR	TSS	179030	179050	1000	+	.	ID=TSS_000474;NAME=TSS_000474;DIFF=53;PVAL=0
NC_007181.1	TSSAR	TSS	179393	179413	1000	+	.	ID=TSS_000475;NAME=TSS_000475;DIFF=33;PVAL=0
NC_007181.1	TSSAR	TSS	179630	179650	1000	+	.	ID=TSS_000477;NAME=TSS_000477;DIFF=32;PVAL=0
NC_007181.1	TSSAR	TSS	179669	179689	1000	+	.	ID=TSS_000479;NAME=TSS_000479;DIFF=16;PVAL=4.1e-08
NC_007181.1	TSSAR	TSS	184194	184214	1000	+	.	ID=TSS_000480;NAME=TSS_000480;DIFF=10;PVAL=6.3e-09
NC_007181.1	TSSAR	TSS	185106	185126	1000	+	.	ID=TSS_000482;NAME=TSS_000482;DIFF=127;PVAL=0
NC_007181.1	TSSAR	TSS	185172	185192	1000	+	.	ID=TSS_000484;NAME=TSS_000484;DIFF=25;PVAL=1.9e-11
NC_007181.1	TSSAR	TSS	185203	185223	1000	+	.	ID=TSS_000485;NAME=TSS_000485;DIFF=13;PVAL=0.00021
NC_007181.1	TSSAR	TSS	185249	185269	1000	+	.	ID=TSS_000486;NAME=TSS_000486;DIFF=20;PVAL=3.9e-08
NC_007181.1	TSSAR	TSS	185276	185296	1000	+	.	ID=TSS_000488;NAME=TSS_000488;DIFF=32;PVAL=0
NC_007181.1	TSSAR	TSS	185336	185356	1000	+	.	ID=TSS_000489;NAME=TSS_000489;DIFF=11;PVAL=0.0013
NC_007181.1	TSSAR	TSS	185408	185428	1000	+	.	ID=TSS_000491;NAME=TSS_000491;DIFF=24;PVAL=6.8e-11
NC_007181.1	TSSAR	TSS	185554	185574	1000	+	.	ID=TSS_000492;NAME=TSS_000492;DIFF=13;PVAL=0.00013
NC_007181.1	TSSAR	TSS	186299	186319	1000	+	.	ID=TSS_000494;NAME=TSS_000494;DIFF=24;PVAL=1.3e-11
NC_007181.1	TSSAR	TSS	186405	186425	1000	+	.	ID=TSS_000496;NAME=TSS_000496;DIFF=334;PVAL=0
NC_007181.1	TSSAR	TSS	186440	186460	1000	+	.	ID=TSS_000499;NAME=TSS_000499;DIFF=119;PVAL=0
NC_007181.1	TSSAR	TSS	186558	186578	1000	+	.	ID=TSS_000500;NAME=TSS_000500;DIFF=15;PVAL=3.6e-06
NC_007181.1	TSSAR	TSS	186765	186785	1000	+	.	ID=TSS_000501;NAME=TSS_000501;DIFF=12;PVAL=3.2e-05
NC_007181.1	TSSAR	TSS	186877	186897	1000	+	.	ID=TSS_000502;NAME=TSS_000502;DIFF=12;PVAL=1.6e-05
NC_007181.1	TSSAR	TSS	187047	187067	1000	+	.	ID=TSS_000503;NAME=TSS_000503;DIFF=17;PVAL=1.4e-09
NC_007181.1	TSSAR	TSS	187673	187693	1000	+	.	ID=TSS_000504;NAME=TSS_000504;DIFF=14;PVAL=8.4e-08
NC_007181.1	TSSAR	TSS	187848	187868	1000	+	.	ID=TSS_000506;NAME=TSS_000506;DIFF=48;PVAL=0
NC_007181.1	TSSAR	TSS	188179	188199	1000	+	.	ID=TSS_000510;NAME=TSS_000510;DIFF=12;PVAL=1.8e-06
NC_007181.1	TSSAR	TSS	188515	188535	1000	+	.	ID=TSS_000511;NAME=TSS_000511;DIFF=11;PVAL=1.5e-06
NC_007181.1	TSSAR	TSS	188565	188585	1000	+	.	ID=TSS_000512;NAME=TSS_000512;DIFF=52;PVAL=0
NC_007181.1	TSSAR	TSS	189748	189768	1000	+	.	ID=TSS_000513;NAME=TSS_000513;DIFF=11;PVAL=2.1e-07
NC_007181.1	TSSAR	TSS	190277	190297	1000	+	.	ID=TSS_000514;NAME=TSS_000514;DIFF=47;PVAL=0
NC_007181.1	TSSAR	TSS	190746	190766	1000	+	.	ID=TSS_000515;NAME=TSS_000515;DIFF=23;PVAL=0
NC_007181.1	TSSAR	TSS	191244	191264	1000	+	.	ID=TSS_000518;NAME=TSS_000518;DIFF=27;PVAL=0
NC_007181.1	TSSAR	TSS	193218	193238	1000	+	.	ID=TSS_000522;NAME=TSS_000522;DIFF=27;PVAL=0
NC_007181.1	TSSAR	TSS	193370	193390	1000	+	.	ID=TSS_000523;NAME=TSS_000523;DIFF=10;PVAL=4.3e-07
NC_007181.1	TSSAR	TSS	194405	194425	1000	+	.	ID=TSS_000524;NAME=TSS_000524;DIFF=13;PVAL=3.9e-08
NC_007181.1	TSSAR	TSS	195014	195034	1000	+	.	ID=TSS_000525;NAME=TSS_000525;DIFF=107;PVAL=0
NC_007181.1	TSSAR	TSS	195579	195599	1000	+	.	ID=TSS_000526;NAME=TSS_000526;DIFF=16;PVAL=3.1e-10
NC_007181.1	TSSAR	TSS	195644	195664	1000	+	.	ID=TSS_000527;NAME=TSS_000527;DIFF=13;PVAL=8.3e-08
NC_007181.1	TSSAR	TSS	196212	196232	1000	+	.	ID=TSS_000530;NAME=TSS_000530;DIFF=17;PVAL=1.6e-10
NC_007181.1	TSSAR	TSS	196978	196998	1000	+	.	ID=TSS_000531;NAME=TSS_000531;DIFF=83;PVAL=0
NC_007181.1	TSSAR	TSS	197026	197046	1000	+	.	ID=TSS_000532;NAME=TSS_000532;DIFF=102;PVAL=0
NC_007181.1	TSSAR	TSS	197093	197113	1000	+	.	ID=TSS_000533;NAME=TSS_000533;DIFF=21;PVAL=0
NC_007181.1	TSSAR	TSS	202712	202732	1000	+	.	ID=TSS_000534;NAME=TSS_000534;DIFF=17;PVAL=1.5e-12
NC_007181.1	TSSAR	TSS	203728	203748	1000	+	.	ID=TSS_000535;NAME=TSS_000535;DIFF=11;PVAL=1.3e-07
NC_007181.1	TSSAR	TSS	204899	204919	1000	+	.	ID=TSS_000536;NAME=TSS_000536;DIFF=11;PVAL=1.6e-05
NC_007181.1	TSSAR	TSS	204926	204946	1000	+	.	ID=TSS_000538;NAME=TSS_000538;DIFF=22;PVAL=8.1e-14
NC_007181.1	TSSAR	TSS	205638	205658	1000	+	.	ID=TSS_000539;NAME=TSS_000539;DIFF=10;PVAL=1.1e-05
NC_007181.1	TSSAR	TSS	206402	206422	1000	+	.	ID=TSS_000540;NAME=TSS_000540;DIFF=14;PVAL=3e-08
NC_007181.1	TSSAR	TSS	206556	206576	1000	+	.	ID=TSS_000542;NAME=TSS_000542;DIFF=12;PVAL=9.4e-07
NC_007181.1	TSSAR	TSS	207176	207196	1000	+	.	ID=TSS_000544;NAME=TSS_000544;DIFF=12;PVAL=3.7e-07
NC_007181.1	TSSAR	TSS	207318	207338	1000	+	.	ID=TSS_000547;NAME=TSS_000547;DIFF=10;PVAL=6.6e-06
NC_007181.1	TSSAR	TSS	207333	207353	1000	+	.	ID=TSS_000548;NAME=TSS_000548;DIFF=13;PVAL=3e-08
NC_007181.1	TSSAR	TSS	208287	208307	1000	+	.	ID=TSS_000550;NAME=TSS_000550;DIFF=23;PVAL=0
NC_007181.1	TSSAR	TSS	208359	208379	1000	+	.	ID=TSS_000553;NAME=TSS_000553;DIFF=17;PVAL=9.1e-08
NC_007181.1	TSSAR	TSS	208449	208469	1000	+	.	ID=TSS_000555;NAME=TSS_000555;DIFF=50;PVAL=0
NC_007181.1	TSSAR	TSS	212885	212905	1000	+	.	ID=TSS_000560;NAME=TSS_000560;DIFF=25;PVAL=0
NC_007181.1	TSSAR	TSS	213501	213521	1000	+	.	ID=TSS_000561;NAME=TSS_000561;DIFF=28;PVAL=0
NC_007181.1	TSSAR	TSS	213686	213706	1000	+	.	ID=TSS_000562;NAME=TSS_000562;DIFF=20;PVAL=3.5e-13
NC_007181.1	TSSAR	TSS	214087	214107	1000	+	.	ID=TSS_000563;NAME=TSS_000563;DIFF=17;PVAL=7.1e-09
NC_007181.1	TSSAR	TSS	214574	214594	1000	+	.	ID=TSS_000564;NAME=TSS_000564;DIFF=12;PVAL=0.00094
NC_007181.1	TSSAR	TSS	214618	214638	1000	+	.	ID=TSS_000566;NAME=TSS_000566;DIFF=34;PVAL=0
NC_007181.1	TSSAR	TSS	214658	214678	1000	+	.	ID=TSS_000567;NAME=TSS_000567;DIFF=12;PVAL=0.003
NC_007181.1	TSSAR	TSS	214673	214693	1000	+	.	ID=TSS_000569;NAME=TSS_000569;DIFF=22;PVAL=8.3e-08
NC_007181.1	TSSAR	TSS	214842	214862	1000	+	.	ID=TSS_000572;NAME=TSS_000572;DIFF=253;PVAL=0
NC_007181.1	TSSAR	TSS	215046	215066	1000	+	.	ID=TSS_000575;NAME=TSS_000575;DIFF=76;PVAL=0
NC_007181.1	TSSAR	TSS	215068	215088	1000	+	.	ID=TSS_000576;NAME=TSS_000576;DIFF=83;PVAL=0
NC_007181.1	TSSAR	TSS	215167	215187	1000	+	.	ID=TSS_000579;NAME=TSS_000579;DIFF=24;PVAL=8.5e-09
NC_007181.1	TSSAR	TSS	215186	215206	1000	+	.	ID=TSS_000581;NAME=TSS_000581;DIFF=667;PVAL=0
NC_007181.1	TSSAR	TSS	215240	215260	1000	+	.	ID=TSS_000583;NAME=TSS_000583;DIFF=13;PVAL=0.0011
NC_007181.1	TSSAR	TSS	215326	215346	1000	+	.	ID=TSS_000584;NAME=TSS_000584;DIFF=18;PVAL=1.1e-06
NC_007181.1	TSSAR	TSS	215376	215396	1000	+	.	ID=TSS_000585;NAME=TSS_000585;DIFF=125;PVAL=0
NC_007181.1	TSSAR	TSS	215406	215426	1000	+	.	ID=TSS_000587;NAME=TSS_000587;DIFF=15;PVAL=1.3e-05
NC_007181.1	TSSAR	TSS	215434	215454	1000	+	.	ID=TSS_000588;NAME=TSS_000588;DIFF=11;PVAL=0.0014
NC_007181.1	TSSAR	TSS	215450	215470	1000	+	.	ID=TSS_000589;NAME=TSS_000589;DIFF=14;PVAL=4.7e-05
NC_007181.1	TSSAR	TSS	215521	215541	1000	+	.	ID=TSS_000594;NAME=TSS_000594;DIFF=33;PVAL=0
NC_007181.1	TSSAR	TSS	215685	215705	1000	+	.	ID=TSS_000595;NAME=TSS_000595;DIFF=11;PVAL=0.00017
NC_007181.1	TSSAR	TSS	215901	215921	1000	+	.	ID=TSS_000596;NAME=TSS_000596;DIFF=10;PVAL=2.3e-05
NC_007181.1	TSSAR	TSS	217255	217275	1000	+	.	ID=TSS_000598;NAME=TSS_000598;DIFF=35;PVAL=0
NC_007181.1	TSSAR	TSS	217468	217488	1000	+	.	ID=TSS_000599;NAME=TSS_000599;DIFF=23;PVAL=0
NC_007181.1	TSSAR	TSS	217876	217896	1000	+	.	ID=TSS_000600;NAME=TSS_000600;DIFF=10;PVAL=1.5e-06
NC_007181.1	TSSAR	TSS	220009	220029	1000	+	.	ID=TSS_000601;NAME=TSS_000601;DIFF=12;PVAL=6.5e-08
NC_007181.1	TSSAR	TSS	220430	220450	1000	+	.	ID=TSS_000602;NAME=TSS_000602;DIFF=11;PVAL=4.1e-07
NC_007181.1	TSSAR	TSS	220822	220842	1000	+	.	ID=TSS_000603;NAME=TSS_000603;DIFF=13;PVAL=1.1e-09
NC_007181.1	TSSAR	TSS	222275	222295	1000	+	.	ID=TSS_000604;NAME=TSS_000604;DIFF=10;PVAL=1.5e-05
NC_007181.1	TSSAR	TSS	222290	222310	1000	+	.	ID=TSS_000605;NAME=TSS_000605;DIFF=10;PVAL=1.1e-05
NC_007181.1	TSSAR	TSS	223905	223925	1000	+	.	ID=TSS_000606;NAME=TSS_000606;DIFF=18;PVAL=1.6e-12
NC_007181.1	TSSAR	TSS	224254	224274	1000	+	.	ID=TSS_000607;NAME=TSS_000607;DIFF=12;PVAL=4.2e-07
NC_007181.1	TSSAR	TSS	228678	228698	1000	+	.	ID=TSS_000609;NAME=TSS_000609;DIFF=11;PVAL=1.4e-08
NC_007181.1	TSSAR	TSS	230665	230685	1000	+	.	ID=TSS_000610;NAME=TSS_000610;DIFF=49;PVAL=0
NC_007181.1	TSSAR	TSS	231400	231420	1000	+	.	ID=TSS_000611;NAME=TSS_000611;DIFF=89;PVAL=0
NC_007181.1	TSSAR	TSS	232683	232703	1000	+	.	ID=TSS_000614;NAME=TSS_000614;DIFF=23;PVAL=0
NC_007181.1	TSSAR	TSS	233269	233289	1000	+	.	ID=TSS_000615;NAME=TSS_000615;DIFF=209;PVAL=0
NC_007181.1	TSSAR	TSS	233320	233340	1000	+	.	ID=TSS_000617;NAME=TSS_000617;DIFF=68;PVAL=0
NC_007181.1	TSSAR	TSS	233352	233372	1000	+	.	ID=TSS_000621;NAME=TSS_000621;DIFF=22;PVAL=8.4e-06
NC_007181.1	TSSAR	TSS	233410	233430	1000	+	.	ID=TSS_000624;NAME=TSS_000624;DIFF=34;PVAL=0
NC_007181.1	TSSAR	TSS	233528	233548	1000	+	.	ID=TSS_000628;NAME=TSS_000628;DIFF=144;PVAL=0
NC_007181.1	TSSAR	TSS	233543	233563	1000	+	.	ID=TSS_000630;NAME=TSS_000630;DIFF=598;PVAL=0
NC_007181.1	TSSAR	TSS	233558	233578	1000	+	.	ID=TSS_000631;NAME=TSS_000631;DIFF=13;PVAL=0.0016
NC_007181.1	TSSAR	TSS	233588	233608	1000	+	.	ID=TSS_000636;NAME=TSS_000636;DIFF=72;PVAL=0
NC_007181.1	TSSAR	TSS	233644	233664	1000	+	.	ID=TSS_000642;NAME=TSS_000642;DIFF=55;PVAL=0
NC_007181.1	TSSAR	TSS	233751	233771	1000	+	.	ID=TSS_000643;NAME=TSS_000643;DIFF=34;PVAL=0
NC_007181.1	TSSAR	TSS	233790	233810	1000	+	.	ID=TSS_000648;NAME=TSS_000648;DIFF=33;PVAL=0
NC_007181.1	TSSAR	TSS	233923	233943	1000	+	.	ID=TSS_000652;NAME=TSS_000652;DIFF=19;PVAL=7.8e-08
NC_007181.1	TSSAR	TSS	233989	234009	1000	+	.	ID=TSS_000655;NAME=TSS_000655;DIFF=32;PVAL=0
NC_007181.1	TSSAR	TSS	234038	234058	1000	+	.	ID=TSS_000656;NAME=TSS_000656;DIFF=12;PVAL=0.00017
NC_007181.1	TSSAR	TSS	234234	234254	1000	+	.	ID=TSS_000659;NAME=TSS_000659;DIFF=20;PVAL=3.4e-11
NC_007181.1	TSSAR	TSS	234293	234313	1000	+	.	ID=TSS_000663;NAME=TSS_000663;DIFF=10;PVAL=0.00011
NC_007181.1	TSSAR	TSS	234382	234402	1000	+	.	ID=TSS_000665;NAME=TSS_000665;DIFF=59;PVAL=0
NC_007181.1	TSSAR	TSS	234744	234764	1000	+	.	ID=TSS_000666;NAME=TSS_000666;DIFF=23;PVAL=0
NC_007181.1	TSSAR	TSS	234765	234785	1000	+	.	ID=TSS_000669;NAME=TSS_000669;DIFF=10;PVAL=4.9e-06
NC_007181.1	TSSAR	TSS	235689	235709	1000	+	.	ID=TSS_000670;NAME=TSS_000670;DIFF=19;PVAL=2.7e-14
NC_007181.1	TSSAR	TSS	237524	237544	1000	+	.	ID=TSS_000671;NAME=TSS_000671;DIFF=17;PVAL=1.1e-12
NC_007181.1	TSSAR	TSS	238741	238761	1000	+	.	ID=TSS_000672;NAME=TSS_000672;DIFF=10;PVAL=2.3e-06
NC_007181.1	TSSAR	TSS	239444	239464	1000	+	.	ID=TSS_000673;NAME=TSS_000673;DIFF=46;PVAL=0
NC_007181.1	TSSAR	TSS	239467	239487	1000	+	.	ID=TSS_000675;NAME=TSS_000675;DIFF=14;PVAL=4.4e-07
NC_007181.1	TSSAR	TSS	239513	239533	1000	+	.	ID=TSS_000676;NAME=TSS_000676;DIFF=20;PVAL=2.2e-11
NC_007181.1	TSSAR	TSS	240205	240225	1000	+	.	ID=TSS_000677;NAME=TSS_000677;DIFF=12;PVAL=1.2e-06
NC_007181.1	TSSAR	TSS	240223	240243	1000	+	.	ID=TSS_000678;NAME=TSS_000678;DIFF=20;PVAL=3.4e-13
NC_007181.1	TSSAR	TSS	240241	240261	1000	+	.	ID=TSS_000679;NAME=TSS_000679;DIFF=13;PVAL=2.2e-07
NC_007181.1	TSSAR	TSS	240302	240322	1000	+	.	ID=TSS_000680;NAME=TSS_000680;DIFF=19;PVAL=1.4e-12
NC_007181.1	TSSAR	TSS	242297	242317	1000	+	.	ID=TSS_000682;NAME=TSS_000682;DIFF=23;PVAL=0
NC_007181.1	TSSAR	TSS	243129	243149	1000	+	.	ID=TSS_000683;NAME=TSS_000683;DIFF=13;PVAL=3.9e-09
NC_007181.1	TSSAR	TSS	245612	245632	1000	+	.	ID=TSS_000684;NAME=TSS_000684;DIFF=12;PVAL=2e-07
NC_007181.1	TSSAR	TSS	245951	245971	1000	+	.	ID=TSS_000685;NAME=TSS_000685;DIFF=10;PVAL=7e-06
NC_007181.1	TSSAR	TSS	246489	246509	1000	+	.	ID=TSS_000686;NAME=TSS_000686;DIFF=25;PVAL=0
NC_007181.1	TSSAR	TSS	246849	246869	1000	+	.	ID=TSS_000687;NAME=TSS_000687;DIFF=21;PVAL=0
NC_007181.1	TSSAR	TSS	253181	253201	1000	+	.	ID=TSS_000691;NAME=TSS_000691;DIFF=25;PVAL=0
NC_007181.1	TSSAR	TSS	253207	253227	1000	+	.	ID=TSS_000692;NAME=TSS_000692;DIFF=27;PVAL=0
NC_007181.1	TSSAR	TSS	253312	253332	1000	+	.	ID=TSS_000693;NAME=TSS_000693;DIFF=21;PVAL=3.3e-12
NC_007181.1	TSSAR	TSS	253345	253365	1000	+	.	ID=TSS_000694;NAME=TSS_000694;DIFF=38;PVAL=0
NC_007181.1	TSSAR	TSS	253359	253379	1000	+	.	ID=TSS_000695;NAME=TSS_000695;DIFF=11;PVAL=1.4e-05
NC_007181.1	TSSAR	TSS	253506	253526	1000	+	.	ID=TSS_000696;NAME=TSS_000696;DIFF=13;PVAL=4.8e-07
NC_007181.1	TSSAR	TSS	253546	253566	1000	+	.	ID=TSS_000697;NAME=TSS_000697;DIFF=10;PVAL=3.5e-05
NC_007181.1	TSSAR	TSS	253572	253592	1000	+	.	ID=TSS_000698;NAME=TSS_000698;DIFF=28;PVAL=0
NC_007181.1	TSSAR	TSS	254131	254151	1000	+	.	ID=TSS_000699;NAME=TSS_000699;DIFF=16;PVAL=2.1e-11
NC_007181.1	TSSAR	TSS	263562	263582	1000	+	.	ID=TSS_000700;NAME=TSS_000700;DIFF=26;PVAL=0
NC_007181.1	TSSAR	TSS	263598	263618	1000	+	.	ID=TSS_000701;NAME=TSS_000701;DIFF=42;PVAL=0
NC_007181.1	TSSAR	TSS	263864	263884	1000	+	.	ID=TSS_000702;NAME=TSS_000702;DIFF=10;PVAL=1.9e-05
NC_007181.1	TSSAR	TSS	264581	264601	1000	+	.	ID=TSS_000703;NAME=TSS_000703;DIFF=26;PVAL=0
NC_007181.1	TSSAR	TSS	265641	265661	1000	+	.	ID=TSS_000704;NAME=TSS_000704;DIFF=18;PVAL=2.7e-10
NC_007181.1	TSSAR	TSS	265653	265673	1000	+	.	ID=TSS_000705;NAME=TSS_000705;DIFF=14;PVAL=1.4e-07
NC_007181.1	TSSAR	TSS	266384	266404	1000	+	.	ID=TSS_000706;NAME=TSS_000706;DIFF=28;PVAL=0
NC_007181.1	TSSAR	TSS	266562	266582	1000	+	.	ID=TSS_000707;NAME=TSS_000707;DIFF=19;PVAL=3e-09
NC_007181.1	TSSAR	TSS	266646	266666	1000	+	.	ID=TSS_000708;NAME=TSS_000708;DIFF=10;PVAL=0.0015
NC_007181.1	TSSAR	TSS	266813	266833	1000	+	.	ID=TSS_000709;NAME=TSS_000709;DIFF=22;PVAL=1.6e-06
NC_007181.1	TSSAR	TSS	267925	267945	1000	+	.	ID=TSS_000712;NAME=TSS_000712;DIFF=15;PVAL=1.4e-05
NC_007181.1	TSSAR	TSS	267937	267957	1000	+	.	ID=TSS_000713;NAME=TSS_000713;DIFF=10;PVAL=0.0028
NC_007181.1	TSSAR	TSS	267972	267992	1000	+	.	ID=TSS_000715;NAME=TSS_000715;DIFF=27;PVAL=0
NC_007181.1	TSSAR	TSS	268025	268045	1000	+	.	ID=TSS_000716;NAME=TSS_000716;DIFF=92;PVAL=0
NC_007181.1	TSSAR	TSS	268825	268845	1000	+	.	ID=TSS_000718;NAME=TSS_000718;DIFF=16;PVAL=2.5e-11
NC_007181.1	TSSAR	TSS	269482	269502	1000	+	.	ID=TSS_000721;NAME=TSS_000721;DIFF=14;PVAL=5.8e-08
NC_007181.1	TSSAR	TSS	269534	269554	1000	+	.	ID=TSS_000723;NAME=TSS_000723;DIFF=47;PVAL=0
NC_007181.1	TSSAR	TSS	269626	269646	1000	+	.	ID=TSS_000724;NAME=TSS_000724;DIFF=13;PVAL=4.1e-07
NC_007181.1	TSSAR	TSS	270085	270105	1000	+	.	ID=TSS_000725;NAME=TSS_000725;DIFF=21;PVAL=7.9e-14
NC_007181.1	TSSAR	TSS	270174	270194	1000	+	.	ID=TSS_000727;NAME=TSS_000727;DIFF=11;PVAL=1.3e-05
NC_007181.1	TSSAR	TSS	270256	270276	1000	+	.	ID=TSS_000728;NAME=TSS_000728;DIFF=25;PVAL=0
NC_007181.1	TSSAR	TSS	270342	270362	1000	+	.	ID=TSS_000729;NAME=TSS_000729;DIFF=10;PVAL=6.1e-05
NC_007181.1	TSSAR	TSS	270359	270379	1000	+	.	ID=TSS_000730;NAME=TSS_000730;DIFF=10;PVAL=6.1e-05
NC_007181.1	TSSAR	TSS	270574	270594	1000	+	.	ID=TSS_000731;NAME=TSS_000731;DIFF=14;PVAL=1.2e-07
NC_007181.1	TSSAR	TSS	270611	270631	1000	+	.	ID=TSS_000733;NAME=TSS_000733;DIFF=16;PVAL=5e-09
NC_007181.1	TSSAR	TSS	270876	270896	1000	+	.	ID=TSS_000739;NAME=TSS_000739;DIFF=17;PVAL=1.1e-09
NC_007181.1	TSSAR	TSS	270889	270909	1000	+	.	ID=TSS_000740;NAME=TSS_000740;DIFF=28;PVAL=0
NC_007181.1	TSSAR	TSS	270963	270983	1000	+	.	ID=TSS_000741;NAME=TSS_000741;DIFF=12;PVAL=4.4e-06
NC_007181.1	TSSAR	TSS	271043	271063	1000	+	.	ID=TSS_000742;NAME=TSS_000742;DIFF=34;PVAL=0
NC_007181.1	TSSAR	TSS	280622	280642	1000	+	.	ID=TSS_000744;NAME=TSS_000744;DIFF=11;PVAL=4.6e-07
NC_007181.1	TSSAR	TSS	283649	283669	1000	+	.	ID=TSS_000746;NAME=TSS_000746;DIFF=17;PVAL=4e-09
NC_007181.1	TSSAR	TSS	284042	284062	1000	+	.	ID=TSS_000748;NAME=TSS_000748;DIFF=51;PVAL=0
NC_007181.1	TSSAR	TSS	284137	284157	1000	+	.	ID=TSS_000749;NAME=TSS_000749;DIFF=18;PVAL=4.9e-11
NC_007181.1	TSSAR	TSS	284783	284803	1000	+	.	ID=TSS_000751;NAME=TSS_000751;DIFF=11;PVAL=1.3e-05
NC_007181.1	TSSAR	TSS	284953	284973	1000	+	.	ID=TSS_000752;NAME=TSS_000752;DIFF=61;PVAL=0
NC_007181.1	TSSAR	TSS	285033	285053	1000	+	.	ID=TSS_000754;NAME=TSS_000754;DIFF=73;PVAL=0
NC_007181.1	TSSAR	TSS	285106	285126	1000	+	.	ID=TSS_000755;NAME=TSS_000755;DIFF=12;PVAL=6.3e-06
NC_007181.1	TSSAR	TSS	285258	285278	1000	+	.	ID=TSS_000756;NAME=TSS_000756;DIFF=12;PVAL=6.9e-06
NC_007181.1	TSSAR	TSS	285366	285386	1000	+	.	ID=TSS_000757;NAME=TSS_000757;DIFF=47;PVAL=0
NC_007181.1	TSSAR	TSS	285401	285421	1000	+	.	ID=TSS_000758;NAME=TSS_000758;DIFF=11;PVAL=2.6e-05
NC_007181.1	TSSAR	TSS	285520	285540	1000	+	.	ID=TSS_000760;NAME=TSS_000760;DIFF=10;PVAL=9.1e-05
NC_007181.1	TSSAR	TSS	285820	285840	1000	+	.	ID=TSS_000761;NAME=TSS_000761;DIFF=10;PVAL=6.8e-05
NC_007181.1	TSSAR	TSS	285928	285948	1000	+	.	ID=TSS_000768;NAME=TSS_000768;DIFF=38;PVAL=0
NC_007181.1	TSSAR	TSS	286081	286101	1000	+	.	ID=TSS_000770;NAME=TSS_000770;DIFF=27;PVAL=0
NC_007181.1	TSSAR	TSS	287993	288013	1000	+	.	ID=TSS_000772;NAME=TSS_000772;DIFF=16;PVAL=3.5e-08
NC_007181.1	TSSAR	TSS	288339	288359	1000	+	.	ID=TSS_000773;NAME=TSS_000773;DIFF=30;PVAL=0
NC_007181.1	TSSAR	TSS	288654	288674	1000	+	.	ID=TSS_000777;NAME=TSS_000777;DIFF=112;PVAL=0
NC_007181.1	TSSAR	TSS	288691	288711	1000	+	.	ID=TSS_000779;NAME=TSS_000779;DIFF=12;PVAL=4.3e-06
NC_007181.1	TSSAR	TSS	288719	288739	1000	+	.	ID=TSS_000780;NAME=TSS_000780;DIFF=22;PVAL=0
NC_007181.1	TSSAR	TSS	289917	289937	1000	+	.	ID=TSS_000782;NAME=TSS_000782;DIFF=19;PVAL=0
NC_007181.1	TSSAR	TSS	290808	290828	1000	+	.	ID=TSS_000783;NAME=TSS_000783;DIFF=14;PVAL=2.7e-09
NC_007181.1	TSSAR	TSS	290820	290840	1000	+	.	ID=TSS_000784;NAME=TSS_000784;DIFF=13;PVAL=1.9e-08
NC_007181.1	TSSAR	TSS	295458	295478	1000	+	.	ID=TSS_000785;NAME=TSS_000785;DIFF=10;PVAL=2.2e-06
NC_007181.1	TSSAR	TSS	296339	296359	1000	+	.	ID=TSS_000786;NAME=TSS_000786;DIFF=17;PVAL=1.3e-10
NC_007181.1	TSSAR	TSS	296358	296378	1000	+	.	ID=TSS_000788;NAME=TSS_000788;DIFF=18;PVAL=2e-11
NC_007181.1	TSSAR	TSS	297414	297434	1000	+	.	ID=TSS_000790;NAME=TSS_000790;DIFF=27;PVAL=0
NC_007181.1	TSSAR	TSS	297934	297954	1000	+	.	ID=TSS_000791;NAME=TSS_000791;DIFF=10;PVAL=1.4e-05
NC_007181.1	TSSAR	TSS	298107	298127	1000	+	.	ID=TSS_000792;NAME=TSS_000792;DIFF=10;PVAL=2e-05
NC_007181.1	TSSAR	TSS	298490	298510	1000	+	.	ID=TSS_000793;NAME=TSS_000793;DIFF=30;PVAL=0
NC_007181.1	TSSAR	TSS	298534	298554	1000	+	.	ID=TSS_000796;NAME=TSS_000796;DIFF=70;PVAL=0
NC_007181.1	TSSAR	TSS	299556	299576	1000	+	.	ID=TSS_000797;NAME=TSS_000797;DIFF=15;PVAL=2.6e-09
NC_007181.1	TSSAR	TSS	299619	299639	1000	+	.	ID=TSS_000798;NAME=TSS_000798;DIFF=23;PVAL=0
NC_007181.1	TSSAR	TSS	301541	301561	1000	+	.	ID=TSS_000799;NAME=TSS_000799;DIFF=10;PVAL=3e-05
NC_007181.1	TSSAR	TSS	301592	301612	1000	+	.	ID=TSS_000804;NAME=TSS_000804;DIFF=201;PVAL=0
NC_007181.1	TSSAR	TSS	302360	302380	1000	+	.	ID=TSS_000808;NAME=TSS_000808;DIFF=11;PVAL=2.8e-06
NC_007181.1	TSSAR	TSS	302650	302670	1000	+	.	ID=TSS_000809;NAME=TSS_000809;DIFF=18;PVAL=2.4e-12
NC_007181.1	TSSAR	TSS	302664	302684	1000	+	.	ID=TSS_000810;NAME=TSS_000810;DIFF=10;PVAL=8.3e-06
NC_007181.1	TSSAR	TSS	303186	303206	1000	+	.	ID=TSS_000811;NAME=TSS_000811;DIFF=28;PVAL=0
NC_007181.1	TSSAR	TSS	306491	306511	1000	+	.	ID=TSS_000813;NAME=TSS_000813;DIFF=10;PVAL=6.4e-06
NC_007181.1	TSSAR	TSS	307132	307152	1000	+	.	ID=TSS_000814;NAME=TSS_000814;DIFF=16;PVAL=8.2e-10
NC_007181.1	TSSAR	TSS	308838	308858	1000	+	.	ID=TSS_000815;NAME=TSS_000815;DIFF=33;PVAL=0
NC_007181.1	TSSAR	TSS	308855	308875	1000	+	.	ID=TSS_000817;NAME=TSS_000817;DIFF=11;PVAL=4.4e-05
NC_007181.1	TSSAR	TSS	309224	309244	1000	+	.	ID=TSS_000818;NAME=TSS_000818;DIFF=17;PVAL=1e-10
NC_007181.1	TSSAR	TSS	309399	309419	1000	+	.	ID=TSS_000819;NAME=TSS_000819;DIFF=15;PVAL=6.9e-09
NC_007181.1	TSSAR	TSS	309422	309442	1000	+	.	ID=TSS_000821;NAME=TSS_000821;DIFF=42;PVAL=0
NC_007181.1	TSSAR	TSS	309977	309997	1000	+	.	ID=TSS_000823;NAME=TSS_000823;DIFF=12;PVAL=9.6e-08
NC_007181.1	TSSAR	TSS	310289	310309	1000	+	.	ID=TSS_000824;NAME=TSS_000824;DIFF=60;PVAL=0
NC_007181.1	TSSAR	TSS	311269	311289	1000	+	.	ID=TSS_000825;NAME=TSS_000825;DIFF=80;PVAL=0
NC_007181.1	TSSAR	TSS	313008	313028	1000	+	.	ID=TSS_000826;NAME=TSS_000826;DIFF=13;PVAL=6.5e-10
NC_007181.1	TSSAR	TSS	314564	314584	1000	+	.	ID=TSS_000827;NAME=TSS_000827;DIFF=34;PVAL=0
NC_007181.1	TSSAR	TSS	314727	314747	1000	+	.	ID=TSS_000828;NAME=TSS_000828;DIFF=19;PVAL=5.3e-11
NC_007181.1	TSSAR	TSS	314870	314890	1000	+	.	ID=TSS_000829;NAME=TSS_000829;DIFF=19;PVAL=2.5e-11
NC_007181.1	TSSAR	TSS	316143	316163	1000	+	.	ID=TSS_000830;NAME=TSS_000830;DIFF=11;PVAL=5e-07
NC_007181.1	TSSAR	TSS	316189	316209	1000	+	.	ID=TSS_000831;NAME=TSS_000831;DIFF=11;PVAL=5e-07
NC_007181.1	TSSAR	TSS	317752	317772	1000	+	.	ID=TSS_000833;NAME=TSS_000833;DIFF=105;PVAL=0
NC_007181.1	TSSAR	TSS	319603	319623	1000	+	.	ID=TSS_000834;NAME=TSS_000834;DIFF=15;PVAL=3e-10
NC_007181.1	TSSAR	TSS	320895	320915	1000	+	.	ID=TSS_000835;NAME=TSS_000835;DIFF=10;PVAL=5.9e-07
NC_007181.1	TSSAR	TSS	325543	325563	1000	+	.	ID=TSS_000837;NAME=TSS_000837;DIFF=4936;PVAL=0
NC_007181.1	TSSAR	TSS	325679	325699	1000	+	.	ID=TSS_000839;NAME=TSS_000839;DIFF=12;PVAL=5.3e-07
NC_007181.1	TSSAR	TSS	326812	326832	1000	+	.	ID=TSS_000840;NAME=TSS_000840;DIFF=18;PVAL=2e-08
NC_007181.1	TSSAR	TSS	327070	327090	1000	+	.	ID=TSS_000842;NAME=TSS_000842;DIFF=124;PVAL=0
NC_007181.1	TSSAR	TSS	327098	327118	1000	+	.	ID=TSS_000847;NAME=TSS_000847;DIFF=18;PVAL=7.2e-08
NC_007181.1	TSSAR	TSS	327202	327222	1000	+	.	ID=TSS_000848;NAME=TSS_000848;DIFF=92;PVAL=0
NC_007181.1	TSSAR	TSS	327708	327728	1000	+	.	ID=TSS_000849;NAME=TSS_000849;DIFF=13;PVAL=7.8e-05
NC_007181.1	TSSAR	TSS	328393	328413	1000	+	.	ID=TSS_000850;NAME=TSS_000850;DIFF=34;PVAL=0
NC_007181.1	TSSAR	TSS	328426	328446	1000	+	.	ID=TSS_000852;NAME=TSS_000852;DIFF=56;PVAL=0
NC_007181.1	TSSAR	TSS	328733	328753	1000	+	.	ID=TSS_000853;NAME=TSS_000853;DIFF=14;PVAL=0.0063
NC_007181.1	TSSAR	TSS	328756	328776	1000	+	.	ID=TSS_000854;NAME=TSS_000854;DIFF=55;PVAL=0
NC_007181.1	TSSAR	TSS	328909	328929	1000	+	.	ID=TSS_000857;NAME=TSS_000857;DIFF=10;PVAL=0.0032
NC_007181.1	TSSAR	TSS	329185	329205	1000	+	.	ID=TSS_000859;NAME=TSS_000859;DIFF=8086;PVAL=0
NC_007181.1	TSSAR	TSS	331364	331384	1000	+	.	ID=TSS_000863;NAME=TSS_000863;DIFF=16;PVAL=0.0032
NC_007181.1	TSSAR	TSS	331956	331976	1000	+	.	ID=TSS_000865;NAME=TSS_000865;DIFF=17;PVAL=0.0004
NC_007181.1	TSSAR	TSS	331984	332004	1000	+	.	ID=TSS_000866;NAME=TSS_000866;DIFF=46;PVAL=0
NC_007181.1	TSSAR	TSS	332045	332065	1000	+	.	ID=TSS_000868;NAME=TSS_000868;DIFF=16;PVAL=7.9e-05
NC_007181.1	TSSAR	TSS	333612	333632	1000	+	.	ID=TSS_000871;NAME=TSS_000871;DIFF=92;PVAL=0
NC_007181.1	TSSAR	TSS	333728	333748	1000	+	.	ID=TSS_000882;NAME=TSS_000882;DIFF=23;PVAL=5.7e-11
NC_007181.1	TSSAR	TSS	334289	334309	1000	+	.	ID=TSS_000886;NAME=TSS_000886;DIFF=31;PVAL=0
NC_007181.1	TSSAR	TSS	334535	334555	1000	+	.	ID=TSS_000887;NAME=TSS_000887;DIFF=10;PVAL=1.8e-06
NC_007181.1	TSSAR	TSS	337144	337164	1000	+	.	ID=TSS_000889;NAME=TSS_000889;DIFF=19;PVAL=7.9e-14
NC_007181.1	TSSAR	TSS	343717	343737	1000	+	.	ID=TSS_000890;NAME=TSS_000890;DIFF=20;PVAL=1.7e-14
NC_007181.1	TSSAR	TSS	343944	343964	1000	+	.	ID=TSS_000892;NAME=TSS_000892;DIFF=16;PVAL=8.9e-10
NC_007181.1	TSSAR	TSS	345714	345734	1000	+	.	ID=TSS_000898;NAME=TSS_000898;DIFF=454;PVAL=0
NC_007181.1	TSSAR	TSS	346430	346450	1000	+	.	ID=TSS_000899;NAME=TSS_000899;DIFF=10;PVAL=1.9e-06
NC_007181.1	TSSAR	TSS	347480	347500	1000	+	.	ID=TSS_000900;NAME=TSS_000900;DIFF=14;PVAL=1.5e-07
NC_007181.1	TSSAR	TSS	347536	347556	1000	+	.	ID=TSS_000902;NAME=TSS_000902;DIFF=13;PVAL=1.4e-06
NC_007181.1	TSSAR	TSS	347611	347631	1000	+	.	ID=TSS_000904;NAME=TSS_000904;DIFF=14;PVAL=5.3e-07
NC_007181.1	TSSAR	TSS	347739	347759	1000	+	.	ID=TSS_000906;NAME=TSS_000906;DIFF=34;PVAL=0
NC_007181.1	TSSAR	TSS	349863	349883	1000	+	.	ID=TSS_000910;NAME=TSS_000910;DIFF=20;PVAL=2.7e-09
NC_007181.1	TSSAR	TSS	349980	350000	1000	+	.	ID=TSS_000913;NAME=TSS_000913;DIFF=150;PVAL=0
NC_007181.1	TSSAR	TSS	351192	351212	1000	+	.	ID=TSS_000914;NAME=TSS_000914;DIFF=13;PVAL=1.8e-09
NC_007181.1	TSSAR	TSS	351653	351673	1000	+	.	ID=TSS_000915;NAME=TSS_000915;DIFF=20;PVAL=0
NC_007181.1	TSSAR	TSS	354587	354607	1000	+	.	ID=TSS_000916;NAME=TSS_000916;DIFF=13;PVAL=1.2e-08
NC_007181.1	TSSAR	TSS	355607	355627	1000	+	.	ID=TSS_000918;NAME=TSS_000918;DIFF=16;PVAL=1.2e-11
NC_007181.1	TSSAR	TSS	356452	356472	1000	+	.	ID=TSS_000920;NAME=TSS_000920;DIFF=40;PVAL=0
NC_007181.1	TSSAR	TSS	356466	356486	1000	+	.	ID=TSS_000921;NAME=TSS_000921;DIFF=10;PVAL=1.3e-05
NC_007181.1	TSSAR	TSS	357825	357845	1000	+	.	ID=TSS_000922;NAME=TSS_000922;DIFF=50;PVAL=0
NC_007181.1	TSSAR	TSS	358940	358960	1000	+	.	ID=TSS_000923;NAME=TSS_000923;DIFF=22;PVAL=6.6e-16
NC_007181.1	TSSAR	TSS	359074	359094	1000	+	.	ID=TSS_000924;NAME=TSS_000924;DIFF=12;PVAL=2.1e-07
NC_007181.1	TSSAR	TSS	359647	359667	1000	+	.	ID=TSS_000925;NAME=TSS_000925;DIFF=18;PVAL=1.1e-12
NC_007181.1	TSSAR	TSS	359678	359698	1000	+	.	ID=TSS_000926;NAME=TSS_000926;DIFF=14;PVAL=3.7e-09
NC_007181.1	TSSAR	TSS	360196	360216	1000	+	.	ID=TSS_000928;NAME=TSS_000928;DIFF=20;PVAL=5e-15
NC_007181.1	TSSAR	TSS	360212	360232	1000	+	.	ID=TSS_000929;NAME=TSS_000929;DIFF=20;PVAL=5e-15
NC_007181.1	TSSAR	TSS	361006	361026	1000	+	.	ID=TSS_000930;NAME=TSS_000930;DIFF=14;PVAL=1.2e-09
NC_007181.1	TSSAR	TSS	361853	361873	1000	+	.	ID=TSS_000931;NAME=TSS_000931;DIFF=19;PVAL=0
NC_007181.1	TSSAR	TSS	362721	362741	1000	+	.	ID=TSS_000933;NAME=TSS_000933;DIFF=27;PVAL=0
NC_007181.1	TSSAR	TSS	362930	362950	1000	+	.	ID=TSS_000934;NAME=TSS_000934;DIFF=25;PVAL=8.6e-12
NC_007181.1	TSSAR	TSS	362947	362967	1000	+	.	ID=TSS_000935;NAME=TSS_000935;DIFF=40;PVAL=0
NC_007181.1	TSSAR	TSS	362969	362989	1000	+	.	ID=TSS_000937;NAME=TSS_000937;DIFF=13;PVAL=7.1e-05
NC_007181.1	TSSAR	TSS	363009	363029	1000	+	.	ID=TSS_000938;NAME=TSS_000938;DIFF=12;PVAL=8e-05
NC_007181.1	TSSAR	TSS	363069	363089	1000	+	.	ID=TSS_000939;NAME=TSS_000939;DIFF=21;PVAL=4.7e-10
NC_007181.1	TSSAR	TSS	363108	363128	1000	+	.	ID=TSS_000940;NAME=TSS_000940;DIFF=10;PVAL=0.00031
NC_007181.1	TSSAR	TSS	365322	365342	1000	+	.	ID=TSS_000941;NAME=TSS_000941;DIFF=20;PVAL=4.5e-14
NC_007181.1	TSSAR	TSS	366075	366095	1000	+	.	ID=TSS_000942;NAME=TSS_000942;DIFF=13;PVAL=3.3e-09
NC_007181.1	TSSAR	TSS	368192	368212	1000	+	.	ID=TSS_000943;NAME=TSS_000943;DIFF=102;PVAL=0
NC_007181.1	TSSAR	TSS	369821	369841	1000	+	.	ID=TSS_000946;NAME=TSS_000946;DIFF=54;PVAL=0
NC_007181.1	TSSAR	TSS	369837	369857	1000	+	.	ID=TSS_000947;NAME=TSS_000947;DIFF=411;PVAL=0
NC_007181.1	TSSAR	TSS	369938	369958	1000	+	.	ID=TSS_000948;NAME=TSS_000948;DIFF=27;PVAL=0.004
NC_007181.1	TSSAR	TSS	370011	370031	1000	+	.	ID=TSS_000953;NAME=TSS_000953;DIFF=39;PVAL=0
NC_007181.1	TSSAR	TSS	370035	370055	1000	+	.	ID=TSS_000955;NAME=TSS_000955;DIFF=115;PVAL=0
NC_007181.1	TSSAR	TSS	370168	370188	1000	+	.	ID=TSS_000956;NAME=TSS_000956;DIFF=95;PVAL=0
NC_007181.1	TSSAR	TSS	370188	370208	1000	+	.	ID=TSS_000957;NAME=TSS_000957;DIFF=41;PVAL=0
NC_007181.1	TSSAR	TSS	370340	370360	1000	+	.	ID=TSS_000959;NAME=TSS_000959;DIFF=95;PVAL=0
NC_007181.1	TSSAR	TSS	370395	370415	1000	+	.	ID=TSS_000960;NAME=TSS_000960;DIFF=12;PVAL=0.0027
NC_007181.1	TSSAR	TSS	370482	370502	1000	+	.	ID=TSS_000961;NAME=TSS_000961;DIFF=14;PVAL=0.00045
NC_007181.1	TSSAR	TSS	370526	370546	1000	+	.	ID=TSS_000964;NAME=TSS_000964;DIFF=20;PVAL=7.9e-08
NC_007181.1	TSSAR	TSS	370550	370570	1000	+	.	ID=TSS_000966;NAME=TSS_000966;DIFF=12;PVAL=0.001
NC_007181.1	TSSAR	TSS	370669	370689	1000	+	.	ID=TSS_000967;NAME=TSS_000967;DIFF=10;PVAL=0.003
NC_007181.1	TSSAR	TSS	370684	370704	1000	+	.	ID=TSS_000969;NAME=TSS_000969;DIFF=20;PVAL=7.5e-09
NC_007181.1	TSSAR	TSS	370736	370756	1000	+	.	ID=TSS_000970;NAME=TSS_000970;DIFF=10;PVAL=0.0014
NC_007181.1	TSSAR	TSS	370824	370844	1000	+	.	ID=TSS_000972;NAME=TSS_000972;DIFF=10;PVAL=0.0012
NC_007181.1	TSSAR	TSS	370925	370945	1000	+	.	ID=TSS_000973;NAME=TSS_000973;DIFF=21;PVAL=1.4e-10
NC_007181.1	TSSAR	TSS	370962	370982	1000	+	.	ID=TSS_000975;NAME=TSS_000975;DIFF=15;PVAL=1.8e-06
NC_007181.1	TSSAR	TSS	371056	371076	1000	+	.	ID=TSS_000982;NAME=TSS_000982;DIFF=32;PVAL=0
NC_007181.1	TSSAR	TSS	371117	371137	1000	+	.	ID=TSS_000984;NAME=TSS_000984;DIFF=18;PVAL=2.9e-08
NC_007181.1	TSSAR	TSS	371677	371697	1000	+	.	ID=TSS_000986;NAME=TSS_000986;DIFF=57;PVAL=0
NC_007181.1	TSSAR	TSS	371698	371718	1000	+	.	ID=TSS_000989;NAME=TSS_000989;DIFF=36;PVAL=0
NC_007181.1	TSSAR	TSS	372210	372230	1000	+	.	ID=TSS_000992;NAME=TSS_000992;DIFF=16;PVAL=1e-08
NC_007181.1	TSSAR	TSS	375102	375122	1000	+	.	ID=TSS_000993;NAME=TSS_000993;DIFF=14;PVAL=0.0026
NC_007181.1	TSSAR	TSS	375130	375150	1000	+	.	ID=TSS_000998;NAME=TSS_000998;DIFF=243;PVAL=0
NC_007181.1	TSSAR	TSS	376338	376358	1000	+	.	ID=TSS_001003;NAME=TSS_001003;DIFF=38;PVAL=0
NC_007181.1	TSSAR	TSS	376944	376964	1000	+	.	ID=TSS_001006;NAME=TSS_001006;DIFF=24;PVAL=0
NC_007181.1	TSSAR	TSS	376956	376976	1000	+	.	ID=TSS_001007;NAME=TSS_001007;DIFF=31;PVAL=0
NC_007181.1	TSSAR	TSS	377064	377084	1000	+	.	ID=TSS_001010;NAME=TSS_001010;DIFF=20;PVAL=5.4e-13
NC_007181.1	TSSAR	TSS	377207	377227	1000	+	.	ID=TSS_001011;NAME=TSS_001011;DIFF=11;PVAL=2e-06
NC_007181.1	TSSAR	TSS	377232	377252	1000	+	.	ID=TSS_001013;NAME=TSS_001013;DIFF=17;PVAL=1.7e-11
NC_007181.1	TSSAR	TSS	377310	377330	1000	+	.	ID=TSS_001015;NAME=TSS_001015;DIFF=10;PVAL=1.9e-06
NC_007181.1	TSSAR	TSS	378291	378311	1000	+	.	ID=TSS_001016;NAME=TSS_001016;DIFF=25;PVAL=0
NC_007181.1	TSSAR	TSS	379106	379126	1000	+	.	ID=TSS_001017;NAME=TSS_001017;DIFF=11;PVAL=1.6e-06
NC_007181.1	TSSAR	TSS	379162	379182	1000	+	.	ID=TSS_001018;NAME=TSS_001018;DIFF=13;PVAL=4.3e-08
NC_007181.1	TSSAR	TSS	379428	379448	1000	+	.	ID=TSS_001020;NAME=TSS_001020;DIFF=14;PVAL=5.2e-09
NC_007181.1	TSSAR	TSS	379524	379544	1000	+	.	ID=TSS_001021;NAME=TSS_001021;DIFF=10;PVAL=6.3e-06
NC_007181.1	TSSAR	TSS	379893	379913	1000	+	.	ID=TSS_001022;NAME=TSS_001022;DIFF=14;PVAL=1.7e-09
NC_007181.1	TSSAR	TSS	380314	380334	1000	+	.	ID=TSS_001023;NAME=TSS_001023;DIFF=15;PVAL=2.7e-11
NC_007181.1	TSSAR	TSS	382212	382232	1000	+	.	ID=TSS_001026;NAME=TSS_001026;DIFF=32;PVAL=0
NC_007181.1	TSSAR	TSS	382357	382377	1000	+	.	ID=TSS_001027;NAME=TSS_001027;DIFF=13;PVAL=2.5e-06
NC_007181.1	TSSAR	TSS	382510	382530	1000	+	.	ID=TSS_001029;NAME=TSS_001029;DIFF=22;PVAL=0
NC_007181.1	TSSAR	TSS	384500	384520	1000	+	.	ID=TSS_001030;NAME=TSS_001030;DIFF=13;PVAL=1.6e-08
NC_007181.1	TSSAR	TSS	384815	384835	1000	+	.	ID=TSS_001031;NAME=TSS_001031;DIFF=12;PVAL=9.1e-08
NC_007181.1	TSSAR	TSS	387110	387130	1000	+	.	ID=TSS_001038;NAME=TSS_001038;DIFF=87;PVAL=0
NC_007181.1	TSSAR	TSS	387158	387178	1000	+	.	ID=TSS_001043;NAME=TSS_001043;DIFF=93;PVAL=0
NC_007181.1	TSSAR	TSS	387224	387244	1000	+	.	ID=TSS_001057;NAME=TSS_001057;DIFF=188;PVAL=0
NC_007181.1	TSSAR	TSS	387245	387265	1000	+	.	ID=TSS_001059;NAME=TSS_001059;DIFF=47;PVAL=0
NC_007181.1	TSSAR	TSS	387341	387361	1000	+	.	ID=TSS_001060;NAME=TSS_001060;DIFF=69;PVAL=0
NC_007181.1	TSSAR	TSS	387376	387396	1000	+	.	ID=TSS_001064;NAME=TSS_001064;DIFF=17;PVAL=0.0013
NC_007181.1	TSSAR	TSS	389098	389118	1000	+	.	ID=TSS_001065;NAME=TSS_001065;DIFF=13;PVAL=2.7e-09
NC_007181.1	TSSAR	TSS	395265	395285	1000	+	.	ID=TSS_001068;NAME=TSS_001068;DIFF=19;PVAL=1.1e-09
NC_007181.1	TSSAR	TSS	395648	395668	1000	+	.	ID=TSS_001070;NAME=TSS_001070;DIFF=26;PVAL=5.5e-13
NC_007181.1	TSSAR	TSS	395667	395687	1000	+	.	ID=TSS_001071;NAME=TSS_001071;DIFF=50;PVAL=0
NC_007181.1	TSSAR	TSS	395782	395802	1000	+	.	ID=TSS_001073;NAME=TSS_001073;DIFF=18;PVAL=1.1e-08
NC_007181.1	TSSAR	TSS	396792	396812	1000	+	.	ID=TSS_001074;NAME=TSS_001074;DIFF=16;PVAL=1.8e-11
NC_007181.1	TSSAR	TSS	396857	396877	1000	+	.	ID=TSS_001075;NAME=TSS_001075;DIFF=12;PVAL=6.4e-08
NC_007181.1	TSSAR	TSS	397836	397856	1000	+	.	ID=TSS_001076;NAME=TSS_001076;DIFF=10;PVAL=2.1e-07
NC_007181.1	TSSAR	TSS	402262	402282	1000	+	.	ID=TSS_001077;NAME=TSS_001077;DIFF=10;PVAL=6.6e-06
NC_007181.1	TSSAR	TSS	404323	404343	1000	+	.	ID=TSS_001078;NAME=TSS_001078;DIFF=15;PVAL=1.2e-09
NC_007181.1	TSSAR	TSS	404886	404906	1000	+	.	ID=TSS_001080;NAME=TSS_001080;DIFF=14;PVAL=6.8e-08
NC_007181.1	TSSAR	TSS	405112	405132	1000	+	.	ID=TSS_001081;NAME=TSS_001081;DIFF=31;PVAL=0
NC_007181.1	TSSAR	TSS	405257	405277	1000	+	.	ID=TSS_001082;NAME=TSS_001082;DIFF=12;PVAL=2e-06
NC_007181.1	TSSAR	TSS	405303	405323	1000	+	.	ID=TSS_001083;NAME=TSS_001083;DIFF=21;PVAL=6.7e-14
NC_007181.1	TSSAR	TSS	406628	406648	1000	+	.	ID=TSS_001085;NAME=TSS_001085;DIFF=31;PVAL=0
NC_007181.1	TSSAR	TSS	407969	407989	1000	+	.	ID=TSS_001086;NAME=TSS_001086;DIFF=33;PVAL=0
NC_007181.1	TSSAR	TSS	409864	409884	1000	+	.	ID=TSS_001088;NAME=TSS_001088;DIFF=20;PVAL=2.5e-13
NC_007181.1	TSSAR	TSS	410041	410061	1000	+	.	ID=TSS_001089;NAME=TSS_001089;DIFF=13;PVAL=2.4e-07
NC_007181.1	TSSAR	TSS	410331	410351	1000	+	.	ID=TSS_001090;NAME=TSS_001090;DIFF=15;PVAL=1.9e-08
NC_007181.1	TSSAR	TSS	410364	410384	1000	+	.	ID=TSS_001091;NAME=TSS_001091;DIFF=24;PVAL=6.8e-16
NC_007181.1	TSSAR	TSS	411389	411409	1000	+	.	ID=TSS_001092;NAME=TSS_001092;DIFF=44;PVAL=0
NC_007181.1	TSSAR	TSS	411437	411457	1000	+	.	ID=TSS_001093;NAME=TSS_001093;DIFF=33;PVAL=0
NC_007181.1	TSSAR	TSS	411508	411528	1000	+	.	ID=TSS_001095;NAME=TSS_001095;DIFF=12;PVAL=0.00042
NC_007181.1	TSSAR	TSS	411532	411552	1000	+	.	ID=TSS_001096;NAME=TSS_001096;DIFF=17;PVAL=6.2e-07
NC_007181.1	TSSAR	TSS	411697	411717	1000	+	.	ID=TSS_001099;NAME=TSS_001099;DIFF=16;PVAL=1.3e-06
NC_007181.1	TSSAR	TSS	411751	411771	1000	+	.	ID=TSS_001100;NAME=TSS_001100;DIFF=14;PVAL=2.1e-05
NC_007181.1	TSSAR	TSS	411796	411816	1000	+	.	ID=TSS_001102;NAME=TSS_001102;DIFF=17;PVAL=2.4e-07
NC_007181.1	TSSAR	TSS	411814	411834	1000	+	.	ID=TSS_001103;NAME=TSS_001103;DIFF=98;PVAL=0
NC_007181.1	TSSAR	TSS	411845	411865	1000	+	.	ID=TSS_001107;NAME=TSS_001107;DIFF=29;PVAL=0
NC_007181.1	TSSAR	TSS	411878	411898	1000	+	.	ID=TSS_001109;NAME=TSS_001109;DIFF=29;PVAL=0
NC_007181.1	TSSAR	TSS	411910	411930	1000	+	.	ID=TSS_001110;NAME=TSS_001110;DIFF=38;PVAL=0
NC_007181.1	TSSAR	TSS	411930	411950	1000	+	.	ID=TSS_001111;NAME=TSS_001111;DIFF=33;PVAL=0
NC_007181.1	TSSAR	TSS	412818	412838	1000	+	.	ID=TSS_001112;NAME=TSS_001112;DIFF=17;PVAL=3e-13
NC_007181.1	TSSAR	TSS	412897	412917	1000	+	.	ID=TSS_001113;NAME=TSS_001113;DIFF=11;PVAL=4.6e-08
NC_007181.1	TSSAR	TSS	415625	415645	1000	+	.	ID=TSS_001114;NAME=TSS_001114;DIFF=52;PVAL=0
NC_007181.1	TSSAR	TSS	417267	417287	1000	+	.	ID=TSS_001115;NAME=TSS_001115;DIFF=59;PVAL=0
NC_007181.1	TSSAR	TSS	417492	417512	1000	+	.	ID=TSS_001123;NAME=TSS_001123;DIFF=76;PVAL=0
NC_007181.1	TSSAR	TSS	417889	417909	1000	+	.	ID=TSS_001124;NAME=TSS_001124;DIFF=10;PVAL=0.0059
NC_007181.1	TSSAR	TSS	419066	419086	1000	+	.	ID=TSS_001125;NAME=TSS_001125;DIFF=10;PVAL=5.6e-07
NC_007181.1	TSSAR	TSS	421354	421374	1000	+	.	ID=TSS_001126;NAME=TSS_001126;DIFF=11;PVAL=6.5e-05
NC_007181.1	TSSAR	TSS	421380	421400	1000	+	.	ID=TSS_001127;NAME=TSS_001127;DIFF=12;PVAL=1.7e-05
NC_007181.1	TSSAR	TSS	421505	421525	1000	+	.	ID=TSS_001129;NAME=TSS_001129;DIFF=29;PVAL=0
NC_007181.1	TSSAR	TSS	421533	421553	1000	+	.	ID=TSS_001130;NAME=TSS_001130;DIFF=32;PVAL=0
NC_007181.1	TSSAR	TSS	421777	421797	1000	+	.	ID=TSS_001131;NAME=TSS_001131;DIFF=29;PVAL=0
NC_007181.1	TSSAR	TSS	422015	422035	1000	+	.	ID=TSS_001132;NAME=TSS_001132;DIFF=27;PVAL=2.8e-14
NC_007181.1	TSSAR	TSS	422027	422047	1000	+	.	ID=TSS_001133;NAME=TSS_001133;DIFF=95;PVAL=0
NC_007181.1	TSSAR	TSS	422053	422073	1000	+	.	ID=TSS_001136;NAME=TSS_001136;DIFF=10;PVAL=0.002
NC_007181.1	TSSAR	TSS	422471	422491	1000	+	.	ID=TSS_001137;NAME=TSS_001137;DIFF=11;PVAL=3.5e-05
NC_007181.1	TSSAR	TSS	423781	423801	1000	+	.	ID=TSS_001139;NAME=TSS_001139;DIFF=10;PVAL=8.8e-06
NC_007181.1	TSSAR	TSS	427632	427652	1000	+	.	ID=TSS_001140;NAME=TSS_001140;DIFF=15;PVAL=7.7e-07
NC_007181.1	TSSAR	TSS	430449	430469	1000	+	.	ID=TSS_001141;NAME=TSS_001141;DIFF=12;PVAL=0.0012
NC_007181.1	TSSAR	TSS	430465	430485	1000	+	.	ID=TSS_001142;NAME=TSS_001142;DIFF=36;PVAL=0
NC_007181.1	TSSAR	TSS	430680	430700	1000	+	.	ID=TSS_001146;NAME=TSS_001146;DIFF=98;PVAL=0
NC_007181.1	TSSAR	TSS	430704	430724	1000	+	.	ID=TSS_001149;NAME=TSS_001149;DIFF=11;PVAL=0.0063
NC_007181.1	TSSAR	TSS	430718	430738	1000	+	.	ID=TSS_001151;NAME=TSS_001151;DIFF=71;PVAL=0
NC_007181.1	TSSAR	TSS	431086	431106	1000	+	.	ID=TSS_001153;NAME=TSS_001153;DIFF=12;PVAL=8.4e-05
NC_007181.1	TSSAR	TSS	433520	433540	1000	+	.	ID=TSS_001155;NAME=TSS_001155;DIFF=27;PVAL=0
NC_007181.1	TSSAR	TSS	435170	435190	1000	+	.	ID=TSS_001157;NAME=TSS_001157;DIFF=26;PVAL=1.8e-14
NC_007181.1	TSSAR	TSS	435323	435343	1000	+	.	ID=TSS_001167;NAME=TSS_001167;DIFF=13;PVAL=1.1e-06
NC_007181.1	TSSAR	TSS	439519	439539	1000	+	.	ID=TSS_001168;NAME=TSS_001168;DIFF=14;PVAL=3.7e-11
NC_007181.1	TSSAR	TSS	440227	440247	1000	+	.	ID=TSS_001169;NAME=TSS_001169;DIFF=12;PVAL=1e-06
NC_007181.1	TSSAR	TSS	440415	440435	1000	+	.	ID=TSS_001170;NAME=TSS_001170;DIFF=11;PVAL=1.7e-09
NC_007181.1	TSSAR	TSS	441228	441248	1000	+	.	ID=TSS_001173;NAME=TSS_001173;DIFF=10;PVAL=1.3e-05
NC_007181.1	TSSAR	TSS	441990	442010	1000	+	.	ID=TSS_001174;NAME=TSS_001174;DIFF=27;PVAL=0
NC_007181.1	TSSAR	TSS	442363	442383	1000	+	.	ID=TSS_001176;NAME=TSS_001176;DIFF=31;PVAL=0
NC_007181.1	TSSAR	TSS	443498	443518	1000	+	.	ID=TSS_001180;NAME=TSS_001180;DIFF=104;PVAL=0
NC_007181.1	TSSAR	TSS	443530	443550	1000	+	.	ID=TSS_001182;NAME=TSS_001182;DIFF=29;PVAL=8.1e-16
NC_007181.1	TSSAR	TSS	444382	444402	1000	+	.	ID=TSS_001183;NAME=TSS_001183;DIFF=16;PVAL=8.8e-10
NC_007181.1	TSSAR	TSS	444425	444445	1000	+	.	ID=TSS_001184;NAME=TSS_001184;DIFF=12;PVAL=3.3e-07
NC_007181.1	TSSAR	TSS	445365	445385	1000	+	.	ID=TSS_001186;NAME=TSS_001186;DIFF=10;PVAL=4.9e-07
NC_007181.1	TSSAR	TSS	445390	445410	1000	+	.	ID=TSS_001187;NAME=TSS_001187;DIFF=83;PVAL=0
NC_007181.1	TSSAR	TSS	445605	445625	1000	+	.	ID=TSS_001189;NAME=TSS_001189;DIFF=30;PVAL=0
NC_007181.1	TSSAR	TSS	447161	447181	1000	+	.	ID=TSS_001190;NAME=TSS_001190;DIFF=10;PVAL=3.5e-07
NC_007181.1	TSSAR	TSS	449100	449120	1000	+	.	ID=TSS_001192;NAME=TSS_001192;DIFF=22;PVAL=2e-12
NC_007181.1	TSSAR	TSS	449270	449290	1000	+	.	ID=TSS_001193;NAME=TSS_001193;DIFF=15;PVAL=2.6e-07
NC_007181.1	TSSAR	TSS	449331	449351	1000	+	.	ID=TSS_001194;NAME=TSS_001194;DIFF=67;PVAL=0
NC_007181.1	TSSAR	TSS	449380	449400	1000	+	.	ID=TSS_001195;NAME=TSS_001195;DIFF=26;PVAL=3.3e-15
NC_007181.1	TSSAR	TSS	451281	451301	1000	+	.	ID=TSS_001196;NAME=TSS_001196;DIFF=20;PVAL=8.9e-05
NC_007181.1	TSSAR	TSS	453351	453371	1000	+	.	ID=TSS_001199;NAME=TSS_001199;DIFF=491;PVAL=0
NC_007181.1	TSSAR	TSS	458607	458627	1000	+	.	ID=TSS_001201;NAME=TSS_001201;DIFF=25;PVAL=0
NC_007181.1	TSSAR	TSS	458743	458763	1000	+	.	ID=TSS_001203;NAME=TSS_001203;DIFF=257;PVAL=0
NC_007181.1	TSSAR	TSS	458769	458789	1000	+	.	ID=TSS_001205;NAME=TSS_001205;DIFF=193;PVAL=0
NC_007181.1	TSSAR	TSS	459715	459735	1000	+	.	ID=TSS_001206;NAME=TSS_001206;DIFF=11;PVAL=5.7e-06
NC_007181.1	TSSAR	TSS	460080	460100	1000	+	.	ID=TSS_001207;NAME=TSS_001207;DIFF=19;PVAL=4.4e-13
NC_007181.1	TSSAR	TSS	460115	460135	1000	+	.	ID=TSS_001208;NAME=TSS_001208;DIFF=20;PVAL=1.6e-13
NC_007181.1	TSSAR	TSS	460143	460163	1000	+	.	ID=TSS_001209;NAME=TSS_001209;DIFF=21;PVAL=0
NC_007181.1	TSSAR	TSS	460531	460551	1000	+	.	ID=TSS_001212;NAME=TSS_001212;DIFF=14;PVAL=1.6e-09
NC_007181.1	TSSAR	TSS	461664	461684	1000	+	.	ID=TSS_001214;NAME=TSS_001214;DIFF=15;PVAL=2.3e-10
NC_007181.1	TSSAR	TSS	464545	464565	1000	+	.	ID=TSS_001215;NAME=TSS_001215;DIFF=17;PVAL=4.1e-10
NC_007181.1	TSSAR	TSS	464569	464589	1000	+	.	ID=TSS_001218;NAME=TSS_001218;DIFF=13;PVAL=4.5e-07
NC_007181.1	TSSAR	TSS	464859	464879	1000	+	.	ID=TSS_001219;NAME=TSS_001219;DIFF=10;PVAL=4.7e-05
NC_007181.1	TSSAR	TSS	464882	464902	1000	+	.	ID=TSS_001220;NAME=TSS_001220;DIFF=47;PVAL=0
NC_007181.1	TSSAR	TSS	473345	473365	1000	+	.	ID=TSS_001222;NAME=TSS_001222;DIFF=17;PVAL=2.4e-09
NC_007181.1	TSSAR	TSS	473359	473379	1000	+	.	ID=TSS_001224;NAME=TSS_001224;DIFF=61;PVAL=0
NC_007181.1	TSSAR	TSS	473372	473392	1000	+	.	ID=TSS_001225;NAME=TSS_001225;DIFF=12;PVAL=9.5e-06
NC_007181.1	TSSAR	TSS	474348	474368	1000	+	.	ID=TSS_001226;NAME=TSS_001226;DIFF=13;PVAL=4.7e-07
NC_007181.1	TSSAR	TSS	474672	474692	1000	+	.	ID=TSS_001228;NAME=TSS_001228;DIFF=34;PVAL=0
NC_007181.1	TSSAR	TSS	475103	475123	1000	+	.	ID=TSS_001229;NAME=TSS_001229;DIFF=21;PVAL=0
NC_007181.1	TSSAR	TSS	475312	475332	1000	+	.	ID=TSS_001230;NAME=TSS_001230;DIFF=11;PVAL=2.4e-05
NC_007181.1	TSSAR	TSS	476006	476026	1000	+	.	ID=TSS_001231;NAME=TSS_001231;DIFF=18;PVAL=5e-07
NC_007181.1	TSSAR	TSS	476039	476059	1000	+	.	ID=TSS_001232;NAME=TSS_001232;DIFF=194;PVAL=0
NC_007181.1	TSSAR	TSS	479272	479292	1000	+	.	ID=TSS_001234;NAME=TSS_001234;DIFF=17;PVAL=7e-14
NC_007181.1	TSSAR	TSS	482919	482939	1000	+	.	ID=TSS_001235;NAME=TSS_001235;DIFF=16;PVAL=4.2e-10
NC_007181.1	TSSAR	TSS	482931	482951	1000	+	.	ID=TSS_001236;NAME=TSS_001236;DIFF=17;PVAL=6.3e-11
NC_007181.1	TSSAR	TSS	485986	486006	1000	+	.	ID=TSS_001237;NAME=TSS_001237;DIFF=20;PVAL=5.9e-12
NC_007181.1	TSSAR	TSS	486014	486034	1000	+	.	ID=TSS_001238;NAME=TSS_001238;DIFF=16;PVAL=2.1e-09
NC_007181.1	TSSAR	TSS	486504	486524	1000	+	.	ID=TSS_001239;NAME=TSS_001239;DIFF=12;PVAL=1.6e-05
NC_007181.1	TSSAR	TSS	486518	486538	1000	+	.	ID=TSS_001240;NAME=TSS_001240;DIFF=13;PVAL=5.4e-06
NC_007181.1	TSSAR	TSS	488535	488555	1000	+	.	ID=TSS_001244;NAME=TSS_001244;DIFF=14;PVAL=5.4e-08
NC_007181.1	TSSAR	TSS	488576	488596	1000	+	.	ID=TSS_001245;NAME=TSS_001245;DIFF=10;PVAL=2.9e-05
NC_007181.1	TSSAR	TSS	489244	489264	1000	+	.	ID=TSS_001246;NAME=TSS_001246;DIFF=16;PVAL=4.9e-09
NC_007181.1	TSSAR	TSS	489272	489292	1000	+	.	ID=TSS_001247;NAME=TSS_001247;DIFF=10;PVAL=1.3e-05
NC_007181.1	TSSAR	TSS	489395	489415	1000	+	.	ID=TSS_001250;NAME=TSS_001250;DIFF=10;PVAL=3.5e-05
NC_007181.1	TSSAR	TSS	489521	489541	1000	+	.	ID=TSS_001251;NAME=TSS_001251;DIFF=10;PVAL=6e-06
NC_007181.1	TSSAR	TSS	490008	490028	1000	+	.	ID=TSS_001252;NAME=TSS_001252;DIFF=13;PVAL=5.4e-08
NC_007181.1	TSSAR	TSS	491341	491361	1000	+	.	ID=TSS_001254;NAME=TSS_001254;DIFF=10;PVAL=0.00017
NC_007181.1	TSSAR	TSS	491362	491382	1000	+	.	ID=TSS_001255;NAME=TSS_001255;DIFF=27;PVAL=0
NC_007181.1	TSSAR	TSS	491391	491411	1000	+	.	ID=TSS_001257;NAME=TSS_001257;DIFF=43;PVAL=0
NC_007181.1	TSSAR	TSS	492583	492603	1000	+	.	ID=TSS_001258;NAME=TSS_001258;DIFF=10;PVAL=2e-05
NC_007181.1	TSSAR	TSS	492642	492662	1000	+	.	ID=TSS_001259;NAME=TSS_001259;DIFF=14;PVAL=6.9e-08
NC_007181.1	TSSAR	TSS	492737	492757	1000	+	.	ID=TSS_001260;NAME=TSS_001260;DIFF=16;PVAL=3e-09
NC_007181.1	TSSAR	TSS	494128	494148	1000	+	.	ID=TSS_001261;NAME=TSS_001261;DIFF=38;PVAL=0
NC_007181.1	TSSAR	TSS	494784	494804	1000	+	.	ID=TSS_001262;NAME=TSS_001262;DIFF=12;PVAL=7.6e-07
NC_007181.1	TSSAR	TSS	494927	494947	1000	+	.	ID=TSS_001263;NAME=TSS_001263;DIFF=11;PVAL=8.4e-06
NC_007181.1	TSSAR	TSS	494951	494971	1000	+	.	ID=TSS_001264;NAME=TSS_001264;DIFF=12;PVAL=2e-06
NC_007181.1	TSSAR	TSS	494968	494988	1000	+	.	ID=TSS_001265;NAME=TSS_001265;DIFF=29;PVAL=0
NC_007181.1	TSSAR	TSS	495933	495953	1000	+	.	ID=TSS_001268;NAME=TSS_001268;DIFF=30;PVAL=0
NC_007181.1	TSSAR	TSS	495952	495972	1000	+	.	ID=TSS_001269;NAME=TSS_001269;DIFF=14;PVAL=1.1e-06
NC_007181.1	TSSAR	TSS	498496	498516	1000	+	.	ID=TSS_001270;NAME=TSS_001270;DIFF=23;PVAL=0
NC_007181.1	TSSAR	TSS	499202	499222	1000	+	.	ID=TSS_001272;NAME=TSS_001272;DIFF=19;PVAL=1.5e-08
NC_007181.1	TSSAR	TSS	499450	499470	1000	+	.	ID=TSS_001273;NAME=TSS_001273;DIFF=22;PVAL=2e-09
NC_007181.1	TSSAR	TSS	499467	499487	1000	+	.	ID=TSS_001275;NAME=TSS_001275;DIFF=91;PVAL=0
NC_007181.1	TSSAR	TSS	499513	499533	1000	+	.	ID=TSS_001277;NAME=TSS_001277;DIFF=13;PVAL=3.7e-05
NC_007181.1	TSSAR	TSS	499541	499561	1000	+	.	ID=TSS_001282;NAME=TSS_001282;DIFF=55;PVAL=0
NC_007181.1	TSSAR	TSS	499618	499638	1000	+	.	ID=TSS_001287;NAME=TSS_001287;DIFF=18;PVAL=4.3e-07
NC_007181.1	TSSAR	TSS	500454	500474	1000	+	.	ID=TSS_001288;NAME=TSS_001288;DIFF=15;PVAL=3.5e-10
NC_007181.1	TSSAR	TSS	501611	501631	1000	+	.	ID=TSS_001289;NAME=TSS_001289;DIFF=10;PVAL=0.00039
NC_007181.1	TSSAR	TSS	501641	501661	1000	+	.	ID=TSS_001291;NAME=TSS_001291;DIFF=27;PVAL=0
NC_007181.1	TSSAR	TSS	504762	504782	1000	+	.	ID=TSS_001294;NAME=TSS_001294;DIFF=17;PVAL=3.1e-13
NC_007181.1	TSSAR	TSS	505189	505209	1000	+	.	ID=TSS_001295;NAME=TSS_001295;DIFF=13;PVAL=2.5e-09
NC_007181.1	TSSAR	TSS	509759	509779	1000	+	.	ID=TSS_001296;NAME=TSS_001296;DIFF=37;PVAL=0
NC_007181.1	TSSAR	TSS	510074	510094	1000	+	.	ID=TSS_001297;NAME=TSS_001297;DIFF=37;PVAL=0
NC_007181.1	TSSAR	TSS	510159	510179	1000	+	.	ID=TSS_001298;NAME=TSS_001298;DIFF=15;PVAL=5e-07
NC_007181.1	TSSAR	TSS	510220	510240	1000	+	.	ID=TSS_001299;NAME=TSS_001299;DIFF=14;PVAL=3e-06
NC_007181.1	TSSAR	TSS	510356	510376	1000	+	.	ID=TSS_001302;NAME=TSS_001302;DIFF=18;PVAL=1e-08
NC_007181.1	TSSAR	TSS	510376	510396	1000	+	.	ID=TSS_001303;NAME=TSS_001303;DIFF=47;PVAL=0
NC_007181.1	TSSAR	TSS	510459	510479	1000	+	.	ID=TSS_001305;NAME=TSS_001305;DIFF=14;PVAL=3.5e-06
NC_007181.1	TSSAR	TSS	510650	510670	1000	+	.	ID=TSS_001306;NAME=TSS_001306;DIFF=27;PVAL=0
NC_007181.1	TSSAR	TSS	510728	510748	1000	+	.	ID=TSS_001308;NAME=TSS_001308;DIFF=127;PVAL=0
NC_007181.1	TSSAR	TSS	511512	511532	1000	+	.	ID=TSS_001310;NAME=TSS_001310;DIFF=14;PVAL=5.4e-07
NC_007181.1	TSSAR	TSS	511547	511567	1000	+	.	ID=TSS_001314;NAME=TSS_001314;DIFF=50;PVAL=0
NC_007181.1	TSSAR	TSS	511603	511623	1000	+	.	ID=TSS_001315;NAME=TSS_001315;DIFF=13;PVAL=4.3e-06
NC_007181.1	TSSAR	TSS	511880	511900	1000	+	.	ID=TSS_001318;NAME=TSS_001318;DIFF=14;PVAL=2.8e-06
NC_007181.1	TSSAR	TSS	512046	512066	1000	+	.	ID=TSS_001319;NAME=TSS_001319;DIFF=14;PVAL=1.1e-05
NC_007181.1	TSSAR	TSS	512236	512256	1000	+	.	ID=TSS_001321;NAME=TSS_001321;DIFF=42;PVAL=0
NC_007181.1	TSSAR	TSS	512642	512662	1000	+	.	ID=TSS_001323;NAME=TSS_001323;DIFF=454;PVAL=0
NC_007181.1	TSSAR	TSS	512668	512688	1000	+	.	ID=TSS_001327;NAME=TSS_001327;DIFF=167;PVAL=0
NC_007181.1	TSSAR	TSS	513483	513503	1000	+	.	ID=TSS_001330;NAME=TSS_001330;DIFF=12;PVAL=8e-06
NC_007181.1	TSSAR	TSS	513776	513796	1000	+	.	ID=TSS_001331;NAME=TSS_001331;DIFF=11;PVAL=7.1e-06
NC_007181.1	TSSAR	TSS	513795	513815	1000	+	.	ID=TSS_001333;NAME=TSS_001333;DIFF=53;PVAL=0
NC_007181.1	TSSAR	TSS	514574	514594	1000	+	.	ID=TSS_001334;NAME=TSS_001334;DIFF=25;PVAL=0
NC_007181.1	TSSAR	TSS	515227	515247	1000	+	.	ID=TSS_001335;NAME=TSS_001335;DIFF=26;PVAL=0
NC_007181.1	TSSAR	TSS	517821	517841	1000	+	.	ID=TSS_001339;NAME=TSS_001339;DIFF=18;PVAL=1.4e-12
NC_007181.1	TSSAR	TSS	519606	519626	1000	+	.	ID=TSS_001341;NAME=TSS_001341;DIFF=78;PVAL=0
NC_007181.1	TSSAR	TSS	519918	519938	1000	+	.	ID=TSS_001342;NAME=TSS_001342;DIFF=10;PVAL=1.5e-05
NC_007181.1	TSSAR	TSS	519932	519952	1000	+	.	ID=TSS_001343;NAME=TSS_001343;DIFF=16;PVAL=5.2e-09
NC_007181.1	TSSAR	TSS	520014	520034	1000	+	.	ID=TSS_001345;NAME=TSS_001345;DIFF=19;PVAL=2.3e-11
NC_007181.1	TSSAR	TSS	520085	520105	1000	+	.	ID=TSS_001346;NAME=TSS_001346;DIFF=21;PVAL=6.9e-13
NC_007181.1	TSSAR	TSS	521340	521360	1000	+	.	ID=TSS_001347;NAME=TSS_001347;DIFF=126;PVAL=0
NC_007181.1	TSSAR	TSS	521404	521424	1000	+	.	ID=TSS_001349;NAME=TSS_001349;DIFF=47;PVAL=0
NC_007181.1	TSSAR	TSS	522061	522081	1000	+	.	ID=TSS_001350;NAME=TSS_001350;DIFF=10;PVAL=3.4e-05
NC_007181.1	TSSAR	TSS	522237	522257	1000	+	.	ID=TSS_001351;NAME=TSS_001351;DIFF=12;PVAL=7.4e-07
NC_007181.1	TSSAR	TSS	522253	522273	1000	+	.	ID=TSS_001352;NAME=TSS_001352;DIFF=14;PVAL=2.9e-08
NC_007181.1	TSSAR	TSS	522310	522330	1000	+	.	ID=TSS_001353;NAME=TSS_001353;DIFF=11;PVAL=1.9e-06
NC_007181.1	TSSAR	TSS	524250	524270	1000	+	.	ID=TSS_001355;NAME=TSS_001355;DIFF=45;PVAL=0
NC_007181.1	TSSAR	TSS	524312	524332	1000	+	.	ID=TSS_001357;NAME=TSS_001357;DIFF=10;PVAL=0.00023
NC_007181.1	TSSAR	TSS	524686	524706	1000	+	.	ID=TSS_001358;NAME=TSS_001358;DIFF=85;PVAL=0
NC_007181.1	TSSAR	TSS	524953	524973	1000	+	.	ID=TSS_001359;NAME=TSS_001359;DIFF=11;PVAL=5e-06
NC_007181.1	TSSAR	TSS	526410	526430	1000	+	.	ID=TSS_001360;NAME=TSS_001360;DIFF=59;PVAL=0
NC_007181.1	TSSAR	TSS	527532	527552	1000	+	.	ID=TSS_001361;NAME=TSS_001361;DIFF=14;PVAL=2.4e-08
NC_007181.1	TSSAR	TSS	527577	527597	1000	+	.	ID=TSS_001363;NAME=TSS_001363;DIFF=31;PVAL=0
NC_007181.1	TSSAR	TSS	527975	527995	1000	+	.	ID=TSS_001366;NAME=TSS_001366;DIFF=10;PVAL=8.4e-06
NC_007181.1	TSSAR	TSS	528116	528136	1000	+	.	ID=TSS_001367;NAME=TSS_001367;DIFF=37;PVAL=0
NC_007181.1	TSSAR	TSS	528552	528572	1000	+	.	ID=TSS_001368;NAME=TSS_001368;DIFF=13;PVAL=3e-08
NC_007181.1	TSSAR	TSS	528716	528736	1000	+	.	ID=TSS_001371;NAME=TSS_001371;DIFF=14;PVAL=1.3e-09
NC_007181.1	TSSAR	TSS	528883	528903	1000	+	.	ID=TSS_001373;NAME=TSS_001373;DIFF=20;PVAL=7.1e-14
NC_007181.1	TSSAR	TSS	528995	529015	1000	+	.	ID=TSS_001374;NAME=TSS_001374;DIFF=13;PVAL=2.2e-07
NC_007181.1	TSSAR	TSS	529094	529114	1000	+	.	ID=TSS_001377;NAME=TSS_001377;DIFF=52;PVAL=0
NC_007181.1	TSSAR	TSS	529166	529186	1000	+	.	ID=TSS_001379;NAME=TSS_001379;DIFF=23;PVAL=0
NC_007181.1	TSSAR	TSS	529198	529218	1000	+	.	ID=TSS_001381;NAME=TSS_001381;DIFF=136;PVAL=0
NC_007181.1	TSSAR	TSS	529248	529268	1000	+	.	ID=TSS_001382;NAME=TSS_001382;DIFF=11;PVAL=7.6e-06
NC_007181.1	TSSAR	TSS	535187	535207	1000	+	.	ID=TSS_001385;NAME=TSS_001385;DIFF=227;PVAL=0
NC_007181.1	TSSAR	TSS	535200	535220	1000	+	.	ID=TSS_001386;NAME=TSS_001386;DIFF=30;PVAL=0
NC_007181.1	TSSAR	TSS	542434	542454	1000	+	.	ID=TSS_001387;NAME=TSS_001387;DIFF=34;PVAL=0
NC_007181.1	TSSAR	TSS	542479	542499	1000	+	.	ID=TSS_001390;NAME=TSS_001390;DIFF=144;PVAL=0
NC_007181.1	TSSAR	TSS	542680	542700	1000	+	.	ID=TSS_001392;NAME=TSS_001392;DIFF=19;PVAL=0
NC_007181.1	TSSAR	TSS	544659	544679	1000	+	.	ID=TSS_001393;NAME=TSS_001393;DIFF=19;PVAL=9.1e-13
NC_007181.1	TSSAR	TSS	545531	545551	1000	+	.	ID=TSS_001395;NAME=TSS_001395;DIFF=21;PVAL=1.8e-15
NC_007181.1	TSSAR	TSS	545784	545804	1000	+	.	ID=TSS_001396;NAME=TSS_001396;DIFF=11;PVAL=2.3e-07
NC_007181.1	TSSAR	TSS	546450	546470	1000	+	.	ID=TSS_001397;NAME=TSS_001397;DIFF=10;PVAL=1.5e-06
NC_007181.1	TSSAR	TSS	547773	547793	1000	+	.	ID=TSS_001399;NAME=TSS_001399;DIFF=13;PVAL=5.2e-09
NC_007181.1	TSSAR	TSS	550479	550499	1000	+	.	ID=TSS_001401;NAME=TSS_001401;DIFF=12;PVAL=1.7e-08
NC_007181.1	TSSAR	TSS	550959	550979	1000	+	.	ID=TSS_001402;NAME=TSS_001402;DIFF=10;PVAL=1.1e-06
NC_007181.1	TSSAR	TSS	551996	552016	1000	+	.	ID=TSS_001403;NAME=TSS_001403;DIFF=23;PVAL=3.9e-15
NC_007181.1	TSSAR	TSS	554283	554303	1000	+	.	ID=TSS_001405;NAME=TSS_001405;DIFF=13;PVAL=3.4e-06
NC_007181.1	TSSAR	TSS	554484	554504	1000	+	.	ID=TSS_001406;NAME=TSS_001406;DIFF=48;PVAL=0
NC_007181.1	TSSAR	TSS	554533	554553	1000	+	.	ID=TSS_001408;NAME=TSS_001408;DIFF=34;PVAL=0
NC_007181.1	TSSAR	TSS	554577	554597	1000	+	.	ID=TSS_001410;NAME=TSS_001410;DIFF=16;PVAL=1.9e-07
NC_007181.1	TSSAR	TSS	554620	554640	1000	+	.	ID=TSS_001413;NAME=TSS_001413;DIFF=22;PVAL=2.3e-12
NC_007181.1	TSSAR	TSS	555069	555089	1000	+	.	ID=TSS_001414;NAME=TSS_001414;DIFF=25;PVAL=0
NC_007181.1	TSSAR	TSS	555619	555639	1000	+	.	ID=TSS_001415;NAME=TSS_001415;DIFF=17;PVAL=1.5e-11
NC_007181.1	TSSAR	TSS	556115	556135	1000	+	.	ID=TSS_001416;NAME=TSS_001416;DIFF=36;PVAL=0
NC_007181.1	TSSAR	TSS	556192	556212	1000	+	.	ID=TSS_001417;NAME=TSS_001417;DIFF=15;PVAL=3.6e-08
NC_007181.1	TSSAR	TSS	556227	556247	1000	+	.	ID=TSS_001418;NAME=TSS_001418;DIFF=11;PVAL=5.2e-06
NC_007181.1	TSSAR	TSS	556274	556294	1000	+	.	ID=TSS_001422;NAME=TSS_001422;DIFF=21;PVAL=0
NC_007181.1	TSSAR	TSS	556358	556378	1000	+	.	ID=TSS_001423;NAME=TSS_001423;DIFF=10;PVAL=9.1e-05
NC_007181.1	TSSAR	TSS	557033	557053	1000	+	.	ID=TSS_001424;NAME=TSS_001424;DIFF=12;PVAL=2.9e-06
NC_007181.1	TSSAR	TSS	557112	557132	1000	+	.	ID=TSS_001425;NAME=TSS_001425;DIFF=32;PVAL=0
NC_007181.1	TSSAR	TSS	557138	557158	1000	+	.	ID=TSS_001427;NAME=TSS_001427;DIFF=46;PVAL=0
NC_007181.1	TSSAR	TSS	557360	557380	1000	+	.	ID=TSS_001428;NAME=TSS_001428;DIFF=10;PVAL=5.7e-05
NC_007181.1	TSSAR	TSS	557548	557568	1000	+	.	ID=TSS_001429;NAME=TSS_001429;DIFF=20;PVAL=2.1e-12
NC_007181.1	TSSAR	TSS	557565	557585	1000	+	.	ID=TSS_001430;NAME=TSS_001430;DIFF=16;PVAL=4.1e-09
NC_007181.1	TSSAR	TSS	557835	557855	1000	+	.	ID=TSS_001431;NAME=TSS_001431;DIFF=17;PVAL=5.7e-10
NC_007181.1	TSSAR	TSS	557949	557969	1000	+	.	ID=TSS_001432;NAME=TSS_001432;DIFF=230;PVAL=0
NC_007181.1	TSSAR	TSS	558034	558054	1000	+	.	ID=TSS_001433;NAME=TSS_001433;DIFF=40;PVAL=0
NC_007181.1	TSSAR	TSS	558713	558733	1000	+	.	ID=TSS_001434;NAME=TSS_001434;DIFF=24;PVAL=0
NC_007181.1	TSSAR	TSS	558986	559006	1000	+	.	ID=TSS_001435;NAME=TSS_001435;DIFF=10;PVAL=4.1e-05
NC_007181.1	TSSAR	TSS	559183	559203	1000	+	.	ID=TSS_001436;NAME=TSS_001436;DIFF=12;PVAL=4.1e-06
NC_007181.1	TSSAR	TSS	559260	559280	1000	+	.	ID=TSS_001437;NAME=TSS_001437;DIFF=31;PVAL=0
NC_007181.1	TSSAR	TSS	559300	559320	1000	+	.	ID=TSS_001440;NAME=TSS_001440;DIFF=18;PVAL=1e-09
NC_007181.1	TSSAR	TSS	559404	559424	1000	+	.	ID=TSS_001443;NAME=TSS_001443;DIFF=11;PVAL=1.4e-05
NC_007181.1	TSSAR	TSS	565324	565344	1000	+	.	ID=TSS_001446;NAME=TSS_001446;DIFF=10;PVAL=1e-06
NC_007181.1	TSSAR	TSS	565788	565808	1000	+	.	ID=TSS_001447;NAME=TSS_001447;DIFF=10;PVAL=1.2e-06
NC_007181.1	TSSAR	TSS	566905	566925	1000	+	.	ID=TSS_001449;NAME=TSS_001449;DIFF=11;PVAL=3.2e-07
NC_007181.1	TSSAR	TSS	571027	571047	1000	+	.	ID=TSS_001450;NAME=TSS_001450;DIFF=11;PVAL=9.4e-07
NC_007181.1	TSSAR	TSS	572116	572136	1000	+	.	ID=TSS_001452;NAME=TSS_001452;DIFF=30;PVAL=0
NC_007181.1	TSSAR	TSS	572684	572704	1000	+	.	ID=TSS_001453;NAME=TSS_001453;DIFF=77;PVAL=0
NC_007181.1	TSSAR	TSS	575563	575583	1000	+	.	ID=TSS_001456;NAME=TSS_001456;DIFF=11;PVAL=0.00033
NC_007181.1	TSSAR	TSS	575623	575643	1000	+	.	ID=TSS_001458;NAME=TSS_001458;DIFF=28;PVAL=0
NC_007181.1	TSSAR	TSS	575652	575672	1000	+	.	ID=TSS_001459;NAME=TSS_001459;DIFF=88;PVAL=0
NC_007181.1	TSSAR	TSS	576315	576335	1000	+	.	ID=TSS_001466;NAME=TSS_001466;DIFF=11;PVAL=1.2e-06
NC_007181.1	TSSAR	TSS	576452	576472	1000	+	.	ID=TSS_001467;NAME=TSS_001467;DIFF=13;PVAL=3.2e-08
NC_007181.1	TSSAR	TSS	577597	577617	1000	+	.	ID=TSS_001468;NAME=TSS_001468;DIFF=31;PVAL=0
NC_007181.1	TSSAR	TSS	577614	577634	1000	+	.	ID=TSS_001469;NAME=TSS_001469;DIFF=73;PVAL=0
NC_007181.1	TSSAR	TSS	579759	579779	1000	+	.	ID=TSS_001473;NAME=TSS_001473;DIFF=18;PVAL=7.5e-09
NC_007181.1	TSSAR	TSS	579771	579791	1000	+	.	ID=TSS_001474;NAME=TSS_001474;DIFF=15;PVAL=2.7e-06
NC_007181.1	TSSAR	TSS	579796	579816	1000	+	.	ID=TSS_001475;NAME=TSS_001475;DIFF=45;PVAL=0
NC_007181.1	TSSAR	TSS	580714	580734	1000	+	.	ID=TSS_001477;NAME=TSS_001477;DIFF=20;PVAL=0
NC_007181.1	TSSAR	TSS	580970	580990	1000	+	.	ID=TSS_001478;NAME=TSS_001478;DIFF=30;PVAL=0
NC_007181.1	TSSAR	TSS	582778	582798	1000	+	.	ID=TSS_001479;NAME=TSS_001479;DIFF=20;PVAL=1.2e-11
NC_007181.1	TSSAR	TSS	582854	582874	1000	+	.	ID=TSS_001480;NAME=TSS_001480;DIFF=14;PVAL=1.4e-07
NC_007181.1	TSSAR	TSS	584591	584611	1000	+	.	ID=TSS_001482;NAME=TSS_001482;DIFF=386;PVAL=0
NC_007181.1	TSSAR	TSS	584831	584851	1000	+	.	ID=TSS_001485;NAME=TSS_001485;DIFF=21;PVAL=2e-13
NC_007181.1	TSSAR	TSS	585107	585127	1000	+	.	ID=TSS_001490;NAME=TSS_001490;DIFF=29;PVAL=0
NC_007181.1	TSSAR	TSS	585129	585149	1000	+	.	ID=TSS_001491;NAME=TSS_001491;DIFF=29;PVAL=0
NC_007181.1	TSSAR	TSS	585572	585592	1000	+	.	ID=TSS_001492;NAME=TSS_001492;DIFF=11;PVAL=0.00012
NC_007181.1	TSSAR	TSS	585841	585861	1000	+	.	ID=TSS_001494;NAME=TSS_001494;DIFF=15;PVAL=8.3e-06
NC_007181.1	TSSAR	TSS	585882	585902	1000	+	.	ID=TSS_001495;NAME=TSS_001495;DIFF=56;PVAL=0
NC_007181.1	TSSAR	TSS	585994	586014	1000	+	.	ID=TSS_001497;NAME=TSS_001497;DIFF=102;PVAL=0
NC_007181.1	TSSAR	TSS	586108	586128	1000	+	.	ID=TSS_001505;NAME=TSS_001505;DIFF=45;PVAL=0
NC_007181.1	TSSAR	TSS	586122	586142	1000	+	.	ID=TSS_001506;NAME=TSS_001506;DIFF=17;PVAL=3.6e-07
NC_007181.1	TSSAR	TSS	586144	586164	1000	+	.	ID=TSS_001507;NAME=TSS_001507;DIFF=11;PVAL=0.0016
NC_007181.1	TSSAR	TSS	586179	586199	1000	+	.	ID=TSS_001508;NAME=TSS_001508;DIFF=141;PVAL=0
NC_007181.1	TSSAR	TSS	586218	586238	1000	+	.	ID=TSS_001511;NAME=TSS_001511;DIFF=10;PVAL=0.00031
NC_007181.1	TSSAR	TSS	586271	586291	1000	+	.	ID=TSS_001512;NAME=TSS_001512;DIFF=12;PVAL=0.00079
NC_007181.1	TSSAR	TSS	586415	586435	1000	+	.	ID=TSS_001513;NAME=TSS_001513;DIFF=11;PVAL=0.0027
NC_007181.1	TSSAR	TSS	586785	586805	1000	+	.	ID=TSS_001515;NAME=TSS_001515;DIFF=17;PVAL=7.8e-06
NC_007181.1	TSSAR	TSS	586915	586935	1000	+	.	ID=TSS_001516;NAME=TSS_001516;DIFF=24;PVAL=9e-10
NC_007181.1	TSSAR	TSS	586971	586991	1000	+	.	ID=TSS_001519;NAME=TSS_001519;DIFF=12;PVAL=0.00074
NC_007181.1	TSSAR	TSS	587017	587037	1000	+	.	ID=TSS_001520;NAME=TSS_001520;DIFF=12;PVAL=0.0023
NC_007181.1	TSSAR	TSS	587040	587060	1000	+	.	ID=TSS_001522;NAME=TSS_001522;DIFF=262;PVAL=0
NC_007181.1	TSSAR	TSS	587117	587137	1000	+	.	ID=TSS_001530;NAME=TSS_001530;DIFF=11;PVAL=0.0016
NC_007181.1	TSSAR	TSS	587130	587150	1000	+	.	ID=TSS_001531;NAME=TSS_001531;DIFF=10;PVAL=0.0041
NC_007181.1	TSSAR	TSS	587972	587992	1000	+	.	ID=TSS_001532;NAME=TSS_001532;DIFF=72;PVAL=0
NC_007181.1	TSSAR	TSS	594855	594875	1000	+	.	ID=TSS_001534;NAME=TSS_001534;DIFF=119;PVAL=0
NC_007181.1	TSSAR	TSS	595175	595195	1000	+	.	ID=TSS_001535;NAME=TSS_001535;DIFF=58;PVAL=0
NC_007181.1	TSSAR	TSS	597018	597038	1000	+	.	ID=TSS_001537;NAME=TSS_001537;DIFF=18;PVAL=1.6e-10
NC_007181.1	TSSAR	TSS	597174	597194	1000	+	.	ID=TSS_001538;NAME=TSS_001538;DIFF=14;PVAL=3.2e-07
NC_007181.1	TSSAR	TSS	597236	597256	1000	+	.	ID=TSS_001539;NAME=TSS_001539;DIFF=25;PVAL=0
NC_007181.1	TSSAR	TSS	597323	597343	1000	+	.	ID=TSS_001540;NAME=TSS_001540;DIFF=13;PVAL=3.7e-06
NC_007181.1	TSSAR	TSS	597711	597731	1000	+	.	ID=TSS_001541;NAME=TSS_001541;DIFF=30;PVAL=0
NC_007181.1	TSSAR	TSS	597827	597847	1000	+	.	ID=TSS_001543;NAME=TSS_001543;DIFF=12;PVAL=0.00078
NC_007181.1	TSSAR	TSS	597888	597908	1000	+	.	ID=TSS_001545;NAME=TSS_001545;DIFF=186;PVAL=0
NC_007181.1	TSSAR	TSS	597965	597985	1000	+	.	ID=TSS_001549;NAME=TSS_001549;DIFF=45;PVAL=0
NC_007181.1	TSSAR	TSS	599727	599747	1000	+	.	ID=TSS_001551;NAME=TSS_001551;DIFF=14;PVAL=5e-06
NC_007181.1	TSSAR	TSS	600172	600192	1000	+	.	ID=TSS_001552;NAME=TSS_001552;DIFF=12;PVAL=0.0069
NC_007181.1	TSSAR	TSS	600369	600389	1000	+	.	ID=TSS_001553;NAME=TSS_001553;DIFF=46;PVAL=0
NC_007181.1	TSSAR	TSS	600381	600401	1000	+	.	ID=TSS_001554;NAME=TSS_001554;DIFF=18;PVAL=0.0012
NC_007181.1	TSSAR	TSS	600414	600434	1000	+	.	ID=TSS_001559;NAME=TSS_001559;DIFF=827;PVAL=0
NC_007181.1	TSSAR	TSS	600769	600789	1000	+	.	ID=TSS_001562;NAME=TSS_001562;DIFF=22;PVAL=3.7e-08
NC_007181.1	TSSAR	TSS	600871	600891	1000	+	.	ID=TSS_001564;NAME=TSS_001564;DIFF=12;PVAL=0.00059
NC_007181.1	TSSAR	TSS	601722	601742	1000	+	.	ID=TSS_001565;NAME=TSS_001565;DIFF=17;PVAL=0.0055
NC_007181.1	TSSAR	TSS	602430	602450	1000	+	.	ID=TSS_001566;NAME=TSS_001566;DIFF=18;PVAL=4.3e-06
NC_007181.1	TSSAR	TSS	602591	602611	1000	+	.	ID=TSS_001567;NAME=TSS_001567;DIFF=19;PVAL=8.2e-09
NC_007181.1	TSSAR	TSS	602603	602623	1000	+	.	ID=TSS_001568;NAME=TSS_001568;DIFF=39;PVAL=0
NC_007181.1	TSSAR	TSS	602645	602665	1000	+	.	ID=TSS_001570;NAME=TSS_001570;DIFF=33;PVAL=0
NC_007181.1	TSSAR	TSS	604777	604797	1000	+	.	ID=TSS_001572;NAME=TSS_001572;DIFF=18;PVAL=1.5e-11
NC_007181.1	TSSAR	TSS	604795	604815	1000	+	.	ID=TSS_001573;NAME=TSS_001573;DIFF=23;PVAL=1e-15
NC_007181.1	TSSAR	TSS	605016	605036	1000	+	.	ID=TSS_001574;NAME=TSS_001574;DIFF=10;PVAL=2.5e-05
NC_007181.1	TSSAR	TSS	605192	605212	1000	+	.	ID=TSS_001575;NAME=TSS_001575;DIFF=22;PVAL=8.3e-15
NC_007181.1	TSSAR	TSS	605458	605478	1000	+	.	ID=TSS_001576;NAME=TSS_001576;DIFF=51;PVAL=0
NC_007181.1	TSSAR	TSS	606609	606629	1000	+	.	ID=TSS_001577;NAME=TSS_001577;DIFF=19;PVAL=2.4e-10
NC_007181.1	TSSAR	TSS	606678	606698	1000	+	.	ID=TSS_001579;NAME=TSS_001579;DIFF=25;PVAL=0
NC_007181.1	TSSAR	TSS	606739	606759	1000	+	.	ID=TSS_001580;NAME=TSS_001580;DIFF=18;PVAL=5.9e-09
NC_007181.1	TSSAR	TSS	606791	606811	1000	+	.	ID=TSS_001581;NAME=TSS_001581;DIFF=61;PVAL=0
NC_007181.1	TSSAR	TSS	607009	607029	1000	+	.	ID=TSS_001582;NAME=TSS_001582;DIFF=12;PVAL=0.00044
NC_007181.1	TSSAR	TSS	607026	607046	1000	+	.	ID=TSS_001583;NAME=TSS_001583;DIFF=11;PVAL=0.0012
NC_007181.1	TSSAR	TSS	607140	607160	1000	+	.	ID=TSS_001585;NAME=TSS_001585;DIFF=332;PVAL=0
NC_007181.1	TSSAR	TSS	607160	607180	1000	+	.	ID=TSS_001587;NAME=TSS_001587;DIFF=79;PVAL=0
NC_007181.1	TSSAR	TSS	608764	608784	1000	+	.	ID=TSS_001591;NAME=TSS_001591;DIFF=145;PVAL=0
NC_007181.1	TSSAR	TSS	609047	609067	1000	+	.	ID=TSS_001595;NAME=TSS_001595;DIFF=78;PVAL=0
NC_007181.1	TSSAR	TSS	610462	610482	1000	+	.	ID=TSS_001596;NAME=TSS_001596;DIFF=16;PVAL=1.9e-07
NC_007181.1	TSSAR	TSS	610552	610572	1000	+	.	ID=TSS_001599;NAME=TSS_001599;DIFF=93;PVAL=0
NC_007181.1	TSSAR	TSS	610591	610611	1000	+	.	ID=TSS_001604;NAME=TSS_001604;DIFF=32;PVAL=0
NC_007181.1	TSSAR	TSS	610911	610931	1000	+	.	ID=TSS_001605;NAME=TSS_001605;DIFF=26;PVAL=0
NC_007181.1	TSSAR	TSS	611284	611304	1000	+	.	ID=TSS_001606;NAME=TSS_001606;DIFF=27;PVAL=0
NC_007181.1	TSSAR	TSS	611369	611389	1000	+	.	ID=TSS_001609;NAME=TSS_001609;DIFF=16;PVAL=1.1e-08
NC_007181.1	TSSAR	TSS	611393	611413	1000	+	.	ID=TSS_001610;NAME=TSS_001610;DIFF=19;PVAL=3.2e-11
NC_007181.1	TSSAR	TSS	611453	611473	1000	+	.	ID=TSS_001612;NAME=TSS_001612;DIFF=23;PVAL=1.7e-14
NC_007181.1	TSSAR	TSS	611465	611485	1000	+	.	ID=TSS_001613;NAME=TSS_001613;DIFF=15;PVAL=2.8e-08
NC_007181.1	TSSAR	TSS	612111	612131	1000	+	.	ID=TSS_001614;NAME=TSS_001614;DIFF=12;PVAL=2.3e-07
NC_007181.1	TSSAR	TSS	612481	612501	1000	+	.	ID=TSS_001615;NAME=TSS_001615;DIFF=26;PVAL=0
NC_007181.1	TSSAR	TSS	612883	612903	1000	+	.	ID=TSS_001617;NAME=TSS_001617;DIFF=18;PVAL=2.8e-12
NC_007181.1	TSSAR	TSS	613144	613164	1000	+	.	ID=TSS_001618;NAME=TSS_001618;DIFF=18;PVAL=1e-13
NC_007181.1	TSSAR	TSS	614828	614848	1000	+	.	ID=TSS_001620;NAME=TSS_001620;DIFF=27;PVAL=2e-13
NC_007181.1	TSSAR	TSS	614846	614866	1000	+	.	ID=TSS_001623;NAME=TSS_001623;DIFF=29;PVAL=6.1e-15
NC_007181.1	TSSAR	TSS	614892	614912	1000	+	.	ID=TSS_001627;NAME=TSS_001627;DIFF=190;PVAL=0
NC_007181.1	TSSAR	TSS	614930	614950	1000	+	.	ID=TSS_001629;NAME=TSS_001629;DIFF=17;PVAL=7.2e-07
NC_007181.1	TSSAR	TSS	615382	615402	1000	+	.	ID=TSS_001630;NAME=TSS_001630;DIFF=11;PVAL=0.00015
NC_007181.1	TSSAR	TSS	615398	615418	1000	+	.	ID=TSS_001631;NAME=TSS_001631;DIFF=98;PVAL=0
NC_007181.1	TSSAR	TSS	615462	615482	1000	+	.	ID=TSS_001634;NAME=TSS_001634;DIFF=29;PVAL=0
NC_007181.1	TSSAR	TSS	615535	615555	1000	+	.	ID=TSS_001635;NAME=TSS_001635;DIFF=22;PVAL=2.4e-12
NC_007181.1	TSSAR	TSS	615745	615765	1000	+	.	ID=TSS_001636;NAME=TSS_001636;DIFF=27;PVAL=0
NC_007181.1	TSSAR	TSS	616083	616103	1000	+	.	ID=TSS_001640;NAME=TSS_001640;DIFF=10;PVAL=3.4e-05
NC_007181.1	TSSAR	TSS	616352	616372	1000	+	.	ID=TSS_001641;NAME=TSS_001641;DIFF=14;PVAL=3.2e-09
NC_007181.1	TSSAR	TSS	617415	617435	1000	+	.	ID=TSS_001642;NAME=TSS_001642;DIFF=22;PVAL=0
NC_007181.1	TSSAR	TSS	617764	617784	1000	+	.	ID=TSS_001643;NAME=TSS_001643;DIFF=10;PVAL=4.5e-07
NC_007181.1	TSSAR	TSS	621445	621465	1000	+	.	ID=TSS_001645;NAME=TSS_001645;DIFF=16;PVAL=6.6e-12
NC_007181.1	TSSAR	TSS	625870	625890	1000	+	.	ID=TSS_001648;NAME=TSS_001648;DIFF=78;PVAL=0
NC_007181.1	TSSAR	TSS	626648	626668	1000	+	.	ID=TSS_001649;NAME=TSS_001649;DIFF=11;PVAL=1.6e-06
NC_007181.1	TSSAR	TSS	626881	626901	1000	+	.	ID=TSS_001650;NAME=TSS_001650;DIFF=10;PVAL=1.1e-05
NC_007181.1	TSSAR	TSS	627078	627098	1000	+	.	ID=TSS_001651;NAME=TSS_001651;DIFF=13;PVAL=7.9e-08
NC_007181.1	TSSAR	TSS	627543	627563	1000	+	.	ID=TSS_001652;NAME=TSS_001652;DIFF=19;PVAL=0
NC_007181.1	TSSAR	TSS	631021	631041	1000	+	.	ID=TSS_001653;NAME=TSS_001653;DIFF=16;PVAL=6.4e-07
NC_007181.1	TSSAR	TSS	632520	632540	1000	+	.	ID=TSS_001654;NAME=TSS_001654;DIFF=17;PVAL=1.4e-07
NC_007181.1	TSSAR	TSS	632863	632883	1000	+	.	ID=TSS_001655;NAME=TSS_001655;DIFF=16;PVAL=2.7e-10
NC_007181.1	TSSAR	TSS	634111	634131	1000	+	.	ID=TSS_001656;NAME=TSS_001656;DIFF=14;PVAL=1.1e-07
NC_007181.1	TSSAR	TSS	634463	634483	1000	+	.	ID=TSS_001657;NAME=TSS_001657;DIFF=23;PVAL=0
NC_007181.1	TSSAR	TSS	635287	635307	1000	+	.	ID=TSS_001658;NAME=TSS_001658;DIFF=10;PVAL=5.7e-06
NC_007181.1	TSSAR	TSS	638157	638177	1000	+	.	ID=TSS_001659;NAME=TSS_001659;DIFF=11;PVAL=6.3e-07
NC_007181.1	TSSAR	TSS	638180	638200	1000	+	.	ID=TSS_001661;NAME=TSS_001661;DIFF=33;PVAL=0
NC_007181.1	TSSAR	TSS	638479	638499	1000	+	.	ID=TSS_001662;NAME=TSS_001662;DIFF=21;PVAL=0
NC_007181.1	TSSAR	TSS	639807	639827	1000	+	.	ID=TSS_001663;NAME=TSS_001663;DIFF=14;PVAL=1.1e-09
NC_007181.1	TSSAR	TSS	640001	640021	1000	+	.	ID=TSS_001664;NAME=TSS_001664;DIFF=14;PVAL=1.1e-08
NC_007181.1	TSSAR	TSS	640681	640701	1000	+	.	ID=TSS_001665;NAME=TSS_001665;DIFF=38;PVAL=0
NC_007181.1	TSSAR	TSS	640881	640901	1000	+	.	ID=TSS_001667;NAME=TSS_001667;DIFF=25;PVAL=0
NC_007181.1	TSSAR	TSS	641919	641939	1000	+	.	ID=TSS_001669;NAME=TSS_001669;DIFF=39;PVAL=0
NC_007181.1	TSSAR	TSS	643540	643560	1000	+	.	ID=TSS_001670;NAME=TSS_001670;DIFF=43;PVAL=0
NC_007181.1	TSSAR	TSS	643752	643772	1000	+	.	ID=TSS_001672;NAME=TSS_001672;DIFF=13;PVAL=6.7e-07
NC_007181.1	TSSAR	TSS	644152	644172	1000	+	.	ID=TSS_001674;NAME=TSS_001674;DIFF=41;PVAL=0
NC_007181.1	TSSAR	TSS	644283	644303	1000	+	.	ID=TSS_001677;NAME=TSS_001677;DIFF=79;PVAL=0
NC_007181.1	TSSAR	TSS	644351	644371	1000	+	.	ID=TSS_001679;NAME=TSS_001679;DIFF=24;PVAL=0
NC_007181.1	TSSAR	TSS	644956	644976	1000	+	.	ID=TSS_001680;NAME=TSS_001680;DIFF=23;PVAL=0
NC_007181.1	TSSAR	TSS	646915	646935	1000	+	.	ID=TSS_001682;NAME=TSS_001682;DIFF=29;PVAL=0
NC_007181.1	TSSAR	TSS	655432	655452	1000	+	.	ID=TSS_001683;NAME=TSS_001683;DIFF=15;PVAL=2.1e-09
NC_007181.1	TSSAR	TSS	656220	656240	1000	+	.	ID=TSS_001685;NAME=TSS_001685;DIFF=16;PVAL=1.7e-11
NC_007181.1	TSSAR	TSS	656427	656447	1000	+	.	ID=TSS_001686;NAME=TSS_001686;DIFF=10;PVAL=1.6e-06
NC_007181.1	TSSAR	TSS	660362	660382	1000	+	.	ID=TSS_001687;NAME=TSS_001687;DIFF=21;PVAL=3.8e-14
NC_007181.1	TSSAR	TSS	660654	660674	1000	+	.	ID=TSS_001688;NAME=TSS_001688;DIFF=24;PVAL=0
NC_007181.1	TSSAR	TSS	660687	660707	1000	+	.	ID=TSS_001690;NAME=TSS_001690;DIFF=22;PVAL=0
NC_007181.1	TSSAR	TSS	662384	662404	1000	+	.	ID=TSS_001692;NAME=TSS_001692;DIFF=57;PVAL=0
NC_007181.1	TSSAR	TSS	662453	662473	1000	+	.	ID=TSS_001693;NAME=TSS_001693;DIFF=20;PVAL=9.6e-11
NC_007181.1	TSSAR	TSS	662906	662926	1000	+	.	ID=TSS_001696;NAME=TSS_001696;DIFF=10;PVAL=4.4e-06
NC_007181.1	TSSAR	TSS	664143	664163	1000	+	.	ID=TSS_001697;NAME=TSS_001697;DIFF=38;PVAL=0
NC_007181.1	TSSAR	TSS	664737	664757	1000	+	.	ID=TSS_001698;NAME=TSS_001698;DIFF=11;PVAL=2.3e-05
NC_007181.1	TSSAR	TSS	664815	664835	1000	+	.	ID=TSS_001699;NAME=TSS_001699;DIFF=12;PVAL=1.4e-05
NC_007181.1	TSSAR	TSS	665099	665119	1000	+	.	ID=TSS_001700;NAME=TSS_001700;DIFF=107;PVAL=0
NC_007181.1	TSSAR	TSS	665135	665155	1000	+	.	ID=TSS_001702;NAME=TSS_001702;DIFF=26;PVAL=1.2e-12
NC_007181.1	TSSAR	TSS	665178	665198	1000	+	.	ID=TSS_001703;NAME=TSS_001703;DIFF=42;PVAL=0
NC_007181.1	TSSAR	TSS	665257	665277	1000	+	.	ID=TSS_001706;NAME=TSS_001706;DIFF=28;PVAL=0
NC_007181.1	TSSAR	TSS	665307	665327	1000	+	.	ID=TSS_001707;NAME=TSS_001707;DIFF=11;PVAL=0.0015
NC_007181.1	TSSAR	TSS	665367	665387	1000	+	.	ID=TSS_001708;NAME=TSS_001708;DIFF=34;PVAL=0
NC_007181.1	TSSAR	TSS	665415	665435	1000	+	.	ID=TSS_001711;NAME=TSS_001711;DIFF=114;PVAL=0
NC_007181.1	TSSAR	TSS	665540	665560	1000	+	.	ID=TSS_001714;NAME=TSS_001714;DIFF=15;PVAL=3.4e-05
NC_007181.1	TSSAR	TSS	665988	666008	1000	+	.	ID=TSS_001717;NAME=TSS_001717;DIFF=113;PVAL=0
NC_007181.1	TSSAR	TSS	666139	666159	1000	+	.	ID=TSS_001719;NAME=TSS_001719;DIFF=131;PVAL=0
NC_007181.1	TSSAR	TSS	666300	666320	1000	+	.	ID=TSS_001723;NAME=TSS_001723;DIFF=28;PVAL=0
NC_007181.1	TSSAR	TSS	666449	666469	1000	+	.	ID=TSS_001726;NAME=TSS_001726;DIFF=41;PVAL=0
NC_007181.1	TSSAR	TSS	666462	666482	1000	+	.	ID=TSS_001727;NAME=TSS_001727;DIFF=42;PVAL=0
NC_007181.1	TSSAR	TSS	666592	666612	1000	+	.	ID=TSS_001728;NAME=TSS_001728;DIFF=17;PVAL=9.1e-08
NC_007181.1	TSSAR	TSS	666614	666634	1000	+	.	ID=TSS_001730;NAME=TSS_001730;DIFF=58;PVAL=0
NC_007181.1	TSSAR	TSS	666655	666675	1000	+	.	ID=TSS_001732;NAME=TSS_001732;DIFF=10;PVAL=0.00093
NC_007181.1	TSSAR	TSS	666690	666710	1000	+	.	ID=TSS_001733;NAME=TSS_001733;DIFF=20;PVAL=1.3e-10
NC_007181.1	TSSAR	TSS	666717	666737	1000	+	.	ID=TSS_001734;NAME=TSS_001734;DIFF=11;PVAL=0.00013
NC_007181.1	TSSAR	TSS	667248	667268	1000	+	.	ID=TSS_001736;NAME=TSS_001736;DIFF=10;PVAL=1.1e-05
NC_007181.1	TSSAR	TSS	667466	667486	1000	+	.	ID=TSS_001737;NAME=TSS_001737;DIFF=12;PVAL=6.1e-07
NC_007181.1	TSSAR	TSS	668086	668106	1000	+	.	ID=TSS_001738;NAME=TSS_001738;DIFF=13;PVAL=0.0045
NC_007181.1	TSSAR	TSS	668297	668317	1000	+	.	ID=TSS_001741;NAME=TSS_001741;DIFF=277;PVAL=0
NC_007181.1	TSSAR	TSS	668863	668883	1000	+	.	ID=TSS_001744;NAME=TSS_001744;DIFF=48;PVAL=0
NC_007181.1	TSSAR	TSS	668979	668999	1000	+	.	ID=TSS_001745;NAME=TSS_001745;DIFF=56;PVAL=0
NC_007181.1	TSSAR	TSS	669062	669082	1000	+	.	ID=TSS_001746;NAME=TSS_001746;DIFF=19;PVAL=1.8e-09
NC_007181.1	TSSAR	TSS	669539	669559	1000	+	.	ID=TSS_001747;NAME=TSS_001747;DIFF=29;PVAL=0
NC_007181.1	TSSAR	TSS	669573	669593	1000	+	.	ID=TSS_001748;NAME=TSS_001748;DIFF=17;PVAL=5.9e-12
NC_007181.1	TSSAR	TSS	670372	670392	1000	+	.	ID=TSS_001749;NAME=TSS_001749;DIFF=17;PVAL=7.7e-13
NC_007181.1	TSSAR	TSS	673196	673216	1000	+	.	ID=TSS_001750;NAME=TSS_001750;DIFF=11;PVAL=4.5e-06
NC_007181.1	TSSAR	TSS	673219	673239	1000	+	.	ID=TSS_001751;NAME=TSS_001751;DIFF=24;PVAL=0
NC_007181.1	TSSAR	TSS	673487	673507	1000	+	.	ID=TSS_001752;NAME=TSS_001752;DIFF=10;PVAL=1e-05
NC_007181.1	TSSAR	TSS	674385	674405	1000	+	.	ID=TSS_001753;NAME=TSS_001753;DIFF=41;PVAL=0
NC_007181.1	TSSAR	TSS	674469	674489	1000	+	.	ID=TSS_001754;NAME=TSS_001754;DIFF=10;PVAL=2.9e-06
NC_007181.1	TSSAR	TSS	674571	674591	1000	+	.	ID=TSS_001755;NAME=TSS_001755;DIFF=12;PVAL=8.6e-08
NC_007181.1	TSSAR	TSS	674703	674723	1000	+	.	ID=TSS_001756;NAME=TSS_001756;DIFF=10;PVAL=3e-06
NC_007181.1	TSSAR	TSS	674762	674782	1000	+	.	ID=TSS_001757;NAME=TSS_001757;DIFF=16;PVAL=3.2e-11
NC_007181.1	TSSAR	TSS	676633	676653	1000	+	.	ID=TSS_001758;NAME=TSS_001758;DIFF=17;PVAL=2.3e-08
NC_007181.1	TSSAR	TSS	677378	677398	1000	+	.	ID=TSS_001761;NAME=TSS_001761;DIFF=12;PVAL=4.2e-07
NC_007181.1	TSSAR	TSS	677817	677837	1000	+	.	ID=TSS_001763;NAME=TSS_001763;DIFF=17;PVAL=5.1e-12
NC_007181.1	TSSAR	TSS	677997	678017	1000	+	.	ID=TSS_001764;NAME=TSS_001764;DIFF=11;PVAL=8.7e-07
NC_007181.1	TSSAR	TSS	679718	679738	1000	+	.	ID=TSS_001765;NAME=TSS_001765;DIFF=10;PVAL=0.003
NC_007181.1	TSSAR	TSS	679998	680018	1000	+	.	ID=TSS_001768;NAME=TSS_001768;DIFF=62;PVAL=0
NC_007181.1	TSSAR	TSS	680256	680276	1000	+	.	ID=TSS_001770;NAME=TSS_001770;DIFF=15;PVAL=2.2e-08
NC_007181.1	TSSAR	TSS	680387	680407	1000	+	.	ID=TSS_001771;NAME=TSS_001771;DIFF=21;PVAL=1.6e-13
NC_007181.1	TSSAR	TSS	680796	680816	1000	+	.	ID=TSS_001774;NAME=TSS_001774;DIFF=23;PVAL=0
NC_007181.1	TSSAR	TSS	681074	681094	1000	+	.	ID=TSS_001776;NAME=TSS_001776;DIFF=12;PVAL=4.4e-07
NC_007181.1	TSSAR	TSS	681132	681152	1000	+	.	ID=TSS_001778;NAME=TSS_001778;DIFF=10;PVAL=1.1e-05
NC_007181.1	TSSAR	TSS	681331	681351	1000	+	.	ID=TSS_001779;NAME=TSS_001779;DIFF=19;PVAL=0
NC_007181.1	TSSAR	TSS	681644	681664	1000	+	.	ID=TSS_001781;NAME=TSS_001781;DIFF=13;PVAL=2.9e-08
NC_007181.1	TSSAR	TSS	684509	684529	1000	+	.	ID=TSS_001782;NAME=TSS_001782;DIFF=16;PVAL=1.6e-08
NC_007181.1	TSSAR	TSS	684633	684653	1000	+	.	ID=TSS_001783;NAME=TSS_001783;DIFF=16;PVAL=1.6e-08
NC_007181.1	TSSAR	TSS	686257	686277	1000	+	.	ID=TSS_001784;NAME=TSS_001784;DIFF=12;PVAL=5.1e-07
NC_007181.1	TSSAR	TSS	686357	686377	1000	+	.	ID=TSS_001785;NAME=TSS_001785;DIFF=10;PVAL=1e-05
NC_007181.1	TSSAR	TSS	686997	687017	1000	+	.	ID=TSS_001786;NAME=TSS_001786;DIFF=24;PVAL=0
NC_007181.1	TSSAR	TSS	687309	687329	1000	+	.	ID=TSS_001787;NAME=TSS_001787;DIFF=13;PVAL=6.1e-06
NC_007181.1	TSSAR	TSS	687351	687371	1000	+	.	ID=TSS_001789;NAME=TSS_001789;DIFF=61;PVAL=0
NC_007181.1	TSSAR	TSS	688454	688474	1000	+	.	ID=TSS_001791;NAME=TSS_001791;DIFF=34;PVAL=0
NC_007181.1	TSSAR	TSS	688557	688577	1000	+	.	ID=TSS_001792;NAME=TSS_001792;DIFF=29;PVAL=0
NC_007181.1	TSSAR	TSS	688580	688600	1000	+	.	ID=TSS_001793;NAME=TSS_001793;DIFF=23;PVAL=1.1e-12
NC_007181.1	TSSAR	TSS	691773	691793	1000	+	.	ID=TSS_001795;NAME=TSS_001795;DIFF=31;PVAL=0
NC_007181.1	TSSAR	TSS	691798	691818	1000	+	.	ID=TSS_001798;NAME=TSS_001798;DIFF=99;PVAL=0
NC_007181.1	TSSAR	TSS	691837	691857	1000	+	.	ID=TSS_001803;NAME=TSS_001803;DIFF=33;PVAL=0
NC_007181.1	TSSAR	TSS	691852	691872	1000	+	.	ID=TSS_001804;NAME=TSS_001804;DIFF=17;PVAL=0.0068
NC_007181.1	TSSAR	TSS	691901	691921	1000	+	.	ID=TSS_001805;NAME=TSS_001805;DIFF=50;PVAL=0
NC_007181.1	TSSAR	TSS	692112	692132	1000	+	.	ID=TSS_001806;NAME=TSS_001806;DIFF=52;PVAL=0
NC_007181.1	TSSAR	TSS	692144	692164	1000	+	.	ID=TSS_001807;NAME=TSS_001807;DIFF=418;PVAL=0
NC_007181.1	TSSAR	TSS	692253	692273	1000	+	.	ID=TSS_001808;NAME=TSS_001808;DIFF=80;PVAL=0
NC_007181.1	TSSAR	TSS	692353	692373	1000	+	.	ID=TSS_001809;NAME=TSS_001809;DIFF=43;PVAL=0
NC_007181.1	TSSAR	TSS	692483	692503	1000	+	.	ID=TSS_001810;NAME=TSS_001810;DIFF=48;PVAL=0
NC_007181.1	TSSAR	TSS	692555	692575	1000	+	.	ID=TSS_001811;NAME=TSS_001811;DIFF=11;PVAL=0.0031
NC_007181.1	TSSAR	TSS	692642	692662	1000	+	.	ID=TSS_001812;NAME=TSS_001812;DIFF=18;PVAL=2.8e-05
NC_007181.1	TSSAR	TSS	692671	692691	1000	+	.	ID=TSS_001815;NAME=TSS_001815;DIFF=69;PVAL=0
NC_007181.1	TSSAR	TSS	692743	692763	1000	+	.	ID=TSS_001816;NAME=TSS_001816;DIFF=24;PVAL=1.6e-09
NC_007181.1	TSSAR	TSS	693544	693564	1000	+	.	ID=TSS_001818;NAME=TSS_001818;DIFF=13;PVAL=4.2e-06
NC_007181.1	TSSAR	TSS	693706	693726	1000	+	.	ID=TSS_001820;NAME=TSS_001820;DIFF=20;PVAL=2.2e-10
NC_007181.1	TSSAR	TSS	694109	694129	1000	+	.	ID=TSS_001824;NAME=TSS_001824;DIFF=31;PVAL=0
NC_007181.1	TSSAR	TSS	694217	694237	1000	+	.	ID=TSS_001826;NAME=TSS_001826;DIFF=10;PVAL=0.00067
NC_007181.1	TSSAR	TSS	694257	694277	1000	+	.	ID=TSS_001827;NAME=TSS_001827;DIFF=28;PVAL=0
NC_007181.1	TSSAR	TSS	696034	696054	1000	+	.	ID=TSS_001830;NAME=TSS_001830;DIFF=52;PVAL=0
NC_007181.1	TSSAR	TSS	696817	696837	1000	+	.	ID=TSS_001831;NAME=TSS_001831;DIFF=18;PVAL=9.2e-11
NC_007181.1	TSSAR	TSS	697374	697394	1000	+	.	ID=TSS_001834;NAME=TSS_001834;DIFF=29;PVAL=0
NC_007181.1	TSSAR	TSS	697594	697614	1000	+	.	ID=TSS_001835;NAME=TSS_001835;DIFF=39;PVAL=0
NC_007181.1	TSSAR	TSS	700943	700963	1000	+	.	ID=TSS_001837;NAME=TSS_001837;DIFF=152;PVAL=0
NC_007181.1	TSSAR	TSS	701690	701710	1000	+	.	ID=TSS_001840;NAME=TSS_001840;DIFF=12;PVAL=5.5e-06
NC_007181.1	TSSAR	TSS	701885	701905	1000	+	.	ID=TSS_001842;NAME=TSS_001842;DIFF=1291;PVAL=0
NC_007181.1	TSSAR	TSS	703920	703940	1000	+	.	ID=TSS_001845;NAME=TSS_001845;DIFF=16;PVAL=2.5e-05
NC_007181.1	TSSAR	TSS	704332	704352	1000	+	.	ID=TSS_001846;NAME=TSS_001846;DIFF=5261;PVAL=0
NC_007181.1	TSSAR	TSS	704359	704379	1000	+	.	ID=TSS_001848;NAME=TSS_001848;DIFF=437;PVAL=0
NC_007181.1	TSSAR	TSS	705343	705363	1000	+	.	ID=TSS_001849;NAME=TSS_001849;DIFF=11;PVAL=4e-06
NC_007181.1	TSSAR	TSS	708229	708249	1000	+	.	ID=TSS_001851;NAME=TSS_001851;DIFF=14;PVAL=9.7e-08
NC_007181.1	TSSAR	TSS	708392	708412	1000	+	.	ID=TSS_001852;NAME=TSS_001852;DIFF=10;PVAL=2.9e-05
NC_007181.1	TSSAR	TSS	708437	708457	1000	+	.	ID=TSS_001853;NAME=TSS_001853;DIFF=15;PVAL=1.5e-08
NC_007181.1	TSSAR	TSS	714137	714157	1000	+	.	ID=TSS_001856;NAME=TSS_001856;DIFF=15;PVAL=0.00029
NC_007181.1	TSSAR	TSS	714973	714993	1000	+	.	ID=TSS_001858;NAME=TSS_001858;DIFF=4695;PVAL=0
NC_007181.1	TSSAR	TSS	716271	716291	1000	+	.	ID=TSS_001859;NAME=TSS_001859;DIFF=16;PVAL=7.5e-12
NC_007181.1	TSSAR	TSS	716895	716915	1000	+	.	ID=TSS_001860;NAME=TSS_001860;DIFF=10;PVAL=1.2e-05
NC_007181.1	TSSAR	TSS	716925	716945	1000	+	.	ID=TSS_001861;NAME=TSS_001861;DIFF=53;PVAL=0
NC_007181.1	TSSAR	TSS	719913	719933	1000	+	.	ID=TSS_001863;NAME=TSS_001863;DIFF=13;PVAL=1.1e-07
NC_007181.1	TSSAR	TSS	720095	720115	1000	+	.	ID=TSS_001865;NAME=TSS_001865;DIFF=12;PVAL=1.8e-06
NC_007181.1	TSSAR	TSS	720332	720352	1000	+	.	ID=TSS_001866;NAME=TSS_001866;DIFF=15;PVAL=8.7e-08
NC_007181.1	TSSAR	TSS	720391	720411	1000	+	.	ID=TSS_001868;NAME=TSS_001868;DIFF=13;PVAL=2.9e-06
NC_007181.1	TSSAR	TSS	720597	720617	1000	+	.	ID=TSS_001869;NAME=TSS_001869;DIFF=13;PVAL=1e-05
NC_007181.1	TSSAR	TSS	720618	720638	1000	+	.	ID=TSS_001870;NAME=TSS_001870;DIFF=14;PVAL=2.7e-06
NC_007181.1	TSSAR	TSS	720649	720669	1000	+	.	ID=TSS_001873;NAME=TSS_001873;DIFF=22;PVAL=1.1e-11
NC_007181.1	TSSAR	TSS	720724	720744	1000	+	.	ID=TSS_001874;NAME=TSS_001874;DIFF=20;PVAL=5.9e-10
NC_007181.1	TSSAR	TSS	720904	720924	1000	+	.	ID=TSS_001875;NAME=TSS_001875;DIFF=14;PVAL=1.2e-05
NC_007181.1	TSSAR	TSS	720916	720936	1000	+	.	ID=TSS_001876;NAME=TSS_001876;DIFF=15;PVAL=3.3e-06
NC_007181.1	TSSAR	TSS	720942	720962	1000	+	.	ID=TSS_001879;NAME=TSS_001879;DIFF=36;PVAL=0
NC_007181.1	TSSAR	TSS	720955	720975	1000	+	.	ID=TSS_001880;NAME=TSS_001880;DIFF=17;PVAL=2.1e-07
NC_007181.1	TSSAR	TSS	720987	721007	1000	+	.	ID=TSS_001883;NAME=TSS_001883;DIFF=18;PVAL=4.9e-08
NC_007181.1	TSSAR	TSS	721023	721043	1000	+	.	ID=TSS_001890;NAME=TSS_001890;DIFF=49;PVAL=0
NC_007181.1	TSSAR	TSS	721090	721110	1000	+	.	ID=TSS_001892;NAME=TSS_001892;DIFF=13;PVAL=3.7e-05
NC_007181.1	TSSAR	TSS	721270	721290	1000	+	.	ID=TSS_001894;NAME=TSS_001894;DIFF=70;PVAL=0
NC_007181.1	TSSAR	TSS	721820	721840	1000	+	.	ID=TSS_001895;NAME=TSS_001895;DIFF=48;PVAL=0
NC_007181.1	TSSAR	TSS	722078	722098	1000	+	.	ID=TSS_001897;NAME=TSS_001897;DIFF=27;PVAL=0
NC_007181.1	TSSAR	TSS	724272	724292	1000	+	.	ID=TSS_001899;NAME=TSS_001899;DIFF=50;PVAL=0
NC_007181.1	TSSAR	TSS	724702	724722	1000	+	.	ID=TSS_001905;NAME=TSS_001905;DIFF=14;PVAL=1.4e-08
NC_007181.1	TSSAR	TSS	726666	726686	1000	+	.	ID=TSS_001906;NAME=TSS_001906;DIFF=27;PVAL=0
NC_007181.1	TSSAR	TSS	730389	730409	1000	+	.	ID=TSS_001910;NAME=TSS_001910;DIFF=29;PVAL=0
NC_007181.1	TSSAR	TSS	731898	731918	1000	+	.	ID=TSS_001912;NAME=TSS_001912;DIFF=21;PVAL=0
NC_007181.1	TSSAR	TSS	733502	733522	1000	+	.	ID=TSS_001913;NAME=TSS_001913;DIFF=11;PVAL=3.5e-07
NC_007181.1	TSSAR	TSS	734641	734661	1000	+	.	ID=TSS_001916;NAME=TSS_001916;DIFF=10;PVAL=2.5e-05
NC_007181.1	TSSAR	TSS	734918	734938	1000	+	.	ID=TSS_001917;NAME=TSS_001917;DIFF=19;PVAL=2.5e-11
NC_007181.1	TSSAR	TSS	734941	734961	1000	+	.	ID=TSS_001918;NAME=TSS_001918;DIFF=13;PVAL=7.6e-07
NC_007181.1	TSSAR	TSS	735017	735037	1000	+	.	ID=TSS_001919;NAME=TSS_001919;DIFF=17;PVAL=1.3e-09
NC_007181.1	TSSAR	TSS	735083	735103	1000	+	.	ID=TSS_001922;NAME=TSS_001922;DIFF=36;PVAL=0
NC_007181.1	TSSAR	TSS	735314	735334	1000	+	.	ID=TSS_001923;NAME=TSS_001923;DIFF=38;PVAL=0
NC_007181.1	TSSAR	TSS	735332	735352	1000	+	.	ID=TSS_001924;NAME=TSS_001924;DIFF=13;PVAL=8.5e-07
NC_007181.1	TSSAR	TSS	735640	735660	1000	+	.	ID=TSS_001925;NAME=TSS_001925;DIFF=11;PVAL=2.2e-06
NC_007181.1	TSSAR	TSS	735748	735768	1000	+	.	ID=TSS_001926;NAME=TSS_001926;DIFF=14;PVAL=1.5e-08
NC_007181.1	TSSAR	TSS	735946	735966	1000	+	.	ID=TSS_001927;NAME=TSS_001927;DIFF=13;PVAL=4.2e-07
NC_007181.1	TSSAR	TSS	736283	736303	1000	+	.	ID=TSS_001929;NAME=TSS_001929;DIFF=16;PVAL=2.5e-09
NC_007181.1	TSSAR	TSS	736515	736535	1000	+	.	ID=TSS_001930;NAME=TSS_001930;DIFF=70;PVAL=0
NC_007181.1	TSSAR	TSS	736755	736775	1000	+	.	ID=TSS_001936;NAME=TSS_001936;DIFF=13;PVAL=3.3e-07
NC_007181.1	TSSAR	TSS	736769	736789	1000	+	.	ID=TSS_001937;NAME=TSS_001937;DIFF=24;PVAL=0
NC_007181.1	TSSAR	TSS	737853	737873	1000	+	.	ID=TSS_001938;NAME=TSS_001938;DIFF=10;PVAL=8e-06
NC_007181.1	TSSAR	TSS	738157	738177	1000	+	.	ID=TSS_001939;NAME=TSS_001939;DIFF=14;PVAL=2.1e-08
NC_007181.1	TSSAR	TSS	738571	738591	1000	+	.	ID=TSS_001940;NAME=TSS_001940;DIFF=11;PVAL=2.4e-06
NC_007181.1	TSSAR	TSS	739482	739502	1000	+	.	ID=TSS_001941;NAME=TSS_001941;DIFF=11;PVAL=3.8e-06
NC_007181.1	TSSAR	TSS	739757	739777	1000	+	.	ID=TSS_001942;NAME=TSS_001942;DIFF=11;PVAL=3.5e-06
NC_007181.1	TSSAR	TSS	743208	743228	1000	+	.	ID=TSS_001943;NAME=TSS_001943;DIFF=21;PVAL=6.2e-06
NC_007181.1	TSSAR	TSS	743235	743255	1000	+	.	ID=TSS_001946;NAME=TSS_001946;DIFF=145;PVAL=0
NC_007181.1	TSSAR	TSS	743302	743322	1000	+	.	ID=TSS_001955;NAME=TSS_001955;DIFF=34;PVAL=0
NC_007181.1	TSSAR	TSS	744671	744691	1000	+	.	ID=TSS_001956;NAME=TSS_001956;DIFF=21;PVAL=1.4e-14
NC_007181.1	TSSAR	TSS	744683	744703	1000	+	.	ID=TSS_001957;NAME=TSS_001957;DIFF=11;PVAL=3.2e-06
NC_007181.1	TSSAR	TSS	744838	744858	1000	+	.	ID=TSS_001958;NAME=TSS_001958;DIFF=20;PVAL=2.1e-13
NC_007181.1	TSSAR	TSS	744890	744910	1000	+	.	ID=TSS_001959;NAME=TSS_001959;DIFF=83;PVAL=0
NC_007181.1	TSSAR	TSS	746049	746069	1000	+	.	ID=TSS_001961;NAME=TSS_001961;DIFF=11;PVAL=2.9e-08
NC_007181.1	TSSAR	TSS	747847	747867	1000	+	.	ID=TSS_001962;NAME=TSS_001962;DIFF=10;PVAL=5.8e-06
NC_007181.1	TSSAR	TSS	749083	749103	1000	+	.	ID=TSS_001965;NAME=TSS_001965;DIFF=13;PVAL=1.4e-08
NC_007181.1	TSSAR	TSS	749284	749304	1000	+	.	ID=TSS_001966;NAME=TSS_001966;DIFF=11;PVAL=5.4e-07
NC_007181.1	TSSAR	TSS	749949	749969	1000	+	.	ID=TSS_001968;NAME=TSS_001968;DIFF=12;PVAL=3.7e-08
NC_007181.1	TSSAR	TSS	752630	752650	1000	+	.	ID=TSS_001969;NAME=TSS_001969;DIFF=10;PVAL=8.1e-06
NC_007181.1	TSSAR	TSS	753056	753076	1000	+	.	ID=TSS_001970;NAME=TSS_001970;DIFF=15;PVAL=1.4e-07
NC_007181.1	TSSAR	TSS	753115	753135	1000	+	.	ID=TSS_001972;NAME=TSS_001972;DIFF=11;PVAL=4.2e-05
NC_007181.1	TSSAR	TSS	753172	753192	1000	+	.	ID=TSS_001976;NAME=TSS_001976;DIFF=76;PVAL=0
NC_007181.1	TSSAR	TSS	753193	753213	1000	+	.	ID=TSS_001977;NAME=TSS_001977;DIFF=18;PVAL=4.1e-10
NC_007181.1	TSSAR	TSS	753283	753303	1000	+	.	ID=TSS_001978;NAME=TSS_001978;DIFF=21;PVAL=1.6e-12
NC_007181.1	TSSAR	TSS	754584	754604	1000	+	.	ID=TSS_001979;NAME=TSS_001979;DIFF=19;PVAL=0
NC_007181.1	TSSAR	TSS	754726	754746	1000	+	.	ID=TSS_001980;NAME=TSS_001980;DIFF=10;PVAL=0.00082
NC_007181.1	TSSAR	TSS	754828	754848	1000	+	.	ID=TSS_001981;NAME=TSS_001981;DIFF=10;PVAL=0.0029
NC_007181.1	TSSAR	TSS	755153	755173	1000	+	.	ID=TSS_001982;NAME=TSS_001982;DIFF=104;PVAL=0
NC_007181.1	TSSAR	TSS	755197	755217	1000	+	.	ID=TSS_001987;NAME=TSS_001987;DIFF=91;PVAL=0
NC_007181.1	TSSAR	TSS	755481	755501	1000	+	.	ID=TSS_001989;NAME=TSS_001989;DIFF=74;PVAL=0
NC_007181.1	TSSAR	TSS	755786	755806	1000	+	.	ID=TSS_001990;NAME=TSS_001990;DIFF=230;PVAL=0
NC_007181.1	TSSAR	TSS	756506	756526	1000	+	.	ID=TSS_001992;NAME=TSS_001992;DIFF=17;PVAL=3e-10
NC_007181.1	TSSAR	TSS	757202	757222	1000	+	.	ID=TSS_001994;NAME=TSS_001994;DIFF=10;PVAL=4.3e-05
NC_007181.1	TSSAR	TSS	757237	757257	1000	+	.	ID=TSS_001995;NAME=TSS_001995;DIFF=16;PVAL=1.1e-08
NC_007181.1	TSSAR	TSS	758596	758616	1000	+	.	ID=TSS_001997;NAME=TSS_001997;DIFF=43;PVAL=0
NC_007181.1	TSSAR	TSS	761715	761735	1000	+	.	ID=TSS_001998;NAME=TSS_001998;DIFF=15;PVAL=3.4e-11
NC_007181.1	TSSAR	TSS	762380	762400	1000	+	.	ID=TSS_001999;NAME=TSS_001999;DIFF=12;PVAL=9.9e-10
NC_007181.1	TSSAR	TSS	763878	763898	1000	+	.	ID=TSS_002000;NAME=TSS_002000;DIFF=10;PVAL=3.3e-06
NC_007181.1	TSSAR	TSS	764207	764227	1000	+	.	ID=TSS_002003;NAME=TSS_002003;DIFF=23;PVAL=0
NC_007181.1	TSSAR	TSS	764290	764310	1000	+	.	ID=TSS_002005;NAME=TSS_002005;DIFF=31;PVAL=0
NC_007181.1	TSSAR	TSS	764369	764389	1000	+	.	ID=TSS_002006;NAME=TSS_002006;DIFF=39;PVAL=0
NC_007181.1	TSSAR	TSS	768756	768776	1000	+	.	ID=TSS_002009;NAME=TSS_002009;DIFF=116;PVAL=0
NC_007181.1	TSSAR	TSS	768777	768797	1000	+	.	ID=TSS_002011;NAME=TSS_002011;DIFF=11;PVAL=0.0033
NC_007181.1	TSSAR	TSS	768815	768835	1000	+	.	ID=TSS_002013;NAME=TSS_002013;DIFF=65;PVAL=0
NC_007181.1	TSSAR	TSS	768982	769002	1000	+	.	ID=TSS_002015;NAME=TSS_002015;DIFF=18;PVAL=6.7e-07
NC_007181.1	TSSAR	TSS	769390	769410	1000	+	.	ID=TSS_002017;NAME=TSS_002017;DIFF=39;PVAL=0
NC_007181.1	TSSAR	TSS	771101	771121	1000	+	.	ID=TSS_002018;NAME=TSS_002018;DIFF=10;PVAL=2.5e-06
NC_007181.1	TSSAR	TSS	771557	771577	1000	+	.	ID=TSS_002019;NAME=TSS_002019;DIFF=17;PVAL=3.2e-12
NC_007181.1	TSSAR	TSS	772209	772229	1000	+	.	ID=TSS_002020;NAME=TSS_002020;DIFF=11;PVAL=3.3e-06
NC_007181.1	TSSAR	TSS	772357	772377	1000	+	.	ID=TSS_002021;NAME=TSS_002021;DIFF=13;PVAL=1.8e-07
NC_007181.1	TSSAR	TSS	772776	772796	1000	+	.	ID=TSS_002023;NAME=TSS_002023;DIFF=45;PVAL=0
NC_007181.1	TSSAR	TSS	773090	773110	1000	+	.	ID=TSS_002024;NAME=TSS_002024;DIFF=14;PVAL=2.5e-07
NC_007181.1	TSSAR	TSS	773529	773549	1000	+	.	ID=TSS_002025;NAME=TSS_002025;DIFF=16;PVAL=1.8e-08
NC_007181.1	TSSAR	TSS	773721	773741	1000	+	.	ID=TSS_002026;NAME=TSS_002026;DIFF=13;PVAL=1.1e-06
NC_007181.1	TSSAR	TSS	774618	774638	1000	+	.	ID=TSS_002027;NAME=TSS_002027;DIFF=36;PVAL=0
NC_007181.1	TSSAR	TSS	775150	775170	1000	+	.	ID=TSS_002028;NAME=TSS_002028;DIFF=10;PVAL=2.9e-06
NC_007181.1	TSSAR	TSS	775848	775868	1000	+	.	ID=TSS_002029;NAME=TSS_002029;DIFF=12;PVAL=6.5e-07
NC_007181.1	TSSAR	TSS	775990	776010	1000	+	.	ID=TSS_002031;NAME=TSS_002031;DIFF=25;PVAL=0
NC_007181.1	TSSAR	TSS	776437	776457	1000	+	.	ID=TSS_002033;NAME=TSS_002033;DIFF=65;PVAL=0
NC_007181.1	TSSAR	TSS	776645	776665	1000	+	.	ID=TSS_002035;NAME=TSS_002035;DIFF=12;PVAL=1.8e-05
NC_007181.1	TSSAR	TSS	779840	779860	1000	+	.	ID=TSS_002037;NAME=TSS_002037;DIFF=10;PVAL=0.00014
NC_007181.1	TSSAR	TSS	780130	780150	1000	+	.	ID=TSS_002038;NAME=TSS_002038;DIFF=11;PVAL=1.6e-05
NC_007181.1	TSSAR	TSS	780216	780236	1000	+	.	ID=TSS_002039;NAME=TSS_002039;DIFF=10;PVAL=2.7e-05
NC_007181.1	TSSAR	TSS	781366	781386	1000	+	.	ID=TSS_002040;NAME=TSS_002040;DIFF=46;PVAL=0
NC_007181.1	TSSAR	TSS	781422	781442	1000	+	.	ID=TSS_002041;NAME=TSS_002041;DIFF=10;PVAL=7.1e-06
NC_007181.1	TSSAR	TSS	781825	781845	1000	+	.	ID=TSS_002042;NAME=TSS_002042;DIFF=11;PVAL=0.00024
NC_007181.1	TSSAR	TSS	781883	781903	1000	+	.	ID=TSS_002043;NAME=TSS_002043;DIFF=47;PVAL=0
NC_007181.1	TSSAR	TSS	781942	781962	1000	+	.	ID=TSS_002044;NAME=TSS_002044;DIFF=15;PVAL=9.8e-06
NC_007181.1	TSSAR	TSS	782022	782042	1000	+	.	ID=TSS_002045;NAME=TSS_002045;DIFF=14;PVAL=0.00017
NC_007181.1	TSSAR	TSS	782188	782208	1000	+	.	ID=TSS_002046;NAME=TSS_002046;DIFF=15;PVAL=0.00038
NC_007181.1	TSSAR	TSS	782310	782330	1000	+	.	ID=TSS_002047;NAME=TSS_002047;DIFF=65;PVAL=0
NC_007181.1	TSSAR	TSS	782588	782608	1000	+	.	ID=TSS_002050;NAME=TSS_002050;DIFF=4744;PVAL=0
NC_007181.1	TSSAR	TSS	783015	783035	1000	+	.	ID=TSS_002051;NAME=TSS_002051;DIFF=12;PVAL=0.00044
NC_007181.1	TSSAR	TSS	783302	783322	1000	+	.	ID=TSS_002052;NAME=TSS_002052;DIFF=10;PVAL=8.7e-05
NC_007181.1	TSSAR	TSS	784151	784171	1000	+	.	ID=TSS_002053;NAME=TSS_002053;DIFF=11;PVAL=5.9e-07
NC_007181.1	TSSAR	TSS	784934	784954	1000	+	.	ID=TSS_002054;NAME=TSS_002054;DIFF=19;PVAL=7.2e-13
NC_007181.1	TSSAR	TSS	786333	786353	1000	+	.	ID=TSS_002055;NAME=TSS_002055;DIFF=25;PVAL=0
NC_007181.1	TSSAR	TSS	786467	786487	1000	+	.	ID=TSS_002056;NAME=TSS_002056;DIFF=29;PVAL=0
NC_007181.1	TSSAR	TSS	787640	787660	1000	+	.	ID=TSS_002057;NAME=TSS_002057;DIFF=48;PVAL=0
NC_007181.1	TSSAR	TSS	787662	787682	1000	+	.	ID=TSS_002058;NAME=TSS_002058;DIFF=21;PVAL=6.4e-09
NC_007181.1	TSSAR	TSS	787854	787874	1000	+	.	ID=TSS_002059;NAME=TSS_002059;DIFF=18;PVAL=4.4e-09
NC_007181.1	TSSAR	TSS	788948	788968	1000	+	.	ID=TSS_002060;NAME=TSS_002060;DIFF=13;PVAL=3.9e-08
NC_007181.1	TSSAR	TSS	789247	789267	1000	+	.	ID=TSS_002061;NAME=TSS_002061;DIFF=10;PVAL=1.7e-05
NC_007181.1	TSSAR	TSS	789332	789352	1000	+	.	ID=TSS_002062;NAME=TSS_002062;DIFF=13;PVAL=1.5e-07
NC_007181.1	TSSAR	TSS	789895	789915	1000	+	.	ID=TSS_002064;NAME=TSS_002064;DIFF=27;PVAL=0
NC_007181.1	TSSAR	TSS	790008	790028	1000	+	.	ID=TSS_002065;NAME=TSS_002065;DIFF=13;PVAL=1.7e-07
NC_007181.1	TSSAR	TSS	790507	790527	1000	+	.	ID=TSS_002066;NAME=TSS_002066;DIFF=10;PVAL=2e-05
NC_007181.1	TSSAR	TSS	790573	790593	1000	+	.	ID=TSS_002069;NAME=TSS_002069;DIFF=15;PVAL=1.8e-08
NC_007181.1	TSSAR	TSS	791262	791282	1000	+	.	ID=TSS_002070;NAME=TSS_002070;DIFF=45;PVAL=0
NC_007181.1	TSSAR	TSS	791537	791557	1000	+	.	ID=TSS_002074;NAME=TSS_002074;DIFF=61;PVAL=0
NC_007181.1	TSSAR	TSS	791581	791601	1000	+	.	ID=TSS_002075;NAME=TSS_002075;DIFF=31;PVAL=0
NC_007181.1	TSSAR	TSS	791782	791802	1000	+	.	ID=TSS_002077;NAME=TSS_002077;DIFF=12;PVAL=3.7e-05
NC_007181.1	TSSAR	TSS	792226	792246	1000	+	.	ID=TSS_002079;NAME=TSS_002079;DIFF=14;PVAL=1.4e-08
NC_007181.1	TSSAR	TSS	793391	793411	1000	+	.	ID=TSS_002080;NAME=TSS_002080;DIFF=12;PVAL=1.8e-06
NC_007181.1	TSSAR	TSS	793908	793928	1000	+	.	ID=TSS_002081;NAME=TSS_002081;DIFF=158;PVAL=0
NC_007181.1	TSSAR	TSS	793926	793946	1000	+	.	ID=TSS_002082;NAME=TSS_002082;DIFF=15;PVAL=2.8e-06
NC_007181.1	TSSAR	TSS	793941	793961	1000	+	.	ID=TSS_002086;NAME=TSS_002086;DIFF=119;PVAL=0
NC_007181.1	TSSAR	TSS	794050	794070	1000	+	.	ID=TSS_002087;NAME=TSS_002087;DIFF=38;PVAL=0
NC_007181.1	TSSAR	TSS	794851	794871	1000	+	.	ID=TSS_002089;NAME=TSS_002089;DIFF=16;PVAL=3.1e-10
NC_007181.1	TSSAR	TSS	795866	795886	1000	+	.	ID=TSS_002090;NAME=TSS_002090;DIFF=11;PVAL=1.2e-07
NC_007181.1	TSSAR	TSS	797549	797569	1000	+	.	ID=TSS_002092;NAME=TSS_002092;DIFF=28;PVAL=8.2e-15
NC_007181.1	TSSAR	TSS	797572	797592	1000	+	.	ID=TSS_002097;NAME=TSS_002097;DIFF=46;PVAL=0
NC_007181.1	TSSAR	TSS	797696	797716	1000	+	.	ID=TSS_002101;NAME=TSS_002101;DIFF=38;PVAL=0
NC_007181.1	TSSAR	TSS	797719	797739	1000	+	.	ID=TSS_002102;NAME=TSS_002102;DIFF=32;PVAL=0
NC_007181.1	TSSAR	TSS	797894	797914	1000	+	.	ID=TSS_002105;NAME=TSS_002105;DIFF=62;PVAL=0
NC_007181.1	TSSAR	TSS	797922	797942	1000	+	.	ID=TSS_002106;NAME=TSS_002106;DIFF=14;PVAL=1.9e-05
NC_007181.1	TSSAR	TSS	797961	797981	1000	+	.	ID=TSS_002108;NAME=TSS_002108;DIFF=12;PVAL=0.00023
NC_007181.1	TSSAR	TSS	798023	798043	1000	+	.	ID=TSS_002111;NAME=TSS_002111;DIFF=30;PVAL=0
NC_007181.1	TSSAR	TSS	798275	798295	1000	+	.	ID=TSS_002114;NAME=TSS_002114;DIFF=13;PVAL=1.4e-05
NC_007181.1	TSSAR	TSS	798635	798655	1000	+	.	ID=TSS_002115;NAME=TSS_002115;DIFF=32;PVAL=0
NC_007181.1	TSSAR	TSS	798664	798684	1000	+	.	ID=TSS_002116;NAME=TSS_002116;DIFF=16;PVAL=2e-07
NC_007181.1	TSSAR	TSS	798788	798808	1000	+	.	ID=TSS_002117;NAME=TSS_002117;DIFF=10;PVAL=0.0007
NC_007181.1	TSSAR	TSS	798927	798947	1000	+	.	ID=TSS_002118;NAME=TSS_002118;DIFF=22;PVAL=8.1e-11
NC_007181.1	TSSAR	TSS	799298	799318	1000	+	.	ID=TSS_002122;NAME=TSS_002122;DIFF=111;PVAL=0
NC_007181.1	TSSAR	TSS	799792	799812	1000	+	.	ID=TSS_002127;NAME=TSS_002127;DIFF=52;PVAL=0
NC_007181.1	TSSAR	TSS	805380	805400	1000	+	.	ID=TSS_002128;NAME=TSS_002128;DIFF=17;PVAL=0.0012
NC_007181.1	TSSAR	TSS	806718	806738	1000	+	.	ID=TSS_002130;NAME=TSS_002130;DIFF=87;PVAL=0
NC_007181.1	TSSAR	TSS	806742	806762	1000	+	.	ID=TSS_002131;NAME=TSS_002131;DIFF=15;PVAL=6.4e-10
NC_007181.1	TSSAR	TSS	807063	807083	1000	+	.	ID=TSS_002132;NAME=TSS_002132;DIFF=13;PVAL=3.5e-09
NC_007181.1	TSSAR	TSS	808263	808283	1000	+	.	ID=TSS_002134;NAME=TSS_002134;DIFF=7483;PVAL=0
NC_007181.1	TSSAR	TSS	808289	808309	1000	+	.	ID=TSS_002137;NAME=TSS_002137;DIFF=19;PVAL=7e-12
NC_007181.1	TSSAR	TSS	808603	808623	1000	+	.	ID=TSS_002139;NAME=TSS_002139;DIFF=16;PVAL=7.1e-09
NC_007181.1	TSSAR	TSS	808882	808902	1000	+	.	ID=TSS_002140;NAME=TSS_002140;DIFF=15;PVAL=4.4e-09
NC_007181.1	TSSAR	TSS	808958	808978	1000	+	.	ID=TSS_002141;NAME=TSS_002141;DIFF=16;PVAL=3e-10
NC_007181.1	TSSAR	TSS	809788	809808	1000	+	.	ID=TSS_002142;NAME=TSS_002142;DIFF=33;PVAL=0
NC_007181.1	TSSAR	TSS	809946	809966	1000	+	.	ID=TSS_002143;NAME=TSS_002143;DIFF=30;PVAL=0
NC_007181.1	TSSAR	TSS	810120	810140	1000	+	.	ID=TSS_002144;NAME=TSS_002144;DIFF=13;PVAL=7.9e-08
NC_007181.1	TSSAR	TSS	810254	810274	1000	+	.	ID=TSS_002145;NAME=TSS_002145;DIFF=21;PVAL=4.9e-15
NC_007181.1	TSSAR	TSS	810750	810770	1000	+	.	ID=TSS_002146;NAME=TSS_002146;DIFF=10;PVAL=8e-06
NC_007181.1	TSSAR	TSS	811283	811303	1000	+	.	ID=TSS_002147;NAME=TSS_002147;DIFF=17;PVAL=2.9e-11
NC_007181.1	TSSAR	TSS	811352	811372	1000	+	.	ID=TSS_002149;NAME=TSS_002149;DIFF=10;PVAL=6.1e-05
NC_007181.1	TSSAR	TSS	811950	811970	1000	+	.	ID=TSS_002150;NAME=TSS_002150;DIFF=142;PVAL=0
NC_007181.1	TSSAR	TSS	811972	811992	1000	+	.	ID=TSS_002151;NAME=TSS_002151;DIFF=25;PVAL=9.5e-12
NC_007181.1	TSSAR	TSS	812904	812924	1000	+	.	ID=TSS_002152;NAME=TSS_002152;DIFF=12;PVAL=4e-09
NC_007181.1	TSSAR	TSS	817233	817253	1000	+	.	ID=TSS_002153;NAME=TSS_002153;DIFF=20;PVAL=0
NC_007181.1	TSSAR	TSS	818774	818794	1000	+	.	ID=TSS_002155;NAME=TSS_002155;DIFF=15;PVAL=0
NC_007181.1	TSSAR	TSS	818957	818977	1000	+	.	ID=TSS_002156;NAME=TSS_002156;DIFF=40;PVAL=0
NC_007181.1	TSSAR	TSS	820731	820751	1000	+	.	ID=TSS_002157;NAME=TSS_002157;DIFF=36;PVAL=0
NC_007181.1	TSSAR	TSS	820856	820876	1000	+	.	ID=TSS_002158;NAME=TSS_002158;DIFF=10;PVAL=8.1e-06
NC_007181.1	TSSAR	TSS	821798	821818	1000	+	.	ID=TSS_002159;NAME=TSS_002159;DIFF=13;PVAL=1.8e-09
NC_007181.1	TSSAR	TSS	824165	824185	1000	+	.	ID=TSS_002162;NAME=TSS_002162;DIFF=40;PVAL=0
NC_007181.1	TSSAR	TSS	824196	824216	1000	+	.	ID=TSS_002164;NAME=TSS_002164;DIFF=13;PVAL=3.4e-06
NC_007181.1	TSSAR	TSS	824297	824317	1000	+	.	ID=TSS_002165;NAME=TSS_002165;DIFF=13;PVAL=1.8e-06
NC_007181.1	TSSAR	TSS	824531	824551	1000	+	.	ID=TSS_002166;NAME=TSS_002166;DIFF=11;PVAL=1.7e-05
NC_007181.1	TSSAR	TSS	824971	824991	1000	+	.	ID=TSS_002167;NAME=TSS_002167;DIFF=22;PVAL=1.2e-15
NC_007181.1	TSSAR	TSS	825173	825193	1000	+	.	ID=TSS_002168;NAME=TSS_002168;DIFF=32;PVAL=0
NC_007181.1	TSSAR	TSS	826637	826657	1000	+	.	ID=TSS_002169;NAME=TSS_002169;DIFF=10;PVAL=4e-06
NC_007181.1	TSSAR	TSS	827134	827154	1000	+	.	ID=TSS_002171;NAME=TSS_002171;DIFF=11;PVAL=7.7e-07
NC_007181.1	TSSAR	TSS	827272	827292	1000	+	.	ID=TSS_002172;NAME=TSS_002172;DIFF=14;PVAL=1.9e-09
NC_007181.1	TSSAR	TSS	829492	829512	1000	+	.	ID=TSS_002173;NAME=TSS_002173;DIFF=10;PVAL=1.6e-06
NC_007181.1	TSSAR	TSS	830357	830377	1000	+	.	ID=TSS_002174;NAME=TSS_002174;DIFF=16;PVAL=4.5e-11
NC_007181.1	TSSAR	TSS	830385	830405	1000	+	.	ID=TSS_002175;NAME=TSS_002175;DIFF=28;PVAL=0
NC_007181.1	TSSAR	TSS	833051	833071	1000	+	.	ID=TSS_002177;NAME=TSS_002177;DIFF=17;PVAL=7.8e-12
NC_007181.1	TSSAR	TSS	834014	834034	1000	+	.	ID=TSS_002178;NAME=TSS_002178;DIFF=410;PVAL=0
NC_007181.1	TSSAR	TSS	834041	834061	1000	+	.	ID=TSS_002182;NAME=TSS_002182;DIFF=20;PVAL=2.8e-10
NC_007181.1	TSSAR	TSS	834070	834090	1000	+	.	ID=TSS_002184;NAME=TSS_002184;DIFF=12;PVAL=6.1e-05
NC_007181.1	TSSAR	TSS	834295	834315	1000	+	.	ID=TSS_002185;NAME=TSS_002185;DIFF=18;PVAL=1.8e-09
NC_007181.1	TSSAR	TSS	834540	834560	1000	+	.	ID=TSS_002186;NAME=TSS_002186;DIFF=11;PVAL=4.2e-05
NC_007181.1	TSSAR	TSS	834739	834759	1000	+	.	ID=TSS_002187;NAME=TSS_002187;DIFF=13;PVAL=7e-07
NC_007181.1	TSSAR	TSS	835086	835106	1000	+	.	ID=TSS_002188;NAME=TSS_002188;DIFF=10;PVAL=5.3e-06
NC_007181.1	TSSAR	TSS	835643	835663	1000	+	.	ID=TSS_002189;NAME=TSS_002189;DIFF=22;PVAL=1.8e-15
NC_007181.1	TSSAR	TSS	835728	835748	1000	+	.	ID=TSS_002190;NAME=TSS_002190;DIFF=12;PVAL=8.5e-07
NC_007181.1	TSSAR	TSS	836476	836496	1000	+	.	ID=TSS_002191;NAME=TSS_002191;DIFF=18;PVAL=5.9e-12
NC_007181.1	TSSAR	TSS	837878	837898	1000	+	.	ID=TSS_002193;NAME=TSS_002193;DIFF=41;PVAL=0
NC_007181.1	TSSAR	TSS	838394	838414	1000	+	.	ID=TSS_002194;NAME=TSS_002194;DIFF=16;PVAL=5.5e-11
NC_007181.1	TSSAR	TSS	838778	838798	1000	+	.	ID=TSS_002195;NAME=TSS_002195;DIFF=41;PVAL=0
NC_007181.1	TSSAR	TSS	840096	840116	1000	+	.	ID=TSS_002196;NAME=TSS_002196;DIFF=16;PVAL=7.1e-11
NC_007181.1	TSSAR	TSS	840573	840593	1000	+	.	ID=TSS_002197;NAME=TSS_002197;DIFF=10;PVAL=2.3e-05
NC_007181.1	TSSAR	TSS	840771	840791	1000	+	.	ID=TSS_002198;NAME=TSS_002198;DIFF=11;PVAL=3.8e-06
NC_007181.1	TSSAR	TSS	840905	840925	1000	+	.	ID=TSS_002199;NAME=TSS_002199;DIFF=11;PVAL=5.8e-05
NC_007181.1	TSSAR	TSS	841035	841055	1000	+	.	ID=TSS_002201;NAME=TSS_002201;DIFF=37;PVAL=0
NC_007181.1	TSSAR	TSS	841093	841113	1000	+	.	ID=TSS_002206;NAME=TSS_002206;DIFF=32;PVAL=0
NC_007181.1	TSSAR	TSS	842016	842036	1000	+	.	ID=TSS_002208;NAME=TSS_002208;DIFF=19;PVAL=1.1e-12
NC_007181.1	TSSAR	TSS	842920	842940	1000	+	.	ID=TSS_002210;NAME=TSS_002210;DIFF=271;PVAL=0
NC_007181.1	TSSAR	TSS	845540	845560	1000	+	.	ID=TSS_002214;NAME=TSS_002214;DIFF=17;PVAL=1.1e-05
NC_007181.1	TSSAR	TSS	845564	845584	1000	+	.	ID=TSS_002217;NAME=TSS_002217;DIFF=140;PVAL=0
NC_007181.1	TSSAR	TSS	845659	845679	1000	+	.	ID=TSS_002219;NAME=TSS_002219;DIFF=22;PVAL=0
NC_007181.1	TSSAR	TSS	846648	846668	1000	+	.	ID=TSS_002221;NAME=TSS_002221;DIFF=15;PVAL=5.3e-09
NC_007181.1	TSSAR	TSS	846782	846802	1000	+	.	ID=TSS_002222;NAME=TSS_002222;DIFF=28;PVAL=0
NC_007181.1	TSSAR	TSS	850402	850422	1000	+	.	ID=TSS_002225;NAME=TSS_002225;DIFF=25;PVAL=0
NC_007181.1	TSSAR	TSS	852185	852205	1000	+	.	ID=TSS_002226;NAME=TSS_002226;DIFF=28;PVAL=0
NC_007181.1	TSSAR	TSS	854435	854455	1000	+	.	ID=TSS_002227;NAME=TSS_002227;DIFF=25;PVAL=0
NC_007181.1	TSSAR	TSS	854474	854494	1000	+	.	ID=TSS_002228;NAME=TSS_002228;DIFF=31;PVAL=0
NC_007181.1	TSSAR	TSS	854926	854946	1000	+	.	ID=TSS_002229;NAME=TSS_002229;DIFF=12;PVAL=1.8e-10
NC_007181.1	TSSAR	TSS	858379	858399	1000	+	.	ID=TSS_002230;NAME=TSS_002230;DIFF=12;PVAL=9.8e-06
NC_007181.1	TSSAR	TSS	858404	858424	1000	+	.	ID=TSS_002231;NAME=TSS_002231;DIFF=47;PVAL=0
NC_007181.1	TSSAR	TSS	858420	858440	1000	+	.	ID=TSS_002234;NAME=TSS_002234;DIFF=12;PVAL=1.2e-05
NC_007181.1	TSSAR	TSS	859379	859399	1000	+	.	ID=TSS_002235;NAME=TSS_002235;DIFF=13;PVAL=1.4e-09
NC_007181.1	TSSAR	TSS	867341	867361	1000	+	.	ID=TSS_002236;NAME=TSS_002236;DIFF=12;PVAL=1.4e-07
NC_007181.1	TSSAR	TSS	868186	868206	1000	+	.	ID=TSS_002238;NAME=TSS_002238;DIFF=20;PVAL=2.1e-14
NC_007181.1	TSSAR	TSS	869047	869067	1000	+	.	ID=TSS_002242;NAME=TSS_002242;DIFF=28;PVAL=0
NC_007181.1	TSSAR	TSS	871028	871048	1000	+	.	ID=TSS_002243;NAME=TSS_002243;DIFF=12;PVAL=1.8e-08
NC_007181.1	TSSAR	TSS	872342	872362	1000	+	.	ID=TSS_002244;NAME=TSS_002244;DIFF=20;PVAL=2.5e-14
NC_007181.1	TSSAR	TSS	872529	872549	1000	+	.	ID=TSS_002245;NAME=TSS_002245;DIFF=38;PVAL=0
NC_007181.1	TSSAR	TSS	873102	873122	1000	+	.	ID=TSS_002247;NAME=TSS_002247;DIFF=18;PVAL=1.1e-10
NC_007181.1	TSSAR	TSS	873479	873499	1000	+	.	ID=TSS_002250;NAME=TSS_002250;DIFF=77;PVAL=0
NC_007181.1	TSSAR	TSS	873574	873594	1000	+	.	ID=TSS_002251;NAME=TSS_002251;DIFF=11;PVAL=1.1e-05
NC_007181.1	TSSAR	TSS	875861	875881	1000	+	.	ID=TSS_002252;NAME=TSS_002252;DIFF=21;PVAL=1.8e-13
NC_007181.1	TSSAR	TSS	876104	876124	1000	+	.	ID=TSS_002253;NAME=TSS_002253;DIFF=34;PVAL=0
NC_007181.1	TSSAR	TSS	876280	876300	1000	+	.	ID=TSS_002257;NAME=TSS_002257;DIFF=13;PVAL=2e-07
NC_007181.1	TSSAR	TSS	877518	877538	1000	+	.	ID=TSS_002258;NAME=TSS_002258;DIFF=16;PVAL=9.6e-11
NC_007181.1	TSSAR	TSS	877871	877891	1000	+	.	ID=TSS_002259;NAME=TSS_002259;DIFF=13;PVAL=5.7e-08
NC_007181.1	TSSAR	TSS	878019	878039	1000	+	.	ID=TSS_002260;NAME=TSS_002260;DIFF=20;PVAL=4.2e-15
NC_007181.1	TSSAR	TSS	878033	878053	1000	+	.	ID=TSS_002261;NAME=TSS_002261;DIFF=20;PVAL=4e-14
NC_007181.1	TSSAR	TSS	878134	878154	1000	+	.	ID=TSS_002262;NAME=TSS_002262;DIFF=10;PVAL=1.2e-05
NC_007181.1	TSSAR	TSS	879067	879087	1000	+	.	ID=TSS_002263;NAME=TSS_002263;DIFF=19;PVAL=5.3e-10
NC_007181.1	TSSAR	TSS	879092	879112	1000	+	.	ID=TSS_002266;NAME=TSS_002266;DIFF=35;PVAL=0
NC_007181.1	TSSAR	TSS	879123	879143	1000	+	.	ID=TSS_002267;NAME=TSS_002267;DIFF=22;PVAL=3.8e-12
NC_007181.1	TSSAR	TSS	879264	879284	1000	+	.	ID=TSS_002269;NAME=TSS_002269;DIFF=37;PVAL=0
NC_007181.1	TSSAR	TSS	880695	880715	1000	+	.	ID=TSS_002271;NAME=TSS_002271;DIFF=17;PVAL=1e-12
NC_007181.1	TSSAR	TSS	880737	880757	1000	+	.	ID=TSS_002272;NAME=TSS_002272;DIFF=15;PVAL=8.6e-11
NC_007181.1	TSSAR	TSS	886730	886750	1000	+	.	ID=TSS_002273;NAME=TSS_002273;DIFF=10;PVAL=7.5e-07
NC_007181.1	TSSAR	TSS	893198	893218	1000	+	.	ID=TSS_002274;NAME=TSS_002274;DIFF=23;PVAL=0
NC_007181.1	TSSAR	TSS	894270	894290	1000	+	.	ID=TSS_002275;NAME=TSS_002275;DIFF=10;PVAL=3.9e-05
NC_007181.1	TSSAR	TSS	895708	895728	1000	+	.	ID=TSS_002276;NAME=TSS_002276;DIFF=18;PVAL=1.8e-11
NC_007181.1	TSSAR	TSS	903947	903967	1000	+	.	ID=TSS_002277;NAME=TSS_002277;DIFF=10;PVAL=2.7e-08
NC_007181.1	TSSAR	TSS	910607	910627	1000	+	.	ID=TSS_002278;NAME=TSS_002278;DIFF=18;PVAL=5.5e-15
NC_007181.1	TSSAR	TSS	912435	912455	1000	+	.	ID=TSS_002279;NAME=TSS_002279;DIFF=15;PVAL=7.8e-10
NC_007181.1	TSSAR	TSS	917071	917091	1000	+	.	ID=TSS_002281;NAME=TSS_002281;DIFF=10;PVAL=1.4e-06
NC_007181.1	TSSAR	TSS	917858	917878	1000	+	.	ID=TSS_002283;NAME=TSS_002283;DIFF=10;PVAL=1.2e-06
NC_007181.1	TSSAR	TSS	918013	918033	1000	+	.	ID=TSS_002284;NAME=TSS_002284;DIFF=16;PVAL=7.9e-13
NC_007181.1	TSSAR	TSS	921541	921561	1000	+	.	ID=TSS_002285;NAME=TSS_002285;DIFF=13;PVAL=1.6e-08
NC_007181.1	TSSAR	TSS	921785	921805	1000	+	.	ID=TSS_002286;NAME=TSS_002286;DIFF=13;PVAL=7.4e-09
NC_007181.1	TSSAR	TSS	929211	929231	1000	+	.	ID=TSS_002287;NAME=TSS_002287;DIFF=19;PVAL=0
NC_007181.1	TSSAR	TSS	929312	929332	1000	+	.	ID=TSS_002288;NAME=TSS_002288;DIFF=12;PVAL=8.6e-07
NC_007181.1	TSSAR	TSS	929570	929590	1000	+	.	ID=TSS_002289;NAME=TSS_002289;DIFF=14;PVAL=6.5e-09
NC_007181.1	TSSAR	TSS	929688	929708	1000	+	.	ID=TSS_002290;NAME=TSS_002290;DIFF=72;PVAL=0
NC_007181.1	TSSAR	TSS	931040	931060	1000	+	.	ID=TSS_002291;NAME=TSS_002291;DIFF=10;PVAL=2.6e-06
NC_007181.1	TSSAR	TSS	932332	932352	1000	+	.	ID=TSS_002293;NAME=TSS_002293;DIFF=138;PVAL=0
NC_007181.1	TSSAR	TSS	932504	932524	1000	+	.	ID=TSS_002294;NAME=TSS_002294;DIFF=17;PVAL=1.4e-09
NC_007181.1	TSSAR	TSS	933233	933253	1000	+	.	ID=TSS_002295;NAME=TSS_002295;DIFF=63;PVAL=0
NC_007181.1	TSSAR	TSS	933253	933273	1000	+	.	ID=TSS_002296;NAME=TSS_002296;DIFF=14;PVAL=1.1e-07
NC_007181.1	TSSAR	TSS	933272	933292	1000	+	.	ID=TSS_002298;NAME=TSS_002298;DIFF=16;PVAL=2.9e-09
NC_007181.1	TSSAR	TSS	933664	933684	1000	+	.	ID=TSS_002301;NAME=TSS_002301;DIFF=14;PVAL=4.3e-08
NC_007181.1	TSSAR	TSS	933758	933778	1000	+	.	ID=TSS_002303;NAME=TSS_002303;DIFF=24;PVAL=0
NC_007181.1	TSSAR	TSS	934831	934851	1000	+	.	ID=TSS_002304;NAME=TSS_002304;DIFF=17;PVAL=8.4e-14
NC_007181.1	TSSAR	TSS	937763	937783	1000	+	.	ID=TSS_002306;NAME=TSS_002306;DIFF=92;PVAL=0
NC_007181.1	TSSAR	TSS	937793	937813	1000	+	.	ID=TSS_002309;NAME=TSS_002309;DIFF=38;PVAL=0
NC_007181.1	TSSAR	TSS	940737	940757	1000	+	.	ID=TSS_002312;NAME=TSS_002312;DIFF=48;PVAL=0
NC_007181.1	TSSAR	TSS	943029	943049	1000	+	.	ID=TSS_002313;NAME=TSS_002313;DIFF=15;PVAL=2.1e-10
NC_007181.1	TSSAR	TSS	943051	943071	1000	+	.	ID=TSS_002314;NAME=TSS_002314;DIFF=18;PVAL=3.2e-13
NC_007181.1	TSSAR	TSS	951519	951539	1000	+	.	ID=TSS_002315;NAME=TSS_002315;DIFF=22;PVAL=0
NC_007181.1	TSSAR	TSS	951773	951793	1000	+	.	ID=TSS_002316;NAME=TSS_002316;DIFF=48;PVAL=0
NC_007181.1	TSSAR	TSS	951826	951846	1000	+	.	ID=TSS_002317;NAME=TSS_002317;DIFF=16;PVAL=1.1e-07
NC_007181.1	TSSAR	TSS	951843	951863	1000	+	.	ID=TSS_002320;NAME=TSS_002320;DIFF=36;PVAL=0
NC_007181.1	TSSAR	TSS	951866	951886	1000	+	.	ID=TSS_002321;NAME=TSS_002321;DIFF=13;PVAL=9.1e-06
NC_007181.1	TSSAR	TSS	956480	956500	1000	+	.	ID=TSS_002322;NAME=TSS_002322;DIFF=11;PVAL=9.5e-09
NC_007181.1	TSSAR	TSS	956989	957009	1000	+	.	ID=TSS_002323;NAME=TSS_002323;DIFF=10;PVAL=3.2e-08
NC_007181.1	TSSAR	TSS	965156	965176	1000	+	.	ID=TSS_002325;NAME=TSS_002325;DIFF=22;PVAL=1.2e-15
NC_007181.1	TSSAR	TSS	965169	965189	1000	+	.	ID=TSS_002326;NAME=TSS_002326;DIFF=18;PVAL=2.8e-12
NC_007181.1	TSSAR	TSS	965191	965211	1000	+	.	ID=TSS_002327;NAME=TSS_002327;DIFF=16;PVAL=1.3e-10
NC_007181.1	TSSAR	TSS	965694	965714	1000	+	.	ID=TSS_002328;NAME=TSS_002328;DIFF=33;PVAL=0
NC_007181.1	TSSAR	TSS	966888	966908	1000	+	.	ID=TSS_002329;NAME=TSS_002329;DIFF=28;PVAL=0
NC_007181.1	TSSAR	TSS	967062	967082	1000	+	.	ID=TSS_002330;NAME=TSS_002330;DIFF=10;PVAL=0.0016
NC_007181.1	TSSAR	TSS	967183	967203	1000	+	.	ID=TSS_002331;NAME=TSS_002331;DIFF=144;PVAL=0
NC_007181.1	TSSAR	TSS	967379	967399	1000	+	.	ID=TSS_002335;NAME=TSS_002335;DIFF=48;PVAL=0
NC_007181.1	TSSAR	TSS	967558	967578	1000	+	.	ID=TSS_002340;NAME=TSS_002340;DIFF=23;PVAL=0
NC_007181.1	TSSAR	TSS	977870	977890	1000	+	.	ID=TSS_002341;NAME=TSS_002341;DIFF=12;PVAL=2.6e-09
NC_007181.1	TSSAR	TSS	979716	979736	1000	+	.	ID=TSS_002342;NAME=TSS_002342;DIFF=18;PVAL=0
NC_007181.1	TSSAR	TSS	979972	979992	1000	+	.	ID=TSS_002343;NAME=TSS_002343;DIFF=18;PVAL=0
NC_007181.1	TSSAR	TSS	981590	981610	1000	+	.	ID=TSS_002344;NAME=TSS_002344;DIFF=15;PVAL=2.7e-09
NC_007181.1	TSSAR	TSS	995660	995680	1000	+	.	ID=TSS_002345;NAME=TSS_002345;DIFF=12;PVAL=2.1e-09
NC_007181.1	TSSAR	TSS	998526	998546	1000	+	.	ID=TSS_002346;NAME=TSS_002346;DIFF=26;PVAL=0
NC_007181.1	TSSAR	TSS	998853	998873	1000	+	.	ID=TSS_002347;NAME=TSS_002347;DIFF=25;PVAL=4.6e-15
NC_007181.1	TSSAR	TSS	999069	999089	1000	+	.	ID=TSS_002349;NAME=TSS_002349;DIFF=21;PVAL=2.6e-13
NC_007181.1	TSSAR	TSS	1001893	1001913	1000	+	.	ID=TSS_002350;NAME=TSS_002350;DIFF=11;PVAL=4.5e-09
NC_007181.1	TSSAR	TSS	1005095	1005115	1000	+	.	ID=TSS_002351;NAME=TSS_002351;DIFF=34;PVAL=0
NC_007181.1	TSSAR	TSS	1006135	1006155	1000	+	.	ID=TSS_002352;NAME=TSS_002352;DIFF=11;PVAL=1.5e-06
NC_007181.1	TSSAR	TSS	1006262	1006282	1000	+	.	ID=TSS_002353;NAME=TSS_002353;DIFF=12;PVAL=1.6e-07
NC_007181.1	TSSAR	TSS	1007532	1007552	1000	+	.	ID=TSS_002354;NAME=TSS_002354;DIFF=11;PVAL=5.7e-07
NC_007181.1	TSSAR	TSS	1007644	1007664	1000	+	.	ID=TSS_002355;NAME=TSS_002355;DIFF=18;PVAL=4.7e-13
NC_007181.1	TSSAR	TSS	1009913	1009933	1000	+	.	ID=TSS_002357;NAME=TSS_002357;DIFF=26;PVAL=0
NC_007181.1	TSSAR	TSS	1010237	1010257	1000	+	.	ID=TSS_002358;NAME=TSS_002358;DIFF=35;PVAL=0
NC_007181.1	TSSAR	TSS	1011597	1011617	1000	+	.	ID=TSS_002359;NAME=TSS_002359;DIFF=11;PVAL=7.5e-07
NC_007181.1	TSSAR	TSS	1011611	1011631	1000	+	.	ID=TSS_002360;NAME=TSS_002360;DIFF=17;PVAL=3.3e-12
NC_007181.1	TSSAR	TSS	1011628	1011648	1000	+	.	ID=TSS_002361;NAME=TSS_002361;DIFF=15;PVAL=2.6e-10
NC_007181.1	TSSAR	TSS	1013828	1013848	1000	+	.	ID=TSS_002363;NAME=TSS_002363;DIFF=42;PVAL=0
NC_007181.1	TSSAR	TSS	1013880	1013900	1000	+	.	ID=TSS_002369;NAME=TSS_002369;DIFF=56;PVAL=0
NC_007181.1	TSSAR	TSS	1013985	1014005	1000	+	.	ID=TSS_002372;NAME=TSS_002372;DIFF=20;PVAL=1.1e-07
NC_007181.1	TSSAR	TSS	1014016	1014036	1000	+	.	ID=TSS_002377;NAME=TSS_002377;DIFF=156;PVAL=0
NC_007181.1	TSSAR	TSS	1014107	1014127	1000	+	.	ID=TSS_002383;NAME=TSS_002383;DIFF=20;PVAL=4.2e-08
NC_007181.1	TSSAR	TSS	1014129	1014149	1000	+	.	ID=TSS_002385;NAME=TSS_002385;DIFF=19;PVAL=1.6e-07
NC_007181.1	TSSAR	TSS	1016609	1016629	1000	+	.	ID=TSS_002386;NAME=TSS_002386;DIFF=20;PVAL=2.3e-13
NC_007181.1	TSSAR	TSS	1020231	1020251	1000	+	.	ID=TSS_002387;NAME=TSS_002387;DIFF=10;PVAL=1.1e-06
NC_007181.1	TSSAR	TSS	1021616	1021636	1000	+	.	ID=TSS_002388;NAME=TSS_002388;DIFF=17;PVAL=8e-05
NC_007181.1	TSSAR	TSS	1021717	1021737	1000	+	.	ID=TSS_002389;NAME=TSS_002389;DIFF=20;PVAL=3.3e-05
NC_007181.1	TSSAR	TSS	1021751	1021771	1000	+	.	ID=TSS_002391;NAME=TSS_002391;DIFF=66;PVAL=0
NC_007181.1	TSSAR	TSS	1021771	1021791	1000	+	.	ID=TSS_002392;NAME=TSS_002392;DIFF=16;PVAL=0.0012
NC_007181.1	TSSAR	TSS	1021797	1021817	1000	+	.	ID=TSS_002395;NAME=TSS_002395;DIFF=270;PVAL=0
NC_007181.1	TSSAR	TSS	1023023	1023043	1000	+	.	ID=TSS_002396;NAME=TSS_002396;DIFF=19;PVAL=6.3e-14
NC_007181.1	TSSAR	TSS	1023041	1023061	1000	+	.	ID=TSS_002397;NAME=TSS_002397;DIFF=12;PVAL=1.7e-07
NC_007181.1	TSSAR	TSS	1023641	1023661	1000	+	.	ID=TSS_002398;NAME=TSS_002398;DIFF=11;PVAL=5.1e-06
NC_007181.1	TSSAR	TSS	1023805	1023825	1000	+	.	ID=TSS_002399;NAME=TSS_002399;DIFF=20;PVAL=2.2e-13
NC_007181.1	TSSAR	TSS	1023992	1024012	1000	+	.	ID=TSS_002402;NAME=TSS_002402;DIFF=20;PVAL=1.6e-13
NC_007181.1	TSSAR	TSS	1027288	1027308	1000	+	.	ID=TSS_002403;NAME=TSS_002403;DIFF=13;PVAL=3.5e-08
NC_007181.1	TSSAR	TSS	1029113	1029133	1000	+	.	ID=TSS_002404;NAME=TSS_002404;DIFF=33;PVAL=0
NC_007181.1	TSSAR	TSS	1029408	1029428	1000	+	.	ID=TSS_002405;NAME=TSS_002405;DIFF=14;PVAL=0.0069
NC_007181.1	TSSAR	TSS	1029714	1029734	1000	+	.	ID=TSS_002406;NAME=TSS_002406;DIFF=53;PVAL=0
NC_007181.1	TSSAR	TSS	1029761	1029781	1000	+	.	ID=TSS_002408;NAME=TSS_002408;DIFF=84;PVAL=0
NC_007181.1	TSSAR	TSS	1029773	1029793	1000	+	.	ID=TSS_002409;NAME=TSS_002409;DIFF=76;PVAL=0
NC_007181.1	TSSAR	TSS	1029859	1029879	1000	+	.	ID=TSS_002410;NAME=TSS_002410;DIFF=17;PVAL=2.5e-06
NC_007181.1	TSSAR	TSS	1030086	1030106	1000	+	.	ID=TSS_002411;NAME=TSS_002411;DIFF=12;PVAL=0.00022
NC_007181.1	TSSAR	TSS	1030199	1030219	1000	+	.	ID=TSS_002413;NAME=TSS_002413;DIFF=10;PVAL=0.0045
NC_007181.1	TSSAR	TSS	1030214	1030234	1000	+	.	ID=TSS_002415;NAME=TSS_002415;DIFF=29;PVAL=0
NC_007181.1	TSSAR	TSS	1030273	1030293	1000	+	.	ID=TSS_002416;NAME=TSS_002416;DIFF=18;PVAL=2.7e-07
NC_007181.1	TSSAR	TSS	1030343	1030363	1000	+	.	ID=TSS_002417;NAME=TSS_002417;DIFF=15;PVAL=9.1e-06
NC_007181.1	TSSAR	TSS	1030375	1030395	1000	+	.	ID=TSS_002419;NAME=TSS_002419;DIFF=110;PVAL=0
NC_007181.1	TSSAR	TSS	1030475	1030495	1000	+	.	ID=TSS_002421;NAME=TSS_002421;DIFF=35;PVAL=0
NC_007181.1	TSSAR	TSS	1030605	1030625	1000	+	.	ID=TSS_002423;NAME=TSS_002423;DIFF=14;PVAL=0.00057
NC_007181.1	TSSAR	TSS	1030642	1030662	1000	+	.	ID=TSS_002425;NAME=TSS_002425;DIFF=25;PVAL=4.6e-10
NC_007181.1	TSSAR	TSS	1030742	1030762	1000	+	.	ID=TSS_002440;NAME=TSS_002440;DIFF=103;PVAL=0
NC_007181.1	TSSAR	TSS	1030781	1030801	1000	+	.	ID=TSS_002443;NAME=TSS_002443;DIFF=49;PVAL=0
NC_007181.1	TSSAR	TSS	1030842	1030862	1000	+	.	ID=TSS_002444;NAME=TSS_002444;DIFF=31;PVAL=3.4e-13
NC_007181.1	TSSAR	TSS	1030867	1030887	1000	+	.	ID=TSS_002445;NAME=TSS_002445;DIFF=30;PVAL=1.7e-12
NC_007181.1	TSSAR	TSS	1030884	1030904	1000	+	.	ID=TSS_002447;NAME=TSS_002447;DIFF=30;PVAL=6.6e-14
NC_007181.1	TSSAR	TSS	1030947	1030967	1000	+	.	ID=TSS_002451;NAME=TSS_002451;DIFF=284;PVAL=0
NC_007181.1	TSSAR	TSS	1036511	1036531	1000	+	.	ID=TSS_002454;NAME=TSS_002454;DIFF=15;PVAL=7.3e-11
NC_007181.1	TSSAR	TSS	1037588	1037608	1000	+	.	ID=TSS_002455;NAME=TSS_002455;DIFF=11;PVAL=1.5e-06
NC_007181.1	TSSAR	TSS	1037606	1037626	1000	+	.	ID=TSS_002456;NAME=TSS_002456;DIFF=14;PVAL=1e-08
NC_007181.1	TSSAR	TSS	1037786	1037806	1000	+	.	ID=TSS_002458;NAME=TSS_002458;DIFF=12;PVAL=8.5e-08
NC_007181.1	TSSAR	TSS	1039138	1039158	1000	+	.	ID=TSS_002460;NAME=TSS_002460;DIFF=12;PVAL=2e-08
NC_007181.1	TSSAR	TSS	1041281	1041301	1000	+	.	ID=TSS_002462;NAME=TSS_002462;DIFF=19;PVAL=7.2e-12
NC_007181.1	TSSAR	TSS	1041513	1041533	1000	+	.	ID=TSS_002464;NAME=TSS_002464;DIFF=28;PVAL=0
NC_007181.1	TSSAR	TSS	1041550	1041570	1000	+	.	ID=TSS_002465;NAME=TSS_002465;DIFF=28;PVAL=0
NC_007181.1	TSSAR	TSS	1041760	1041780	1000	+	.	ID=TSS_002470;NAME=TSS_002470;DIFF=70;PVAL=0
NC_007181.1	TSSAR	TSS	1041874	1041894	1000	+	.	ID=TSS_002471;NAME=TSS_002471;DIFF=24;PVAL=1.2e-11
NC_007181.1	TSSAR	TSS	1041911	1041931	1000	+	.	ID=TSS_002473;NAME=TSS_002473;DIFF=11;PVAL=0.00049
NC_007181.1	TSSAR	TSS	1041998	1042018	1000	+	.	ID=TSS_002474;NAME=TSS_002474;DIFF=19;PVAL=2.1e-06
NC_007181.1	TSSAR	TSS	1042027	1042047	1000	+	.	ID=TSS_002481;NAME=TSS_002481;DIFF=111;PVAL=0
NC_007181.1	TSSAR	TSS	1042327	1042347	1000	+	.	ID=TSS_002483;NAME=TSS_002483;DIFF=36;PVAL=0
NC_007181.1	TSSAR	TSS	1042792	1042812	1000	+	.	ID=TSS_002484;NAME=TSS_002484;DIFF=34;PVAL=0
NC_007181.1	TSSAR	TSS	1045133	1045153	1000	+	.	ID=TSS_002485;NAME=TSS_002485;DIFF=10;PVAL=5.3e-08
NC_007181.1	TSSAR	TSS	1046655	1046675	1000	+	.	ID=TSS_002486;NAME=TSS_002486;DIFF=40;PVAL=0
NC_007181.1	TSSAR	TSS	1049019	1049039	1000	+	.	ID=TSS_002489;NAME=TSS_002489;DIFF=23;PVAL=0
NC_007181.1	TSSAR	TSS	1053869	1053889	1000	+	.	ID=TSS_002491;NAME=TSS_002491;DIFF=10;PVAL=5.1e-06
NC_007181.1	TSSAR	TSS	1054344	1054364	1000	+	.	ID=TSS_002492;NAME=TSS_002492;DIFF=10;PVAL=0.00015
NC_007181.1	TSSAR	TSS	1057545	1057565	1000	+	.	ID=TSS_002494;NAME=TSS_002494;DIFF=10;PVAL=1.2e-05
NC_007181.1	TSSAR	TSS	1057774	1057794	1000	+	.	ID=TSS_002497;NAME=TSS_002497;DIFF=30;PVAL=0
NC_007181.1	TSSAR	TSS	1058436	1058456	1000	+	.	ID=TSS_002498;NAME=TSS_002498;DIFF=11;PVAL=1.9e-07
NC_007181.1	TSSAR	TSS	1059521	1059541	1000	+	.	ID=TSS_002499;NAME=TSS_002499;DIFF=15;PVAL=8e-11
NC_007181.1	TSSAR	TSS	1060590	1060610	1000	+	.	ID=TSS_002500;NAME=TSS_002500;DIFF=13;PVAL=4.2e-10
NC_007181.1	TSSAR	TSS	1062429	1062449	1000	+	.	ID=TSS_002503;NAME=TSS_002503;DIFF=107;PVAL=0
NC_007181.1	TSSAR	TSS	1062447	1062467	1000	+	.	ID=TSS_002507;NAME=TSS_002507;DIFF=77;PVAL=0
NC_007181.1	TSSAR	TSS	1062605	1062625	1000	+	.	ID=TSS_002509;NAME=TSS_002509;DIFF=11;PVAL=0.00056
NC_007181.1	TSSAR	TSS	1062694	1062714	1000	+	.	ID=TSS_002511;NAME=TSS_002511;DIFF=16;PVAL=5e-07
NC_007181.1	TSSAR	TSS	1062745	1062765	1000	+	.	ID=TSS_002512;NAME=TSS_002512;DIFF=10;PVAL=0.00094
NC_007181.1	TSSAR	TSS	1062883	1062903	1000	+	.	ID=TSS_002513;NAME=TSS_002513;DIFF=14;PVAL=3.5e-06
NC_007181.1	TSSAR	TSS	1062920	1062940	1000	+	.	ID=TSS_002514;NAME=TSS_002514;DIFF=18;PVAL=5.1e-09
NC_007181.1	TSSAR	TSS	1063886	1063906	1000	+	.	ID=TSS_002517;NAME=TSS_002517;DIFF=28;PVAL=0
NC_007181.1	TSSAR	TSS	1064136	1064156	1000	+	.	ID=TSS_002518;NAME=TSS_002518;DIFF=13;PVAL=2.3e-07
NC_007181.1	TSSAR	TSS	1064179	1064199	1000	+	.	ID=TSS_002519;NAME=TSS_002519;DIFF=15;PVAL=0
NC_007181.1	TSSAR	TSS	1065560	1065580	1000	+	.	ID=TSS_002520;NAME=TSS_002520;DIFF=43;PVAL=0
NC_007181.1	TSSAR	TSS	1068393	1068413	1000	+	.	ID=TSS_002522;NAME=TSS_002522;DIFF=27;PVAL=0
NC_007181.1	TSSAR	TSS	1069050	1069070	1000	+	.	ID=TSS_002523;NAME=TSS_002523;DIFF=21;PVAL=0
NC_007181.1	TSSAR	TSS	1069348	1069368	1000	+	.	ID=TSS_002524;NAME=TSS_002524;DIFF=13;PVAL=1e-08
NC_007181.1	TSSAR	TSS	1070440	1070460	1000	+	.	ID=TSS_002525;NAME=TSS_002525;DIFF=11;PVAL=1.1e-06
NC_007181.1	TSSAR	TSS	1071373	1071393	1000	+	.	ID=TSS_002526;NAME=TSS_002526;DIFF=30;PVAL=0
NC_007181.1	TSSAR	TSS	1071419	1071439	1000	+	.	ID=TSS_002532;NAME=TSS_002532;DIFF=11;PVAL=4.6e-05
NC_007181.1	TSSAR	TSS	1071548	1071568	1000	+	.	ID=TSS_002534;NAME=TSS_002534;DIFF=13;PVAL=1.4e-06
NC_007181.1	TSSAR	TSS	1076904	1076924	1000	+	.	ID=TSS_002535;NAME=TSS_002535;DIFF=10;PVAL=2.7e-05
NC_007181.1	TSSAR	TSS	1077755	1077775	1000	+	.	ID=TSS_002536;NAME=TSS_002536;DIFF=43;PVAL=0
NC_007181.1	TSSAR	TSS	1077940	1077960	1000	+	.	ID=TSS_002537;NAME=TSS_002537;DIFF=10;PVAL=2.6e-05
NC_007181.1	TSSAR	TSS	1078038	1078058	1000	+	.	ID=TSS_002539;NAME=TSS_002539;DIFF=52;PVAL=0
NC_007181.1	TSSAR	TSS	1079047	1079067	1000	+	.	ID=TSS_002540;NAME=TSS_002540;DIFF=10;PVAL=3.3e-06
NC_007181.1	TSSAR	TSS	1080312	1080332	1000	+	.	ID=TSS_002541;NAME=TSS_002541;DIFF=14;PVAL=6.6e-12
NC_007181.1	TSSAR	TSS	1082252	1082272	1000	+	.	ID=TSS_002542;NAME=TSS_002542;DIFF=23;PVAL=0
NC_007181.1	TSSAR	TSS	1082579	1082599	1000	+	.	ID=TSS_002544;NAME=TSS_002544;DIFF=18;PVAL=9.6e-07
NC_007181.1	TSSAR	TSS	1082904	1082924	1000	+	.	ID=TSS_002545;NAME=TSS_002545;DIFF=87;PVAL=0
NC_007181.1	TSSAR	TSS	1082937	1082957	1000	+	.	ID=TSS_002546;NAME=TSS_002546;DIFF=17;PVAL=0.00029
NC_007181.1	TSSAR	TSS	1083324	1083344	1000	+	.	ID=TSS_002547;NAME=TSS_002547;DIFF=111;PVAL=0
NC_007181.1	TSSAR	TSS	1083371	1083391	1000	+	.	ID=TSS_002549;NAME=TSS_002549;DIFF=90;PVAL=0
NC_007181.1	TSSAR	TSS	1083628	1083648	1000	+	.	ID=TSS_002550;NAME=TSS_002550;DIFF=15;PVAL=0.0033
NC_007181.1	TSSAR	TSS	1083643	1083663	1000	+	.	ID=TSS_002551;NAME=TSS_002551;DIFF=95;PVAL=0
NC_007181.1	TSSAR	TSS	1083835	1083855	1000	+	.	ID=TSS_002552;NAME=TSS_002552;DIFF=19;PVAL=2.2e-06
NC_007181.1	TSSAR	TSS	1083922	1083942	1000	+	.	ID=TSS_002553;NAME=TSS_002553;DIFF=11;PVAL=0.0016
NC_007181.1	TSSAR	TSS	1083950	1083970	1000	+	.	ID=TSS_002554;NAME=TSS_002554;DIFF=24;PVAL=2.6e-10
NC_007181.1	TSSAR	TSS	1084067	1084087	1000	+	.	ID=TSS_002557;NAME=TSS_002557;DIFF=32;PVAL=0
NC_007181.1	TSSAR	TSS	1084273	1084293	1000	+	.	ID=TSS_002558;NAME=TSS_002558;DIFF=24;PVAL=1.2e-14
NC_007181.1	TSSAR	TSS	1084348	1084368	1000	+	.	ID=TSS_002560;NAME=TSS_002560;DIFF=17;PVAL=4e-09
NC_007181.1	TSSAR	TSS	1084360	1084380	1000	+	.	ID=TSS_002561;NAME=TSS_002561;DIFF=26;PVAL=0
NC_007181.1	TSSAR	TSS	1084431	1084451	1000	+	.	ID=TSS_002562;NAME=TSS_002562;DIFF=12;PVAL=1.2e-05
NC_007181.1	TSSAR	TSS	1084447	1084467	1000	+	.	ID=TSS_002563;NAME=TSS_002563;DIFF=16;PVAL=1.9e-08
NC_007181.1	TSSAR	TSS	1084746	1084766	1000	+	.	ID=TSS_002564;NAME=TSS_002564;DIFF=11;PVAL=3.9e-05
NC_007181.1	TSSAR	TSS	1084824	1084844	1000	+	.	ID=TSS_002565;NAME=TSS_002565;DIFF=12;PVAL=1e-05
NC_007181.1	TSSAR	TSS	1085067	1085087	1000	+	.	ID=TSS_002566;NAME=TSS_002566;DIFF=18;PVAL=6.6e-10
NC_007181.1	TSSAR	TSS	1085085	1085105	1000	+	.	ID=TSS_002567;NAME=TSS_002567;DIFF=12;PVAL=1.2e-05
NC_007181.1	TSSAR	TSS	1085600	1085620	1000	+	.	ID=TSS_002570;NAME=TSS_002570;DIFF=96;PVAL=0
NC_007181.1	TSSAR	TSS	1089078	1089098	1000	+	.	ID=TSS_002572;NAME=TSS_002572;DIFF=16;PVAL=0
NC_007181.1	TSSAR	TSS	1090231	1090251	1000	+	.	ID=TSS_002573;NAME=TSS_002573;DIFF=11;PVAL=1.1e-06
NC_007181.1	TSSAR	TSS	1090412	1090432	1000	+	.	ID=TSS_002574;NAME=TSS_002574;DIFF=11;PVAL=1.2e-06
NC_007181.1	TSSAR	TSS	1090764	1090784	1000	+	.	ID=TSS_002575;NAME=TSS_002575;DIFF=13;PVAL=2.1e-08
NC_007181.1	TSSAR	TSS	1090803	1090823	1000	+	.	ID=TSS_002576;NAME=TSS_002576;DIFF=11;PVAL=6.9e-07
NC_007181.1	TSSAR	TSS	1091603	1091623	1000	+	.	ID=TSS_002577;NAME=TSS_002577;DIFF=17;PVAL=2.3e-12
NC_007181.1	TSSAR	TSS	1091894	1091914	1000	+	.	ID=TSS_002578;NAME=TSS_002578;DIFF=20;PVAL=0
NC_007181.1	TSSAR	TSS	1093942	1093962	1000	+	.	ID=TSS_002579;NAME=TSS_002579;DIFF=14;PVAL=2.3e-10
NC_007181.1	TSSAR	TSS	1094682	1094702	1000	+	.	ID=TSS_002580;NAME=TSS_002580;DIFF=14;PVAL=3.1e-10
NC_007181.1	TSSAR	TSS	1095724	1095744	1000	+	.	ID=TSS_002581;NAME=TSS_002581;DIFF=98;PVAL=0
NC_007181.1	TSSAR	TSS	1096440	1096460	1000	+	.	ID=TSS_002582;NAME=TSS_002582;DIFF=13;PVAL=1.5e-07
NC_007181.1	TSSAR	TSS	1096649	1096669	1000	+	.	ID=TSS_002583;NAME=TSS_002583;DIFF=26;PVAL=5.4e-16
NC_007181.1	TSSAR	TSS	1097016	1097036	1000	+	.	ID=TSS_002587;NAME=TSS_002587;DIFF=12;PVAL=9.5e-07
NC_007181.1	TSSAR	TSS	1097037	1097057	1000	+	.	ID=TSS_002588;NAME=TSS_002588;DIFF=25;PVAL=0
NC_007181.1	TSSAR	TSS	1097499	1097519	1000	+	.	ID=TSS_002589;NAME=TSS_002589;DIFF=10;PVAL=5.2e-06
NC_007181.1	TSSAR	TSS	1097575	1097595	1000	+	.	ID=TSS_002590;NAME=TSS_002590;DIFF=16;PVAL=8.3e-11
NC_007181.1	TSSAR	TSS	1098370	1098390	1000	+	.	ID=TSS_002591;NAME=TSS_002591;DIFF=13;PVAL=4.4e-08
NC_007181.1	TSSAR	TSS	1098770	1098790	1000	+	.	ID=TSS_002592;NAME=TSS_002592;DIFF=12;PVAL=1.4e-07
NC_007181.1	TSSAR	TSS	1099866	1099886	1000	+	.	ID=TSS_002593;NAME=TSS_002593;DIFF=33;PVAL=0
NC_007181.1	TSSAR	TSS	1102138	1102158	1000	+	.	ID=TSS_002594;NAME=TSS_002594;DIFF=21;PVAL=0
NC_007181.1	TSSAR	TSS	1102408	1102428	1000	+	.	ID=TSS_002595;NAME=TSS_002595;DIFF=24;PVAL=0
NC_007181.1	TSSAR	TSS	1103775	1103795	1000	+	.	ID=TSS_002597;NAME=TSS_002597;DIFF=10;PVAL=1.5e-07
NC_007181.1	TSSAR	TSS	1107796	1107816	1000	+	.	ID=TSS_002598;NAME=TSS_002598;DIFF=54;PVAL=0
NC_007181.1	TSSAR	TSS	1111036	1111056	1000	+	.	ID=TSS_002599;NAME=TSS_002599;DIFF=13;PVAL=1.2e-08
NC_007181.1	TSSAR	TSS	1113584	1113604	1000	+	.	ID=TSS_002600;NAME=TSS_002600;DIFF=21;PVAL=0
NC_007181.1	TSSAR	TSS	1113857	1113877	1000	+	.	ID=TSS_002601;NAME=TSS_002601;DIFF=14;PVAL=3.1e-09
NC_007181.1	TSSAR	TSS	1113898	1113918	1000	+	.	ID=TSS_002602;NAME=TSS_002602;DIFF=15;PVAL=5e-10
NC_007181.1	TSSAR	TSS	1114441	1114461	1000	+	.	ID=TSS_002603;NAME=TSS_002603;DIFF=17;PVAL=1.4e-11
NC_007181.1	TSSAR	TSS	1117176	1117196	1000	+	.	ID=TSS_002604;NAME=TSS_002604;DIFF=14;PVAL=7.9e-05
NC_007181.1	TSSAR	TSS	1117373	1117393	1000	+	.	ID=TSS_002605;NAME=TSS_002605;DIFF=62;PVAL=0
NC_007181.1	TSSAR	TSS	1117848	1117868	1000	+	.	ID=TSS_002606;NAME=TSS_002606;DIFF=39;PVAL=0
NC_007181.1	TSSAR	TSS	1118281	1118301	1000	+	.	ID=TSS_002607;NAME=TSS_002607;DIFF=11;PVAL=0.00059
NC_007181.1	TSSAR	TSS	1118888	1118908	1000	+	.	ID=TSS_002608;NAME=TSS_002608;DIFF=13;PVAL=7.7e-11
NC_007181.1	TSSAR	TSS	1119880	1119900	1000	+	.	ID=TSS_002609;NAME=TSS_002609;DIFF=15;PVAL=3.5e-10
NC_007181.1	TSSAR	TSS	1120127	1120147	1000	+	.	ID=TSS_002610;NAME=TSS_002610;DIFF=13;PVAL=1.7e-08
NC_007181.1	TSSAR	TSS	1120672	1120692	1000	+	.	ID=TSS_002611;NAME=TSS_002611;DIFF=12;PVAL=4.9e-08
NC_007181.1	TSSAR	TSS	1122521	1122541	1000	+	.	ID=TSS_002612;NAME=TSS_002612;DIFF=17;PVAL=2.4e-06
NC_007181.1	TSSAR	TSS	1122985	1123005	1000	+	.	ID=TSS_002623;NAME=TSS_002623;DIFF=485;PVAL=0
NC_007181.1	TSSAR	TSS	1123023	1123043	1000	+	.	ID=TSS_002627;NAME=TSS_002627;DIFF=30;PVAL=0.00025
NC_007181.1	TSSAR	TSS	1123716	1123736	1000	+	.	ID=TSS_002630;NAME=TSS_002630;DIFF=169;PVAL=0
NC_007181.1	TSSAR	TSS	1124253	1124273	1000	+	.	ID=TSS_002631;NAME=TSS_002631;DIFF=11;PVAL=1.1e-06
NC_007181.1	TSSAR	TSS	1126471	1126491	1000	+	.	ID=TSS_002633;NAME=TSS_002633;DIFF=44;PVAL=0
NC_007181.1	TSSAR	TSS	1126542	1126562	1000	+	.	ID=TSS_002634;NAME=TSS_002634;DIFF=12;PVAL=0.004
NC_007181.1	TSSAR	TSS	1126597	1126617	1000	+	.	ID=TSS_002635;NAME=TSS_002635;DIFF=13;PVAL=0.0002
NC_007181.1	TSSAR	TSS	1129852	1129872	1000	+	.	ID=TSS_002636;NAME=TSS_002636;DIFF=480;PVAL=0
NC_007181.1	TSSAR	TSS	1129878	1129898	1000	+	.	ID=TSS_002641;NAME=TSS_002641;DIFF=303;PVAL=0
NC_007181.1	TSSAR	TSS	1129900	1129920	1000	+	.	ID=TSS_002642;NAME=TSS_002642;DIFF=287;PVAL=0
NC_007181.1	TSSAR	TSS	1130255	1130275	1000	+	.	ID=TSS_002646;NAME=TSS_002646;DIFF=22;PVAL=0.0011
NC_007181.1	TSSAR	TSS	1130283	1130303	1000	+	.	ID=TSS_002647;NAME=TSS_002647;DIFF=17;PVAL=0.0074
NC_007181.1	TSSAR	TSS	1130296	1130316	1000	+	.	ID=TSS_002648;NAME=TSS_002648;DIFF=39;PVAL=0
NC_007181.1	TSSAR	TSS	1130316	1130336	1000	+	.	ID=TSS_002651;NAME=TSS_002651;DIFF=20;PVAL=0.00015
NC_007181.1	TSSAR	TSS	1130355	1130375	1000	+	.	ID=TSS_002653;NAME=TSS_002653;DIFF=71;PVAL=0
NC_007181.1	TSSAR	TSS	1130369	1130389	1000	+	.	ID=TSS_002654;NAME=TSS_002654;DIFF=34;PVAL=0
NC_007181.1	TSSAR	TSS	1130396	1130416	1000	+	.	ID=TSS_002656;NAME=TSS_002656;DIFF=146;PVAL=0
NC_007181.1	TSSAR	TSS	1130557	1130577	1000	+	.	ID=TSS_002660;NAME=TSS_002660;DIFF=18;PVAL=3.1e-05
NC_007181.1	TSSAR	TSS	1130831	1130851	1000	+	.	ID=TSS_002661;NAME=TSS_002661;DIFF=10;PVAL=0.0013
NC_007181.1	TSSAR	TSS	1130854	1130874	1000	+	.	ID=TSS_002663;NAME=TSS_002663;DIFF=43;PVAL=0
NC_007181.1	TSSAR	TSS	1130878	1130898	1000	+	.	ID=TSS_002668;NAME=TSS_002668;DIFF=48;PVAL=0
NC_007181.1	TSSAR	TSS	1130907	1130927	1000	+	.	ID=TSS_002669;NAME=TSS_002669;DIFF=15;PVAL=2.2e-06
NC_007181.1	TSSAR	TSS	1130961	1130981	1000	+	.	ID=TSS_002670;NAME=TSS_002670;DIFF=15;PVAL=2.2e-06
NC_007181.1	TSSAR	TSS	1131106	1131126	1000	+	.	ID=TSS_002671;NAME=TSS_002671;DIFF=51;PVAL=0
NC_007181.1	TSSAR	TSS	1131206	1131226	1000	+	.	ID=TSS_002672;NAME=TSS_002672;DIFF=15;PVAL=5.1e-08
NC_007181.1	TSSAR	TSS	1133839	1133859	1000	+	.	ID=TSS_002675;NAME=TSS_002675;DIFF=28;PVAL=0
NC_007181.1	TSSAR	TSS	1134064	1134084	1000	+	.	ID=TSS_002677;NAME=TSS_002677;DIFF=201;PVAL=0
NC_007181.1	TSSAR	TSS	1134180	1134200	1000	+	.	ID=TSS_002679;NAME=TSS_002679;DIFF=10;PVAL=0.00022
NC_007181.1	TSSAR	TSS	1134422	1134442	1000	+	.	ID=TSS_002680;NAME=TSS_002680;DIFF=10;PVAL=4.8e-05
NC_007181.1	TSSAR	TSS	1134639	1134659	1000	+	.	ID=TSS_002682;NAME=TSS_002682;DIFF=14;PVAL=2.5e-08
NC_007181.1	TSSAR	TSS	1135296	1135316	1000	+	.	ID=TSS_002683;NAME=TSS_002683;DIFF=12;PVAL=2e-06
NC_007181.1	TSSAR	TSS	1135652	1135672	1000	+	.	ID=TSS_002684;NAME=TSS_002684;DIFF=13;PVAL=2.2e-05
NC_007181.1	TSSAR	TSS	1135915	1135935	1000	+	.	ID=TSS_002685;NAME=TSS_002685;DIFF=18;PVAL=5.2e-06
NC_007181.1	TSSAR	TSS	1135965	1135985	1000	+	.	ID=TSS_002686;NAME=TSS_002686;DIFF=28;PVAL=4.2e-12
NC_007181.1	TSSAR	TSS	1135980	1136000	1000	+	.	ID=TSS_002688;NAME=TSS_002688;DIFF=86;PVAL=0
NC_007181.1	TSSAR	TSS	1136064	1136084	1000	+	.	ID=TSS_002691;NAME=TSS_002691;DIFF=24;PVAL=3.3e-09
NC_007181.1	TSSAR	TSS	1136124	1136144	1000	+	.	ID=TSS_002696;NAME=TSS_002696;DIFF=105;PVAL=0
NC_007181.1	TSSAR	TSS	1136141	1136161	1000	+	.	ID=TSS_002697;NAME=TSS_002697;DIFF=13;PVAL=0.0021
NC_007181.1	TSSAR	TSS	1136279	1136299	1000	+	.	ID=TSS_002700;NAME=TSS_002700;DIFF=113;PVAL=0
NC_007181.1	TSSAR	TSS	1136344	1136364	1000	+	.	ID=TSS_002703;NAME=TSS_002703;DIFF=13;PVAL=0.00082
NC_007181.1	TSSAR	TSS	1136369	1136389	1000	+	.	ID=TSS_002705;NAME=TSS_002705;DIFF=27;PVAL=0
NC_007181.1	TSSAR	TSS	1136401	1136421	1000	+	.	ID=TSS_002708;NAME=TSS_002708;DIFF=56;PVAL=0
NC_007181.1	TSSAR	TSS	1136651	1136671	1000	+	.	ID=TSS_002709;NAME=TSS_002709;DIFF=10;PVAL=0.00041
NC_007181.1	TSSAR	TSS	1137215	1137235	1000	+	.	ID=TSS_002711;NAME=TSS_002711;DIFF=10;PVAL=2.5e-07
NC_007181.1	TSSAR	TSS	1140273	1140293	1000	+	.	ID=TSS_002712;NAME=TSS_002712;DIFF=16;PVAL=4.4e-12
NC_007181.1	TSSAR	TSS	1141707	1141727	1000	+	.	ID=TSS_002714;NAME=TSS_002714;DIFF=19;PVAL=2e-13
NC_007181.1	TSSAR	TSS	1142992	1143012	1000	+	.	ID=TSS_002717;NAME=TSS_002717;DIFF=24;PVAL=0
NC_007181.1	TSSAR	TSS	1143303	1143323	1000	+	.	ID=TSS_002718;NAME=TSS_002718;DIFF=38;PVAL=0
NC_007181.1	TSSAR	TSS	1143324	1143344	1000	+	.	ID=TSS_002719;NAME=TSS_002719;DIFF=10;PVAL=5e-05
NC_007181.1	TSSAR	TSS	1144176	1144196	1000	+	.	ID=TSS_002724;NAME=TSS_002724;DIFF=44;PVAL=0
NC_007181.1	TSSAR	TSS	1144509	1144529	1000	+	.	ID=TSS_002725;NAME=TSS_002725;DIFF=20;PVAL=5.7e-13
NC_007181.1	TSSAR	TSS	1144536	1144556	1000	+	.	ID=TSS_002727;NAME=TSS_002727;DIFF=16;PVAL=1.1e-09
NC_007181.1	TSSAR	TSS	1145195	1145215	1000	+	.	ID=TSS_002728;NAME=TSS_002728;DIFF=14;PVAL=1.4e-11
NC_007181.1	TSSAR	TSS	1147114	1147134	1000	+	.	ID=TSS_002729;NAME=TSS_002729;DIFF=13;PVAL=1.7e-08
NC_007181.1	TSSAR	TSS	1147690	1147710	1000	+	.	ID=TSS_002730;NAME=TSS_002730;DIFF=16;PVAL=1.1e-11
NC_007181.1	TSSAR	TSS	1149123	1149143	1000	+	.	ID=TSS_002731;NAME=TSS_002731;DIFF=17;PVAL=1.4e-11
NC_007181.1	TSSAR	TSS	1149163	1149183	1000	+	.	ID=TSS_002734;NAME=TSS_002734;DIFF=208;PVAL=0
NC_007181.1	TSSAR	TSS	1150123	1150143	1000	+	.	ID=TSS_002736;NAME=TSS_002736;DIFF=12;PVAL=5.2e-08
NC_007181.1	TSSAR	TSS	1150245	1150265	1000	+	.	ID=TSS_002737;NAME=TSS_002737;DIFF=39;PVAL=0
NC_007181.1	TSSAR	TSS	1150754	1150774	1000	+	.	ID=TSS_002738;NAME=TSS_002738;DIFF=11;PVAL=1.3e-07
NC_007181.1	TSSAR	TSS	1152408	1152428	1000	+	.	ID=TSS_002739;NAME=TSS_002739;DIFF=70;PVAL=0
NC_007181.1	TSSAR	TSS	1152438	1152458	1000	+	.	ID=TSS_002741;NAME=TSS_002741;DIFF=10099;PVAL=0
NC_007181.1	TSSAR	TSS	1152467	1152487	1000	+	.	ID=TSS_002742;NAME=TSS_002742;DIFF=50;PVAL=0
NC_007181.1	TSSAR	TSS	1153012	1153032	1000	+	.	ID=TSS_002743;NAME=TSS_002743;DIFF=23;PVAL=0
NC_007181.1	TSSAR	TSS	1154086	1154106	1000	+	.	ID=TSS_002744;NAME=TSS_002744;DIFF=10;PVAL=2.5e-06
NC_007181.1	TSSAR	TSS	1154475	1154495	1000	+	.	ID=TSS_002745;NAME=TSS_002745;DIFF=15;PVAL=3.6e-11
NC_007181.1	TSSAR	TSS	1156637	1156657	1000	+	.	ID=TSS_002747;NAME=TSS_002747;DIFF=25;PVAL=0
NC_007181.1	TSSAR	TSS	1157920	1157940	1000	+	.	ID=TSS_002749;NAME=TSS_002749;DIFF=10;PVAL=1.3e-07
NC_007181.1	TSSAR	TSS	1159454	1159474	1000	+	.	ID=TSS_002750;NAME=TSS_002750;DIFF=16;PVAL=3e-09
NC_007181.1	TSSAR	TSS	1159755	1159775	1000	+	.	ID=TSS_002755;NAME=TSS_002755;DIFF=38;PVAL=0
NC_007181.1	TSSAR	TSS	1159955	1159975	1000	+	.	ID=TSS_002756;NAME=TSS_002756;DIFF=13;PVAL=1.6e-05
NC_007181.1	TSSAR	TSS	1159970	1159990	1000	+	.	ID=TSS_002758;NAME=TSS_002758;DIFF=76;PVAL=0
NC_007181.1	TSSAR	TSS	1160010	1160030	1000	+	.	ID=TSS_002759;NAME=TSS_002759;DIFF=14;PVAL=4.6e-06
NC_007181.1	TSSAR	TSS	1160086	1160106	1000	+	.	ID=TSS_002763;NAME=TSS_002763;DIFF=32;PVAL=0
NC_007181.1	TSSAR	TSS	1160136	1160156	1000	+	.	ID=TSS_002765;NAME=TSS_002765;DIFF=14;PVAL=3.1e-06
NC_007181.1	TSSAR	TSS	1160291	1160311	1000	+	.	ID=TSS_002767;NAME=TSS_002767;DIFF=10;PVAL=0.00025
NC_007181.1	TSSAR	TSS	1165398	1165418	1000	+	.	ID=TSS_002771;NAME=TSS_002771;DIFF=232;PVAL=0
NC_007181.1	TSSAR	TSS	1166635	1166655	1000	+	.	ID=TSS_002772;NAME=TSS_002772;DIFF=10;PVAL=3.5e-05
NC_007181.1	TSSAR	TSS	1166832	1166852	1000	+	.	ID=TSS_002775;NAME=TSS_002775;DIFF=15;PVAL=7.8e-08
NC_007181.1	TSSAR	TSS	1167073	1167093	1000	+	.	ID=TSS_002779;NAME=TSS_002779;DIFF=41;PVAL=0
NC_007181.1	TSSAR	TSS	1167123	1167143	1000	+	.	ID=TSS_002783;NAME=TSS_002783;DIFF=32;PVAL=0
NC_007181.1	TSSAR	TSS	1167142	1167162	1000	+	.	ID=TSS_002784;NAME=TSS_002784;DIFF=10;PVAL=0.00013
NC_007181.1	TSSAR	TSS	1167189	1167209	1000	+	.	ID=TSS_002785;NAME=TSS_002785;DIFF=10;PVAL=0.00013
NC_007181.1	TSSAR	TSS	1167239	1167259	1000	+	.	ID=TSS_002787;NAME=TSS_002787;DIFF=20;PVAL=0
NC_007181.1	TSSAR	TSS	1168217	1168237	1000	+	.	ID=TSS_002790;NAME=TSS_002790;DIFF=104;PVAL=0
NC_007181.1	TSSAR	TSS	1168260	1168280	1000	+	.	ID=TSS_002794;NAME=TSS_002794;DIFF=105;PVAL=0
NC_007181.1	TSSAR	TSS	1168279	1168299	1000	+	.	ID=TSS_002796;NAME=TSS_002796;DIFF=120;PVAL=0
NC_007181.1	TSSAR	TSS	1168341	1168361	1000	+	.	ID=TSS_002799;NAME=TSS_002799;DIFF=30;PVAL=0
NC_007181.1	TSSAR	TSS	1168491	1168511	1000	+	.	ID=TSS_002800;NAME=TSS_002800;DIFF=20;PVAL=4.4e-10
NC_007181.1	TSSAR	TSS	1168648	1168668	1000	+	.	ID=TSS_002801;NAME=TSS_002801;DIFF=24;PVAL=0
NC_007181.1	TSSAR	TSS	1168748	1168768	1000	+	.	ID=TSS_002802;NAME=TSS_002802;DIFF=10;PVAL=0.00012
NC_007181.1	TSSAR	TSS	1168772	1168792	1000	+	.	ID=TSS_002803;NAME=TSS_002803;DIFF=12;PVAL=7.7e-06
NC_007181.1	TSSAR	TSS	1168902	1168922	1000	+	.	ID=TSS_002804;NAME=TSS_002804;DIFF=11;PVAL=3.5e-06
NC_007181.1	TSSAR	TSS	1169763	1169783	1000	+	.	ID=TSS_002805;NAME=TSS_002805;DIFF=20;PVAL=0
NC_007181.1	TSSAR	TSS	1170561	1170581	1000	+	.	ID=TSS_002806;NAME=TSS_002806;DIFF=11;PVAL=3.4e-08
NC_007181.1	TSSAR	TSS	1173508	1173528	1000	+	.	ID=TSS_002808;NAME=TSS_002808;DIFF=19;PVAL=1.3e-11
NC_007181.1	TSSAR	TSS	1173643	1173663	1000	+	.	ID=TSS_002809;NAME=TSS_002809;DIFF=10;PVAL=9e-06
NC_007181.1	TSSAR	TSS	1175910	1175930	1000	+	.	ID=TSS_002810;NAME=TSS_002810;DIFF=137;PVAL=0
NC_007181.1	TSSAR	TSS	1177465	1177485	1000	+	.	ID=TSS_002812;NAME=TSS_002812;DIFF=12;PVAL=1.6e-06
NC_007181.1	TSSAR	TSS	1177777	1177797	1000	+	.	ID=TSS_002813;NAME=TSS_002813;DIFF=21;PVAL=1.6e-13
NC_007181.1	TSSAR	TSS	1178153	1178173	1000	+	.	ID=TSS_002818;NAME=TSS_002818;DIFF=54;PVAL=0
NC_007181.1	TSSAR	TSS	1178346	1178366	1000	+	.	ID=TSS_002820;NAME=TSS_002820;DIFF=22;PVAL=1.8e-14
NC_007181.1	TSSAR	TSS	1182300	1182320	1000	+	.	ID=TSS_002822;NAME=TSS_002822;DIFF=15;PVAL=5.4e-11
NC_007181.1	TSSAR	TSS	1183513	1183533	1000	+	.	ID=TSS_002823;NAME=TSS_002823;DIFF=16;PVAL=1.9e-08
NC_007181.1	TSSAR	TSS	1183556	1183576	1000	+	.	ID=TSS_002824;NAME=TSS_002824;DIFF=11;PVAL=2.8e-05
NC_007181.1	TSSAR	TSS	1183751	1183771	1000	+	.	ID=TSS_002825;NAME=TSS_002825;DIFF=81;PVAL=0
NC_007181.1	TSSAR	TSS	1185267	1185287	1000	+	.	ID=TSS_002826;NAME=TSS_002826;DIFF=12;PVAL=4.7e-08
NC_007181.1	TSSAR	TSS	1185591	1185611	1000	+	.	ID=TSS_002827;NAME=TSS_002827;DIFF=11;PVAL=3.9e-07
NC_007181.1	TSSAR	TSS	1185846	1185866	1000	+	.	ID=TSS_002828;NAME=TSS_002828;DIFF=11;PVAL=5.4e-07
NC_007181.1	TSSAR	TSS	1185859	1185879	1000	+	.	ID=TSS_002829;NAME=TSS_002829;DIFF=18;PVAL=2.7e-13
NC_007181.1	TSSAR	TSS	1186434	1186454	1000	+	.	ID=TSS_002830;NAME=TSS_002830;DIFF=22;PVAL=0
NC_007181.1	TSSAR	TSS	1186976	1186996	1000	+	.	ID=TSS_002832;NAME=TSS_002832;DIFF=12;PVAL=1.1e-07
NC_007181.1	TSSAR	TSS	1187148	1187168	1000	+	.	ID=TSS_002833;NAME=TSS_002833;DIFF=21;PVAL=8.7e-16
NC_007181.1	TSSAR	TSS	1187784	1187804	1000	+	.	ID=TSS_002834;NAME=TSS_002834;DIFF=23;PVAL=0
NC_007181.1	TSSAR	TSS	1188274	1188294	1000	+	.	ID=TSS_002837;NAME=TSS_002837;DIFF=37;PVAL=0
NC_007181.1	TSSAR	TSS	1188408	1188428	1000	+	.	ID=TSS_002841;NAME=TSS_002841;DIFF=19;PVAL=0
NC_007181.1	TSSAR	TSS	1188431	1188451	1000	+	.	ID=TSS_002843;NAME=TSS_002843;DIFF=22;PVAL=5.8e-12
NC_007181.1	TSSAR	TSS	1189634	1189654	1000	+	.	ID=TSS_002845;NAME=TSS_002845;DIFF=11;PVAL=4.1e-08
NC_007181.1	TSSAR	TSS	1189763	1189783	1000	+	.	ID=TSS_002846;NAME=TSS_002846;DIFF=21;PVAL=0
NC_007181.1	TSSAR	TSS	1190705	1190725	1000	+	.	ID=TSS_002848;NAME=TSS_002848;DIFF=30;PVAL=0
NC_007181.1	TSSAR	TSS	1192484	1192504	1000	+	.	ID=TSS_002849;NAME=TSS_002849;DIFF=10;PVAL=0.0014
NC_007181.1	TSSAR	TSS	1192511	1192531	1000	+	.	ID=TSS_002851;NAME=TSS_002851;DIFF=48;PVAL=0
NC_007181.1	TSSAR	TSS	1192540	1192560	1000	+	.	ID=TSS_002855;NAME=TSS_002855;DIFF=21;PVAL=1.5e-09
NC_007181.1	TSSAR	TSS	1192560	1192580	1000	+	.	ID=TSS_002857;NAME=TSS_002857;DIFF=123;PVAL=0
NC_007181.1	TSSAR	TSS	1192584	1192604	1000	+	.	ID=TSS_002861;NAME=TSS_002861;DIFF=42;PVAL=0
NC_007181.1	TSSAR	TSS	1192605	1192625	1000	+	.	ID=TSS_002863;NAME=TSS_002863;DIFF=16;PVAL=7.3e-07
NC_007181.1	TSSAR	TSS	1192718	1192738	1000	+	.	ID=TSS_002864;NAME=TSS_002864;DIFF=18;PVAL=1.2e-08
NC_007181.1	TSSAR	TSS	1192743	1192763	1000	+	.	ID=TSS_002865;NAME=TSS_002865;DIFF=10;PVAL=0.00066
NC_007181.1	TSSAR	TSS	1192842	1192862	1000	+	.	ID=TSS_002866;NAME=TSS_002866;DIFF=11;PVAL=0.00012
NC_007181.1	TSSAR	TSS	1193136	1193156	1000	+	.	ID=TSS_002870;NAME=TSS_002870;DIFF=15;PVAL=5.3e-08
NC_007181.1	TSSAR	TSS	1193649	1193669	1000	+	.	ID=TSS_002871;NAME=TSS_002871;DIFF=11;PVAL=2.1e-06
NC_007181.1	TSSAR	TSS	1200894	1200914	1000	+	.	ID=TSS_002875;NAME=TSS_002875;DIFF=11;PVAL=1.8e-08
NC_007181.1	TSSAR	TSS	1205280	1205300	1000	+	.	ID=TSS_002877;NAME=TSS_002877;DIFF=30;PVAL=0
NC_007181.1	TSSAR	TSS	1206249	1206269	1000	+	.	ID=TSS_002879;NAME=TSS_002879;DIFF=36;PVAL=0
NC_007181.1	TSSAR	TSS	1207118	1207138	1000	+	.	ID=TSS_002880;NAME=TSS_002880;DIFF=21;PVAL=1.3e-15
NC_007181.1	TSSAR	TSS	1208042	1208062	1000	+	.	ID=TSS_002881;NAME=TSS_002881;DIFF=53;PVAL=0
NC_007181.1	TSSAR	TSS	1208062	1208082	1000	+	.	ID=TSS_002882;NAME=TSS_002882;DIFF=12;PVAL=1e-05
NC_007181.1	TSSAR	TSS	1208262	1208282	1000	+	.	ID=TSS_002883;NAME=TSS_002883;DIFF=39;PVAL=0
NC_007181.1	TSSAR	TSS	1208464	1208484	1000	+	.	ID=TSS_002885;NAME=TSS_002885;DIFF=44;PVAL=0
NC_007181.1	TSSAR	TSS	1208554	1208574	1000	+	.	ID=TSS_002888;NAME=TSS_002888;DIFF=29;PVAL=0
NC_007181.1	TSSAR	TSS	1208669	1208689	1000	+	.	ID=TSS_002891;NAME=TSS_002891;DIFF=64;PVAL=0
NC_007181.1	TSSAR	TSS	1208709	1208729	1000	+	.	ID=TSS_002892;NAME=TSS_002892;DIFF=23;PVAL=4.1e-08
NC_007181.1	TSSAR	TSS	1208723	1208743	1000	+	.	ID=TSS_002893;NAME=TSS_002893;DIFF=14;PVAL=0.00035
NC_007181.1	TSSAR	TSS	1208752	1208772	1000	+	.	ID=TSS_002895;NAME=TSS_002895;DIFF=75;PVAL=0
NC_007181.1	TSSAR	TSS	1208776	1208796	1000	+	.	ID=TSS_002898;NAME=TSS_002898;DIFF=20;PVAL=1.1e-06
NC_007181.1	TSSAR	TSS	1208816	1208836	1000	+	.	ID=TSS_002900;NAME=TSS_002900;DIFF=12;PVAL=0.0016
NC_007181.1	TSSAR	TSS	1208873	1208893	1000	+	.	ID=TSS_002901;NAME=TSS_002901;DIFF=27;PVAL=0
NC_007181.1	TSSAR	TSS	1208936	1208956	1000	+	.	ID=TSS_002904;NAME=TSS_002904;DIFF=44;PVAL=0
NC_007181.1	TSSAR	TSS	1208992	1209012	1000	+	.	ID=TSS_002905;NAME=TSS_002905;DIFF=44;PVAL=0
NC_007181.1	TSSAR	TSS	1210878	1210898	1000	+	.	ID=TSS_002907;NAME=TSS_002907;DIFF=17;PVAL=1.7e-12
NC_007181.1	TSSAR	TSS	1210917	1210937	1000	+	.	ID=TSS_002908;NAME=TSS_002908;DIFF=13;PVAL=1e-08
NC_007181.1	TSSAR	TSS	1210968	1210988	1000	+	.	ID=TSS_002909;NAME=TSS_002909;DIFF=20;PVAL=2.7e-16
NC_007181.1	TSSAR	TSS	1211870	1211890	1000	+	.	ID=TSS_002910;NAME=TSS_002910;DIFF=10;PVAL=3.8e-06
NC_007181.1	TSSAR	TSS	1212236	1212256	1000	+	.	ID=TSS_002911;NAME=TSS_002911;DIFF=11;PVAL=0.00035
NC_007181.1	TSSAR	TSS	1213494	1213514	1000	+	.	ID=TSS_002913;NAME=TSS_002913;DIFF=18;PVAL=1.9e-10
NC_007181.1	TSSAR	TSS	1213842	1213862	1000	+	.	ID=TSS_002916;NAME=TSS_002916;DIFF=14;PVAL=8.7e-09
NC_007181.1	TSSAR	TSS	1213935	1213955	1000	+	.	ID=TSS_002917;NAME=TSS_002917;DIFF=14;PVAL=5.9e-09
NC_007181.1	TSSAR	TSS	1214084	1214104	1000	+	.	ID=TSS_002918;NAME=TSS_002918;DIFF=38;PVAL=0
NC_007181.1	TSSAR	TSS	1215425	1215445	1000	+	.	ID=TSS_002919;NAME=TSS_002919;DIFF=33;PVAL=0
NC_007181.1	TSSAR	TSS	1216987	1217007	1000	+	.	ID=TSS_002920;NAME=TSS_002920;DIFF=13;PVAL=9.6e-09
NC_007181.1	TSSAR	TSS	1217000	1217020	1000	+	.	ID=TSS_002921;NAME=TSS_002921;DIFF=11;PVAL=4.6e-07
NC_007181.1	TSSAR	TSS	1218639	1218659	1000	+	.	ID=TSS_002923;NAME=TSS_002923;DIFF=30;PVAL=0
NC_007181.1	TSSAR	TSS	1219053	1219073	1000	+	.	ID=TSS_002924;NAME=TSS_002924;DIFF=28;PVAL=0
NC_007181.1	TSSAR	TSS	1219069	1219089	1000	+	.	ID=TSS_002925;NAME=TSS_002925;DIFF=22;PVAL=1.8e-13
NC_007181.1	TSSAR	TSS	1219137	1219157	1000	+	.	ID=TSS_002926;NAME=TSS_002926;DIFF=21;PVAL=1.4e-12
NC_007181.1	TSSAR	TSS	1219257	1219277	1000	+	.	ID=TSS_002927;NAME=TSS_002927;DIFF=23;PVAL=2.2e-14
NC_007181.1	TSSAR	TSS	1220020	1220040	1000	+	.	ID=TSS_002929;NAME=TSS_002929;DIFF=27;PVAL=0
NC_007181.1	TSSAR	TSS	1220547	1220567	1000	+	.	ID=TSS_002931;NAME=TSS_002931;DIFF=640;PVAL=0
NC_007181.1	TSSAR	TSS	1220659	1220679	1000	+	.	ID=TSS_002934;NAME=TSS_002934;DIFF=10;PVAL=5.7e-07
NC_007181.1	TSSAR	TSS	1221684	1221704	1000	+	.	ID=TSS_002935;NAME=TSS_002935;DIFF=17;PVAL=0
NC_007181.1	TSSAR	TSS	1223090	1223110	1000	+	.	ID=TSS_002937;NAME=TSS_002937;DIFF=10;PVAL=1.1e-05
NC_007181.1	TSSAR	TSS	1225109	1225129	1000	+	.	ID=TSS_002938;NAME=TSS_002938;DIFF=19;PVAL=1.5e-10
NC_007181.1	TSSAR	TSS	1225404	1225424	1000	+	.	ID=TSS_002940;NAME=TSS_002940;DIFF=10;PVAL=9.9e-06
NC_007181.1	TSSAR	TSS	1227530	1227550	1000	+	.	ID=TSS_002942;NAME=TSS_002942;DIFF=15;PVAL=1.2e-08
NC_007181.1	TSSAR	TSS	1233286	1233306	1000	+	.	ID=TSS_002943;NAME=TSS_002943;DIFF=11;PVAL=9e-07
NC_007181.1	TSSAR	TSS	1233304	1233324	1000	+	.	ID=TSS_002946;NAME=TSS_002946;DIFF=53;PVAL=0
NC_007181.1	TSSAR	TSS	1233499	1233519	1000	+	.	ID=TSS_002947;NAME=TSS_002947;DIFF=10;PVAL=7.1e-06
NC_007181.1	TSSAR	TSS	1233525	1233545	1000	+	.	ID=TSS_002948;NAME=TSS_002948;DIFF=10;PVAL=7.1e-06
NC_007181.1	TSSAR	TSS	1234712	1234732	1000	+	.	ID=TSS_002949;NAME=TSS_002949;DIFF=20;PVAL=8.6e-13
NC_007181.1	TSSAR	TSS	1236269	1236289	1000	+	.	ID=TSS_002951;NAME=TSS_002951;DIFF=42;PVAL=0
NC_007181.1	TSSAR	TSS	1238982	1239002	1000	+	.	ID=TSS_002953;NAME=TSS_002953;DIFF=11;PVAL=1.3e-06
NC_007181.1	TSSAR	TSS	1239598	1239618	1000	+	.	ID=TSS_002954;NAME=TSS_002954;DIFF=13;PVAL=1e-08
NC_007181.1	TSSAR	TSS	1240373	1240393	1000	+	.	ID=TSS_002955;NAME=TSS_002955;DIFF=20;PVAL=1.2e-11
NC_007181.1	TSSAR	TSS	1240978	1240998	1000	+	.	ID=TSS_002956;NAME=TSS_002956;DIFF=17;PVAL=9.9e-12
NC_007181.1	TSSAR	TSS	1243289	1243309	1000	+	.	ID=TSS_002957;NAME=TSS_002957;DIFF=15;PVAL=5.3e-11
NC_007181.1	TSSAR	TSS	1245532	1245552	1000	+	.	ID=TSS_002959;NAME=TSS_002959;DIFF=19;PVAL=1.1e-13
NC_007181.1	TSSAR	TSS	1247004	1247024	1000	+	.	ID=TSS_002962;NAME=TSS_002962;DIFF=70;PVAL=0
NC_007181.1	TSSAR	TSS	1249082	1249102	1000	+	.	ID=TSS_002965;NAME=TSS_002965;DIFF=44;PVAL=0
NC_007181.1	TSSAR	TSS	1249522	1249542	1000	+	.	ID=TSS_002966;NAME=TSS_002966;DIFF=18;PVAL=5e-12
NC_007181.1	TSSAR	TSS	1249680	1249700	1000	+	.	ID=TSS_002968;NAME=TSS_002968;DIFF=10;PVAL=7e-06
NC_007181.1	TSSAR	TSS	1250672	1250692	1000	+	.	ID=TSS_002969;NAME=TSS_002969;DIFF=24;PVAL=0
NC_007181.1	TSSAR	TSS	1251489	1251509	1000	+	.	ID=TSS_002970;NAME=TSS_002970;DIFF=90;PVAL=0
NC_007181.1	TSSAR	TSS	1251597	1251617	1000	+	.	ID=TSS_002973;NAME=TSS_002973;DIFF=11;PVAL=2.4e-05
NC_007181.1	TSSAR	TSS	1251617	1251637	1000	+	.	ID=TSS_002974;NAME=TSS_002974;DIFF=14;PVAL=2.9e-07
NC_007181.1	TSSAR	TSS	1252415	1252435	1000	+	.	ID=TSS_002976;NAME=TSS_002976;DIFF=30;PVAL=0
NC_007181.1	TSSAR	TSS	1255603	1255623	1000	+	.	ID=TSS_002978;NAME=TSS_002978;DIFF=18;PVAL=7.5e-13
NC_007181.1	TSSAR	TSS	1255912	1255932	1000	+	.	ID=TSS_002980;NAME=TSS_002980;DIFF=35;PVAL=0
NC_007181.1	TSSAR	TSS	1256682	1256702	1000	+	.	ID=TSS_002983;NAME=TSS_002983;DIFF=11;PVAL=6.3e-07
NC_007181.1	TSSAR	TSS	1257086	1257106	1000	+	.	ID=TSS_002984;NAME=TSS_002984;DIFF=26;PVAL=0
NC_007181.1	TSSAR	TSS	1257694	1257714	1000	+	.	ID=TSS_002985;NAME=TSS_002985;DIFF=11;PVAL=3.1e-07
NC_007181.1	TSSAR	TSS	1258119	1258139	1000	+	.	ID=TSS_002986;NAME=TSS_002986;DIFF=14;PVAL=3.3e-10
NC_007181.1	TSSAR	TSS	1259715	1259735	1000	+	.	ID=TSS_002987;NAME=TSS_002987;DIFF=11;PVAL=1.8e-07
NC_007181.1	TSSAR	TSS	1259931	1259951	1000	+	.	ID=TSS_002989;NAME=TSS_002989;DIFF=10;PVAL=1.4e-06
NC_007181.1	TSSAR	TSS	1260201	1260221	1000	+	.	ID=TSS_002990;NAME=TSS_002990;DIFF=15;PVAL=1.8e-11
NC_007181.1	TSSAR	TSS	1267073	1267093	1000	+	.	ID=TSS_002992;NAME=TSS_002992;DIFF=16;PVAL=1.4e-11
NC_007181.1	TSSAR	TSS	1267303	1267323	1000	+	.	ID=TSS_002993;NAME=TSS_002993;DIFF=19;PVAL=7.8e-15
NC_007181.1	TSSAR	TSS	1268328	1268348	1000	+	.	ID=TSS_002994;NAME=TSS_002994;DIFF=21;PVAL=0
NC_007181.1	TSSAR	TSS	1268349	1268369	1000	+	.	ID=TSS_002996;NAME=TSS_002996;DIFF=18;PVAL=1.9e-11
NC_007181.1	TSSAR	TSS	1269340	1269360	1000	+	.	ID=TSS_002997;NAME=TSS_002997;DIFF=17;PVAL=7e-11
NC_007181.1	TSSAR	TSS	1269642	1269662	1000	+	.	ID=TSS_002998;NAME=TSS_002998;DIFF=12;PVAL=3.7e-07
NC_007181.1	TSSAR	TSS	1270630	1270650	1000	+	.	ID=TSS_003000;NAME=TSS_003000;DIFF=18;PVAL=3.9e-13
NC_007181.1	TSSAR	TSS	1272696	1272716	1000	+	.	ID=TSS_003003;NAME=TSS_003003;DIFF=11;PVAL=3.9e-08
NC_007181.1	TSSAR	TSS	1273902	1273922	1000	+	.	ID=TSS_003004;NAME=TSS_003004;DIFF=14;PVAL=1.4e-11
NC_007181.1	TSSAR	TSS	1275215	1275235	1000	+	.	ID=TSS_003005;NAME=TSS_003005;DIFF=15;PVAL=1.6e-09
NC_007181.1	TSSAR	TSS	1275231	1275251	1000	+	.	ID=TSS_003006;NAME=TSS_003006;DIFF=15;PVAL=1.6e-09
NC_007181.1	TSSAR	TSS	1275563	1275583	1000	+	.	ID=TSS_003007;NAME=TSS_003007;DIFF=14;PVAL=9.1e-09
NC_007181.1	TSSAR	TSS	1277655	1277675	1000	+	.	ID=TSS_003008;NAME=TSS_003008;DIFF=10;PVAL=5.9e-06
NC_007181.1	TSSAR	TSS	1278863	1278883	1000	+	.	ID=TSS_003010;NAME=TSS_003010;DIFF=48;PVAL=0
NC_007181.1	TSSAR	TSS	1278881	1278901	1000	+	.	ID=TSS_003012;NAME=TSS_003012;DIFF=34;PVAL=0
NC_007181.1	TSSAR	TSS	1283437	1283457	1000	+	.	ID=TSS_003016;NAME=TSS_003016;DIFF=104;PVAL=0
NC_007181.1	TSSAR	TSS	1283517	1283537	1000	+	.	ID=TSS_003019;NAME=TSS_003019;DIFF=18;PVAL=6.8e-08
NC_007181.1	TSSAR	TSS	1283565	1283585	1000	+	.	ID=TSS_003020;NAME=TSS_003020;DIFF=11;PVAL=0.00036
NC_007181.1	TSSAR	TSS	1283613	1283633	1000	+	.	ID=TSS_003021;NAME=TSS_003021;DIFF=48;PVAL=0
NC_007181.1	TSSAR	TSS	1283634	1283654	1000	+	.	ID=TSS_003023;NAME=TSS_003023;DIFF=11;PVAL=0.0003
NC_007181.1	TSSAR	TSS	1283741	1283761	1000	+	.	ID=TSS_003025;NAME=TSS_003025;DIFF=31;PVAL=0
NC_007181.1	TSSAR	TSS	1283900	1283920	1000	+	.	ID=TSS_003027;NAME=TSS_003027;DIFF=11;PVAL=0.0001
NC_007181.1	TSSAR	TSS	1283959	1283979	1000	+	.	ID=TSS_003028;NAME=TSS_003028;DIFF=54;PVAL=0
NC_007181.1	TSSAR	TSS	1283998	1284018	1000	+	.	ID=TSS_003029;NAME=TSS_003029;DIFF=11;PVAL=6.4e-05
NC_007181.1	TSSAR	TSS	1284066	1284086	1000	+	.	ID=TSS_003030;NAME=TSS_003030;DIFF=14;PVAL=2e-07
NC_007181.1	TSSAR	TSS	1284182	1284202	1000	+	.	ID=TSS_003031;NAME=TSS_003031;DIFF=13;PVAL=1.9e-06
NC_007181.1	TSSAR	TSS	1285125	1285145	1000	+	.	ID=TSS_003032;NAME=TSS_003032;DIFF=11;PVAL=1.1e-06
NC_007181.1	TSSAR	TSS	1285143	1285163	1000	+	.	ID=TSS_003033;NAME=TSS_003033;DIFF=12;PVAL=1.8e-07
NC_007181.1	TSSAR	TSS	1289059	1289079	1000	+	.	ID=TSS_003034;NAME=TSS_003034;DIFF=23;PVAL=0
NC_007181.1	TSSAR	TSS	1290842	1290862	1000	+	.	ID=TSS_003035;NAME=TSS_003035;DIFF=22;PVAL=6e-13
NC_007181.1	TSSAR	TSS	1290881	1290901	1000	+	.	ID=TSS_003036;NAME=TSS_003036;DIFF=11;PVAL=6.1e-06
NC_007181.1	TSSAR	TSS	1291328	1291348	1000	+	.	ID=TSS_003037;NAME=TSS_003037;DIFF=10;PVAL=7.2e-06
NC_007181.1	TSSAR	TSS	1292724	1292744	1000	+	.	ID=TSS_003038;NAME=TSS_003038;DIFF=19;PVAL=0.0077
NC_007181.1	TSSAR	TSS	1293085	1293105	1000	+	.	ID=TSS_003039;NAME=TSS_003039;DIFF=14;PVAL=0.001
NC_007181.1	TSSAR	TSS	1293131	1293151	1000	+	.	ID=TSS_003040;NAME=TSS_003040;DIFF=13;PVAL=0.0021
NC_007181.1	TSSAR	TSS	1293277	1293297	1000	+	.	ID=TSS_003043;NAME=TSS_003043;DIFF=40;PVAL=0
NC_007181.1	TSSAR	TSS	1293612	1293632	1000	+	.	ID=TSS_003044;NAME=TSS_003044;DIFF=15;PVAL=0.0056
NC_007181.1	TSSAR	TSS	1293872	1293892	1000	+	.	ID=TSS_003045;NAME=TSS_003045;DIFF=66;PVAL=0
NC_007181.1	TSSAR	TSS	1295283	1295303	1000	+	.	ID=TSS_003046;NAME=TSS_003046;DIFF=10;PVAL=2e-06
NC_007181.1	TSSAR	TSS	1296268	1296288	1000	+	.	ID=TSS_003047;NAME=TSS_003047;DIFF=11;PVAL=2.9e-07
NC_007181.1	TSSAR	TSS	1297185	1297205	1000	+	.	ID=TSS_003048;NAME=TSS_003048;DIFF=24;PVAL=0
NC_007181.1	TSSAR	TSS	1297967	1297987	1000	+	.	ID=TSS_003049;NAME=TSS_003049;DIFF=17;PVAL=0.00051
NC_007181.1	TSSAR	TSS	1299184	1299204	1000	+	.	ID=TSS_003050;NAME=TSS_003050;DIFF=66;PVAL=0
NC_007181.1	TSSAR	TSS	1300350	1300370	1000	+	.	ID=TSS_003051;NAME=TSS_003051;DIFF=14;PVAL=1.3e-09
NC_007181.1	TSSAR	TSS	1303303	1303323	1000	+	.	ID=TSS_003052;NAME=TSS_003052;DIFF=174;PVAL=0
NC_007181.1	TSSAR	TSS	1306211	1306231	1000	+	.	ID=TSS_003056;NAME=TSS_003056;DIFF=15;PVAL=3.5e-10
NC_007181.1	TSSAR	TSS	1307601	1307621	1000	+	.	ID=TSS_003057;NAME=TSS_003057;DIFF=18;PVAL=1.3e-12
NC_007181.1	TSSAR	TSS	1307655	1307675	1000	+	.	ID=TSS_003058;NAME=TSS_003058;DIFF=10;PVAL=1.9e-05
NC_007181.1	TSSAR	TSS	1308804	1308824	1000	+	.	ID=TSS_003059;NAME=TSS_003059;DIFF=150;PVAL=0
NC_007181.1	TSSAR	TSS	1311517	1311537	1000	+	.	ID=TSS_003060;NAME=TSS_003060;DIFF=10;PVAL=6.3e-07
NC_007181.1	TSSAR	TSS	1315450	1315470	1000	+	.	ID=TSS_003062;NAME=TSS_003062;DIFF=57;PVAL=0
NC_007181.1	TSSAR	TSS	1318419	1318439	1000	+	.	ID=TSS_003064;NAME=TSS_003064;DIFF=10;PVAL=9.1e-07
NC_007181.1	TSSAR	TSS	1318578	1318598	1000	+	.	ID=TSS_003065;NAME=TSS_003065;DIFF=10;PVAL=1e-06
NC_007181.1	TSSAR	TSS	1318848	1318868	1000	+	.	ID=TSS_003066;NAME=TSS_003066;DIFF=11;PVAL=3.4e-07
NC_007181.1	TSSAR	TSS	1319128	1319148	1000	+	.	ID=TSS_003067;NAME=TSS_003067;DIFF=10;PVAL=2.9e-06
NC_007181.1	TSSAR	TSS	1322384	1322404	1000	+	.	ID=TSS_003070;NAME=TSS_003070;DIFF=24;PVAL=0
NC_007181.1	TSSAR	TSS	1322422	1322442	1000	+	.	ID=TSS_003071;NAME=TSS_003071;DIFF=12;PVAL=3e-07
NC_007181.1	TSSAR	TSS	1322735	1322755	1000	+	.	ID=TSS_003072;NAME=TSS_003072;DIFF=18;PVAL=8.8e-12
NC_007181.1	TSSAR	TSS	1322929	1322949	1000	+	.	ID=TSS_003073;NAME=TSS_003073;DIFF=13;PVAL=2.5e-07
NC_007181.1	TSSAR	TSS	1323003	1323023	1000	+	.	ID=TSS_003074;NAME=TSS_003074;DIFF=22;PVAL=4.3e-15
NC_007181.1	TSSAR	TSS	1323110	1323130	1000	+	.	ID=TSS_003075;NAME=TSS_003075;DIFF=10;PVAL=4.5e-05
NC_007181.1	TSSAR	TSS	1323139	1323159	1000	+	.	ID=TSS_003076;NAME=TSS_003076;DIFF=22;PVAL=4.6e-15
NC_007181.1	TSSAR	TSS	1323163	1323183	1000	+	.	ID=TSS_003077;NAME=TSS_003077;DIFF=13;PVAL=3.2e-07
NC_007181.1	TSSAR	TSS	1323176	1323196	1000	+	.	ID=TSS_003078;NAME=TSS_003078;DIFF=10;PVAL=4.5e-05
NC_007181.1	TSSAR	TSS	1323260	1323280	1000	+	.	ID=TSS_003079;NAME=TSS_003079;DIFF=20;PVAL=2.7e-13
NC_007181.1	TSSAR	TSS	1323490	1323510	1000	+	.	ID=TSS_003080;NAME=TSS_003080;DIFF=11;PVAL=5.5e-06
NC_007181.1	TSSAR	TSS	1323603	1323623	1000	+	.	ID=TSS_003081;NAME=TSS_003081;DIFF=54;PVAL=0
NC_007181.1	TSSAR	TSS	1324012	1324032	1000	+	.	ID=TSS_003083;NAME=TSS_003083;DIFF=10;PVAL=1.3e-05
NC_007181.1	TSSAR	TSS	1324134	1324154	1000	+	.	ID=TSS_003084;NAME=TSS_003084;DIFF=12;PVAL=4.1e-07
NC_007181.1	TSSAR	TSS	1324299	1324319	1000	+	.	ID=TSS_003085;NAME=TSS_003085;DIFF=21;PVAL=7.2e-15
NC_007181.1	TSSAR	TSS	1324893	1324913	1000	+	.	ID=TSS_003086;NAME=TSS_003086;DIFF=11;PVAL=2.7e-05
NC_007181.1	TSSAR	TSS	1325017	1325037	1000	+	.	ID=TSS_003087;NAME=TSS_003087;DIFF=21;PVAL=4.7e-12
NC_007181.1	TSSAR	TSS	1325170	1325190	1000	+	.	ID=TSS_003088;NAME=TSS_003088;DIFF=12;PVAL=1.5e-05
NC_007181.1	TSSAR	TSS	1325227	1325247	1000	+	.	ID=TSS_003089;NAME=TSS_003089;DIFF=30;PVAL=0
NC_007181.1	TSSAR	TSS	1325552	1325572	1000	+	.	ID=TSS_003096;NAME=TSS_003096;DIFF=405;PVAL=0
NC_007181.1	TSSAR	TSS	1325656	1325676	1000	+	.	ID=TSS_003098;NAME=TSS_003098;DIFF=10;PVAL=0.0017
NC_007181.1	TSSAR	TSS	1325703	1325723	1000	+	.	ID=TSS_003099;NAME=TSS_003099;DIFF=10;PVAL=0.0023
NC_007181.1	TSSAR	TSS	1326140	1326160	1000	+	.	ID=TSS_003100;NAME=TSS_003100;DIFF=12;PVAL=0.0017
NC_007181.1	TSSAR	TSS	1326197	1326217	1000	+	.	ID=TSS_003102;NAME=TSS_003102;DIFF=38;PVAL=0
NC_007181.1	TSSAR	TSS	1326268	1326288	1000	+	.	ID=TSS_003107;NAME=TSS_003107;DIFF=90;PVAL=0
NC_007181.1	TSSAR	TSS	1326287	1326307	1000	+	.	ID=TSS_003109;NAME=TSS_003109;DIFF=15;PVAL=0.00014
NC_007181.1	TSSAR	TSS	1326302	1326322	1000	+	.	ID=TSS_003110;NAME=TSS_003110;DIFF=14;PVAL=0.00015
NC_007181.1	TSSAR	TSS	1326343	1326363	1000	+	.	ID=TSS_003111;NAME=TSS_003111;DIFF=112;PVAL=0
NC_007181.1	TSSAR	TSS	1326362	1326382	1000	+	.	ID=TSS_003112;NAME=TSS_003112;DIFF=97;PVAL=0
NC_007181.1	TSSAR	TSS	1326394	1326414	1000	+	.	ID=TSS_003121;NAME=TSS_003121;DIFF=54;PVAL=0
NC_007181.1	TSSAR	TSS	1326671	1326691	1000	+	.	ID=TSS_003126;NAME=TSS_003126;DIFF=12;PVAL=0.00033
NC_007181.1	TSSAR	TSS	1326919	1326939	1000	+	.	ID=TSS_003128;NAME=TSS_003128;DIFF=11;PVAL=0.00014
NC_007181.1	TSSAR	TSS	1327026	1327046	1000	+	.	ID=TSS_003130;NAME=TSS_003130;DIFF=224;PVAL=0
NC_007181.1	TSSAR	TSS	1328057	1328077	1000	+	.	ID=TSS_003132;NAME=TSS_003132;DIFF=20;PVAL=8.3e-11
NC_007181.1	TSSAR	TSS	1328088	1328108	1000	+	.	ID=TSS_003134;NAME=TSS_003134;DIFF=16;PVAL=4.2e-08
NC_007181.1	TSSAR	TSS	1328112	1328132	1000	+	.	ID=TSS_003137;NAME=TSS_003137;DIFF=27;PVAL=1.1e-15
NC_007181.1	TSSAR	TSS	1328131	1328151	1000	+	.	ID=TSS_003139;NAME=TSS_003139;DIFF=97;PVAL=0
NC_007181.1	TSSAR	TSS	1328180	1328200	1000	+	.	ID=TSS_003141;NAME=TSS_003141;DIFF=15;PVAL=3.4e-07
NC_007181.1	TSSAR	TSS	1328585	1328605	1000	+	.	ID=TSS_003143;NAME=TSS_003143;DIFF=55;PVAL=0
NC_007181.1	TSSAR	TSS	1329149	1329169	1000	+	.	ID=TSS_003144;NAME=TSS_003144;DIFF=25;PVAL=0
NC_007181.1	TSSAR	TSS	1329774	1329794	1000	+	.	ID=TSS_003145;NAME=TSS_003145;DIFF=14;PVAL=1e-09
NC_007181.1	TSSAR	TSS	1329789	1329809	1000	+	.	ID=TSS_003146;NAME=TSS_003146;DIFF=10;PVAL=2.4e-06
NC_007181.1	TSSAR	TSS	1330337	1330357	1000	+	.	ID=TSS_003147;NAME=TSS_003147;DIFF=25;PVAL=0
NC_007181.1	TSSAR	TSS	1333296	1333316	1000	+	.	ID=TSS_003149;NAME=TSS_003149;DIFF=14;PVAL=4e-12
NC_007181.1	TSSAR	TSS	1335815	1335835	1000	+	.	ID=TSS_003150;NAME=TSS_003150;DIFF=14;PVAL=2.2e-11
NC_007181.1	TSSAR	TSS	1338256	1338276	1000	+	.	ID=TSS_003152;NAME=TSS_003152;DIFF=289;PVAL=0
NC_007181.1	TSSAR	TSS	1338343	1338363	1000	+	.	ID=TSS_003154;NAME=TSS_003154;DIFF=10;PVAL=4.2e-06
NC_007181.1	TSSAR	TSS	1340051	1340071	1000	+	.	ID=TSS_003158;NAME=TSS_003158;DIFF=19;PVAL=4.8e-12
NC_007181.1	TSSAR	TSS	1340171	1340191	1000	+	.	ID=TSS_003159;NAME=TSS_003159;DIFF=13;PVAL=1.4e-07
NC_007181.1	TSSAR	TSS	1341052	1341072	1000	+	.	ID=TSS_003160;NAME=TSS_003160;DIFF=21;PVAL=8.7e-15
NC_007181.1	TSSAR	TSS	1341087	1341107	1000	+	.	ID=TSS_003161;NAME=TSS_003161;DIFF=10;PVAL=1.5e-05
NC_007181.1	TSSAR	TSS	1341859	1341879	1000	+	.	ID=TSS_003164;NAME=TSS_003164;DIFF=16;PVAL=1.1e-09
NC_007181.1	TSSAR	TSS	1342128	1342148	1000	+	.	ID=TSS_003165;NAME=TSS_003165;DIFF=14;PVAL=6.5e-08
NC_007181.1	TSSAR	TSS	1342441	1342461	1000	+	.	ID=TSS_003167;NAME=TSS_003167;DIFF=34;PVAL=0
NC_007181.1	TSSAR	TSS	1342482	1342502	1000	+	.	ID=TSS_003168;NAME=TSS_003168;DIFF=10;PVAL=7.3e-05
NC_007181.1	TSSAR	TSS	1342498	1342518	1000	+	.	ID=TSS_003169;NAME=TSS_003169;DIFF=15;PVAL=1.2e-08
NC_007181.1	TSSAR	TSS	1342756	1342776	1000	+	.	ID=TSS_003170;NAME=TSS_003170;DIFF=34;PVAL=0
NC_007181.1	TSSAR	TSS	1342778	1342798	1000	+	.	ID=TSS_003171;NAME=TSS_003171;DIFF=10;PVAL=1.6e-05
NC_007181.1	TSSAR	TSS	1344087	1344107	1000	+	.	ID=TSS_003173;NAME=TSS_003173;DIFF=22;PVAL=0
NC_007181.1	TSSAR	TSS	1344583	1344603	1000	+	.	ID=TSS_003175;NAME=TSS_003175;DIFF=10;PVAL=2.7e-05
NC_007181.1	TSSAR	TSS	1344610	1344630	1000	+	.	ID=TSS_003176;NAME=TSS_003176;DIFF=14;PVAL=3.1e-08
NC_007181.1	TSSAR	TSS	1344635	1344655	1000	+	.	ID=TSS_003177;NAME=TSS_003177;DIFF=24;PVAL=0
NC_007181.1	TSSAR	TSS	1344660	1344680	1000	+	.	ID=TSS_003178;NAME=TSS_003178;DIFF=38;PVAL=0
NC_007181.1	TSSAR	TSS	1345600	1345620	1000	+	.	ID=TSS_003180;NAME=TSS_003180;DIFF=11;PVAL=6.9e-08
NC_007181.1	TSSAR	TSS	1345711	1345731	1000	+	.	ID=TSS_003181;NAME=TSS_003181;DIFF=21;PVAL=0
NC_007181.1	TSSAR	TSS	1346938	1346958	1000	+	.	ID=TSS_003182;NAME=TSS_003182;DIFF=11;PVAL=6.6e-06
NC_007181.1	TSSAR	TSS	1346997	1347017	1000	+	.	ID=TSS_003183;NAME=TSS_003183;DIFF=68;PVAL=0
NC_007181.1	TSSAR	TSS	1347464	1347484	1000	+	.	ID=TSS_003184;NAME=TSS_003184;DIFF=48;PVAL=0
NC_007181.1	TSSAR	TSS	1348081	1348101	1000	+	.	ID=TSS_003185;NAME=TSS_003185;DIFF=15;PVAL=1.4e-09
NC_007181.1	TSSAR	TSS	1348457	1348477	1000	+	.	ID=TSS_003186;NAME=TSS_003186;DIFF=10;PVAL=2.7e-06
NC_007181.1	TSSAR	TSS	1348594	1348614	1000	+	.	ID=TSS_003187;NAME=TSS_003187;DIFF=12;PVAL=5.5e-08
NC_007181.1	TSSAR	TSS	1349128	1349148	1000	+	.	ID=TSS_003188;NAME=TSS_003188;DIFF=13;PVAL=2.9e-09
NC_007181.1	TSSAR	TSS	1350736	1350756	1000	+	.	ID=TSS_003189;NAME=TSS_003189;DIFF=13;PVAL=2.4e-11
NC_007181.1	TSSAR	TSS	1351863	1351883	1000	+	.	ID=TSS_003190;NAME=TSS_003190;DIFF=17;PVAL=5.7e-11
NC_007181.1	TSSAR	TSS	1351961	1351981	1000	+	.	ID=TSS_003191;NAME=TSS_003191;DIFF=66;PVAL=0
NC_007181.1	TSSAR	TSS	1352035	1352055	1000	+	.	ID=TSS_003193;NAME=TSS_003193;DIFF=18;PVAL=1.2e-10
NC_007181.1	TSSAR	TSS	1352068	1352088	1000	+	.	ID=TSS_003194;NAME=TSS_003194;DIFF=19;PVAL=1.8e-11
NC_007181.1	TSSAR	TSS	1352215	1352235	1000	+	.	ID=TSS_003195;NAME=TSS_003195;DIFF=14;PVAL=8.9e-08
NC_007181.1	TSSAR	TSS	1352621	1352641	1000	+	.	ID=TSS_003197;NAME=TSS_003197;DIFF=38;PVAL=0
NC_007181.1	TSSAR	TSS	1353408	1353428	1000	+	.	ID=TSS_003202;NAME=TSS_003202;DIFF=38;PVAL=0
NC_007181.1	TSSAR	TSS	1354836	1354856	1000	+	.	ID=TSS_003204;NAME=TSS_003204;DIFF=11;PVAL=9.7e-07
NC_007181.1	TSSAR	TSS	1354952	1354972	1000	+	.	ID=TSS_003205;NAME=TSS_003205;DIFF=21;PVAL=8.8e-16
NC_007181.1	TSSAR	TSS	1360071	1360091	1000	+	.	ID=TSS_003206;NAME=TSS_003206;DIFF=11;PVAL=5.5e-06
NC_007181.1	TSSAR	TSS	1360575	1360595	1000	+	.	ID=TSS_003208;NAME=TSS_003208;DIFF=21;PVAL=0
NC_007181.1	TSSAR	TSS	1361159	1361179	1000	+	.	ID=TSS_003209;NAME=TSS_003209;DIFF=10;PVAL=2.3e-05
NC_007181.1	TSSAR	TSS	1361188	1361208	1000	+	.	ID=TSS_003210;NAME=TSS_003210;DIFF=16;PVAL=1.7e-09
NC_007181.1	TSSAR	TSS	1362882	1362902	1000	+	.	ID=TSS_003213;NAME=TSS_003213;DIFF=11;PVAL=1.5e-06
NC_007181.1	TSSAR	TSS	1363290	1363310	1000	+	.	ID=TSS_003214;NAME=TSS_003214;DIFF=10;PVAL=9.6e-06
NC_007181.1	TSSAR	TSS	1363493	1363513	1000	+	.	ID=TSS_003215;NAME=TSS_003215;DIFF=18;PVAL=7.1e-12
NC_007181.1	TSSAR	TSS	1365704	1365724	1000	+	.	ID=TSS_003217;NAME=TSS_003217;DIFF=13;PVAL=6.6e-08
NC_007181.1	TSSAR	TSS	1365848	1365868	1000	+	.	ID=TSS_003218;NAME=TSS_003218;DIFF=12;PVAL=4.8e-07
NC_007181.1	TSSAR	TSS	1366090	1366110	1000	+	.	ID=TSS_003219;NAME=TSS_003219;DIFF=23;PVAL=1.9e-13
NC_007181.1	TSSAR	TSS	1366210	1366230	1000	+	.	ID=TSS_003220;NAME=TSS_003220;DIFF=41;PVAL=0
NC_007181.1	TSSAR	TSS	1366242	1366262	1000	+	.	ID=TSS_003222;NAME=TSS_003222;DIFF=56;PVAL=0
NC_007181.1	TSSAR	TSS	1366317	1366337	1000	+	.	ID=TSS_003225;NAME=TSS_003225;DIFF=10;PVAL=2.6e-05
NC_007181.1	TSSAR	TSS	1366333	1366353	1000	+	.	ID=TSS_003226;NAME=TSS_003226;DIFF=11;PVAL=8.2e-06
NC_007181.1	TSSAR	TSS	1366784	1366804	1000	+	.	ID=TSS_003227;NAME=TSS_003227;DIFF=17;PVAL=1e-10
NC_007181.1	TSSAR	TSS	1368136	1368156	1000	+	.	ID=TSS_003228;NAME=TSS_003228;DIFF=15;PVAL=9.5e-10
NC_007181.1	TSSAR	TSS	1368319	1368339	1000	+	.	ID=TSS_003229;NAME=TSS_003229;DIFF=10;PVAL=2.8e-06
NC_007181.1	TSSAR	TSS	1368459	1368479	1000	+	.	ID=TSS_003230;NAME=TSS_003230;DIFF=19;PVAL=5.7e-13
NC_007181.1	TSSAR	TSS	1368480	1368500	1000	+	.	ID=TSS_003231;NAME=TSS_003231;DIFF=12;PVAL=1.5e-07
NC_007181.1	TSSAR	TSS	1369709	1369729	1000	+	.	ID=TSS_003232;NAME=TSS_003232;DIFF=11;PVAL=6.7e-07
NC_007181.1	TSSAR	TSS	1370112	1370132	1000	+	.	ID=TSS_003233;NAME=TSS_003233;DIFF=58;PVAL=0
NC_007181.1	TSSAR	TSS	1370509	1370529	1000	+	.	ID=TSS_003234;NAME=TSS_003234;DIFF=19;PVAL=1.9e-12
NC_007181.1	TSSAR	TSS	1370706	1370726	1000	+	.	ID=TSS_003235;NAME=TSS_003235;DIFF=16;PVAL=6.6e-10
NC_007181.1	TSSAR	TSS	1370954	1370974	1000	+	.	ID=TSS_003236;NAME=TSS_003236;DIFF=20;PVAL=4.6e-14
NC_007181.1	TSSAR	TSS	1372718	1372738	1000	+	.	ID=TSS_003237;NAME=TSS_003237;DIFF=14;PVAL=4e-11
NC_007181.1	TSSAR	TSS	1375272	1375292	1000	+	.	ID=TSS_003238;NAME=TSS_003238;DIFF=82;PVAL=0
NC_007181.1	TSSAR	TSS	1375290	1375310	1000	+	.	ID=TSS_003240;NAME=TSS_003240;DIFF=11;PVAL=0.00033
NC_007181.1	TSSAR	TSS	1375333	1375353	1000	+	.	ID=TSS_003241;NAME=TSS_003241;DIFF=72;PVAL=0
NC_007181.1	TSSAR	TSS	1376332	1376352	1000	+	.	ID=TSS_003242;NAME=TSS_003242;DIFF=14;PVAL=1e-08
NC_007181.1	TSSAR	TSS	1376438	1376458	1000	+	.	ID=TSS_003243;NAME=TSS_003243;DIFF=18;PVAL=1.3e-11
NC_007181.1	TSSAR	TSS	1376598	1376618	1000	+	.	ID=TSS_003244;NAME=TSS_003244;DIFF=22;PVAL=1.5e-14
NC_007181.1	TSSAR	TSS	1376914	1376934	1000	+	.	ID=TSS_003245;NAME=TSS_003245;DIFF=13;PVAL=1e-06
NC_007181.1	TSSAR	TSS	1376998	1377018	1000	+	.	ID=TSS_003247;NAME=TSS_003247;DIFF=15;PVAL=6.5e-08
NC_007181.1	TSSAR	TSS	1377093	1377113	1000	+	.	ID=TSS_003248;NAME=TSS_003248;DIFF=11;PVAL=2.9e-05
NC_007181.1	TSSAR	TSS	1377282	1377302	1000	+	.	ID=TSS_003252;NAME=TSS_003252;DIFF=42;PVAL=0
NC_007181.1	TSSAR	TSS	1377322	1377342	1000	+	.	ID=TSS_003256;NAME=TSS_003256;DIFF=26;PVAL=0
NC_007181.1	TSSAR	TSS	1377783	1377803	1000	+	.	ID=TSS_003259;NAME=TSS_003259;DIFF=16;PVAL=2.2e-08
NC_007181.1	TSSAR	TSS	1377835	1377855	1000	+	.	ID=TSS_003260;NAME=TSS_003260;DIFF=34;PVAL=0
NC_007181.1	TSSAR	TSS	1378525	1378545	1000	+	.	ID=TSS_003265;NAME=TSS_003265;DIFF=17;PVAL=1.7e-08
NC_007181.1	TSSAR	TSS	1378661	1378681	1000	+	.	ID=TSS_003268;NAME=TSS_003268;DIFF=216;PVAL=0
NC_007181.1	TSSAR	TSS	1378910	1378930	1000	+	.	ID=TSS_003269;NAME=TSS_003269;DIFF=110;PVAL=0
NC_007181.1	TSSAR	TSS	1379007	1379027	1000	+	.	ID=TSS_003270;NAME=TSS_003270;DIFF=17;PVAL=8.1e-10
NC_007181.1	TSSAR	TSS	1379502	1379522	1000	+	.	ID=TSS_003271;NAME=TSS_003271;DIFF=12;PVAL=1.9e-07
NC_007181.1	TSSAR	TSS	1379536	1379556	1000	+	.	ID=TSS_003272;NAME=TSS_003272;DIFF=35;PVAL=0
NC_007181.1	TSSAR	TSS	1379569	1379589	1000	+	.	ID=TSS_003273;NAME=TSS_003273;DIFF=10;PVAL=4.6e-06
NC_007181.1	TSSAR	TSS	1380143	1380163	1000	+	.	ID=TSS_003274;NAME=TSS_003274;DIFF=96;PVAL=0
NC_007181.1	TSSAR	TSS	1381305	1381325	1000	+	.	ID=TSS_003277;NAME=TSS_003277;DIFF=18;PVAL=6.5e-12
NC_007181.1	TSSAR	TSS	1381629	1381649	1000	+	.	ID=TSS_003278;NAME=TSS_003278;DIFF=37;PVAL=0
NC_007181.1	TSSAR	TSS	1381963	1381983	1000	+	.	ID=TSS_003281;NAME=TSS_003281;DIFF=15;PVAL=1.3e-08
NC_007181.1	TSSAR	TSS	1382057	1382077	1000	+	.	ID=TSS_003282;NAME=TSS_003282;DIFF=10;PVAL=6.9e-05
NC_007181.1	TSSAR	TSS	1382215	1382235	1000	+	.	ID=TSS_003283;NAME=TSS_003283;DIFF=15;PVAL=2.4e-08
NC_007181.1	TSSAR	TSS	1382443	1382463	1000	+	.	ID=TSS_003284;NAME=TSS_003284;DIFF=11;PVAL=2.3e-05
NC_007181.1	TSSAR	TSS	1382614	1382634	1000	+	.	ID=TSS_003285;NAME=TSS_003285;DIFF=41;PVAL=0
NC_007181.1	TSSAR	TSS	1382645	1382665	1000	+	.	ID=TSS_003286;NAME=TSS_003286;DIFF=13;PVAL=1.1e-06
NC_007181.1	TSSAR	TSS	1382745	1382765	1000	+	.	ID=TSS_003287;NAME=TSS_003287;DIFF=33;PVAL=0
NC_007181.1	TSSAR	TSS	1383153	1383173	1000	+	.	ID=TSS_003291;NAME=TSS_003291;DIFF=16;PVAL=2.3e-10
NC_007181.1	TSSAR	TSS	1384014	1384034	1000	+	.	ID=TSS_003292;NAME=TSS_003292;DIFF=10;PVAL=3.5e-06
NC_007181.1	TSSAR	TSS	1384205	1384225	1000	+	.	ID=TSS_003293;NAME=TSS_003293;DIFF=43;PVAL=0
NC_007181.1	TSSAR	TSS	1385054	1385074	1000	+	.	ID=TSS_003294;NAME=TSS_003294;DIFF=22;PVAL=0
NC_007181.1	TSSAR	TSS	1385233	1385253	1000	+	.	ID=TSS_003295;NAME=TSS_003295;DIFF=11;PVAL=6.5e-07
NC_007181.1	TSSAR	TSS	1385507	1385527	1000	+	.	ID=TSS_003297;NAME=TSS_003297;DIFF=13;PVAL=1.4e-08
NC_007181.1	TSSAR	TSS	1387575	1387595	1000	+	.	ID=TSS_003299;NAME=TSS_003299;DIFF=45;PVAL=0
NC_007181.1	TSSAR	TSS	1387605	1387625	1000	+	.	ID=TSS_003300;NAME=TSS_003300;DIFF=21;PVAL=8e-07
NC_007181.1	TSSAR	TSS	1387663	1387683	1000	+	.	ID=TSS_003312;NAME=TSS_003312;DIFF=186;PVAL=0
NC_007181.1	TSSAR	TSS	1387755	1387775	1000	+	.	ID=TSS_003315;NAME=TSS_003315;DIFF=23;PVAL=6.9e-09
NC_007181.1	TSSAR	TSS	1388644	1388664	1000	+	.	ID=TSS_003316;NAME=TSS_003316;DIFF=35;PVAL=0
NC_007181.1	TSSAR	TSS	1389036	1389056	1000	+	.	ID=TSS_003317;NAME=TSS_003317;DIFF=61;PVAL=0
NC_007181.1	TSSAR	TSS	1389398	1389418	1000	+	.	ID=TSS_003318;NAME=TSS_003318;DIFF=15;PVAL=0.00016
NC_007181.1	TSSAR	TSS	1389591	1389611	1000	+	.	ID=TSS_003323;NAME=TSS_003323;DIFF=33;PVAL=0
NC_007181.1	TSSAR	TSS	1390527	1390547	1000	+	.	ID=TSS_003325;NAME=TSS_003325;DIFF=24;PVAL=0
NC_007181.1	TSSAR	TSS	1392222	1392242	1000	+	.	ID=TSS_003326;NAME=TSS_003326;DIFF=93;PVAL=0
NC_007181.1	TSSAR	TSS	1392994	1393014	1000	+	.	ID=TSS_003330;NAME=TSS_003330;DIFF=74;PVAL=0
NC_007181.1	TSSAR	TSS	1393119	1393139	1000	+	.	ID=TSS_003332;NAME=TSS_003332;DIFF=10;PVAL=0.0048
NC_007181.1	TSSAR	TSS	1393257	1393277	1000	+	.	ID=TSS_003333;NAME=TSS_003333;DIFF=11;PVAL=0.00083
NC_007181.1	TSSAR	TSS	1393322	1393342	1000	+	.	ID=TSS_003336;NAME=TSS_003336;DIFF=374;PVAL=0
NC_007181.1	TSSAR	TSS	1393534	1393554	1000	+	.	ID=TSS_003339;NAME=TSS_003339;DIFF=17;PVAL=4.6e-08
NC_007181.1	TSSAR	TSS	1394093	1394113	1000	+	.	ID=TSS_003340;NAME=TSS_003340;DIFF=15;PVAL=3.4e-10
NC_007181.1	TSSAR	TSS	1398235	1398255	1000	+	.	ID=TSS_003342;NAME=TSS_003342;DIFF=27;PVAL=0
NC_007181.1	TSSAR	TSS	1398378	1398398	1000	+	.	ID=TSS_003344;NAME=TSS_003344;DIFF=86;PVAL=0
NC_007181.1	TSSAR	TSS	1398440	1398460	1000	+	.	ID=TSS_003349;NAME=TSS_003349;DIFF=14;PVAL=2.9e-05
NC_007181.1	TSSAR	TSS	1398465	1398485	1000	+	.	ID=TSS_003354;NAME=TSS_003354;DIFF=12;PVAL=0.00035
NC_007181.1	TSSAR	TSS	1398508	1398528	1000	+	.	ID=TSS_003355;NAME=TSS_003355;DIFF=28;PVAL=0
NC_007181.1	TSSAR	TSS	1398620	1398640	1000	+	.	ID=TSS_003356;NAME=TSS_003356;DIFF=18;PVAL=1.6e-08
NC_007181.1	TSSAR	TSS	1398653	1398673	1000	+	.	ID=TSS_003358;NAME=TSS_003358;DIFF=19;PVAL=3e-09
NC_007181.1	TSSAR	TSS	1398707	1398727	1000	+	.	ID=TSS_003359;NAME=TSS_003359;DIFF=75;PVAL=0
NC_007181.1	TSSAR	TSS	1399261	1399281	1000	+	.	ID=TSS_003360;NAME=TSS_003360;DIFF=10;PVAL=9.9e-06
NC_007181.1	TSSAR	TSS	1400417	1400437	1000	+	.	ID=TSS_003361;NAME=TSS_003361;DIFF=33;PVAL=0
NC_007181.1	TSSAR	TSS	1400638	1400658	1000	+	.	ID=TSS_003362;NAME=TSS_003362;DIFF=48;PVAL=0
NC_007181.1	TSSAR	TSS	1400907	1400927	1000	+	.	ID=TSS_003363;NAME=TSS_003363;DIFF=19;PVAL=1.6e-06
NC_007181.1	TSSAR	TSS	1400946	1400966	1000	+	.	ID=TSS_003364;NAME=TSS_003364;DIFF=11;PVAL=0.0027
NC_007181.1	TSSAR	TSS	1401032	1401052	1000	+	.	ID=TSS_003368;NAME=TSS_003368;DIFF=71;PVAL=0
NC_007181.1	TSSAR	TSS	1402255	1402275	1000	+	.	ID=TSS_003369;NAME=TSS_003369;DIFF=10;PVAL=2e-06
NC_007181.1	TSSAR	TSS	1402289	1402309	1000	+	.	ID=TSS_003370;NAME=TSS_003370;DIFF=13;PVAL=5.9e-09
NC_007181.1	TSSAR	TSS	1402336	1402356	1000	+	.	ID=TSS_003371;NAME=TSS_003371;DIFF=19;PVAL=0
NC_007181.1	TSSAR	TSS	1404616	1404636	1000	+	.	ID=TSS_003372;NAME=TSS_003372;DIFF=28;PVAL=0
NC_007181.1	TSSAR	TSS	1404632	1404652	1000	+	.	ID=TSS_003373;NAME=TSS_003373;DIFF=12;PVAL=2.2e-06
NC_007181.1	TSSAR	TSS	1405856	1405876	1000	+	.	ID=TSS_003375;NAME=TSS_003375;DIFF=10;PVAL=3.9e-06
NC_007181.1	TSSAR	TSS	1408276	1408296	1000	+	.	ID=TSS_003376;NAME=TSS_003376;DIFF=13;PVAL=6.2e-08
NC_007181.1	TSSAR	TSS	1408803	1408823	1000	+	.	ID=TSS_003381;NAME=TSS_003381;DIFF=93;PVAL=0
NC_007181.1	TSSAR	TSS	1409395	1409415	1000	+	.	ID=TSS_003382;NAME=TSS_003382;DIFF=41;PVAL=0
NC_007181.1	TSSAR	TSS	1410329	1410349	1000	+	.	ID=TSS_003383;NAME=TSS_003383;DIFF=15;PVAL=6.5e-10
[truncated: 4,013 more rows]

## Sheet: TPS-vicinity-sequences
>tSS::NC_007181.1:96-117(+)
UCAUGUGGCAAUUAGGGAAAC
>tSS::NC_007181.1:252-273(+)
UAACAUGAAAUUCUCGACCCU
>tSS::NC_007181.1:346-367(+)
AAGGAGGACGGUGAGUAUGGU
>tSS::NC_007181.1:376-397(+)
CAGGCUUAUGUUAACUGUAGG
>tSS::NC_007181.1:1082-1103(+)
CCUACAGAAGAUUUUCUGACG
>tSS::NC_007181.1:1706-1727(+)
ACUAGCAUAUCAGAGGCUCUA
>tSS::NC_007181.1:1785-1806(+)
UAGUAAUUAUCGGAUAUAUUG
>tSS::NC_007181.1:1816-1837(+)
AGUGGCAAGUAUAGUAGGUAG
>tSS::NC_007181.1:1833-1854(+)
GUAGAGUACUUAGGUCGCUGG
>tSS::NC_007181.1:1881-1902(+)
CUAAUCUAGUCUCAGGAACUG
>tSS::NC_007181.1:1946-1967(+)
AUUUUGAACUUAGGACCUGCA
>tSS::NC_007181.1:2024-2045(+)
UUACUUACCCUAGGUAUAACA
>tSS::NC_007181.1:2112-2133(+)
UAUUUUCAGUUUUAAGAUUAG
>tSS::NC_007181.1:2136-2157(+)
UAUAUGCAGUUAUAAUAACUG
>tSS::NC_007181.1:2201-2222(+)
GCUUAUCUAUUCUACGAUAUU
>tSS::NC_007181.1:2486-2507(+)
GCUUCAGAAUUUAAGUGAUGA
>tSS::NC_007181.1:2555-2576(+)
GAUAAAGAAAGUUAUUUUUUC
>tSS::NC_007181.1:6417-6438(+)
GAAGCCACGUAAGACUCGUGG
>tSS::NC_007181.1:6720-6741(+)
CAUGGCUCCAUAGGAUACAAU
>tSS::NC_007181.1:7664-7685(+)
AAGAAGAAAAUAGACUAUUCG
>tSS::NC_007181.1:8858-8879(+)
ACUUAUUCUUUUGGUAUUGCU
>tSS::NC_007181.1:13708-13729(+)
UAGGGUUCACAGGAGACGCAG
>tSS::NC_007181.1:15460-15481(+)
AACAGAAGCUUGCGGAUGUGC
>tSS::NC_007181.1:15588-15609(+)
AGGCUUUCCUAAGGACUAUGA
>tSS::NC_007181.1:15787-15808(+)
UUUCUUUUCUUAGGUGUAAUC
>tSS::NC_007181.1:19613-19634(+)
UUAGUAUCCUUUGACACUACU
>tSS::NC_007181.1:20436-20457(+)
AAUCGGGAAAAUAAUACCGUC
>tSS::NC_007181.1:21326-21347(+)
AAAUAUAGACAAGGAAUUGUU
>tSS::NC_007181.1:21978-21999(+)
AGCUACCAUAUUGCUCUGGUC
>tSS::NC_007181.1:22057-22078(+)
AUCAUUACCGUAGCUUCGCAU
>tSS::NC_007181.1:27968-27989(+)
UACUUGAAUUUAGUUCAAUUA
>tSS::NC_007181.1:28088-28109(+)
UGGCAAAUCAUGAACAUCUCA
>tSS::NC_007181.1:29072-29093(+)
UUUAGGUGUGUUAGAUCUAUU
>tSS::NC_007181.1:30149-30170(+)
UCUAUGCGGUUGGUGAAAGAG
>tSS::NC_007181.1:30328-30349(+)
GCUGAAGAGUUAGGAAUGAUA
>tSS::NC_007181.1:30351-30372(+)
AUCAGUUGGUUGGUUCACGGA
>tSS::NC_007181.1:30415-30436(+)
GAUUUAAACAAACUACUUAUG
>tSS::NC_007181.1:30468-30489(+)
CGUUCAGUCUUGACUUGUAAC
>tSS::NC_007181.1:30532-30553(+)
UCAGGUACUUUAGUACUCUUG
>tSS::NC_007181.1:34256-34277(+)
GAACUUUUAAUUGAUCUGUCU
>tSS::NC_007181.1:40566-40587(+)
UAUUUCGACUAGCCUCUGGGA
>tSS::NC_007181.1:42306-42327(+)
AGGGAGAAGUGUAAAGGAUGA
>tSS::NC_007181.1:42980-43001(+)
UGGGAGCCUUAAGGACGGGAG
>tSS::NC_007181.1:44409-44430(+)
UGCUGAAGGUAAGGACGUGGA
>tSS::NC_007181.1:44526-44547(+)
UCCAAAAAUAGAGGGUGCUGA
>tSS::NC_007181.1:45499-45520(+)
AAUUACAAGUAUUUGAAGAAC
>tSS::NC_007181.1:46028-46049(+)
UCCUUUUGCGGUUCUUCUUGC
>tSS::NC_007181.1:47679-47700(+)
CCAAUUGUUUUAGGGCAGGAA
>tSS::NC_007181.1:48405-48426(+)
GAAGGUAAAGUUCAAGUAUAA
>tSS::NC_007181.1:48457-48478(+)
AUAAAGAAGGUUUGGAGAGUA
>tSS::NC_007181.1:49226-49247(+)
AAGGGGGUCUUAAGACCCAAU
>tSS::NC_007181.1:49245-49266(+)
AUGCAGCUCAUCUGGAGCCCG
>tSS::NC_007181.1:49266-49287(+)
GCACUCUACCUGGCUGAGCUA
>tSS::NC_007181.1:50520-50541(+)
UUCGUUUUGGAUUAUCCUGUA
>tSS::NC_007181.1:50614-50635(+)
GAAUGGAACUUGCAAAUGCUU
>tSS::NC_007181.1:51333-51354(+)
AACCUUGCGAAAGGUUUGCAG
>tSS::NC_007181.1:51527-51548(+)
UUAAUGCCGUUAGAGGUAGCU
>tSS::NC_007181.1:52108-52129(+)
CGACGUAAAUAAGGAAAGUGA
>tSS::NC_007181.1:54678-54699(+)
UAUCCUUCCCUGGAGUCUGGA
>tSS::NC_007181.1:55183-55204(+)
AACUUUGAUAAUUAUAUCUGA
>tSS::NC_007181.1:55272-55293(+)
UUUCUUUACUUAGAGCGUAUU
>tSS::NC_007181.1:55737-55758(+)
CCCCGUUAUAUUUAUUUGGUC
>tSS::NC_007181.1:55776-55797(+)
CAGAGUUACACUAGUAGAGAA
>tSS::NC_007181.1:57026-57047(+)
CCCUAGUGAGAGGAGAUUGUA
>tSS::NC_007181.1:57720-57741(+)
UAUUAUAGAUAAGGACAUAGA
>tSS::NC_007181.1:57984-58005(+)
UACCUUUAAAUUUGGGGGAAC
>tSS::NC_007181.1:59287-59308(+)
UUUCUAUACUUGAUAUCAGAU
>tSS::NC_007181.1:60144-60165(+)
GCCACGAGAAUUGACAUGUCU
>tSS::NC_007181.1:60719-60740(+)
UUUUCGAAAAUAGAGAAGUAA
>tSS::NC_007181.1:62782-62803(+)
AGACAGAAGGAUUACGAGUCA
>tSS::NC_007181.1:62807-62828(+)
CCGAUAUGCAUUUGGUGACCU
>tSS::NC_007181.1:62907-62928(+)
AGGUCUCAAGGUCAGAGGUCA
>tSS::NC_007181.1:62929-62950(+)
AGAACUAGAACUACUGGAAGA
>tSS::NC_007181.1:63320-63341(+)
GGACAACUCUACACUUGAUGA
>tSS::NC_007181.1:63403-63424(+)
AAGGUCUUGCAAGGACAAUAU
>tSS::NC_007181.1:63480-63501(+)
ACUUCUCCAGGUUAUGUAGUU
>tSS::NC_007181.1:63578-63599(+)
AAAUGUCGAGCAGGCGUGAAA
>tSS::NC_007181.1:63633-63654(+)
GAAUAAUACAAUAAUAACAAU
>tSS::NC_007181.1:63888-63909(+)
UGGAUUUAUAAUUGGAAGAAU
>tSS::NC_007181.1:63925-63946(+)
UUACCUCAUGAUACCAUAAGG
>tSS::NC_007181.1:64049-64070(+)
UCCCCUUGAGUUCGUAAACUC
>tSS::NC_007181.1:64084-64105(+)
CAAUUUUAUAUGUACCCGUUA
>tSS::NC_007181.1:64155-64176(+)
GAGAUUUUAGCUCAUAGACUU
>tSS::NC_007181.1:64169-64190(+)
UAGACUUGCACUCGUGCCUUU
>tSS::NC_007181.1:64188-64209(+)
UUUGUUUCAGAUGAAGCCUUA
>tSS::NC_007181.1:64260-64281(+)
GGUUGUUAUAAUAGAGUAUAU
>tSS::NC_007181.1:64498-64519(+)
UUACCGUAUUAGGAAAUUGUG
>tSS::NC_007181.1:64606-64627(+)
GUGAAGAAUGCUUAAAGUAUU
>tSS::NC_007181.1:64904-64925(+)
UACAUUAACAUUUAUAAAAUC
>tSS::NC_007181.1:64942-64963(+)
AAAUGAUAUAAUUGUGGUACC
>tSS::NC_007181.1:64996-65017(+)
UCCAGUGACAGUAGUGGCACU
>tSS::NC_007181.1:65148-65169(+)
GGAAGAGAUAGUUAUUGUAGA
>tSS::NC_007181.1:65301-65322(+)
CUCCCUUCUAUUUACUGUAAA
>tSS::NC_007181.1:65597-65618(+)
GAAUUUUAUGAUUACUUAUGC
>tSS::NC_007181.1:65632-65653(+)
CUAGAGCAAGUUGUUACAUCA
>tSS::NC_007181.1:65717-65738(+)
UAGAUAUAAAAUAAUGGAACC
>tSS::NC_007181.1:65808-65829(+)
AUGGGUCAAGCUGAUGCUGCU
>tSS::NC_007181.1:65849-65870(+)
AUUGGUCAAAUUUACGAAUAG
>tSS::NC_007181.1:65861-65882(+)
UACGAAUAGUAAGGAACUUGU
>tSS::NC_007181.1:65876-65897(+)
ACUUGUAGAGAUCUAUAAGUC
>tSS::NC_007181.1:65917-65938(+)
CUGGAGACCCAAGGCAGACUG
>tSS::NC_007181.1:66005-66026(+)
GAUUAUUCCGAUUAGAUGUUU
>tSS::NC_007181.1:66085-66106(+)
GAGAGGAUCCUGAGAAAGUGC
>tSS::NC_007181.1:66106-66127(+)
UAACUGAGCUUGGUGUAAAUA
>tSS::NC_007181.1:66180-66201(+)
AUACAUUAUACUAGACCAAUU
>tSS::NC_007181.1:66194-66215(+)
ACCAAUUUAGGUGAUUUAAAU
>tSS::NC_007181.1:66306-66327(+)
CCGUUGGACACUUAUUUAUCU
>tSS::NC_007181.1:66336-66357(+)
CACAUAGGUACUCACACAUGU
>tSS::NC_007181.1:66365-66386(+)
UAUGGAAAGGUUUAUCUAUAG
>tSS::NC_007181.1:66446-66467(+)
GGCAGCCAAGUUUAUUUCUAG
>tSS::NC_007181.1:66466-66487(+)
GGUUCAGACCUGAGGCUGUUU
>tSS::NC_007181.1:66549-66570(+)
GGUAAGGAAAUUAGUGGUAGA
>tSS::NC_007181.1:66597-66618(+)
UAUCUAGAUAAUUACAUAGAA
>tSS::NC_007181.1:66623-66644(+)
AGUAUUGAUAGUAACAGAUCC
>tSS::NC_007181.1:66723-66744(+)
GUAGAUUUUAUUGACGUAAUA
>tSS::NC_007181.1:66831-66852(+)
CCUUUGGAUGGUGAUAUACCU
>tSS::NC_007181.1:66859-66880(+)
UUGAGGAUUUUGAGACGAGGC
>tSS::NC_007181.1:66981-67002(+)
GUCCAAAAAGUUUACCCUCUG
>tSS::NC_007181.1:67027-67048(+)
AAGUAAUAGAUUUUUCGUAGU
>tSS::NC_007181.1:67061-67082(+)
UAUAUGUAUAGUGGUCCUGUA
>tSS::NC_007181.1:67178-67199(+)
AUAUGGCACAAGGGUAAGUGG
>tSS::NC_007181.1:67199-67220(+)
AAAACUCCGCUGGGAGAAGUG
>tSS::NC_007181.1:67212-67233(+)
GAGAAGUGUCAGUAGAUGAUG
>tSS::NC_007181.1:67265-67286(+)
AUUAUUGAUAUUGACGAGAGG
>tSS::NC_007181.1:67436-67457(+)
UCAGGUAAGAAGGACAUUGUA
>tSS::NC_007181.1:67727-67748(+)
AGGUUUGGUGAUUAAUCUACC
>tSS::NC_007181.1:68518-68539(+)
UUCUCUGACAUUGAUACUUCG
>tSS::NC_007181.1:68568-68589(+)
UCCAAUUAUGAUAACGGGCAU
>tSS::NC_007181.1:69029-69050(+)
AUUUUGAUGUUUCAGGACAGG
>tSS::NC_007181.1:69649-69670(+)
UAUCAUCAGAUUUAUUCGGAG
>tSS::NC_007181.1:70140-70161(+)
GACGAUAUCUUAGGUCUAACA
>tSS::NC_007181.1:70603-70624(+)
CAUAAAUAAAUUGACUAAGGA
>tSS::NC_007181.1:70629-70650(+)
UUCCUGUACUUGGCGGUAUAG
>tSS::NC_007181.1:71037-71058(+)
UAGGGUUAAAAUCUGGAGGUA
>tSS::NC_007181.1:71532-71553(+)
GGGCGUAAUAUUUGAUCUAGA
>tSS::NC_007181.1:71719-71740(+)
AAAAAUCAAAUUUAUGUAGAA
>tSS::NC_007181.1:71981-72002(+)
UGAUAGGUGUUGGAGAUACAG
>tSS::NC_007181.1:72212-72233(+)
UGGCGCAACGUGGGCACCAGU
>tSS::NC_007181.1:72247-72268(+)
AAUACCUGCUCUUCGAGAUCC
>tSS::NC_007181.1:72282-72303(+)
UCAUCGCCCGACGGGGCGAGA
>tSS::NC_007181.1:73606-73627(+)
UUAUCUUUCUUUGGUGUAGUU
>tSS::NC_007181.1:73624-73645(+)
GUUCCAAUGAAUGCUCUUCUG
>tSS::NC_007181.1:75851-75872(+)
UGUAAUAGGAUUGAUCUGGGA
>tSS::NC_007181.1:76032-76053(+)
UUCUCAUGAAUUUGUCGAAUA
>tSS::NC_007181.1:76789-76810(+)
AGGCUUCCCUUAGGAUUUGUA
>tSS::NC_007181.1:78428-78449(+)
AAAUAGGAUACUAGAAUUGUG
>tSS::NC_007181.1:78615-78636(+)
UUCCGGAACCAAGAUCUAGAA
>tSS::NC_007181.1:78669-78690(+)
ACAUUUCUCUUGCUACUUCCG
>tSS::NC_007181.1:82771-82792(+)
AAGAAAUACUAUGCUGUUAGC
>tSS::NC_007181.1:82998-83019(+)
GAAUUGAGGUUUGGCUGAACU
>tSS::NC_007181.1:83111-83132(+)
ACAUAUCUCCUGGUACAAUAA
>tSS::NC_007181.1:83305-83326(+)
GCCCAUAGAUUAGAGCAUAUA
>tSS::NC_007181.1:85521-85542(+)
CUAGUUGAUAUUCCUGCAUCU
>tSS::NC_007181.1:86116-86137(+)
GGUUAUGAUGACAGGUUGUUC
>tSS::NC_007181.1:92693-92714(+)
UAAACAGUUUUGGAGCUGUAU
>tSS::NC_007181.1:92880-92901(+)
UUAUUUCACCAACUCAUAUUU
>tSS::NC_007181.1:92920-92941(+)
UCAAUACUCAUAGACGUGGGU
>tSS::NC_007181.1:93359-93380(+)
ACGUUUAUCCUGGGCACGGAU
>tSS::NC_007181.1:93543-93564(+)
UUUCCUUAUAUUCAACGGUCU
>tSS::NC_007181.1:93917-93938(+)
GCUAUAUGGCAGAAGACGUAG
>tSS::NC_007181.1:94281-94302(+)
GGUAGUAAGGUGGACUAGAGC
>tSS::NC_007181.1:99854-99875(+)
AUAGAUUUCAUCCCUGUUGUC
>tSS::NC_007181.1:100503-100524(+)
AGAGAGAGCCUGGAUUAUUUG
>tSS::NC_007181.1:101615-101636(+)
UAUGGUUGAAGUGAUUGAUGC
>tSS::NC_007181.1:101632-101653(+)
AUGCAACAAAAUUGGAAUGUC
>tSS::NC_007181.1:103887-103908(+)
UAAUAUGGAAAUGGGAUCUAG
>tSS::NC_007181.1:103947-103968(+)
ACCAUCAGGAAAGGAAAUAAG
>tSS::NC_007181.1:103964-103985(+)
UAAGAUUAAUUGAGGCGUUGA
>tSS::NC_007181.1:104346-104367(+)
UCAAAUGUAGCUUACUUUUUA
>tSS::NC_007181.1:108519-108540(+)
AGUUAGGAAAUGGGAUGAUGA
>tSS::NC_007181.1:108923-108944(+)
CUUGAUCAAGCUGAGGCUCUA
>tSS::NC_007181.1:108961-108982(+)
UUACUUGAAAAUGAGCCAAAU
>tSS::NC_007181.1:109446-109467(+)
GGACUUCAGAUGCGGACUCAG
>tSS::NC_007181.1:110269-110290(+)
UGAUGUGGAAGAGGAUGAUGA
>tSS::NC_007181.1:110534-110555(+)
AAAUAAACUAAAAGACGCUUC
>tSS::NC_007181.1:110701-110722(+)
UUAAUUUAGGCUUGACAGGAC
>tSS::NC_007181.1:110820-110841(+)
UUAUUGAUAUUUGUGGCUCAG
>tSS::NC_007181.1:111287-111308(+)
AUCUCUAUCAAACGGACAAGU
>tSS::NC_007181.1:113812-113833(+)
GCAGUGGGUUUAGGAUCGUAC
>tSS::NC_007181.1:113914-113935(+)
CUGUUAAUCUUCGAUACAAGU
>tSS::NC_007181.1:113926-113947(+)
GAUACAAGUUUAGGUCUAGUG
>tSS::NC_007181.1:117479-117500(+)
CCUCUGCUCUAGGUAAAAUAA
>tSS::NC_007181.1:117527-117548(+)
CAGCUGACUCUGGCUCUGUAG
>tSS::NC_007181.1:117647-117668(+)
UUGGCGAAUCUGGAUAUAGUA
>tSS::NC_007181.1:118737-118758(+)
CAAACAAACCUGGAUAAACUC
>tSS::NC_007181.1:118776-118797(+)
AAGAAGACACUGCAACUGUGG
>tSS::NC_007181.1:118995-119016(+)
GUAUUACAGCAAGUUCAUUGG
>tSS::NC_007181.1:119116-119137(+)
UAUAGCUACGAUAACAGGAUC
>tSS::NC_007181.1:119443-119464(+)
UUUAGUGACUUGAGUGUUAAC
>tSS::NC_007181.1:123014-123035(+)
AGAAAUUCCAUAGACUAUAGU
>tSS::NC_007181.1:123337-123358(+)
CUUUGGGGUUAUGGACGAGGA
>tSS::NC_007181.1:123593-123614(+)
CUAUAGUGGUAGGGCUAACGU
>tSS::NC_007181.1:123623-123644(+)
GGAGUUCAUCAAGCCCUAGGA
>tSS::NC_007181.1:124014-124035(+)
GUAUUUUCAUUAGCCCUAAUC
>tSS::NC_007181.1:124277-124298(+)
ACCAAUAUCUUCGGGUAAUUA
>tSS::NC_007181.1:124671-124692(+)
UACAAUCAGGCUUAUCAGACU
>tSS::NC_007181.1:125475-125496(+)
UUAAAUGAAGAUGUUUUAGAU
>tSS::NC_007181.1:125537-125558(+)
AAUAAAAGGUAAGGACGGUCA
>tSS::NC_007181.1:125666-125687(+)
AUCUAUGAUGAUGACUUGGAA
>tSS::NC_007181.1:125773-125794(+)
AACUAUCACGAAGAUAUGUGG
>tSS::NC_007181.1:125855-125876(+)
CCCUCAAACAAUGGCUUGGUA
>tSS::NC_007181.1:125961-125982(+)
AGAAUUUACAGUACAGGUCUG
>tSS::NC_007181.1:126247-126268(+)
AGUUCUUAGUAAGUGACUGUG
>tSS::NC_007181.1:126366-126387(+)
ACAGCUGACGCUGAUGUAGUA
>tSS::NC_007181.1:126570-126591(+)
UUAGGAGAUCAGGAUAUGAGA
>tSS::NC_007181.1:126643-126664(+)
GAGGAAAAUUAUGAUCAGACU
>tSS::NC_007181.1:126758-126779(+)
CGAUAGGAAUUGGACCUAUAA
>tSS::NC_007181.1:126771-126792(+)
ACCUAUAAAAAUAACUCCACC
>tSS::NC_007181.1:126790-126811(+)
CCAUAUUCUGUUUUUGUCUCC
>tSS::NC_007181.1:126812-126833(+)
CUCUCUGAUUCUCAUUCCUCU
>tSS::NC_007181.1:128613-128634(+)
AGCCAGAAAUAUUAUAACAUU
>tSS::NC_007181.1:129238-129259(+)
ACAAACCUCUUUGCUGUAGCG
>tSS::NC_007181.1:129992-130013(+)
UUGCUCAGCCUAUGUCGACGU
>tSS::NC_007181.1:130064-130085(+)
AUACUCAGAUUCCGGAGGAGG
>tSS::NC_007181.1:131046-131067(+)
AUAUUUGCUUUAGGUAGUACU
>tSS::NC_007181.1:131795-131816(+)
AUGGGUCGAUGUUACUGAUUA
>tSS::NC_007181.1:132206-132227(+)
ACACCGUUCUUACUCUUCAGC
>tSS::NC_007181.1:135342-135363(+)
AAUCAUGGCAUUUGUAAACGA
>tSS::NC_007181.1:135876-135897(+)
UUAUGGUACAUGGUUUGUAGU
>tSS::NC_007181.1:136883-136904(+)
GGGAACAAGCAAGGACAAUGU
>tSS::NC_007181.1:136996-137017(+)
GUACUUGGUAGUUAUAUACGU
>tSS::NC_007181.1:137014-137035(+)
CGUCGUAGACAGGGAGUAGAA
>tSS::NC_007181.1:137437-137458(+)
UCUCCGCAGUUUGUGUCUGCG
>tSS::NC_007181.1:137563-137584(+)
GUAUUAUACCUAUAGCAGCUG
>tSS::NC_007181.1:138367-138388(+)
UCGUUUUCGUAAGUGGAUUAU
>tSS::NC_007181.1:138420-138441(+)
CCUCCUUAUUUAGGAAUGCUA
>tSS::NC_007181.1:138442-138463(+)
UAAUGACAGUUGGGUCAAUUA
>tSS::NC_007181.1:138540-138561(+)
CCAUCUCAAACUCAUGUGGGG
>tSS::NC_007181.1:138731-138752(+)
ACCCGGGACCACCGGCUAACC
>tSS::NC_007181.1:139165-139186(+)
GAACCACAUUUUGGACAGAAC
>tSS::NC_007181.1:139808-139829(+)
UUGCCUCUGUAAGGGACUUCC
>tSS::NC_007181.1:141120-141141(+)
CAAGCUCCCCAGCUAGCAUCU
>tSS::NC_007181.1:143221-143242(+)
UCUUACAACUAGGACUAAACU
>tSS::NC_007181.1:143677-143698(+)
GACAUCAAAAAAGGACUCUAU
>tSS::NC_007181.1:144188-144209(+)
AAACCUUUCUAAGGAACAUGU
>tSS::NC_007181.1:144969-144990(+)
UUUGCGCCAAUGGGUGAGCGU
>tSS::NC_007181.1:145241-145262(+)
GGGGUUAGUUAGUGAUGAUGA
>tSS::NC_007181.1:145556-145577(+)
UGUAAAACCAAAGGAAUUUCU
>tSS::NC_007181.1:145824-145845(+)
AGAGAAGCUAAAGGACAUAGU
>tSS::NC_007181.1:145912-145933(+)
UACUUUAAUGUUGGUAUCUCA
>tSS::NC_007181.1:146613-146634(+)
AAGGAGUGCGAGGAGUCAGAG
>tSS::NC_007181.1:146975-146996(+)
AAGAGUUACAAUAAUAGGAUA
>tSS::NC_007181.1:147489-147510(+)
UUCUACAUGUUAGGUCUGUUA
>tSS::NC_007181.1:149594-149615(+)
CCAAUUAGUAUUGAUGAGCUG
>tSS::NC_007181.1:150020-150041(+)
CUAGAGUCAUUGGAGCUGUGA
>tSS::NC_007181.1:150267-150288(+)
UGAUAUUAAGAUAAUUUCUUC
>tSS::NC_007181.1:150601-150622(+)
GAUAGGUGUGAUUGUGGACGG
>tSS::NC_007181.1:150734-150755(+)
GUCAGCGGGGUUUAUAAUGGU
>tSS::NC_007181.1:151470-151491(+)
AAACUGUAGAUUUACGUACCU
>tSS::NC_007181.1:151533-151554(+)
CGGUAGCAAUAAGAGGUGUCU
>tSS::NC_007181.1:153158-153179(+)
UGGAGGAGAGAUUCAAAUUAA
>tSS::NC_007181.1:154807-154828(+)
AAUAAUAUUUCAAGAUCAGCG
>tSS::NC_007181.1:155072-155093(+)
AAAGGACAAAGUUAUAGAAGG
>tSS::NC_007181.1:155094-155115(+)
CUUAGAAAUAAUUUUUUGGUU
>tSS::NC_007181.1:156412-156433(+)
AUGAUAGAAGUUUGAUUUCUG
>tSS::NC_007181.1:157567-157588(+)
GGAGAUCUCAAAGGUACUGGU
>tSS::NC_007181.1:157668-157689(+)
CACCGAGAUACUUAUUUAAGG
>tSS::NC_007181.1:157862-157883(+)
AAGAUAUGAAUUUCCACAACU
>tSS::NC_007181.1:158017-158038(+)
ACCUACCUCAAGGACAAUACG
>tSS::NC_007181.1:158097-158118(+)
AUAUAUUGGAAUAACAUGGCU
>tSS::NC_007181.1:158139-158160(+)
AAGCCUGGUGGUGCUUUAGCU
>tSS::NC_007181.1:158222-158243(+)
CAAUAGUUUACCUGGAUCUGG
>tSS::NC_007181.1:158253-158274(+)
CUAUAUUAUGAUAACGAGUCC
>tSS::NC_007181.1:158319-158340(+)
AUUGCGGAGUUGCCAGUGAUC
>tSS::NC_007181.1:158466-158487(+)
AAUAAGUAAGUUUAUUUUACU
>tSS::NC_007181.1:158517-158538(+)
CUAUAGUUCUUGCAGGUGGAU
>tSS::NC_007181.1:158599-158620(+)
AAAACCAUUAAUGGACUAUAC
>tSS::NC_007181.1:159412-159433(+)
GGAAAGUGUAAUUGGUGAUGA
>tSS::NC_007181.1:159620-159641(+)
GUCAAUGAAAUUGCCAGCAUU
>tSS::NC_007181.1:159662-159683(+)
AACUAUCCUAAUCCCACUCUG
>tSS::NC_007181.1:159675-159696(+)
CCACUCUGCAUUUUUUCGAUU
>tSS::NC_007181.1:160375-160396(+)
UUGGUUUCCGUGGAGUGAUGA
>tSS::NC_007181.1:160425-160446(+)
AGCCAGUAUUGGUAGACGUUG
>tSS::NC_007181.1:160559-160580(+)
AUGCCUGACUUGGAUAGGAGA
>tSS::NC_007181.1:161825-161846(+)
UUAGCUAACAAAGGACUGCUG
>tSS::NC_007181.1:162028-162049(+)
UCAUCCUUUCAAGGUCGUGGA
>tSS::NC_007181.1:162698-162719(+)
AUAAGGGAAUAAGGGUUGUUG
>tSS::NC_007181.1:162765-162786(+)
UUGGAGAAAGAUGAGAAAAUU
>tSS::NC_007181.1:162885-162906(+)
UGGCGGUGCUAGACUGAAGUG
>tSS::NC_007181.1:163106-163127(+)
GAGACUUACAAUUAUCAAACC
>tSS::NC_007181.1:164158-164179(+)
UUCGAGAGCCAGGCUGUAGGG
>tSS::NC_007181.1:164688-164709(+)
AUAAUUGGAGUUUCCUUAUUA
>tSS::NC_007181.1:165645-165666(+)
CUUCAUAUCUAAGGGCUGGAA
>tSS::NC_007181.1:169591-169612(+)
GUACGUUAAGGUAUGUGAUGA
>tSS::NC_007181.1:170149-170170(+)
UGGCACAUCGUAGGCAUAGGC
>tSS::NC_007181.1:170460-170481(+)
GUAUCGCUCUACCGUGUAAUG
>tSS::NC_007181.1:171195-171216(+)
AACUGGAAUCUGGCGUAAUCC
>tSS::NC_007181.1:171270-171291(+)
AAAUCCUGCUUUGGUACAGUA
>tSS::NC_007181.1:171311-171332(+)
CUUCUCUACCAGGUGAAUAAC
>tSS::NC_007181.1:171571-171592(+)
GCGAAAAUCCUGGACCAGAAG
>tSS::NC_007181.1:171938-171959(+)
GUACAAUUCUUGCUUAAAUGU
>tSS::NC_007181.1:174022-174043(+)
CUACAGCACCUGGAAUUAUGU
>tSS::NC_007181.1:178305-178326(+)
UUAUUACUUAUAGUGACGUAG
>tSS::NC_007181.1:178455-178476(+)
UGGUUUCACAAUUCUUGUUCU
>tSS::NC_007181.1:178635-178656(+)
UGAUUGAGCCUACGUUCUGGA
>tSS::NC_007181.1:178660-178681(+)
UCCACUUAAAUUCGUUCCCUU
>tSS::NC_007181.1:178766-178787(+)
UGGGGUAGCGUAGGUAUGUUU
>tSS::NC_007181.1:178808-178829(+)
UACUUGAUCUACGGAAUACCU
>tSS::NC_007181.1:179029-179050(+)
UGACGUCAUUUAGGGUGAUGU
>tSS::NC_007181.1:179392-179413(+)
GGAUUAGUUCAAGGACUAGAU
>tSS::NC_007181.1:179629-179650(+)
AUAUGCUAAGUUGGAUAAUUG
>tSS::NC_007181.1:179668-179689(+)
GGCAUUACCUAAGAGAUAUGU
>tSS::NC_007181.1:184193-184214(+)
GGAUUUAAUAAUUCUGUCUCC
>tSS::NC_007181.1:185105-185126(+)
UUAAAGAUCUAAGGCACAAGA
>tSS::NC_007181.1:185171-185192(+)
UUCCCUAUUUAAGUUAUGUGA
>tSS::NC_007181.1:185202-185223(+)
CUCGACCUCGAAGGACAAAAG
>tSS::NC_007181.1:185248-185269(+)
CAUCAGAUCAUUGGUGGUGUG
>tSS::NC_007181.1:185275-185296(+)
GCAUAGCAGCAGGAAUAGUAG
>tSS::NC_007181.1:185335-185356(+)
CUGAAUGCUAUGAAGCGGCCA
>tSS::NC_007181.1:185407-185428(+)
GGGAUGAGGAUGACAGAGAAC
>tSS::NC_007181.1:185553-185574(+)
CAAAGUCUCUUGCCGUAAUAG
>tSS::NC_007181.1:186298-186319(+)
UAUGGAAAUAAUUUCACCUAU
>tSS::NC_007181.1:186404-186425(+)
GCAAUUUUCGUUAAUGGAACU
>tSS::NC_007181.1:186439-186460(+)
UGCCUUAUCUAAGGACGAGAA
>tSS::NC_007181.1:186557-186578(+)
UCAAAUGAAAUGGAUAUUUUG
>tSS::NC_007181.1:186764-186785(+)
AAUCAAGAUUUAGCUCAUUCG
>tSS::NC_007181.1:186876-186897(+)
UUGCAUCCUUUACGAACUUCA
>tSS::NC_007181.1:187046-187067(+)
CAAGGUUAUGAUGUUGGAUAU
>tSS::NC_007181.1:187672-187693(+)
GGUUGAGGUUAUGGAGUGCUG
>tSS::NC_007181.1:187847-187868(+)
GUUAGGAGCCAGAGGCGCAAU
>tSS::NC_007181.1:188178-188199(+)
CCUCUACACAAUUGACUCAGA
>tSS::NC_007181.1:188514-188535(+)
AAUUGAGAGACUUUUAAGGGC
>tSS::NC_007181.1:188564-188585(+)
AGUACGUUCCAGGCGACUGGA
>tSS::NC_007181.1:189747-189768(+)
GGUUGGAAUAAAGGGCUCACC
>tSS::NC_007181.1:190276-190297(+)
CUGGAGGAGUAGUUUUUCUUA
>tSS::NC_007181.1:190745-190766(+)
AGUAAAACCUAAGGACAAGGU
>tSS::NC_007181.1:191243-191264(+)
ACUACUGACAUUUAUGUUGUA
>tSS::NC_007181.1:193217-193238(+)
CUUAUGGAAGAUGAAUUGUUA
>tSS::NC_007181.1:193369-193390(+)
CCCUGUUACGAUAAUCUCCCC
>tSS::NC_007181.1:194404-194425(+)
UAUAGCAUUUUGGGGAGGAUC
>tSS::NC_007181.1:195013-195034(+)
UGCAACCUCUAUGGACGUUAC
>tSS::NC_007181.1:195578-195599(+)
UAGCUUUGCCUGCGAUGACUA
>tSS::NC_007181.1:195643-195664(+)
UCCUUAGUGUUAGGACUAUCA
>tSS::NC_007181.1:196211-196232(+)
GGAUAUUUUGUGGACUUGUGA
>tSS::NC_007181.1:196977-196998(+)
AAGGGAGAUAAAUGAUGAUGA
>tSS::NC_007181.1:197025-197046(+)
CAGACAAAUAAGGGAUGAUGA
>tSS::NC_007181.1:197092-197113(+)
GAUAUGAAGUUCGGAUAUGUG
>tSS::NC_007181.1:202711-202732(+)
CUAUUUUCUAAUGGUACGUAA
>tSS::NC_007181.1:203727-203748(+)
UAAAUCUUCUAUGCUGUAACC
>tSS::NC_007181.1:204898-204919(+)
CAGCCUUCCUUAAUAGCUCUG
>tSS::NC_007181.1:204925-204946(+)
UCUCUCACCUUAAUUGUGUCU
>tSS::NC_007181.1:205637-205658(+)
UUGUCUCUCUAAGUGCGACAU
>tSS::NC_007181.1:206401-206422(+)
AAAAGUAGCCUUUAUAGGAGU
>tSS::NC_007181.1:206555-206576(+)
AGAGUUAAGACUGAACUGUUG
>tSS::NC_007181.1:207175-207196(+)
AGUUGUUGUAGGUAGAACUGU
>tSS::NC_007181.1:207317-207338(+)
UAUGUUAAUACUCUCAACUGA
>tSS::NC_007181.1:207332-207353(+)
AACUGAAAAACUUCCAGAUGA
>tSS::NC_007181.1:208286-208307(+)
UUACUGGAUAAUACCGGUGCA
>tSS::NC_007181.1:208358-208379(+)
GGAGAGGGCAACGAGAUAUAU
>tSS::NC_007181.1:208448-208469(+)
CGGGAUAUAUAGGGUAUCAUC
>tSS::NC_007181.1:212884-212905(+)
UCAUUAAAAGAUUCUUUUUCU
>tSS::NC_007181.1:213500-213521(+)
UCUAGUGAAUUGGACUGAUAU
>tSS::NC_007181.1:213685-213706(+)
UAUCCUCCCUUGCCUUCUGAU
[truncated: 11,320 more rows]
