# Supplementary material for: A web-based atlas for exploring post-transcriptional regulation in the archaeon Sulfolobus acidocaldarius
Source: mSystems. 2025 Dec 11;11(1):e01485-25. doi: 10.1128/msystems.01485-25 (PMC12817955; doi:10.1128/msystems.01485-25)
Supplement: Table S1 — All sources of publicly available RNA-seq data, associated publication (if available), and conditions. [file msystems.01485-25-s0005.xlsx]

## Sheet: DifferentialExpressionDatasets
Label	Condition	ENA study accession	Publication	Instrument Platform	Instrument Model	Library Layout	Library Construction	Nominal Length)
65C_pH_1_6_log	65 °C, pH 1.6 log phase	Check extra download sheet	Not yet available (19.05.2025)	Illumina	NextSeq500	Single	Low Input (RNA)	270
65C_pH_1_6_stat	65 °C, pH 1.6 stationary phase			Illumina	NextSeq500	Single	Low Input (RNA)	270
65C_pH_2_4_log	65 °C, pH 2.4 log phase			Illumina	NextSeq500	Single	Low Input (RNA)	270
65C_pH_2_4_stat	65 °C, pH 2.4 stationary phase			Illumina	NextSeq500	Single	Low Input (RNA)	270
65C_pH_3_5_log	65 °C, pH 3.5 log phase			Illumina	NextSeq500	Single	Low Input (RNA)	270
65C_pH_3_5_stat	65 °C, pH 3.5 stationary phase			Illumina	NextSeq500	Single	Low Input (RNA)	270
75C_pH_1_6_log	75 °C, pH 1.6 log phase			Illumina	NextSeq500	Single	Low Input (RNA)	270
75C_pH_1_6_stat	75 °C, pH 1.6 stationary phase			Illumina	NextSeq500	Single	Low Input (RNA)	270
75C_pH_2_4_stat	75 °C, pH 2.4 log phase			Illumina	NextSeq500	Single	Low Input (RNA)	270
75C_pH_3_5_log	75 °C, pH 3.5 log phase			Illumina	NextSeq500	Single	Low Input (RNA)	270
75C_pH_3_5_stat	75 °C, pH 3.5 stationary phase			Illumina	NextSeq500	Single	Low Input (RNA)	270
80C_pH_1_6_log	80 °C, pH 1.6 log phase			Illumina	NextSeq500	Single	Low Input (RNA)	270
80C_pH_1_6_stat	80 °C, pH 1.6 stationary phase			Illumina	NextSeq500	Single	Low Input (RNA)	270
80C_pH_2_4_log	80 °C, pH 2.4 log phase			Illumina	NextSeq500	Single	Low Input (RNA)	270
80C_pH_2_4_stat	80 °C, pH 2.4 stationary phase			Illumina	NextSeq500	Single	Low Input (RNA)	270
80C_pH_3_5_log	80 °C, pH 3.5 log phase			Illumina	NextSeq500	Single	Low Input (RNA)	270
80C_pH_3_5_stat	80 °C, pH 3.5 stationary phase			Illumina	NextSeq500	Single	Low Input (RNA)	270
dKO_early	ΔSACI_RS00060/ΔSACI_RS00730, OD600 = 0.3	https://www.ebi.ac.uk/ena/browser/view/PRJEB60684	https://pmc.ncbi.nlm.nih.gov/articles/PMC10311068	Illumina	NextSeq500	Single	NEBNext® Ultra™ II Directional RNA	150
dKO_late	ΔSACI_RS00060/ΔSACI_RS00730, OD600 = 0.7			Illumina	NextSeq500	Single	NEBNext® Ultra™ II Directional RNA	150
RS0060KO_early	ΔSACI_RS00060 = 0.3			Illumina	NextSeq500	Single	NEBNext® Ultra™ II Directional RNA	150
RS0060KO_late	ΔSACI_RS00060 = 0.7			Illumina	NextSeq500	Single	NEBNext® Ultra™ II Directional RNA	150
RS0575KO_early	ΔSACI_RS00575 = 0.3			Illumina	NextSeq500	Single	NEBNext® Ultra™ II Directional RNA	150
RS0575KO_late	ΔSACI_RS00575 = 0.7			Illumina	NextSeq500	Single	NEBNext® Ultra™ II Directional RNA	150
RS0730KO_early	ΔSACI_RS00730 = 0.3			Illumina	NextSeq500	Single	NEBNext® Ultra™ II Directional RNA	150
RS0730KO_late	ΔSACI_RS00730 = 0.7			Illumina	NextSeq500	Single	NEBNext® Ultra™ II Directional RNA	150
RS2625KO_early	ΔSACI_RS02625 = 0.3			Illumina	NextSeq500	Single	NEBNext® Ultra™ II Directional RNA	150
RS2625KO_late	ΔSACI_RS02625 = 0.7			Illumina	NextSeq500	Single	NEBNext® Ultra™ II Directional RNA	150
post-starvation-030min	30 minutes after nutrient depletion	https://www.ebi.ac.uk/ena/browser/view/PRJNA453776	https://pmc.ncbi.nlm.nih.gov/articles/PMC6335949	Illumina	HiSeq 1500 / MiSeq	Paired	Stranded mRNA HT kit (Illumina)	2 x 25 / 2 x 75
post-starvation-060min	60 minutes after nutrient depletion			Illumina	HiSeq 1500 / MiSeq	Paired	Stranded mRNA HT kit (Illumina)	2 x 25 / 2 x 75
post-starvation-090min	90 minutes after nutrient depletion			Illumina	HiSeq 1500 / MiSeq	Paired	Stranded mRNA HT kit (Illumina)	2 x 25 / 2 x 75
post-starvation-120min	120 minutes after nutrient depletion			Illumina	HiSeq 1500 / MiSeq	Paired	Stranded mRNA HT kit (Illumina)	2 x 25 / 2 x 75
post-starvation-240min	240 minutes after nutrient depletion			Illumina	HiSeq 1500 / MiSeq	Paired	Stranded mRNA HT kit (Illumina)	2 x 25 / 2 x 75
t15-Sacidocaldarius-HS	15 minutes after heat-stress (86 °C)	https://www.ebi.ac.uk/ena/browser/view/PRJEB57647	https://journals.asm.org/doi/10.1128/mbio.03593-22	Illumina	NextSeq500	Single	TruSeq Stranded Total RNA Library Kit (Illumina)	75
t30-Sacidocaldarius-HS	30 minutes after heat-stress (86 °C)			Illumina	NextSeq500	Single	TruSeq Stranded Total RNA Library Kit (Illumina)	75
t60-Sacidocaldarius-HS	60 minutes after heat-stress (86 °C)			Illumina	NextSeq500	Single	TruSeq Stranded Total RNA Library Kit (Illumina)	75

## Sheet: Misc-Datasets
Label	Condition	ENA study accession	Publication
TEX +A	dRNA-seq library treated with TEX	https://www.ebi.ac.uk/ena/browser/view/PRJEB48624	https://www.nature.com/articles/s41467-023-43377-x
TEX +B	dRNA-seq library treated with TEX
TEX -A	dRNA-seq library not treated with TEX
TEX -B	dRNA-seq library not treated with TEX
Sacido_termseq_pe1	Term-seq library	https://www.ebi.ac.uk/ena/browser/view/PRJEB14292	https://www.nature.com/articles/nmicrobiol2016143
Sacido_termseq_pe2	Term-seq library
Sacido_termseq_pe3	Term-seq library
Sacidocaldarius-sRNA-seq	sRNA-seq sample	https://www.ebi.ac.uk/ena/browser/view/PRJNA373915	https://doi.org/10.1128/mbio.00730-17

## Sheet: ExtraDownload
Growth conditions link to data download - No publication avaiable as of 19.05.2025
wget -nc -O 65_1.6_log_B.fastq.gz ftp://ftp.sra.ebi.ac.uk/vol1/fastq/SRR647/009/SRR6475299/SRR6475299.fastq.gz
wget -nc -O 65_1.6_log_C.fastq.gz ftp://ftp.sra.ebi.ac.uk/vol1/fastq/SRR647/005/SRR6475305/SRR6475305.fastq.gz
wget -nc -O 65_1.6_stat_A.fastq.gz ftp://ftp.sra.ebi.ac.uk/vol1/fastq/SRR647/002/SRR6475302/SRR6475302.fastq.gz
wget -nc -O 65_2.4_log_B.fastq.gz ftp://ftp.sra.ebi.ac.uk/vol1/fastq/SRR647/009/SRR6475309/SRR6475309.fastq.gz
wget -nc -O 65_2.4_stat_C.fastq.gz ftp://ftp.sra.ebi.ac.uk/vol1/fastq/SRR647/004/SRR6475304/SRR6475304.fastq.gz
wget -nc -O 75_1.6_stat_B.fastq.gz ftp://ftp.sra.ebi.ac.uk/vol1/fastq/SRR647/001/SRR6475331/SRR6475331.fastq.gz
wget -nc -O 75_2.4_log_C.fastq.gz ftp://ftp.sra.ebi.ac.uk/vol1/fastq/SRR647/009/SRR6475329/SRR6475329.fastq.gz
wget -nc -O 80_1.6_log_A.fastq.gz ftp://ftp.sra.ebi.ac.uk/vol1/fastq/SRR647/006/SRR6475336/SRR6475336.fastq.gz
wget -nc -O 80_1.6_log_C.fastq.gz ftp://ftp.sra.ebi.ac.uk/vol1/fastq/SRR647/003/SRR6475313/SRR6475313.fastq.gz
wget -nc -O 75_2.4_stat_A.fastq.gz ftp://ftp.sra.ebi.ac.uk/vol1/fastq/SRR647/000/SRR6475330/SRR6475330.fastq.gz
wget -nc -O 75_2.4_stat_B.fastq.gz ftp://ftp.sra.ebi.ac.uk/vol1/fastq/SRR647/005/SRR6475325/SRR6475325.fastq.gz
wget -nc -O 75_3.5_stat_A.fastq.gz ftp://ftp.sra.ebi.ac.uk/vol1/fastq/SRR647/002/SRR6475342/SRR6475342.fastq.gz
wget -nc -O 80_3.5_log_A.fastq.gz ftp://ftp.sra.ebi.ac.uk/vol1/fastq/SRR647/008/SRR6475308/SRR6475308.fastq.gz
wget -nc -O 80_3.5_log_B.fastq.gz ftp://ftp.sra.ebi.ac.uk/vol1/fastq/SRR647/001/SRR6475301/SRR6475301.fastq.gz
wget -nc -O 65_1.6_log_A.fastq.gz ftp://ftp.sra.ebi.ac.uk/vol1/fastq/SRR647/008/SRR6475298/SRR6475298.fastq.gz
wget -nc -O 65_2.4_log_A.fastq.gz ftp://ftp.sra.ebi.ac.uk/vol1/fastq/SRR647/000/SRR6475310/SRR6475310.fastq.gz
wget -nc -O 65_2.4_log_C.fastq.gz ftp://ftp.sra.ebi.ac.uk/vol1/fastq/SRR647/006/SRR6475306/SRR6475306.fastq.gz
wget -nc -O 65_3.5_log_A.fastq.gz ftp://ftp.sra.ebi.ac.uk/vol1/fastq/SRR647/000/SRR6475320/SRR6475320.fastq.gz
wget -nc -O 65_3.5_stat_A.fastq.gz ftp://ftp.sra.ebi.ac.uk/vol1/fastq/SRR647/005/SRR6475335/SRR6475335.fastq.gz
wget -nc -O 65_3.5_stat_B.fastq.gz ftp://ftp.sra.ebi.ac.uk/vol1/fastq/SRR647/003/SRR6475333/SRR6475333.fastq.gz
wget -nc -O 75_1.6_log_A.fastq.gz ftp://ftp.sra.ebi.ac.uk/vol1/fastq/SRR647/001/SRR6475321/SRR6475321.fastq.gz
wget -nc -O 75_1.6_log_B.fastq.gz ftp://ftp.sra.ebi.ac.uk/vol1/fastq/SRR647/009/SRR6475319/SRR6475319.fastq.gz
wget -nc -O 75_1.6_log_C.fastq.gz ftp://ftp.sra.ebi.ac.uk/vol1/fastq/SRR647/008/SRR6475318/SRR6475318.fastq.gz
wget -nc -O 75_1.6_stat_A.fastq.gz ftp://ftp.sra.ebi.ac.uk/vol1/fastq/SRR647/006/SRR6475316/SRR6475316.fastq.gz
wget -nc -O 75_1.6_stat_C.fastq.gz ftp://ftp.sra.ebi.ac.uk/vol1/fastq/SRR647/004/SRR6475324/SRR6475324.fastq.gz
wget -nc -O 75_2.4_log_B.fastq.gz ftp://ftp.sra.ebi.ac.uk/vol1/fastq/SRR647/005/SRR6475345/SRR6475345.fastq.gz
wget -nc -O 75_2.4_stat_C.fastq.gz ftp://ftp.sra.ebi.ac.uk/vol1/fastq/SRR647/009/SRR6475339/SRR6475339.fastq.gz
wget -nc -O 75_3.5_log_B.fastq.gz ftp://ftp.sra.ebi.ac.uk/vol1/fastq/SRR647/004/SRR6475334/SRR6475334.fastq.gz
wget -nc -O 75_3.5_stat_B.fastq.gz ftp://ftp.sra.ebi.ac.uk/vol1/fastq/SRR647/002/SRR6475332/SRR6475332.fastq.gz
wget -nc -O 75_3.5_stat_C.fastq.gz ftp://ftp.sra.ebi.ac.uk/vol1/fastq/SRR647/008/SRR6475328/SRR6475328.fastq.gz
wget -nc -O 80_1.6_log_B.fastq.gz ftp://ftp.sra.ebi.ac.uk/vol1/fastq/SRR647/005/SRR6475315/SRR6475315.fastq.gz
wget -nc -O 80_1.6_stat_A.fastq.gz ftp://ftp.sra.ebi.ac.uk/vol1/fastq/SRR647/003/SRR6475323/SRR6475323.fastq.gz
wget -nc -O 80_1.6_stat_B.fastq.gz ftp://ftp.sra.ebi.ac.uk/vol1/fastq/SRR647/001/SRR6475341/SRR6475341.fastq.gz
wget -nc -O 80_1.6_stat_C.fastq.gz ftp://ftp.sra.ebi.ac.uk/vol1/fastq/SRR647/000/SRR6475340/SRR6475340.fastq.gz
wget -nc -O 80_2.4_log_A.fastq.gz ftp://ftp.sra.ebi.ac.uk/vol1/fastq/SRR647/007/SRR6475317/SRR6475317.fastq.gz
wget -nc -O 80_2.4_log_B.fastq.gz ftp://ftp.sra.ebi.ac.uk/vol1/fastq/SRR647/002/SRR6475312/SRR6475312.fastq.gz
wget -nc -O 80_2.4_log_C.fastq.gz ftp://ftp.sra.ebi.ac.uk/vol1/fastq/SRR647/003/SRR6475343/SRR6475343.fastq.gz
wget -nc -O 80_2.4_stat_B.fastq.gz ftp://ftp.sra.ebi.ac.uk/vol1/fastq/SRR647/007/SRR6475327/SRR6475327.fastq.gz
wget -nc -O 80_2.4_stat_C.fastq.gz ftp://ftp.sra.ebi.ac.uk/vol1/fastq/SRR647/008/SRR6475338/SRR6475338.fastq.gz
wget -nc -O 80_3.5_log_C.fastq.gz ftp://ftp.sra.ebi.ac.uk/vol1/fastq/SRR647/000/SRR6475300/SRR6475300.fastq.gz
wget -nc -O 80_3.5_stat_A.fastq.gz ftp://ftp.sra.ebi.ac.uk/vol1/fastq/SRR647/001/SRR6475311/SRR6475311.fastq.gz
wget -nc -O 80_3.5_stat_B.fastq.gz ftp://ftp.sra.ebi.ac.uk/vol1/fastq/SRR647/007/SRR6475337/SRR6475337.fastq.gz
wget -nc -O 80_3.5_stat_C.fastq.gz ftp://ftp.sra.ebi.ac.uk/vol1/fastq/SRR647/004/SRR6475344/SRR6475344.fastq.gz
wget -nc -O 65_2.4_stat_A.fastq.gz ftp://ftp.sra.ebi.ac.uk/vol1/fastq/SRR647/007/SRR6475307/SRR6475307.fastq.gz
wget -nc -O 65_2.4_stat_B.fastq.gz ftp://ftp.sra.ebi.ac.uk/vol1/fastq/SRR647/004/SRR6475314/SRR6475314.fastq.gz
wget -nc -O 65_3.5_stat_C.fastq.gz ftp://ftp.sra.ebi.ac.uk/vol1/fastq/SRR647/002/SRR6475322/SRR6475322.fastq.gz
#wget -nc -O .fastq.gz
#wget -nc -O .fastq.gz
#wget -nc -O .fastq.gz
#PRJNA403193 no data available as of 07.05.2024
#PRJNA403204 no data available as of 07.05.2024
#PRJNA403210 no data available as of 07.05.2024
#PRJNA403184 no data available as of 07.05.2024
#PRJNA403185 no data available as of 07.05.2024
#PRJNA403194 no data available as of 07.05.2024
#PRJNA403212 no data available as of 07.05.2024
#PRJNA585295 no data available as of 07.05.2024
#PRJNA585296 no data available as of 07.05.2024
