# Supplementary material for: A web-based atlas for exploring post-transcriptional regulation in the archaeon Sulfolobus acidocaldarius
Source: mSystems. 2025 Dec 11;11(1):e01485-25. doi: 10.1128/msystems.01485-25 (PMC12817955; doi:10.1128/msystems.01485-25)
Supplement: Table S2 — All mRNAs that have at least one associated asRNA and their correlations. [file msystems.01485-25-s0006.txt]

Gene	asRNA	Correlation	Correlation_pvalue	Num_experiments	old_locus_tag
SACI_RS00015	asRNA_1	-0.023938644500477058	0.9157864558275834	22	Saci_0003
SACI_RS00045	asRNA_2	-0.2689430478115593	0.11823020474153471	35	Saci_0010
SACI_RS00045	asRNA_3	-0.20747001321997682	0.23173607545264363	35	Saci_0010
SACI_RS00045	asRNA_4	-0.3519507365365724	0.03813395743103193	35	Saci_0010
SACI_RS00085	asRNA_5	0.2527617281428401	0.14293187982707692	35	Saci_0018
SACI_RS00110	asRNA_8	0.3784499556344069	0.024977967774731838	35	Saci_0024
SACI_RS00110	asRNA_9	0.2886492002523022	0.09263432054383675	35	Saci_0024
SACI_RS00115	asRNA_10	-0.09893041117934585	0.5717918945340964	35	Saci_0025
SACI_RS00115	asRNA_11	0.11066711168626131	0.5268076737451166	35	Saci_0025
SACI_RS00125	asRNA_12	0.16398349234705145	0.3465512776009601	35	Saci_0027
SACI_RS00130	asRNA_12	0.2847214293997306	0.09736308867247595	35	Saci_0028
SACI_RS00140	asRNA_13	-0.3512133927371928	0.038567856620333525	35	Saci_0030
SACI_RS00150	asRNA_14	-0.12504157072534897	0.4741726344868938	35	Saci_0034
SACI_RS00160	asRNA_15	-0.3979359472205048	0.017912108249647535	35	Saci_0037
SACI_RS00175	asRNA_16	-0.12817308997401305	0.46308389074142475	35	Saci_0040
SACI_RS00175	asRNA_17	-0.13226903838481274	0.44879075551407566	35	Saci_0040
SACI_RS00190	asRNA_18	0.05023127466960527	0.7744487728537836	35	Saci_0043
SACI_RS00220	asRNA_19	-0.07141308514496804	0.6835209862425033	35	Saci_0049
SACI_RS00220	asRNA_20	0.39322501310823627	0.019445052266526344	35	Saci_0049
SACI_RS00255	asRNA_21	-0.054487713452245644	0.7558936258821878	35	Saci_0057
SACI_RS00265	asRNA_22	0.014370347810408319	0.9347002525109777	35	Saci_0059
SACI_RS00295	asRNA_24	0.47740057782793777	0.0037314353099829564	35	Saci_0065
SACI_RS00295	asRNA_25	0.27972900293362984	0.1036365315645865	35	Saci_0065
SACI_RS00300	asRNA_26	0.4698264024210644	0.004403975709989607	35	Saci_0066
SACI_RS00310	asRNA_27	-0.4452490521612519	0.0073560743215833465	35	Saci_0068
SACI_RS00340	asRNA_28	0.12458603219352381	0.47579720841558065	35	Saci_0074
SACI_RS00340	asRNA_29	0.18164130575644455	0.2963482706544641	35	Saci_0074
SACI_RS00340	asRNA_30	-0.14935699244043427	0.39181214662993086	35	Saci_0074
SACI_RS00350	asRNA_32	0.27304971899278735	0.11250280393129772	35	Saci_0076
SACI_RS00385	asRNA_33	0.24582042139343005	0.15461263916858217	35	Saci_0083
SACI_RS00395	asRNA_34	0.2902539087725335	0.09075376396068234	35	Saci_0085
SACI_RS00420	asRNA_37	-0.4673744874330173	0.0046430202461813785	35	Saci_0090
SACI_RS00430	asRNA_38	0.4877283492990831	0.002958746197600128	35	Saci_0092
SACI_RS00450	asRNA_39	-0.13128107522139582	0.45221630105343	35	Saci_0096
SACI_RS00460	asRNA_40	0.16903224864474053	0.33169802645401586	35	Saci_0098
SACI_RS00470	asRNA_41	0.12648070568561504	0.46905944479597494	35	Saci_0100
SACI_RS00475	asRNA_41	0.554865407982677	0.0005415958210050493	35	Saci_0101
SACI_RS00485	asRNA_42	-0.1987561114741112	0.25236753336314166	35	Saci_0103
SACI_RS00490	asRNA_43	-0.3718333568801046	0.027846429450244254	35	Saci_0104
SACI_RS00495	asRNA_44	-0.17686395758670095	0.3094475467640374	35	Saci_0105
SACI_RS00515	asRNA_45	-0.27314783247390895	0.1123685684327491	35	Saci_0109
SACI_RS00535	asRNA_46	-0.0016608014624459305	0.9924452698857812	35	Saci_0113
SACI_RS00545	asRNA_47	-0.5766759489163816	0.0002878186801313262	35	Saci_0114
SACI_RS00545	asRNA_48	-0.2521167100923846	0.1439892538478659	35	Saci_0114
SACI_RS00570	asRNA_49	0.5012047652874129	0.0021620903482056325	35	Saci_0120
SACI_RS00585	asRNA_50	0.5915343451411479	0.0001822814213391759	35	Saci_0123
SACI_RS00590	asRNA_51	-0.3130557783155841	0.06708039495655484	35	Saci_0124
SACI_RS00595	asRNA_52	0.1606374876474224	0.3566139588367243	35	Saci_0125
SACI_RS00595	asRNA_53	0.21199819562778843	0.2214792159051659	35	Saci_0125
SACI_RS00595	asRNA_54	0.08447617204038259	0.6294639092463974	35	Saci_0125
SACI_RS00600	asRNA_55	-0.5591676438918043	0.00047974655932974124	35	Saci_0127
SACI_RS00605	asRNA_56	-0.8402699035670456	2.73131642795165e-10	35	Saci_0128
SACI_RS00630	asRNA_57	0.6000346543725488	0.0001389420043596588	35	Saci_0133
SACI_RS00640	asRNA_58	-0.37131728483156823	0.028081094414716828	35	Saci_0135
SACI_RS00655	asRNA_59	-0.24578338542931796	0.15467676228520347	35	Saci_0138
SACI_RS00655	asRNA_60	-0.31960402973412516	0.06126782941828582	35	Saci_0138
SACI_RS00660	asRNA_61	0.04789303335349556	0.7846951620412634	35	SACI_RS00660
SACI_RS00660	asRNA_994	0.0037805011658302197	0.9828041070735736	35	SACI_RS00660
SACI_RS00665	asRNA_61	-0.35243291193130055	0.03785236157788205	35	Saci_0140
SACI_RS00665	asRNA_62			0	Saci_0140
SACI_RS00700	asRNA_63	0.029196828509596918	0.8677690253718645	35	Saci_0147
SACI_RS00700	asRNA_64	0.03645538173163849	0.8352998469435796	35	Saci_0147
SACI_RS00705	asRNA_65	-0.14046246280817282	0.42092957730232433	35	Saci_0148
SACI_RS00705	asRNA_66	-0.019655305157415634	0.9107679364599154	35	Saci_0148
SACI_RS00710	asRNA_66	0.17306802658277132	0.32011180896861563	35	Saci_0149
SACI_RS00735	asRNA_67	0.41856012416481203	0.012335777707306338	35	Saci_0154
SACI_RS00735	asRNA_68	0.04197386569072549	0.8107894025194704	35	Saci_0154
SACI_RS00740	asRNA_69	-0.10452750966596429	0.550123260256279	35	Saci_0155
SACI_RS00745	asRNA_70	-0.5070736146349459	0.0018784738274632829	35	Saci_0156
SACI_RS00750	asRNA_71	0.11651537974836051	0.5050556224020241	35	Saci_0157
SACI_RS00780	asRNA_72	0.3467643531587848	0.04127157823551935	35	Saci_0164
SACI_RS00785	asRNA_73	-0.13250693051596596	0.4479680203727033	35	Saci_0165
SACI_RS00795	asRNA_74	0.1164047411331176	0.5054628990460899	35	Saci_0167
SACI_RS00795	asRNA_75	0.3350033719493075	0.04916146963599307	35	Saci_0167
SACI_RS00850	asRNA_77	-0.725853077851575	8.040694838196487e-07	35	Saci_0177
SACI_RS00855	asRNA_78	-0.1252714753966278	0.4733538372687354	35	Saci_0178
SACI_RS00855	asRNA_79	-0.5168594445625079	0.001477556822883308	35	Saci_0178
SACI_RS00900	asRNA_82	0.115885992940715	0.507374682881123	35	Saci_0187
SACI_RS00925	asRNA_83	-0.03773182876739684	0.8296160210219861	35	Saci_0192
SACI_RS00980	asRNA_85	0.27278512715540837	0.11286541030903943	35	Saci_0203
SACI_RS01010	asRNA_86	0.008621775527561057	0.9607953698451326	35	Saci_0209
SACI_RS01025	asRNA_87	0.1379087909674223	0.42950751766432677	35	Saci_0212
SACI_RS01050	asRNA_88	-0.298328555416472	0.0817319762992143	35	Saci_0217
SACI_RS01060	asRNA_89	0.2649054023564125	0.12407124295504575	35	Saci_0219
SACI_RS01090	asRNA_90	0.09794204216149097	0.5756580677146192	35	Saci_0225
SACI_RS01095	asRNA_91	0.6838045922229679	5.947828280914766e-06	35	Saci_0226
SACI_RS01095	asRNA_92	0.12815677574492054	0.4631412999275351	35	Saci_0226
SACI_RS01100	asRNA_92	-0.2945013394528339	0.08591746697470484	35	Saci_0227
SACI_RS01105	asRNA_93	0.11204407886297744	0.5216454524293501	35	Saci_0228
SACI_RS01120	asRNA_94	-0.25500386611798204	0.1393005580997058	35	Saci_0230
SACI_RS01135	asRNA_95	-0.1386313250774237	0.4270707095794457	35	Saci_0233
SACI_RS01140	asRNA_995	-0.723753147793106	8.961592739406048e-07	35	Saci_0234
SACI_RS01150	asRNA_96	0.07389791763795034	0.6731080611525919	35	Saci_0237
SACI_RS01175	asRNA_97	-0.4605602318462387	0.005367051666086771	35	Saci_0242
SACI_RS01180	asRNA_996	0.28533501381279947	0.09661249246857641	35	Saci_0243
SACI_RS01225	asRNA_99	-0.28478472158570106	0.09728545853911745	35	Saci_0251
SACI_RS01255	asRNA_100	-0.03487848865783752	0.8423328279870053	35	Saci_0257
SACI_RS01255	asRNA_101	-0.2965983143100901	0.08360421117530338	35	Saci_0257
SACI_RS01260	asRNA_101	-0.5357333410955322	0.0009109098569583958	35	Saci_0258
SACI_RS01260	asRNA_102	-0.5282713970624895	0.001106574476322873	35	Saci_0258
SACI_RS01270	asRNA_103	0.28565542070045113	0.09622229787277267	35	Saci_0261
SACI_RS01275	asRNA_104	-0.04947452313078915	0.7777609196727158	35	Saci_0262
SACI_RS01290	asRNA_105	0.22779962662211842	0.18813413546746713	35	Saci_0265
SACI_RS01295	asRNA_106	-0.1406824023561264	0.42019530173364933	35	Saci_0266
SACI_RS01305	asRNA_107	0.6472925681507773	2.63944953162665e-05	35	Saci_0268
SACI_RS01340	asRNA_109	0.18242412101995842	0.2942360908316103	35	Saci_0275
SACI_RS01370	asRNA_111	-0.2638018782660302	0.125704384168813	35	Saci_0281
SACI_RS01375	asRNA_112	0.2170761963127937	0.21035111368410078	35	Saci_0282
SACI_RS01380	asRNA_113	0.07823487521854237	0.6550770045976675	35	Saci_0283
SACI_RS01390	asRNA_114	-0.13682467551180802	0.43317820068082774	35	Saci_0285
SACI_RS01400	asRNA_997	0.43293563746274843	0.009384226158927655	35	Saci_0287
SACI_RS01415	asRNA_115	-0.05699962579102741	0.7450053595339459	35	Saci_0290
SACI_RS01415	asRNA_116	0.28797811151931335	0.0934295575577274	35	Saci_0290
SACI_RS01420	asRNA_116	0.07945450641568205	0.6500401666362086	35	Saci_0291
SACI_RS01425	asRNA_117	-0.183782084065494	0.29059494644596146	35	Saci_0292
SACI_RS01440	asRNA_118	0.0730452872302027	0.676674476881481	35	Saci_0295
SACI_RS01440	asRNA_119	0.4898790987705229	0.0028166395608985517	35	Saci_0295
SACI_RS01450	asRNA_120	-0.3833369537353547	0.02301976653117737	35	Saci_0297
SACI_RS01455	asRNA_121	0.2704275118274912	0.1161352533432308	35	Saci_0298
SACI_RS01460	asRNA_122	-0.04314644914484874	0.8056032406948814	35	Saci_0299
SACI_RS01470	asRNA_123	0.021461812664581133	0.9026039991720864	35	Saci_0301
SACI_RS01520	asRNA_998	0.10915946238410651	0.532488194283436	35	Saci_0311
SACI_RS01540	asRNA_124	-0.017849608639691247	0.9189371974679016	35	Saci_0315
SACI_RS01600	asRNA_125	-0.09055433408875598	0.604921989502785	35	Saci_0327
SACI_RS01600	asRNA_126	-0.0983608493996409	0.5740183947958	35	Saci_0327
SACI_RS01605	asRNA_127	0.10678901970139268	0.5414789087505528	35	Saci_0328
SACI_RS01610	asRNA_127	0.17554381834756305	0.3131306466426933	35	Saci_0329
SACI_RS01640	asRNA_128	-0.466759250861181	0.004704729777708517	35	Saci_0335
SACI_RS01655	asRNA_129	-0.06539316722848465	0.7089839838793328	35	Saci_0338
SACI_RS01675	asRNA_130	0.20377432224766123	0.24034204098349518	35	Saci_0342
SACI_RS01680	asRNA_130	0.15475923162535962	0.3747118613183829	35	Saci_0343
SACI_RS01730	asRNA_131	0.7013360949274409	2.691460459321252e-06	35	Saci_0354
SACI_RS01735	asRNA_132	-0.3560174870779892	0.03581139012552691	35	Saci_0355
SACI_RS01735	asRNA_133	-0.2875734826775898	0.09391155830520186	35	Saci_0355
SACI_RS01750	asRNA_135	0.06690727211695625	0.7025490913877447	35	Saci_0358
SACI_RS01755	asRNA_136	-0.0448987239928126	0.7978684302734144	35	Saci_0359
SACI_RS01755	asRNA_137	0.18901705560956947	0.2768299604241953	35	Saci_0359
SACI_RS01775	asRNA_138	0.18067265825475362	0.2989752181407226	35	Saci_0363
SACI_RS01775	asRNA_139	-0.1638184893247801	0.3470434218267262	35	Saci_0363
SACI_RS01780	asRNA_140	-0.3337886706121344	0.050040774436730814	35	Saci_0364
SACI_RS01790	asRNA_141	0.1700030868367186	0.32888754604082404	35	Saci_0366
SACI_RS01800	asRNA_142	0.2564911132246444	0.13692949757554523	35	Saci_0368
SACI_RS01805	asRNA_143	0.18418125110832423	0.2895301711836348	35	Saci_0369
SACI_RS01810	asRNA_1000	-0.2846341388512732	0.09747023111064985	35	Saci_0370
SACI_RS01830	asRNA_145	-0.39091457652118905	0.02023590373819458	35	Saci_0374
SACI_RS01855	asRNA_146	0.30237383601705065	0.0774813126355836	35	Saci_0379
SACI_RS01865	asRNA_147	-0.42484536842730886	0.010960942552877188	35	Saci_0381
SACI_RS01875	asRNA_148	-0.584409860896677	0.00022754104578790306	35	Saci_0383
SACI_RS01875	asRNA_149	-0.6096405127347216	0.00010127767501398207	35	Saci_0383
SACI_RS01890	asRNA_150	0.22021339803932555	0.20367228901710405	35	Saci_0386
SACI_RS01900	asRNA_151	0.5343199874741504	0.0009454326975748888	35	Saci_0388
SACI_RS01920	asRNA_152	-0.6328455755967715	4.515427007555008e-05	35	Saci_0392
SACI_RS01920	asRNA_153	-0.625725414991697	5.825558039889091e-05	35	Saci_0392
SACI_RS01955	asRNA_154	0.3991869156860197	0.017522447015370732	35	Saci_0399
SACI_RS01960	asRNA_155	0.4475169641331766	0.007026697364174559	35	Saci_0400
SACI_RS01980	asRNA_157	-0.46584450733601485	0.0047977883760661096	35	Saci_0405
SACI_RS01985	asRNA_157	-0.23739787518352615	0.16969583513797976	35	Saci_0406
SACI_RS01985	asRNA_158	0.3438350184029102	0.04313386718312366	35	Saci_0406
SACI_RS02000	asRNA_1001	-0.4493255035218382	0.0067731626665452705	35	SACI_RS02000
SACI_RS02000	asRNA_159	-0.16573011928642137	0.3413677393856618	35	SACI_RS02000
SACI_RS02040	asRNA_162	-0.32281840274513307	0.05856402114856779	35	Saci_0418
SACI_RS02040	asRNA_163	-0.27848746449675127	0.10524316954784181	35	Saci_0418
SACI_RS02040	asRNA_164	-0.30183663523068727	0.07803568656558472	35	Saci_0418
SACI_RS02040	asRNA_165	-0.07945239126149566	0.6500488887027357	35	Saci_0418
SACI_RS02050	asRNA_166	-0.36279748386442917	0.032195850103723944	35	Saci_0421
SACI_RS02050	asRNA_167	-0.5557901073844559	0.0005277354008063963	35	Saci_0421
SACI_RS02085	asRNA_168	-0.07929466715002523	0.6506994098667909	35	Saci_0428
SACI_RS02085	asRNA_169	-0.3186710772719479	0.06207077274489309	35	Saci_0428
SACI_RS02100	asRNA_170	-0.12402833474966793	0.47779006459456436	35	Saci_0432
SACI_RS02100	asRNA_171	0.4820993248116858	0.003360566717298222	35	Saci_0432
SACI_RS02120	asRNA_172	-0.019431794408682854	0.9117786642245012	35	Saci_0436
SACI_RS02125	asRNA_173	0.21204630963191126	0.2213719258672043	35	Saci_0437
SACI_RS02130	asRNA_174	0.137539919688154	0.4307545319786318	35	Saci_0439
SACI_RS02135	asRNA_175	-0.5438406853305665	0.0007335494190220347	35	Saci_0440
SACI_RS02170	asRNA_176	0.21799726299611172	0.2083747711667191	35	Saci_0448
SACI_RS02230	asRNA_177	-0.560969781536299	0.0004557626016843289	35	Saci_0460
SACI_RS02240	asRNA_178	0.08755852967536751	0.6169672385092166	35	Saci_0462
SACI_RS02245	asRNA_178	0.10837206037492449	0.5354666735583844	35	Saci_0463
SACI_RS02255	asRNA_179	-0.15207831971554361	0.38314232159736267	35	Saci_0465
SACI_RS02260	asRNA_180	0.06034283289596165	0.7305890892231001	35	Saci_0467
SACI_RS02265	asRNA_181	0.08741398888356153	0.6175509218609488	35	Saci_0468
SACI_RS02270	asRNA_182	0.07775849123486726	0.6570484649384505	35	Saci_0470
SACI_RS02275	asRNA_183	-0.17716081978372533	0.30862309650117986	35	Saci_0472
SACI_RS02280	asRNA_184	0.006421180754041333	0.9707968426071684	35	Saci_0473
SACI_RS02370	asRNA_186	-0.6092976192343812	0.0001024453138172363	35	Saci_0491
SACI_RS02375	asRNA_187	0.19421671203361396	0.26358444363344485	35	Saci_0492
SACI_RS02380	asRNA_187	0.46976128605510603	0.00441018391490961	35	Saci_0493
SACI_RS02385	asRNA_188	-0.42428943524374696	0.011077069187195813	35	Saci_0494
SACI_RS02385	asRNA_189	-0.25454421584119397	0.14003942179590145	35	Saci_0494
SACI_RS02390	asRNA_190	-0.1036248943624482	0.5535914007860159	35	Saci_0495
SACI_RS02390	asRNA_191	0.3028072920592031	0.0770362339609622	35	Saci_0495
SACI_RS02425	asRNA_192	0.7263138122994971	7.850627690580505e-07	35	Saci_0504
SACI_RS02425	asRNA_193	0.45476663374839205	0.006057085254614595	35	Saci_0504
SACI_RS02470	asRNA_194	-0.18756036150362862	0.28061692299993307	35	Saci_0513
SACI_RS02525	asRNA_195	-0.2490431432196659	0.1491063718895694	35	Saci_0526
SACI_RS02530	asRNA_196	0.09141850430201355	0.6014662022573224	35	Saci_0527
SACI_RS02540	asRNA_197	-0.35346182039901414	0.03725710499671799	35	Saci_0530
SACI_RS02575	asRNA_198	0.3372703640827047	0.047553516395077745	35	Saci_0539
SACI_RS02575	asRNA_199	0.3334152249132706	0.050313618300253715	35	Saci_0539
SACI_RS02585	asRNA_1003	0.2852559091116786	0.09670901244147938	35	Saci_0542
SACI_RS02585	asRNA_200	0.2705358991110427	0.11598338854606309	35	Saci_0542
SACI_RS02615	asRNA_202	0.2459575360356232	0.15437541001144905	35	Saci_0548
SACI_RS02640	asRNA_204	0.0442606181554669	0.8006829782802232	35	Saci_0554
SACI_RS02650	asRNA_205	0.16709597122574094	0.33734740973324273	35	Saci_0556
SACI_RS02665	asRNA_206	-0.08717234287748621	0.6185272491132652	35	Saci_0559
SACI_RS02670	asRNA_207	-0.0792863522038938	0.6507337112808149	35	Saci_0560
SACI_RS02675	asRNA_208	0.06398494146782878	0.7612367015886898	25	Saci_0561
SACI_RS02685	asRNA_209	0.6434215112932278	3.056145117686781e-05	35	Saci_0564
SACI_RS02690	asRNA_210	0.699233703310174	2.968678793493674e-06	35	Saci_0565
SACI_RS02705	asRNA_211	-0.20387983546986255	0.24009339999250134	35	Saci_0570
SACI_RS02705	asRNA_212	0.3105995108413239	0.06936909070600251	35	Saci_0570
SACI_RS02730	asRNA_215	0.4130336851184096	0.013662292914219446	35	Saci_0575
SACI_RS02825	asRNA_216	-0.01242281673385616	0.9435347426939457	35	Saci_0595
SACI_RS02860	asRNA_222	0.030617381847573774	0.86139607956662	35	Saci_0602
SACI_RS02860	asRNA_223	-0.05047113804776892	0.7733997534723143	35	Saci_0602
SACI_RS02865	asRNA_224	0.32593464667943717	0.056033821882702096	35	Saci_0603
SACI_RS02865	asRNA_225	0.21793511435764254	0.20850771887726335	35	Saci_0603
SACI_RS02875	asRNA_226	0.5638257194948364	0.0004199329891115261	35	Saci_0605
SACI_RS02880	asRNA_226	0.14653957372469933	0.40090657784198663	35	Saci_0606
SACI_RS02885	asRNA_227	-0.11830257995972404	0.49849960185006115	35	Saci_0607
SACI_RS02885	asRNA_228	0.008469188119852967	0.9614886910999639	35	Saci_0607
SACI_RS02885	asRNA_229	0.5027478563123539	0.0020841131849154925	35	Saci_0607
SACI_RS02890	asRNA_229	0.610447625363778	9.857634876365518e-05	35	Saci_0608
SACI_RS02910	asRNA_231	0.38151326199356395	0.02373508890787969	35	Saci_0612
SACI_RS02910	asRNA_232	0.458429649346372	0.00561250229274142	35	Saci_0612
SACI_RS02920	asRNA_233	-0.4474223217215985	0.0070401857565051485	35	Saci_0614
SACI_RS02925	asRNA_234	-0.3503461531943776	0.03908330494514629	35	Saci_0615
SACI_RS02930	asRNA_234	-0.42707138314166115	0.010506234652074006	35	Saci_0616
SACI_RS02930	asRNA_235	0.5960267300386236	0.00015806687601676756	35	Saci_0616
SACI_RS02940	asRNA_236	-0.22505616969025505	0.1936539159372871	35	Saci_0618
SACI_RS02940	asRNA_237	-0.2496824850098646	0.14803119522837085	35	Saci_0618
SACI_RS02945	asRNA_238	0.6633333769263006	1.4060327294123458e-05	35	Saci_0619
SACI_RS02950	asRNA_239	0.47480243134046296	0.003951342830538353	35	Saci_0620
SACI_RS02960	asRNA_240	0.10280659690436589	0.5567443644752019	35	Saci_0622
SACI_RS02965	asRNA_240	-0.019144735152505327	0.9130769612916934	35	Saci_0623
SACI_RS02965	asRNA_241	-0.29510927696270417	0.08524181024961978	35	Saci_0623
SACI_RS02970	asRNA_242	-0.46025688607681725	0.005401423828185785	35	Saci_0624
SACI_RS02980	asRNA_243	0.3073878306305133	0.07245338826656281	35	Saci_0626
SACI_RS02980	asRNA_244	0.5252634986990756	0.00119536734287582	35	Saci_0626
SACI_RS03000	asRNA_245	0.6695695683439544	1.0894786713123025e-05	35	Saci_0631
SACI_RS03005	asRNA_245	0.47517396948114	0.003919224383927941	35	Saci_0632
SACI_RS03020	asRNA_246	-0.075368793096255	0.6669721120937964	35	Saci_0635
SACI_RS03065	asRNA_1004	-0.2804409382593019	0.10272366137989446	35	Saci_0644
SACI_RS03080	asRNA_249	0.12365696994265689	0.47911949682699667	35	Saci_0647
SACI_RS03110	asRNA_250	-0.16365917134081245	0.3475190119312992	35	Saci_0653
SACI_RS03120	asRNA_254	-0.3817271595015543	0.02365025006860463	35	Saci_0655
SACI_RS03120	asRNA_255	0.42093079621312685	0.01180103008304335	35	Saci_0655
SACI_RS03125	asRNA_256	0.02333606116880535	0.894144308213887	35	Saci_0656
SACI_RS03125	asRNA_257	0.30187980379593227	0.0779910245333031	35	Saci_0656
SACI_RS03130	asRNA_257	0.07516682378388352	0.6678134072907974	35	Saci_0657
SACI_RS03145	asRNA_258	0.4093047952035209	0.014623598870459662	35	Saci_0660
SACI_RS03165	asRNA_261	0.09643584469723804	0.5815723483484608	35	Saci_0664
SACI_RS03180	asRNA_262	-0.6317330962237859	4.7007472198380724e-05	35	Saci_0667
SACI_RS03195	asRNA_264	0.43621089785690376	0.008803152044231854	35	Saci_0670
SACI_RS03210	asRNA_267	0.5106701914348015	0.0017212504769480105	35	Saci_0674
SACI_RS03215	asRNA_268	-0.5025944194987688	0.0020917551506832296	35	Saci_0675
SACI_RS03230	asRNA_1005	0.03740695505045931	0.8310618399458682	35	Saci_0679
SACI_RS03235	asRNA_269	0.5546357038285334	0.0005450885946071105	35	Saci_0680
SACI_RS03260	asRNA_271	-0.15371502807701026	0.37798239836705566	35	Saci_0686
SACI_RS03275	asRNA_272	-0.11678699552064746	0.5040564655060679	35	Saci_0689
SACI_RS03295	asRNA_274	-0.42958243341124136	0.01001260079444025	35	Saci_0693
SACI_RS03335	asRNA_279	-0.28415181716837534	0.09806386464969385	35	Saci_0701
SACI_RS03335	asRNA_280	-0.372611080952617	0.027495834690821227	35	Saci_0701
SACI_RS03340	asRNA_280	-0.017107493696278293	0.9222970598527687	35	Saci_0702
SACI_RS03340	asRNA_281	-0.18433732575483705	0.2891145254665781	35	Saci_0702
SACI_RS03345	asRNA_282	0.7568262352372941	1.43620529921345e-07	35	Saci_0703
SACI_RS03345	asRNA_283	0.6475807735482542	2.610587820437648e-05	35	Saci_0703
SACI_RS03350	asRNA_284	-0.4257943656741748	0.0107650929004696	35	Saci_0704
SACI_RS03355	asRNA_285	-0.04958934211358263	0.7772581309630823	35	Saci_0705
SACI_RS03375	asRNA_287	0.40908505896548014	0.014681976467233493	35	Saci_0709
SACI_RS03375	asRNA_288	-0.20352653648813981	0.24092662605410048	35	Saci_0709
SACI_RS03385	asRNA_289	-0.6246722699465397	6.046042878366714e-05	35	Saci_0711
SACI_RS03390	asRNA_290	-0.24463633460421536	0.1566722850191557	35	Saci_0712
SACI_RS03400	asRNA_292	-0.007704071993826539	0.9649656074068674	35	Saci_0714
SACI_RS03400	asRNA_293	0.1427628603297062	0.4132852139471165	35	Saci_0714
SACI_RS03415	asRNA_295	-0.3241856799180475	0.05744296096314824	35	Saci_0717
SACI_RS03425	asRNA_296	0.2854799736250695	0.09643580978759818	35	Saci_0719
SACI_RS03425	asRNA_297	-0.36689078177462064	0.0301613839463321	35	Saci_0719
SACI_RS03430	asRNA_298	-0.025298224116575917	0.885300106032437	35	Saci_0720
SACI_RS03455	asRNA_299	0.33983967689501043	0.04578238745804647	35	Saci_0725
SACI_RS03460	asRNA_300	0.32559976333572976	0.05630149015065243	35	SACI_RS03460
SACI_RS03465	asRNA_300	-0.6144647240031785	8.607107943562336e-05	35	Saci_0726
SACI_RS03495	asRNA_1007	0.23311596845106936	0.1777548402034626	35	Saci_0732
SACI_RS03495	asRNA_301	0.12343232351451318	0.4799246323441394	35	Saci_0732
SACI_RS03495	asRNA_302	0.09811360434657605	0.5749861292319022	35	Saci_0732
SACI_RS03515	asRNA_303	-0.0895545723665104	0.6089305575305652	35	Saci_0735
SACI_RS03520	asRNA_304	-0.8556493181169671	5.797721207800516e-11	35	Saci_0736
SACI_RS03525	asRNA_305	-0.3964639423765241	0.018379861302160155	35	Saci_0737
SACI_RS03525	asRNA_306	-0.3900490574329827	0.020538972975476077	35	Saci_0737
SACI_RS03535	asRNA_1008	-0.5827358119061329	0.00023953476477615594	35	Saci_0739
SACI_RS03550	asRNA_307	-0.0055555818642909205	0.9747321829028666	35	Saci_0743
SACI_RS03555	asRNA_308	-0.2080233998938747	0.23046563339920823	35	Saci_0744
SACI_RS03560	asRNA_309	-0.4992547940138424	0.002264265843295151	35	Saci_0745
SACI_RS03610	asRNA_312	0.09517824930102237	0.5865311120846315	35	Saci_0755
SACI_RS03615	asRNA_313	-0.17561423953010644	0.3129334842507197	35	Saci_0756
SACI_RS03615	asRNA_314	0.30988120359995924	0.07004981931970017	35	Saci_0756
SACI_RS03625	asRNA_315	0.22229415676495273	0.19932459030606373	35	Saci_0758
SACI_RS03625	asRNA_316	0.07058945869412309	0.6869852944826227	35	Saci_0758
SACI_RS03635	asRNA_1009	0.20244620258056728	0.24348654171565706	35	Saci_0760
SACI_RS03645	asRNA_317	0.5620474349010685	0.00044193544718106487	35	Saci_0761
SACI_RS03655	asRNA_318	0.584357605343609	0.00022790715448168622	35	Saci_0763
SACI_RS03660	asRNA_319	0.12238453647692102	0.48368918975902764	35	Saci_0764
SACI_RS03665	asRNA_320	-0.39209158207678424	0.019829741574100827	35	Saci_0765
SACI_RS03665	asRNA_321	0.020405671510709364	0.9073757549630256	35	Saci_0765
SACI_RS03700	asRNA_322	0.46257826219569986	0.005143144272426364	35	Saci_0773
SACI_RS03700	asRNA_323	-0.16168280716616124	0.35345161136983405	35	Saci_0773
SACI_RS03705	asRNA_324	-0.04535309925378301	0.7958658026143782	35	Saci_0774
SACI_RS03720	asRNA_326	-0.10453385119740555	0.56910527531581	32	Saci_0777
SACI_RS03720	asRNA_327	-0.3354858531322283	0.04881565764431619	35	Saci_0777
SACI_RS03740	asRNA_328	-0.19124617900486596	0.27109951914283587	35	Saci_0781
SACI_RS03740	asRNA_329	-0.008050009990336827	0.963393479300639	35	Saci_0781
SACI_RS03740	asRNA_330	0.36128619258703887	0.03297476783652426	35	Saci_0781
SACI_RS03770	asRNA_331	0.027047174577286667	0.8774283707720807	35	Saci_0788
SACI_RS03770	asRNA_332	0.26985624664756297	0.11693813396891513	35	Saci_0788
SACI_RS03780	asRNA_334	0.08479577949042688	0.6281633478165787	35	Saci_0790
SACI_RS03780	asRNA_335	0.515746395643512	0.001519004671041957	35	Saci_0790
SACI_RS03785	asRNA_336	0.22520215191086215	0.19335737755627597	35	Saci_0791
SACI_RS03790	asRNA_336	-0.12479916599975223	0.475036753383034	35	Saci_0792
SACI_RS03790	asRNA_337	-0.5094489492806568	0.0017732918413308305	35	Saci_0792
SACI_RS03795	asRNA_337	-0.1632374546703919	0.348779811968795	35	Saci_0793
SACI_RS03805	asRNA_338	-0.310057662508216	0.06988210962434824	35	Saci_0795
SACI_RS03805	asRNA_339	-0.130600184806597	0.4545853167489203	35	Saci_0795
SACI_RS03810	asRNA_340	0.18898702844286766	0.27690768500315843	35	Saci_0796
SACI_RS03815	asRNA_341	-0.2465569854986155	0.15334136782650618	35	Saci_0797
SACI_RS03820	asRNA_342	0.19037411745222968	0.27333203937801226	35	Saci_0798
SACI_RS03820	asRNA_343	0.1635925917583552	0.3477178798974147	35	Saci_0798
SACI_RS03835	asRNA_344	0.3258218261830393	0.056123884859860806	35	Saci_0801
SACI_RS03875	asRNA_345	-0.46398877494576873	0.004991462924150425	35	Saci_0810
SACI_RS03875	asRNA_346	0.6282618386992054	5.324004158358792e-05	35	Saci_0810
SACI_RS03885	asRNA_347	0.5169718298607244	0.0014734275332548429	35	SACI_RS03885
SACI_RS03890	asRNA_348	0.5068635355185853	0.001888033917144261	35	Saci_0813
SACI_RS03890	asRNA_349	0.20256444020917358	0.24320548591739655	35	Saci_0813
SACI_RS03900	asRNA_350	-0.335224527967524	0.04900271647974375	35	Saci_0815
SACI_RS03920	asRNA_351	-0.02309163528098854	0.8952469287865941	35	Saci_0819
SACI_RS03935	asRNA_352	0.5820151782100073	0.0002448694489134965	35	Saci_0822
SACI_RS03940	asRNA_353	0.30378523354568976	0.07603936875928863	35	Saci_0823
SACI_RS03945	asRNA_354	0.3296195159457814	0.05315478483589557	35	Saci_0824
SACI_RS03990	asRNA_356	0.14605665205801255	0.4024774587418957	35	Saci_0833
SACI_RS03990	asRNA_357	0.32162868098633884	0.05955353319011431	35	Saci_0833
SACI_RS03995	asRNA_357	0.3763483042177245	0.025861366592514066	35	Saci_0834
SACI_RS04000	asRNA_358	0.2950362391935594	0.0853227666324446	35	Saci_0835
SACI_RS04005	asRNA_358	0.26431252322708065	0.12494669014253097	35	Saci_0836
SACI_RS04040	asRNA_361	0.008485904923924276	0.9614127325142234	35	Saci_0843
SACI_RS04045	asRNA_361	0.2612616446786805	0.1295243796706795	35	Saci_0844
SACI_RS04045	asRNA_362	-0.1304371073449043	0.45515369886155727	35	Saci_0844
SACI_RS04050	asRNA_363	0.3349412629942076	0.04920612744401754	35	Saci_0845
SACI_RS04055	asRNA_363	0.04889555323158085	0.7802975589911563	35	Saci_0846
SACI_RS04065	asRNA_364	0.49893093239457764	0.002281637722541969	35	Saci_0848
SACI_RS04090	asRNA_366	0.3938883396730575	0.01922281528187465	35	Saci_0854
SACI_RS04095	asRNA_367	-0.32785925230731905	0.054515039272867424	35	Saci_0856
SACI_RS04095	asRNA_368	-0.27570122792384766	0.10891729032485442	35	Saci_0856
SACI_RS04110	asRNA_369	0.1482152037602296	0.3954832788686114	35	Saci_0859
SACI_RS04145	asRNA_1012	0.26503887831551076	0.12387478288912265	35	Saci_0867
SACI_RS04150	asRNA_373	0.18289878334947351	0.29296006415257236	35	Saci_0868
SACI_RS04165	asRNA_374	0.2885127869506322	0.0927955485676213	35	Saci_0871
SACI_RS04180	asRNA_378	0.13987423663253343	0.4228969154814285	35	Saci_0875
SACI_RS04185	asRNA_379	0.1808212132228957	0.2985713816305476	35	Saci_0877
SACI_RS04200	asRNA_380	0.40220575316420143	0.01661120402221328	35	Saci_0880
SACI_RS04205	asRNA_381	-0.05364089714467058	0.7595748430257956	35	Saci_0881
SACI_RS04210	asRNA_382	0.20916941334494382	0.22784969934254362	35	Saci_0882
SACI_RS04215	asRNA_383	-0.10004857137400933	0.5674322718368715	35	Saci_0883
SACI_RS04220	asRNA_384	0.26799171378907305	0.11958755720550689	35	Saci_0884
SACI_RS04230	asRNA_385	0.3196769359187127	0.06120543003974968	35	Saci_0886
SACI_RS04230	asRNA_386	-0.04129379157759796	0.8138009170781387	35	Saci_0886
SACI_RS04230	asRNA_387	-0.14604152347732768	0.4025267268145127	35	Saci_0886
SACI_RS04235	asRNA_388	-0.08345873183653355	0.6336114115309475	35	Saci_0887
SACI_RS04235	asRNA_389	0.40013047434861143	0.017233249359040546	35	Saci_0887
SACI_RS04270	asRNA_391	0.543891217180437	0.0007325474485943293	35	Saci_0894
SACI_RS04275	asRNA_391	0.5258819621786252	0.001176614627431567	35	Saci_0895
SACI_RS04285	asRNA_392	-0.009754605171708857	0.9556489763443997	35	Saci_0897
SACI_RS04290	asRNA_393	-0.5048262982482028	0.001982974431766135	35	Saci_0898
SACI_RS04295	asRNA_394	-0.615547647596095	8.295394204886213e-05	35	Saci_0899
SACI_RS04300	asRNA_395	0.1473681191963104	0.39821962567461033	35	Saci_0900
SACI_RS04300	asRNA_396	0.4532283459024683	0.006252613516471798	35	Saci_0900
SACI_RS04315	asRNA_397	0.40389434879039093	0.0161190356423016	35	Saci_0903
SACI_RS04335	asRNA_399	0.11996898268127065	0.4924258282316019	35	Saci_0907
SACI_RS04340	asRNA_400	-0.0726148224515344	0.6784776783377856	35	Saci_0908
SACI_RS04350	asRNA_401	0.45830949887115546	0.005626626953532389	35	Saci_0910
SACI_RS04350	asRNA_402	-0.07627647020728413	0.6631961597621059	35	Saci_0910
SACI_RS04355	asRNA_403	-0.1719309220808668	0.3233504455245222	35	Saci_0911
SACI_RS04360	asRNA_404	-0.43503591545268655	0.009007981282794312	35	Saci_0912
SACI_RS04375	asRNA_407	0.1461314234124817	0.40223400732369674	35	Saci_0916
SACI_RS04395	asRNA_408	-0.6732089015183251	9.361906893575496e-06	35	Saci_0920
SACI_RS04415	asRNA_410	0.2877872930314838	0.09365662742870638	35	Saci_0924
SACI_RS04425	asRNA_411	-0.18407657202679384	0.2898091591811954	35	Saci_0926
SACI_RS04430	asRNA_412	-0.40578425929103135	0.01558274067946465	35	SACI_RS04430
SACI_RS04435	asRNA_412	0.10064060018961314	0.5651301610683743	35	Saci_0929
SACI_RS04440	asRNA_413	-0.1702641370271747	0.3281343505888427	35	Saci_0930
SACI_RS04450	asRNA_416	-0.04408704621420801	0.8014489956373643	35	Saci_0932
SACI_RS04450	asRNA_417	0.4228061129828328	0.011392024660765249	35	Saci_0932
SACI_RS04465	asRNA_418	-0.077295906780687	0.6589649985258034	35	Saci_0935
SACI_RS04475	asRNA_419	0.5310482597619306	0.0010298151258801742	35	Saci_0937
SACI_RS04480	asRNA_419	0.090775494524763	0.604036768220037	35	Saci_0938
SACI_RS04485	asRNA_420	0.39629941175241257	0.01843277107113192	35	Saci_0939
SACI_RS04490	asRNA_421	0.005505850516304532	0.9749582991353203	35	Saci_0940
SACI_RS04495	asRNA_422	-0.019401079896646398	0.9119175675934399	35	Saci_0941
SACI_RS04515	asRNA_423	-0.015589704844832429	0.9291727780666357	35	Saci_0945
SACI_RS04520	asRNA_424	-0.16991184438395293	0.3291510553108965	35	Saci_0946
SACI_RS04565	asRNA_427	-0.45629032151868326	0.00586861174043048	35	Saci_0956
SACI_RS04600	asRNA_428	-0.12812922430341542	0.46323826104973087	35	Saci_0963
SACI_RS04605	asRNA_428	-0.06594452449580476	0.7066384137382782	35	Saci_0964
SACI_RS04610	asRNA_429	-0.3722475418267407	0.027659262047961194	35	Saci_0965
SACI_RS04610	asRNA_430	-0.2995631002941017	0.08041606501194226	35	Saci_0965
SACI_RS04625	asRNA_431	-0.0473189318585357	0.7872164512907023	35	Saci_0968
SACI_RS04625	asRNA_432	-0.30018767193788964	0.07975661077167555	35	Saci_0968
SACI_RS04640	asRNA_433	-0.24251702370504105	0.16040809898123032	35	Saci_0971
SACI_RS04645	asRNA_433	0.09695047071684496	0.5795485567891577	35	Saci_0972
SACI_RS04645	asRNA_434	0.07261653263122958	0.6784705109736551	35	Saci_0972
SACI_RS04655	asRNA_435	-0.3587829425518128	0.034298728977005165	35	Saci_0974
SACI_RS04665	asRNA_436	0.3116217189553182	0.0684093035685915	35	Saci_0976
SACI_RS04670	asRNA_437	-0.5353828746198593	0.0009193649496734943	35	Saci_0977
SACI_RS04690	asRNA_439	-0.21076583895107703	0.22423938087212766	35	Saci_0982
SACI_RS04690	asRNA_440	-0.03980786524394167	0.8203900039169284	35	Saci_0982
SACI_RS04695	asRNA_441	0.43223035134053434	0.07323679598956816	18	Saci_0983
SACI_RS04705	asRNA_442	-0.2978183424202098	0.08228065583329117	35	Saci_0985
SACI_RS04710	asRNA_443	-0.682192923267806	6.380335694278387e-06	35	Saci_0986
SACI_RS04710	asRNA_444	0.16646584507589762	0.3391985403048487	35	Saci_0986
SACI_RS04710	asRNA_445	0.1472108645890137	0.39872880126431964	35	Saci_0986
SACI_RS04710	asRNA_446	0.4842800897796652	0.0031996039843774633	35	Saci_0986
SACI_RS04725	asRNA_447	-0.5425632678104071	0.000759284945337087	35	Saci_0989
SACI_RS04725	asRNA_448	-0.48952241007879727	0.0028397878539745654	35	Saci_0989
SACI_RS04735	asRNA_449	0.056609389478522724	0.7466937730365816	35	Saci_0991
SACI_RS04735	asRNA_450	-0.3014015894970612	0.07848689232173538	35	Saci_0991
SACI_RS04745	asRNA_1015	-0.2850269745666716	0.09698876242490603	35	Saci_0994
SACI_RS04750	asRNA_451	-0.07262389013004557	0.67843967600808	35	Saci_0995
SACI_RS04765	asRNA_452	-0.04574323044383318	0.7941473483877137	35	Saci_0998
SACI_RS04785	asRNA_454	0.4971173463448946	0.0023810848171328027	35	Saci_1002
SACI_RS04785	asRNA_455	-0.027598518750866493	0.8749492207850194	35	Saci_1002
SACI_RS04805	asRNA_457	0.36424936066182884	0.03146177619058469	35	Saci_1006
SACI_RS04810	asRNA_458	0.25411295867613515	0.3088966403979976	18	Saci_1007
SACI_RS04870	asRNA_459	0.44577515010120744	0.007278514073474427	35	Saci_1020
SACI_RS04910	asRNA_460	0.16114562434706708	0.3550746031489658	35	Saci_1028
SACI_RS04945	asRNA_461	0.151301344690795	0.3856061618885166	35	Saci_1035
SACI_RS04945	asRNA_462	0.1880064964262554	0.27945356113388026	35	Saci_1035
SACI_RS04950	asRNA_462	0.13208410678728977	0.4494308945542873	35	Saci_1036
SACI_RS04950	asRNA_463	0.14258477079808693	0.41387420059195357	35	Saci_1036
SACI_RS04955	asRNA_464	0.1394809510046022	0.42421512894578556	35	Saci_1037
SACI_RS04960	asRNA_464	0.3053616391812278	0.07445361616777335	35	Saci_1038
SACI_RS04960	asRNA_465	0.46241685645549296	0.0051607517921315495	35	Saci_1038
SACI_RS04960	asRNA_466	0.4939970122848986	0.0025610554364137767	35	Saci_1038
SACI_RS04960	asRNA_467	0.21887437072223903	0.20650471864676515	35	Saci_1038
SACI_RS04965	asRNA_468	-0.09633001986159467	0.5819888998852423	35	Saci_1039
SACI_RS04965	asRNA_469	0.02863195903077792	0.870305468527276	35	Saci_1039
SACI_RS04970	asRNA_469	-0.25235253810228575	0.14360200131293047	35	Saci_1040
SACI_RS04975	asRNA_470	0.33921203966275665	0.04621007252877235	35	Saci_1041
SACI_RS04975	asRNA_471	-0.014953096773268636	0.9320581994775021	35	Saci_1041
SACI_RS04980	asRNA_471	0.04451784050064905	0.7995481266158075	35	Saci_1042
SACI_RS04995	asRNA_472	-0.19312396495206086	0.26633285200406775	35	Saci_1046
SACI_RS05010	asRNA_473	-0.11277423445067418	0.5189182218599779	35	Saci_1049
SACI_RS05020	asRNA_474	0.03134738184865945	0.8581244418308505	35	Saci_1051
SACI_RS05030	asRNA_1019	-0.14438435410296352	0.40794434772213534	35	Saci_1053
SACI_RS05055	asRNA_476	0.014942006538816895	0.9321084735370534	35	Saci_1059
SACI_RS05060	asRNA_477	0.13146938397046026	0.45156229692467753	35	Saci_1060
SACI_RS05065	asRNA_478	-0.11236722698600286	0.520437583349343	35	Saci_1061
SACI_RS05070	asRNA_479	-0.12784428047934762	0.46424168951869316	35	Saci_1062
SACI_RS05085	asRNA_480	-0.9026375635395445	1.2558399298039554e-13	35	Saci_1065
SACI_RS05105	asRNA_481	-0.208677983681734	0.2289689734416576	35	Saci_1069
SACI_RS05115	asRNA_482	-0.6036217205822487	0.0001236148430437338	35	Saci_1071
SACI_RS05115	asRNA_483	0.041909503735271775	0.81107429743418	35	Saci_1071
SACI_RS05125	asRNA_484	0.4767864537204241	0.0037824343417577643	35	Saci_1073
SACI_RS05145	asRNA_485	0.3215803061229323	0.05959404544835248	35	SACI_RS05145
SACI_RS05175	asRNA_486	-0.02048798545025921	0.9070037352648583	35	Saci_1085
SACI_RS05265	asRNA_488	0.03644098770467226	0.8353639887384638	35	Saci_1105
SACI_RS05280	asRNA_489	0.30145893737277457	0.07842729865193779	35	Saci_1108
SACI_RS05290	asRNA_490	-0.23710171782473977	0.17024467506906565	35	Saci_1110
SACI_RS05350	asRNA_491	0.14333136391868326	0.41140820102497627	35	Saci_1122
SACI_RS05350	asRNA_492	0.3435718259630153	0.0433044503556854	35	Saci_1122
SACI_RS05370	asRNA_493	0.07084338104230542	0.6859165827503912	35	Saci_1126
SACI_RS05375	asRNA_494	0.25695366518205964	0.13619815756254006	35	Saci_1127
SACI_RS05415	asRNA_495	0.05133648827032111	0.7696185200387083	35	Saci_1136
SACI_RS05425	asRNA_496	0.5699430915673876	0.0003514948613525368	35	Saci_1138
SACI_RS05430	asRNA_497	-0.5441861394629988	0.0007267237141536724	35	Saci_1139
SACI_RS05430	asRNA_498	-0.4124623027928578	0.013806046289061335	35	Saci_1139
SACI_RS05465	asRNA_501	0.20596559717048418	0.23521378973889065	35	Saci_1147
SACI_RS05465	asRNA_502	-0.09904347338554031	0.5713503841291043	35	Saci_1147
SACI_RS05465	asRNA_503	-0.04165417123681868	0.8122047485208249	35	Saci_1147
SACI_RS05465	asRNA_504	0.17038797563966754	0.3277774185400694	35	Saci_1147
SACI_RS05490	asRNA_505	0.3430212209527739	0.04366307227757574	35	Saci_1153
SACI_RS05550	asRNA_506	0.06873793321952387	0.6947959492334779	35	Saci_1165
SACI_RS05555	asRNA_507	0.2015695110494399	0.24557726294622026	35	Saci_1166
SACI_RS05585	asRNA_508	0.1678230341605616	0.33521921744277966	35	Saci_1172
SACI_RS05625	asRNA_509	-0.024211823267763864	0.8901953058911818	35	Saci_1180
SACI_RS05635	asRNA_510	0.11940885905325448	0.4944631574733638	35	Saci_1182
SACI_RS05635	asRNA_511	0.3249314744118708	0.0568386787998783	35	Saci_1182
SACI_RS05635	asRNA_512	0.1827978211154845	0.29323118213176597	35	Saci_1182
SACI_RS05650	asRNA_514	-0.32137846998595654	0.05976331143963485	35	Saci_1185
SACI_RS05670	asRNA_515	0.01837284575715533	0.9165691119045795	35	Saci_1189
SACI_RS05680	asRNA_517	0.4554844106441857	0.005967661764225484	35	Saci_1191
SACI_RS05695	asRNA_519	-0.3225746327869982	0.058765700870887595	35	Saci_1195
SACI_RS05705	asRNA_520	0.3296193405150987	0.05315491904097163	35	Saci_1197
SACI_RS05710	asRNA_521	-0.036112676203723666	0.8368272734412807	35	Saci_1198
SACI_RS05720	asRNA_522	0.17427961326544789	0.3166833793041532	35	Saci_1200
SACI_RS05720	asRNA_523	0.03165854966274348	0.8567305853105603	35	Saci_1200
SACI_RS05725	asRNA_523	0.02195790946363481	0.900363729717436	35	Saci_1201
SACI_RS05725	asRNA_524	-0.12829511191470955	0.46265461990923434	35	Saci_1201
SACI_RS05725	asRNA_525	-0.0193598147235963	0.912104189332523	35	Saci_1201
SACI_RS05730	asRNA_526	0.0211357597645295	0.9040767899120129	35	Saci_1202
SACI_RS05735	asRNA_527	0.014280130350748281	0.9351093402577683	35	Saci_1203
SACI_RS05765	asRNA_528	-0.32763600774118573	0.054689513181684475	35	Saci_1210
SACI_RS05770	asRNA_529	0.0787479271702066	0.6529563601010612	35	Saci_1211
SACI_RS05775	asRNA_530	0.40927553845996	0.014631360270242411	35	Saci_1212
SACI_RS05790	asRNA_532	-0.25762472370212386	0.1351422656809384	35	Saci_1215
SACI_RS05790	asRNA_533	0.25180282123457115	0.14450587358291866	35	Saci_1215
SACI_RS05820	asRNA_534	0.05539454907067277	0.7519573509170124	35	Saci_1221
SACI_RS05820	asRNA_535	0.3313719493866035	0.051827574211614914	35	Saci_1221
SACI_RS05835	asRNA_536	0.4677111203035297	0.004609551886032969	35	Saci_1224
SACI_RS05850	asRNA_537	0.33266576543574744	0.0508647685938443	35	Saci_1227
SACI_RS05850	asRNA_538	0.13755903614220857	0.4306898573002689	35	Saci_1227
SACI_RS05855	asRNA_539	0.04185483186800666	0.8113163184151858	35	Saci_1228
SACI_RS05895	asRNA_541	0.579996177057018	0.00026038566606273564	35	Saci_1236
SACI_RS05900	asRNA_542	0.1891947054632169	0.27637040829115445	35	Saci_1237
SACI_RS05950	asRNA_544	0.23827519016271523	0.1680774183341696	35	Saci_1247
SACI_RS05965	asRNA_545	-0.1799804422761008	0.30086154184844954	35	Saci_1250
SACI_RS05965	asRNA_546	0.059003702124469544	0.7363529875250008	35	Saci_1250
SACI_RS05970	asRNA_547	-0.033489549045959306	0.8485375023269918	35	Saci_1251
SACI_RS05980	asRNA_548	0.4491950907750458	0.006791178968133901	35	Saci_1253
SACI_RS05990	asRNA_549	0.42806105195444244	0.010309271707396324	35	Saci_1255
SACI_RS05990	asRNA_550	0.0031450832116585586	0.9856940280147263	35	Saci_1255
SACI_RS05995	asRNA_551	0.2938974664343124	0.08659268386570416	35	Saci_1256
SACI_RS06030	asRNA_554	-0.28793602944904084	0.09347959807555162	35	Saci_1262
SACI_RS06035	asRNA_554	-0.2799569978532881	0.10334352129675826	35	Saci_1264
SACI_RS06050	asRNA_555	0.6073168219008795	0.00010943052333526259	35	Saci_1267
SACI_RS06060	asRNA_556	-0.04464014429239799	0.7990086700534417	35	Saci_1269
SACI_RS06065	asRNA_557	-0.10410416314799731	0.5517486233063239	35	Saci_1270
SACI_RS06070	asRNA_558	0.9127261466116627	2.23078992393695e-14	35	Saci_1271
SACI_RS06075	asRNA_559	0.9140551595783136	1.7493817444043966e-14	35	Saci_1272
SACI_RS06085	asRNA_560	-0.45381911847878004	0.006176890558056686	35	Saci_1274
SACI_RS06085	asRNA_561	-0.2574331117202371	0.13544314458310203	35	Saci_1274
SACI_RS06085	asRNA_562	-0.5928032833538505	0.00017512581821257556	35	Saci_1274
SACI_RS06085	asRNA_563	-0.6141009162756386	8.714169792455171e-05	35	Saci_1274
SACI_RS06090	asRNA_564	-0.05956306403627616	0.7339436354269467	35	Saci_1275
SACI_RS06125	asRNA_565	0.14005440209167636	0.4222938024292212	35	Saci_1282
SACI_RS06125	asRNA_566	0.07119311079771337	0.6844456162467472	35	Saci_1282
SACI_RS06130	asRNA_567	-0.04675583890273561	0.7896914624428231	35	Saci_1283
SACI_RS06155	asRNA_568	0.07034109005529611	0.688031209231796	35	Saci_1288
SACI_RS06160	asRNA_568	0.405453947758619	0.015675377823520457	35	Saci_1289
SACI_RS06165	asRNA_569	-0.42434496571949165	0.011065423009673628	35	Saci_1290
SACI_RS06185	asRNA_575	0.4554124739051516	0.005976572499998845	35	Saci_1294
SACI_RS06195	asRNA_576	-0.4998134912669289	0.0022345687748233055	35	Saci_1296
SACI_RS06200	asRNA_1023	-0.7654915211707817	8.471612728897601e-08	35	SACI_RS06200
SACI_RS06200	asRNA_577	-0.7436120423354945	3.0849095430762717e-07	35	SACI_RS06200
SACI_RS06250	asRNA_580	-0.06260759377683797	0.7208741726508511	35	Saci_1307
SACI_RS06255	asRNA_1024	0.6176622663563948	7.715847226823084e-05	35	Saci_1308
SACI_RS06255	asRNA_581	-0.07957721694427367	0.6495342348446508	35	Saci_1308
SACI_RS06260	asRNA_582	-0.4444779841392769	0.0074710258865793395	35	Saci_1309
SACI_RS06275	asRNA_583	0.3970487391401071	0.01819282695908708	35	Saci_1314
SACI_RS06275	asRNA_584	0.47192889300082647	0.004207539839069	35	Saci_1314
SACI_RS06280	asRNA_584	0.4566062689376309	0.005830167642207313	35	Saci_1315
SACI_RS06280	asRNA_585	0.021549395865640968	0.9022084374797297	35	Saci_1315
SACI_RS06280	asRNA_586	0.39915648691376066	0.01753184042882664	35	Saci_1315
SACI_RS06300	asRNA_587	-0.5016464431322964	0.0021395148131396614	35	Saci_1320
SACI_RS06300	asRNA_588	-0.4378689930512782	0.008520860708131517	35	Saci_1320
SACI_RS06305	asRNA_588	-0.25344495481405327	0.14181807965052098	35	Saci_1321
SACI_RS06330	asRNA_592	0.04914872510746393	0.779188061596636	35	Saci_1325
SACI_RS06335	asRNA_593	-0.010182059956122452	0.9537075157869056	35	Saci_1326
SACI_RS06345	asRNA_594	-0.18023701360806518	0.30016149197775366	35	Saci_1328
SACI_RS06395	asRNA_595	-0.7665195458243552	7.945556548195352e-08	35	Saci_1338
SACI_RS06395	asRNA_596	-0.6133117681406518	8.95053171663348e-05	35	Saci_1338
SACI_RS06395	asRNA_597	-0.21388918838633345	0.2172891778299814	35	Saci_1338
SACI_RS06405	asRNA_598	0.5407803351116336	0.0007965397333024064	35	Saci_1340
SACI_RS06410	asRNA_599	0.6030443504837606	0.00012597443980809519	35	Saci_1341
SACI_RS06410	asRNA_600	0.2674422433234695	0.1203768201538569	35	Saci_1341
SACI_RS06415	asRNA_600	0.10595382928370847	0.5446637781765239	35	Saci_1342
SACI_RS06435	asRNA_601	-0.046936027203386604	0.7888992437848733	35	Saci_1346
SACI_RS06435	asRNA_602	0.11716277778945441	0.5026757670080607	35	Saci_1346
SACI_RS06440	asRNA_602	0.12676205794066658	0.4680632225278538	35	Saci_1347
SACI_RS06440	asRNA_603	-0.2045368032374339	0.23854915098652874	35	Saci_1347
SACI_RS06460	asRNA_606	0.08885563018004775	0.6117396590711525	35	Saci_1351
SACI_RS06480	asRNA_607	0.11618370918496482	0.5062770430171145	35	Saci_1355
SACI_RS06485	asRNA_608	-0.6324470164032905	4.581047457828511e-05	35	Saci_1356
SACI_RS06490	asRNA_608	-0.6553898441195672	1.9295014285411142e-05	35	Saci_1357
SACI_RS06495	asRNA_609	-0.4665139963044935	0.004729525880531595	35	Saci_1358
SACI_RS06495	asRNA_610	-0.1370854225559252	0.43229376588846247	35	Saci_1358
SACI_RS06525	asRNA_614	0.36100352649481054	0.03312214690176699	35	Saci_1364
SACI_RS06550	asRNA_615	0.2195552508058922	0.2050610716048673	35	Saci_1369
SACI_RS06560	asRNA_616	0.08209436574765788	0.6391903858584878	35	Saci_1371
SACI_RS06560	asRNA_617	0.18312434830479035	0.2923549253717385	35	Saci_1371
SACI_RS06560	asRNA_618	-0.6101553848814087	9.95468719413216e-05	35	Saci_1371
SACI_RS06565	asRNA_619	0.15598794008546754	0.37088488320944085	35	Saci_1372
SACI_RS06565	asRNA_620	0.35074061674592866	0.03884816618537491	35	Saci_1372
SACI_RS06580	asRNA_623	-0.6181797229321006	7.579703396913975e-05	35	Saci_1376
SACI_RS06590	asRNA_626	-0.24735155364856526	0.1519785023018736	35	Saci_1378
SACI_RS06600	asRNA_627	-0.2290177377176658	0.1857191579362404	35	Saci_1380
SACI_RS06625	asRNA_629	0.08807028415420182	0.6149025326243507	35	Saci_1385
SACI_RS06630	asRNA_630	-0.21522980418513912	0.21435180189676015	35	Saci_1386
SACI_RS06650	asRNA_632	0.1749309794574546	0.3148497399505473	35	Saci_1390
SACI_RS06695	asRNA_633	-0.3104909165432272	0.06947167015351113	35	Saci_1400
SACI_RS06700	asRNA_634	-0.20691125041840397	0.23302366288310894	35	Saci_1401
SACI_RS06710	asRNA_635	-0.10046013997671555	0.5658314287699839	35	Saci_1403
SACI_RS06720	asRNA_1028	0.4185975547579518	0.012327178251700453	35	Saci_1405
SACI_RS06740	asRNA_636	-0.2934340315723718	0.08711363587806381	35	Saci_1409
SACI_RS06745	asRNA_636	-0.0019427864984549181	0.9911626097756333	35	Saci_1410
SACI_RS06745	asRNA_637	0.20981992522048887	0.2263738278653472	35	Saci_1410
SACI_RS06745	asRNA_638	0.29465670687850093	0.08574440170558535	35	Saci_1410
SACI_RS06770	asRNA_640	0.3469614949101814	0.04114861762514864	35	Saci_1415
SACI_RS06790	asRNA_643	0.14320561427095785	0.41182296907959126	35	Saci_1419
SACI_RS06800	asRNA_644	0.32675151780894873	0.05538514401023693	35	Saci_1421
SACI_RS06825	asRNA_646	0.1344263727485394	0.4413597331720734	35	Saci_1426
SACI_RS06835	asRNA_648	-0.2293810405470032	0.185003139451703	35	Saci_1428
SACI_RS06865	asRNA_649	-0.06171430805468848	0.7247009780672443	35	Saci_1435
SACI_RS06870	asRNA_650	-0.36731141262205247	0.02995842833934363	35	Saci_1436
SACI_RS06900	asRNA_1030	0.4353836671730308	0.008946940979347928	35	SACI_RS06900
SACI_RS06920	asRNA_651	-0.031021029141287657	0.8595867713946115	35	Saci_1449
SACI_RS06940	asRNA_652	0.19313389558810978	0.2663077907350623	35	Saci_1454
SACI_RS06955	asRNA_655	0.1848749767116067	0.2876856322537627	35	Saci_1457
SACI_RS06965	asRNA_656	0.5452350111509396	0.0007063426326486255	35	Saci_1459
SACI_RS06970	asRNA_657	0.02400563005273589	0.8911248458035275	35	Saci_1460
SACI_RS06970	asRNA_658	0.05495971050290144	0.7538440809813305	35	Saci_1460
SACI_RS06990	asRNA_659	-0.025315386380684084	0.8852228078114025	35	Saci_1464
SACI_RS06995	asRNA_659	-0.37887599435851677	0.024801960822376724	35	Saci_1465
SACI_RS07005	asRNA_660	-0.11230270878088491	0.5206786308224363	35	Saci_1467
SACI_RS07010	asRNA_660	-0.0782993858727585	0.6548102105033686	35	Saci_1468
SACI_RS07015	asRNA_661	0.4651500899499664	0.004869488812505611	35	Saci_1469
SACI_RS07020	asRNA_662	0.002371642826339407	0.9892119217492601	35	Saci_1470
SACI_RS07045	asRNA_663	-0.31361728576238446	0.06656561353701809	35	Saci_1475
SACI_RS07050	asRNA_664	0.15726897442748933	0.3669196695608111	35	Saci_1477
SACI_RS07070	asRNA_665	0.10547861480404917	0.5464798876817167	35	Saci_1482
SACI_RS07080	asRNA_667	0.561113395919964	0.00045389797356544493	35	Saci_1484
SACI_RS07090	asRNA_668	0.004561904197203294	0.9792505356320481	35	Saci_1486
SACI_RS07115	asRNA_669	0.44348125100158187	0.007621892480079681	35	Saci_1491
SACI_RS07120	asRNA_670	0.14595158183909843	0.4028197039370658	35	Saci_1492
SACI_RS07125	asRNA_671	0.16468591092918372	0.3444609632250064	35	Saci_1493
SACI_RS07125	asRNA_672	0.1586642548091902	0.3857534579185202	32	Saci_1493
SACI_RS07135	asRNA_673	-0.2124316741430219	0.22051387806137884	35	Saci_1495
SACI_RS07135	asRNA_674	-0.29496567230308585	0.08540104053313302	35	Saci_1495
SACI_RS07145	asRNA_675	-0.1282349408700195	0.46286627402467373	35	Saci_1497
SACI_RS07150	asRNA_676	0.47463005198672065	0.003966321753660253	35	Saci_1498
SACI_RS07150	asRNA_677	0.25918334132473364	0.13271311630971785	35	Saci_1498
SACI_RS07155	asRNA_677	0.08769602623863573	0.6164122152219107	35	Saci_1499
SACI_RS07155	asRNA_678	-0.31917718618614715	0.0616341674107274	35	Saci_1499
SACI_RS07160	asRNA_679	0.007308770665722955	0.966762227699915	35	Saci_1500
SACI_RS07165	asRNA_680	0.5208197414964456	0.0013380229905542015	35	Saci_1502
SACI_RS07170	asRNA_681	-0.26884111064081967	0.11837509384586534	35	Saci_1503
SACI_RS07195	asRNA_682	-0.4418605715842004	0.007872757404395221	35	Saci_1508
SACI_RS07195	asRNA_683	0.41048886553126257	0.014312372507311431	35	Saci_1508
SACI_RS07200	asRNA_1032	-0.2842394934817261	0.09795574979458761	35	Saci_1509
SACI_RS07210	asRNA_685	-0.5084861900125288	0.0018152849302199535	35	Saci_1511
SACI_RS07215	asRNA_685	0.26781899724609826	0.11983523062982793	35	Saci_1512
SACI_RS07225	asRNA_686	0.4583182065830917	0.005625602265172157	35	Saci_1514
SACI_RS07230	asRNA_687	-0.2598624151099401	0.13166490431099	35	Saci_1515
SACI_RS07240	asRNA_688	0.6723913675364755	9.688055205553693e-06	35	Saci_1517
SACI_RS07250	asRNA_689	-0.053877380412241535	0.7585462937027787	35	Saci_1519
SACI_RS07260	asRNA_690	-0.24927729021140235	0.14871195087328495	35	Saci_1521
SACI_RS07315	asRNA_691	0.5726125589554855	0.00032488406508034503	35	Saci_1535
SACI_RS07320	asRNA_691	0.5699471643247589	0.00035145282497162946	35	Saci_1536
SACI_RS07335	asRNA_692	0.09603914447293305	0.5831345384064373	35	Saci_1539
SACI_RS07360	asRNA_693	-0.19707269898252935	0.25648963868973185	35	Saci_1545
SACI_RS07370	asRNA_694	0.4991142624887494	0.002271789693777903	35	Saci_1547
SACI_RS07375	asRNA_695	0.28559286349705576	0.0962983860142163	35	Saci_1548
SACI_RS07380	asRNA_695	0.19291578485705216	0.26685857824112924	35	Saci_1549
SACI_RS07380	asRNA_696	-0.4679059618330715	0.004590275861645175	35	Saci_1549
SACI_RS07385	asRNA_696	-0.05298115942761788	0.7624464151347995	35	Saci_1550
SACI_RS07385	asRNA_697	-0.14407554484541513	0.4089584665058531	35	Saci_1550
SACI_RS07385	asRNA_698	-0.10114384076056612	0.5631766781315708	35	Saci_1550
SACI_RS07390	asRNA_699	-0.21233763532161015	0.2207230536025671	35	Saci_1551
SACI_RS07395	asRNA_699	0.625604435997607	5.850511844525878e-05	35	Saci_1552
SACI_RS07395	asRNA_700	0.42143827819390217	0.011689142151295424	35	Saci_1552
SACI_RS07405	asRNA_703	0.38159725411531115	0.023701744884701843	35	Saci_1554
SACI_RS07420	asRNA_705	0.634062048021178	4.320358784014816e-05	35	Saci_1557
SACI_RS07460	asRNA_706	-0.43974297874221585	0.008211136785754646	35	Saci_1565
SACI_RS07550	asRNA_708	-0.16780339956883678	0.3352765814394343	35	Saci_1583
SACI_RS07560	asRNA_710	0.2889876151785802	0.09223527108128031	35	Saci_1585
SACI_RS07575	asRNA_711	0.2207548366358452	0.20253468327039478	35	Saci_1588
SACI_RS07605	asRNA_712	0.030837491782339334	0.8604093724432067	35	Saci_1594
SACI_RS07630	asRNA_714	0.14391082098037208	0.4094999985620325	35	Saci_1599
SACI_RS07655	asRNA_715	0.04681242832693927	0.7894426381355157	35	Saci_1604
SACI_RS07670	asRNA_717	-0.038334845055050505	0.8269338171788225	35	Saci_1607
SACI_RS07670	asRNA_718	0.4239832639517077	0.011141467785573445	35	Saci_1607
SACI_RS07755	asRNA_722	0.13918701260821117	0.42520184496778035	35	Saci_1624
SACI_RS07755	asRNA_723	0.2584829599438948	0.1338006601571355	35	Saci_1624
SACI_RS07770	asRNA_1033	-0.2827356368659779	0.09982279412476594	35	Saci_1627
SACI_RS07770	asRNA_724	-0.11563940966267909	0.5082847038601278	35	Saci_1627
SACI_RS07805	asRNA_726	0.2690602754823602	0.11806374639770238	35	Saci_1636
SACI_RS07810	asRNA_727	0.056329459928053986	0.7479056436333161	35	Saci_1637
SACI_RS07835	asRNA_728	-0.16768592128091264	0.33561992940379504	35	Saci_1642
SACI_RS07840	asRNA_729	-0.048295987709628445	0.7829267865041047	35	Saci_1644
SACI_RS07845	asRNA_730	0.005623513782758884	0.974423316276882	35	Saci_1645
SACI_RS07850	asRNA_731	0.263690393295764	0.12587025838631724	35	Saci_1646
SACI_RS07855	asRNA_732	0.0906969603228758	0.6043510472894493	35	Saci_1647
SACI_RS07890	asRNA_734	0.02563290203508075	0.8837929173616824	35	Saci_1654
SACI_RS07900	asRNA_735	0.3799513876180539	0.024362240164306163	35	Saci_1656
SACI_RS07905	asRNA_736	0.2434908359427654	0.15868361931093092	35	Saci_1657
SACI_RS07930	asRNA_737	-0.21940558564857707	0.20537779997616926	35	Saci_1662
SACI_RS07930	asRNA_738	-0.2150794936070569	0.21467977591440804	35	Saci_1662
SACI_RS07930	asRNA_739	0.33163135310941333	0.051633380355331146	35	Saci_1662
SACI_RS07955	asRNA_740	-0.09840071913209313	0.5738624107894228	35	Saci_1667
SACI_RS07965	asRNA_741	0.16372346223816958	0.34732704558131294	35	Saci_1669
SACI_RS07995	asRNA_742	-0.5915507357804687	0.00018218734896336523	35	Saci_1675
SACI_RS08000	asRNA_743	0.05252881735531071	0.764417083940821	35	Saci_1676
SACI_RS08000	asRNA_744	0.4592601852230441	0.005515697338559724	35	Saci_1676
SACI_RS08015	asRNA_745	0.1552852384560884	0.37307070117274177	35	Saci_1679
SACI_RS08020	asRNA_746	-0.2859900124016521	0.09581611355332295	35	Saci_1680
SACI_RS08030	asRNA_748	0.3169971816653652	0.06353219657692905	35	Saci_1682
SACI_RS08030	asRNA_749	0.02123922728034274	0.9036093897091299	35	Saci_1682
SACI_RS08035	asRNA_750	-0.5110641476788992	0.0017047506451286964	35	Saci_1683
SACI_RS08050	asRNA_751	0.04466739800530555	0.7988884720549789	35	Saci_1686
SACI_RS08050	asRNA_752	0.04495461890610579	0.7976220085727712	35	Saci_1686
SACI_RS08090	asRNA_753	0.24930511952646747	0.1486651229030642	35	Saci_1694
SACI_RS08125	asRNA_754	-0.01929045626561851	0.912417873360222	35	Saci_1701
SACI_RS08155	asRNA_755	-0.0040488686537774625	0.981583617355984	35	Saci_1707
SACI_RS08155	asRNA_756	-0.05160193102609001	0.7684596835693982	35	Saci_1707
SACI_RS08185	asRNA_757	0.1224637647427472	0.48340400035150094	35	Saci_1714
SACI_RS08220	asRNA_759	0.46551887475088644	0.004831296603646086	35	Saci_1721
SACI_RS08245	asRNA_760	0.40335705779317327	0.01627429452252782	35	Saci_1726
SACI_RS08300	asRNA_761	0.1197170445075714	0.49334166759543757	35	Saci_1737
SACI_RS08305	asRNA_762	0.42877623549908594	0.010168894328561773	35	Saci_1738
SACI_RS08320	asRNA_1036	0.10004100292141531	0.5674617295558968	35	Saci_1741
SACI_RS08320	asRNA_763	0.0026644525181902037	0.9878800876130013	35	Saci_1741
SACI_RS08330	asRNA_764	0.1976564150213844	0.2550552976234459	35	Saci_1743
SACI_RS08350	asRNA_765	-0.2947077129979509	0.08568764410877298	35	Saci_1747
SACI_RS08360	asRNA_766	0.2524564398260943	0.14343162651940963	35	Saci_1749
SACI_RS08390	asRNA_767	-0.18966694677473422	0.2751512077524977	35	Saci_1755
SACI_RS08400	asRNA_768	-0.6497184951121292	2.4052762380078856e-05	35	Saci_1757
SACI_RS08410	asRNA_769	0.1777311091863216	0.3070431704108783	35	Saci_1759
SACI_RS08415	asRNA_770	0.37483909210820376	0.02651150205797806	35	Saci_1760
SACI_RS08420	asRNA_771	0.012613332234749058	0.942670207280365	35	Saci_1761
SACI_RS08425	asRNA_773	0.35152700151301997	0.03838282327978435	35	Saci_1762
SACI_RS08425	asRNA_774	0.13844484562136847	0.4276988907354014	35	Saci_1762
SACI_RS08425	asRNA_775	-0.4796339317119416	0.003550958723134045	35	Saci_1762
SACI_RS08430	asRNA_775	-0.5378257792917915	0.0008618432408239261	35	Saci_1763
SACI_RS08430	asRNA_776	-0.06908121382423127	0.6933454567981467	35	Saci_1763
SACI_RS08430	asRNA_777			0	Saci_1763
SACI_RS08430	asRNA_778	-0.1326102457315624	0.44761096583063825	35	Saci_1763
SACI_RS08430	asRNA_779	-0.13944737980119654	0.4243277588270646	35	Saci_1763
SACI_RS08460	asRNA_780	0.1766381410755083	0.3100756162688571	35	Saci_1769
SACI_RS08485	asRNA_1037	0.5483587395765087	0.0006486094802756973	35	Saci_1774
SACI_RS08540	asRNA_781	-0.4167639617754219	0.012754431779533646	35	Saci_1786
SACI_RS08550	asRNA_782	0.3904082651000216	0.020412738296595297	35	Saci_1788
SACI_RS08565	asRNA_783	0.5804445974167725	0.0002568656096079294	35	Saci_1791
SACI_RS08580	asRNA_784	0.4786494688999368	0.0036295577855025084	35	Saci_1794
SACI_RS08595	asRNA_785	-0.057028486376589686	0.7448805363430946	35	Saci_1796
SACI_RS08625	asRNA_786	-0.07663975489531351	0.6616871664489076	35	Saci_1801
SACI_RS08630	asRNA_787	-0.1697006261674877	0.32976155645019983	35	Saci_1802
SACI_RS08630	asRNA_788	-0.14275433176126376	0.41331340925993004	35	Saci_1802
SACI_RS08655	asRNA_789	0.23401111862431395	0.17604802034484215	35	Saci_1807
SACI_RS08660	asRNA_790	0.23743398670514398	0.16962899976150622	35	Saci_1808
SACI_RS08660	asRNA_791	-0.29396495814897594	0.08651701625289134	35	Saci_1808
SACI_RS08665	asRNA_792	0.35478079745948915	0.036505169845167204	35	Saci_1809
SACI_RS08665	asRNA_793	-0.4104977037979689	0.01431007052962027	35	Saci_1809
SACI_RS08670	asRNA_794	0.3624428235182624	0.03237727794329357	35	Saci_1810
SACI_RS08710	asRNA_795	0.6331227605832729	4.4702920091185025e-05	35	Saci_1817
SACI_RS08725	asRNA_796	0.5868782954721822	0.00021083471315284347	35	Saci_1820
SACI_RS08730	asRNA_797	0.19512612636882576	0.26131142039387584	35	Saci_1821
SACI_RS08750	asRNA_798	0.3611476099353476	0.03304695632562712	35	Saci_1825
SACI_RS08785	asRNA_799	-0.32418603072562335	0.0574426755277535	35	Saci_1832
SACI_RS08820	asRNA_800	0.026423477566604996	0.8802342410007223	35	Saci_1839
SACI_RS08825	asRNA_801	-0.0959772754616595	0.5833783442722116	35	Saci_1840
SACI_RS08830	asRNA_802	0.08100926194138719	0.6436414006050915	35	Saci_1841
SACI_RS08855	asRNA_803	0.005458644594938413	0.9751729346487434	35	Saci_1846
SACI_RS08875	asRNA_804	-0.05425032109915051	0.7569250712163296	35	Saci_1850
SACI_RS08900	asRNA_805	0.1615827950526361	0.3537534388480222	35	Saci_1853
SACI_RS08900	asRNA_806	0.2140845204123249	0.21685948343721656	35	Saci_1853
SACI_RS08970	asRNA_810	0.21360678920652065	0.21791143571704397	35	Saci_1866
SACI_RS08975	asRNA_811	-0.11682870405956769	0.5039031259846491	35	Saci_1867
SACI_RS09025	asRNA_813	0.41361693404546346	0.013516856017300807	35	Saci_1875
SACI_RS09085	asRNA_815	-0.08929992177900986	0.6099533835729222	35	Saci_1887
SACI_RS09125	asRNA_816	0.005044075451240637	0.9770579663809406	35	Saci_1896
SACI_RS09125	asRNA_817	0.3809503784836398	0.023959550605971953	35	Saci_1896
SACI_RS09155	asRNA_818	0.21400141730223027	0.21704222362123082	35	Saci_1901
SACI_RS09180	asRNA_1038	-0.1817642520894011	0.2960159000030404	35	Saci_1906
SACI_RS09180	asRNA_821	-0.011001701126450294	0.9499855226232867	35	Saci_1906
SACI_RS09180	asRNA_822	0.18519538687943768	0.2868362555591308	35	Saci_1906
SACI_RS09180	asRNA_823	-0.08598049306635394	0.6233520789544443	35	Saci_1906
SACI_RS09190	asRNA_824	-0.4569750610644278	0.0057855673697882175	35	Saci_1908
SACI_RS09190	asRNA_825	-0.02487469463898845	0.8872079957013487	35	Saci_1908
SACI_RS09200	asRNA_826	-0.14913958635637387	0.3925096365127942	35	Saci_1910
SACI_RS09210	asRNA_827	-0.02990535180578413	0.86458936844678	35	Saci_1912
SACI_RS09210	asRNA_828	-0.38082611337011374	0.024009339698469818	35	Saci_1912
SACI_RS09210	asRNA_829	-0.5417213218531188	0.0007766809692689967	35	Saci_1912
SACI_RS09215	asRNA_830	-0.29807250661520845	0.08200697454282724	35	Saci_1913
SACI_RS09220	asRNA_831	-0.051411526246697675	0.7692908788394597	35	Saci_1914
SACI_RS09220	asRNA_832	0.42136363290750434	0.011705543203769382	35	Saci_1914
SACI_RS09235	asRNA_833	-0.41531222866354595	0.013101506504591678	35	Saci_1917
SACI_RS09235	asRNA_834	-0.40617425543462915	0.015473956349683455	35	Saci_1917
SACI_RS09245	asRNA_835	-0.14458509541256886	0.40728588743569916	35	Saci_1919
SACI_RS09245	asRNA_836	0.07041988023108657	0.6876993511361186	35	Saci_1919
SACI_RS09245	asRNA_837	-0.21549269387713194	0.21377901162133167	35	Saci_1919
SACI_RS09245	asRNA_838	-0.23086258201842438	0.18210339893390956	35	Saci_1919
SACI_RS09245	asRNA_839	0.03293330816304779	0.8510248767001082	35	Saci_1919
SACI_RS09250	asRNA_840	-0.34247411254825894	0.04402178168824824	35	Saci_1920
SACI_RS09250	asRNA_841	-0.3874211474002259	0.021482369769298817	35	Saci_1920
SACI_RS09255	asRNA_842	-0.12219622943747371	0.48436736744053704	35	Saci_1921
SACI_RS09255	asRNA_843	-0.03409341757958902	0.8458387768970902	35	Saci_1921
SACI_RS09260	asRNA_844	-0.17805453224778653	0.30614943545032625	35	Saci_1922
SACI_RS09270	asRNA_845	0.21984480029070486	0.20444927517060027	35	Saci_1924
SACI_RS09335	asRNA_846	0.19012623994690853	0.2739687994827659	35	Saci_1935
SACI_RS09345	asRNA_847	0.0071585863606794566	0.967444848811296	35	Saci_1937
SACI_RS09380	asRNA_848	-0.24766037085964127	0.15145119083429162	35	Saci_1943
SACI_RS09380	asRNA_849	0.20012289765547048	0.24905330799010333	35	Saci_1943
SACI_RS09395	asRNA_850	0.5574644490832832	0.0005034380006402407	35	Saci_1946
SACI_RS09400	asRNA_851	0.2936546523183371	0.08686533379320961	35	Saci_1947
SACI_RS09410	asRNA_852	-0.03205761078345985	0.8549436403722686	35	Saci_1948
SACI_RS09415	asRNA_853	0.06029760746599052	0.7307835143845577	35	Saci_1949
SACI_RS09415	asRNA_854	-0.3460383957035716	0.0417269305763977	35	Saci_1949
SACI_RS09435	asRNA_855	0.7651811373163665	8.63663714482495e-08	35	Saci_1953
SACI_RS09440	asRNA_856	0.46782075981660964	0.004598696472956701	35	Saci_1954
SACI_RS09445	asRNA_857	0.256660014320033	0.13666211428691766	35	Saci_1955
SACI_RS09460	asRNA_858	0.24082178723567543	0.16344226771787604	35	Saci_1958
SACI_RS09460	asRNA_859	0.006091362335111844	0.9722962470187985	35	Saci_1958
SACI_RS09465	asRNA_860	-0.04838829542273136	0.7825218419278337	35	Saci_1959
SACI_RS09465	asRNA_861	-0.4529444086370655	0.00628929001445322	35	Saci_1959
SACI_RS09475	asRNA_862	-0.20070316998808582	0.24765506174518653	35	Saci_1961
SACI_RS09480	asRNA_863	-0.47697557672911234	0.003766664954318712	35	Saci_1962
SACI_RS09515	asRNA_864	-0.30725994015295033	0.07257838638673896	35	Saci_1969
SACI_RS09525	asRNA_865	-0.22057156269543782	0.2029192610677259	35	Saci_1972
SACI_RS09590	asRNA_866	0.6402910016068382	3.435710699611492e-05	35	Saci_1983
SACI_RS09620	asRNA_867	-0.0330906537035276	0.8503211211191595	35	Saci_1989
SACI_RS09630	asRNA_868	-0.07256650988944739	0.6786801677728411	35	Saci_1991
SACI_RS09700	asRNA_869	0.5420933435209769	0.0007689513715812143	35	Saci_2006
SACI_RS09715	asRNA_872	-0.11068016044272024	0.5267586377695883	35	Saci_2009
SACI_RS09860	asRNA_874	0.06469914710985449	0.7119402093723849	35	Saci_2039
SACI_RS09865	asRNA_875	0.12820305085155181	0.46297846934413184	35	Saci_2040
SACI_RS09980	asRNA_876	0.29615820719506575	0.08408567798341156	35	Saci_2064
SACI_RS10020	asRNA_877	0.556050540254048	0.0005238890244542155	35	Saci_2073
SACI_RS10040	asRNA_878	0.7304885796990713	6.306889717200301e-07	35	Saci_2077
SACI_RS10040	asRNA_879	0.7034019396241974	2.442301007905318e-06	35	Saci_2077
SACI_RS10080	asRNA_881	0.018850579453681064	0.914407583320967	35	Saci_2087
SACI_RS10080	asRNA_882	0.3838027951539651	0.022839936237119444	35	Saci_2087
SACI_RS10095	asRNA_883	0.7793795290810396	3.4636481824998124e-08	35	Saci_2090
SACI_RS10135	asRNA_885	0.2746439927556186	0.11033646327092085	35	Saci_2097
SACI_RS10200	asRNA_888	0.21380724543287655	0.2174696109508329	35	Saci_2110
SACI_RS10225	asRNA_1046	0.6575740655314027	1.7703117962044866e-05	35	Saci_2115
SACI_RS10235	asRNA_889	0.6742080126191007	8.97689678442988e-06	35	Saci_2117
SACI_RS10260	asRNA_890	-0.1740529991181942	0.31732287661525427	35	Saci_2122
SACI_RS10280	asRNA_891	0.07749080853670699	0.6581572398058199	35	Saci_2126
SACI_RS10305	asRNA_892	-0.16785254503348657	0.33513301045853505	35	Saci_2131
SACI_RS10340	asRNA_894	-0.13786173848230798	0.4296664729174173	35	Saci_2138
SACI_RS10390	asRNA_895	0.10533951544677181	0.5470120192455716	35	Saci_2148
SACI_RS10435	asRNA_896	0.34115646645689524	0.04489543168406864	35	Saci_2156
SACI_RS10455	asRNA_897	-0.15740142653905215	0.3665111305421625	35	Saci_2162
SACI_RS10460	asRNA_898	0.34004591477658247	0.045642548763957694	35	Saci_2163
SACI_RS10490	asRNA_899	-0.4953853977810246	0.0024795646091169497	35	Saci_2169
SACI_RS10495	asRNA_900	-0.43601389979177735	0.008837214400490515	35	Saci_2170
SACI_RS10495	asRNA_901	-0.44187814106633777	0.007870000485611992	35	Saci_2170
SACI_RS10500	asRNA_902	0.3493708123439919	0.03966965351212691	35	Saci_2171
SACI_RS10500	asRNA_903	0.468274796014357	0.004553976901931863	35	Saci_2171
SACI_RS10515	asRNA_905	-0.09699912201654787	0.5793573963806078	35	Saci_2175
SACI_RS10520	asRNA_906	-0.18113670185517466	0.29771490002614676	35	Saci_2176
SACI_RS10520	asRNA_907	0.5091041135042911	0.0017882338196216945	35	Saci_2176
SACI_RS10525	asRNA_907	0.4675178401706587	0.004628742429937664	35	Saci_2177
SACI_RS10540	asRNA_908	0.02805593788386071	0.8728932970571546	35	Saci_2181
SACI_RS10540	asRNA_909	-0.18446406470284574	0.28877728647547557	35	Saci_2181
SACI_RS10545	asRNA_910	-0.23665939844859635	0.17106674323927967	35	Saci_2182
SACI_RS10565	asRNA_911	-0.3600051762145994	0.03364698361557901	35	Saci_2186
SACI_RS10605	asRNA_912	0.17400154054328615	0.3174682033557689	35	Saci_2194
SACI_RS10745	asRNA_913	0.5532876404888674	0.0005659925565155383	35	Saci_2223
SACI_RS10780	asRNA_914	0.41320628918837554	0.013619116347070371	35	Saci_2230
SACI_RS10810	asRNA_915	0.24844681537184926	0.15011432520882517	35	Saci_2236
SACI_RS10820	asRNA_916	-0.07792977118106399	0.656339379584151	35	Saci_2238
SACI_RS10840	asRNA_917	0.5491516111074747	0.0006346381222636565	35	Saci_2242
SACI_RS10850	asRNA_918	0.46875360783479403	0.004507224319913375	35	Saci_2244
SACI_RS10855	asRNA_919	0.33514182325160746	0.049062036587096874	35	Saci_2245
SACI_RS10855	asRNA_920	-0.12111369697402358	0.48827556675339007	35	Saci_2245
SACI_RS10860	asRNA_921	-0.1651446756391071	0.34309988526860025	35	Saci_2246
SACI_RS10865	asRNA_922	0.12295476682493467	0.48163853642864807	35	Saci_2247
SACI_RS10880	asRNA_923	0.21224401078909355	0.22093144236269205	35	Saci_2250
SACI_RS10900	asRNA_924	-0.5348917819853446	0.000931329252717987	35	Saci_2254
SACI_RS10910	asRNA_925	-0.3652236076464289	0.030976911333074036	35	Saci_2256
SACI_RS10930	asRNA_926	0.08587981098891267	0.6237603695292696	35	Saci_2260
SACI_RS10930	asRNA_927	-0.023762759493888314	0.8922199138724808	35	Saci_2260
SACI_RS10935	asRNA_928	-0.11280833038464877	0.5187910407820433	35	Saci_2261
SACI_RS10935	asRNA_929	-0.241946453156485	0.16142475007841622	35	Saci_2261
SACI_RS10940	asRNA_930	0.30215087601359314	0.07771102765134942	35	Saci_2262
SACI_RS10950	asRNA_931	0.091960322772979	0.5993038324676185	35	Saci_2264
SACI_RS10955	asRNA_932	0.013421578949793135	0.9390032131063583	35	Saci_2265
SACI_RS10960	asRNA_933	0.32453398886870055	0.05716011181083293	35	Saci_2266
SACI_RS10970	asRNA_934	0.6702671675973554	1.0584379414576304e-05	35	Saci_2268
SACI_RS10975	asRNA_935	0.3986507205228996	0.017688588718930972	35	Saci_2269
SACI_RS10980	asRNA_936	0.22386993847664408	0.1960753573968839	35	Saci_2270
SACI_RS10985	asRNA_936	0.26114083443050023	0.12970817086079464	35	Saci_2271
SACI_RS10985	asRNA_937	0.21815994799912494	0.20802703462621344	35	Saci_2271
SACI_RS11005	asRNA_938	-0.3454984477844319	0.04206823215904786	35	Saci_2275
SACI_RS11015	asRNA_939	-0.7833323866954036	2.653829195448349e-08	35	Saci_2277
SACI_RS11015	asRNA_940	-0.1865329269830081	0.2833080209587325	35	Saci_2277
SACI_RS11015	asRNA_941	0.6035586484260533	0.00012387066091691242	35	Saci_2277
SACI_RS11015	asRNA_942	0.419602827618582	0.01209810917158029	35	Saci_2277
SACI_RS11015	asRNA_943	0.4059228093725121	0.015544020711008641	35	Saci_2277
SACI_RS11025	asRNA_944	-0.28046335723871013	0.10269501430440786	35	Saci_2279
SACI_RS11030	asRNA_945	-0.4030599268862003	0.01636069189410621	35	Saci_2280
SACI_RS11050	asRNA_946	0.734176034903314	5.180495883094612e-07	35	Saci_2284
SACI_RS11110	asRNA_947	0.7483266378466165	2.3610596184842e-07	35	Saci_2296
SACI_RS11130	asRNA_948	0.12789455549127413	0.4640645624953073	35	Saci_2300
SACI_RS11135	asRNA_949	0.3750377763426644	0.026425151595616623	35	Saci_2301
SACI_RS11135	asRNA_950	0.03804976145717694	0.8282016250206734	35	Saci_2301
SACI_RS11150	asRNA_953	0.07973042035705416	0.6489027981423987	35	Saci_2304
SACI_RS11150	asRNA_954	0.10856981465146315	0.5347178828545675	35	Saci_2304
SACI_RS11165	asRNA_955	-0.13611795973757584	0.4355803411884086	35	Saci_2307
SACI_RS11170	asRNA_956	0.2544579897802602	0.14017834532071605	35	Saci_2308
SACI_RS11195	asRNA_957	-0.11679121115689094	0.5040409658470809	35	Saci_2313
SACI_RS11200	asRNA_958	0.7185710769437974	1.1662784043641009e-06	35	Saci_2314
SACI_RS11200	asRNA_959	0.31049797986339955	0.0694649944492862	35	Saci_2314
SACI_RS11210	asRNA_960	-0.043045995019293196	0.806047218380307	35	Saci_2316
SACI_RS11210	asRNA_961	0.07838833432626144	0.6544424189293951	35	Saci_2316
SACI_RS11215	asRNA_961	0.11397517493643247	0.5144478757515822	35	Saci_2317
SACI_RS11215	asRNA_962	-0.1726918282710527	0.32118102886021976	35	Saci_2317
SACI_RS11220	asRNA_963	-0.38908228627175734	0.020881948469057707	35	Saci_2318
SACI_RS11220	asRNA_964	-0.784650006920823	2.4254237345253438e-08	35	Saci_2318
SACI_RS11220	asRNA_965	-0.3162997301643032	0.06414906044888243	35	Saci_2318
SACI_RS11230	asRNA_967	0.6139559229612631	8.757171584275953e-05	35	Saci_2320
SACI_RS11235	asRNA_968	0.32272678278627753	0.05863975727506681	35	Saci_2321
SACI_RS11250	asRNA_969	0.20648780400379743	0.23400265045560617	35	Saci_2324
SACI_RS11265	asRNA_972	0.150879227233537	0.38694858534915944	35	Saci_2328
SACI_RS11305	asRNA_973	-0.6265815013824455	5.651702770897984e-05	35	Saci_2337
SACI_RS11315	asRNA_975	-0.4635553328497429	0.005037657855255173	35	Saci_2339
SACI_RS11320	asRNA_976	-0.17568731358982576	0.3127289768788647	35	Saci_2340
SACI_RS11325	asRNA_976	-0.16431527484828007	0.34556297423842314	35	Saci_2341
SACI_RS11340	asRNA_979	0.2825089712255276	0.10010653137617546	35	Saci_2344
SACI_RS11375	asRNA_980	0.4415066308124737	0.007928471983550227	35	Saci_2352
SACI_RS11380	asRNA_981	0.2800544104359671	0.10321852205374255	35	Saci_2353
SACI_RS11385	asRNA_982	0.2856335929622858	0.09624884167376456	35	Saci_2354
SACI_RS11390	asRNA_983	0.4908914977364903	0.0027518293913395267	35	Saci_2355
SACI_RS11390	asRNA_984	0.3220681749711932	0.05918646957643154	35	Saci_2355
SACI_RS11390	asRNA_985	0.5906069744459419	0.00018767536681124947	35	Saci_2355
SACI_RS11390	asRNA_986	0.5727830097984447	0.00032324761258868906	35	Saci_2355
SACI_RS11425	asRNA_987	0.25095677662527754	0.14590509572119922	35	Saci_2362
SACI_RS11485	asRNA_990	0.18254090363997996	0.2939218170138591	35	Saci_2375
SACI_RS11520	asRNA_160	-0.3693420431317733	0.02899432483421247	35	Saci_0411
SACI_RS11600	asRNA_367	-0.4000990840580069	0.017242805789439087	35	Saci_0855
SACI_RS11610	asRNA_377	0.35825214641842035	0.034584956441270014	35	Saci_0873
SACI_RS11615	asRNA_406	-0.1541717120858457	0.37654996608885466	35	Saci_0915
SACI_RS11620	asRNA_425	-0.11452735945560649	0.5123988683461167	35	Saci_0947
SACI_RS11670	asRNA_1031	-0.6632675449323883	1.409779435182486e-05	35	SACI_RS11670
SACI_RS11755	asRNA_880	0.35929726513666427	0.03402322866697816	35	Saci_2085
SACI_RS11760	asRNA_884	-0.45261277408498773	0.006332361179610204	35	SACI_RS11760
SACI_RS11835	asRNA_475	0.4359590439012459	0.00884671932522807	35	Saci_1056
SACI_RS11980	asRNA_499	-0.1672963306262065	0.3367601111051837	35	Saci_1140
SACI_RS11980	asRNA_500	0.08062764219947342	0.6452096890265252	35	Saci_1140
SACI_RS11995	asRNA_861	-0.5435940358764358	0.0007384575369758074	35	Saci_1960
SACI_RS12005	asRNA_870	0.481105301801122	0.0034362373467205216	35	Saci_2007
SACI_RS12005	asRNA_871	0.2755972860668246	0.10905620267409999	35	Saci_2007
SACI_RS12060	asRNA_518	-0.5975172874431443	0.00015069486825438009	35	Saci_1194
SACI_RS12080	asRNA_747	0.0014202686665427677	0.9935393917984443	35	Saci_1681
SACI_RS12090	asRNA_819	-0.27776072568710536	0.1061923254321011	35	Saci_1905
SACI_RS12090	asRNA_820	-0.1256117724376531	0.472143244420817	35	Saci_1905
SACI_RS12100	asRNA_1041	0.6708838962179249	1.0316677883031925e-05	35	SACI_RS12100
SACI_RS12125	asRNA_951	-0.3272422668769797	0.054998318237891156	35	Saci_2303
SACI_RS12125	asRNA_952	-0.30826439509528314	0.07160116556853892	35	Saci_2303
SACI_RS12130	asRNA_966	0.22776856317586947	0.18819600810305914	35	Saci_2319
SACI_RS12135	asRNA_1021	0.4860943148399883	0.0030708410129650083	35	SACI_RS12135
SACI_RS12200	asRNA_1010	0.010201726496337611	0.9536181983784517	35	Saci_0783
SACI_RS12205	asRNA_1011	0.015814459665558896	0.9281542886885992	35	Saci_0784
SACI_RS12245	asRNA_1029	0.42656382322114783	0.010608480552903102	35	SACI_RS12245
SACI_RS12250	asRNA_1029	0.33952372560692884	0.04599728407563146	35	SACI_RS12250
SACI_RS12305	asRNA_904	0.2130902016111215	0.21905287924190106	35	SACI_RS12305
acnA	asRNA_531	0.39977515249306017	0.017341682278394555	35	Saci_1214
acs	asRNA_513	-0.418552406290328	0.012337551472745177	35	Saci_0306
alaS	asRNA_653	-0.12123139498106897	0.48784986482433473	35	Saci_1455
alaS	asRNA_654	-0.14614693087836386	0.40218352641527666	35	Saci_1455
albA	asRNA_590	0.04279651974063657	0.8071500833739045	35	Saci_1322
albA	asRNA_591	0.46604463351802816	0.004777294611649388	35	Saci_1322
amrB	asRNA_35	-0.5206277464114835	0.0013445102243155867	35	Saci_0089
amrB	asRNA_36	-0.08218889172921866	0.6388032305968246	35	Saci_0089
argC	asRNA_310	0.47153120025903206	0.004244104281083288	35	Saci_0750
argC	asRNA_311	0.41817894855817356	0.012423639367622199	35	Saci_0750
aroB	asRNA_81	-0.04832243313886577	0.7828107673498831	35	Saci_0184
aroF	asRNA_80	-0.06742159468753528	0.7003678301558054	35	Saci_0183
asd	asRNA_638	0.04991199739879452	0.7758457104751211	35	Saci_1411
bluB	asRNA_98	-0.2898942999488321	0.09117262201421983	35	Saci_0250
cadA	asRNA_375	0.38589134266478636	0.02204792825670653	35	Saci_0872
cadA	asRNA_376	0.5421275803169741	0.0007682434555993319	35	Saci_0872
cadA	asRNA_377	-0.1076595305490318	0.5381688180772187	35	Saci_0872
carB	asRNA_721	0.560200436694658	0.0004658678960323822	35	Saci_1620
cas4	asRNA_108	-0.5467931383487433	0.0006770000934749682	35	Saci_0274
cbiG	asRNA_155	0.40351255149049614	0.016229233847672442	35	Saci_0401
cbiG	asRNA_156	0.229555009713139	0.18466096133799054	35	Saci_0401
cbsA	asRNA_807	0.6739453710660633	9.07668504048663e-06	35	Saci_1858
cbsB	asRNA_808	0.17760448678151056	0.30739352231995914	35	Saci_1859
cbsB	asRNA_809	0.3942179248076889	0.019113182518817908	35	Saci_1859
cdvA	asRNA_621	0.5984531775263902	0.000146225226058939	35	Saci_1374
cdvA	asRNA_622	0.5456828307106406	0.0006977961648927348	35	Saci_1374
cimA	asRNA_970	0.1667102753378243	0.3384797376157435	35	Saci_2325
cimA	asRNA_971	0.3440091027825465	0.043021335500876765	35	Saci_2325
cobA	asRNA_405	0.11908515812204612	0.49564250665963794	35	Saci_0914
cobS	asRNA_160	-0.3098048649641544	0.07012247044575759	35	Saci_0412
cobS	asRNA_161	-0.5540066591571371	0.0005547561236766903	35	Saci_0412
csa3	asRNA_814	0.5529714658846181	0.000570997161280748	35	Saci_1876
cyaB	asRNA_296	0.07357057668244088	0.6744764518429547	35	Saci_0718
cyoE	asRNA_725	-0.19191790170645406	0.26938802286333047	35	Saci_1635
dcd	asRNA_333	-0.18391716903774602	0.2902343273644672	35	Saci_0789
dnaG	asRNA_31	0.3175916696057348	0.06301009661099599	35	Saci_0075
dph2	asRNA_76	0.06683757898631998	0.7028448428216114	35	Saci_0175
eno	asRNA_624	-0.19124528612678982	0.27110179884285346	35	Saci_1377
eno	asRNA_625	0.18681252359276748	0.2825740448351606	35	Saci_1377
fbp	asRNA_265	0.2160434098945905	0.21258251439352002	35	Saci_0671
fen	asRNA_325	-0.26802410094098805	0.11954115702914758	35	Saci_0775
gatB	asRNA_278	0.3126581015417389	0.06744686516907268	35	Saci_0700
gatC	asRNA_594	-0.23413813509773157	0.17580678017770718	35	Saci_1329
gatD	asRNA_604	0.24735345381012516	0.15197525366828302	35	Saci_1349
gatE	asRNA_605	0.1636690030726783	0.34748965117073966	35	Saci_1350
gcvPB	asRNA_628	0.2548828533268116	0.1394948016638971	35	Saci_1381
glgX	asRNA_650	-0.29535909962405116	0.08496534993387041	35	Saci_1439
glmS	asRNA_988	-0.5219309764005903	0.0013010137788005748	35	Saci_2364
glnA	asRNA_666	0.3980001642800174	0.017891930719860928	35	Saci_1483
glpK	asRNA_873	0.671523197481614	1.0045691282055322e-05	35	Saci_1117
glyS	asRNA_370	-0.10783558224609385	0.5375005663299335	35	Saci_0862
hflX	asRNA_251	0.15929646751366217	0.36069567910219114	35	Saci_0654
hflX	asRNA_252	-0.6686076001790764	1.133640992440139e-05	35	Saci_0654
hflX	asRNA_253	0.03767256147641775	0.8298797434545152	35	Saci_0654
hisS	asRNA_260	-0.3110640064065628	0.06893166072681092	35	Saci_0663
hisS	asRNA_261	0.26673744296856816	0.12139488450827783	35	Saci_0663
hmgA	asRNA_611	0.6440904620853424	2.9801341498376667e-05	35	Saci_1359
hmgA	asRNA_612	0.7006120597126687	2.7841400299044304e-06	35	Saci_1359
ileS	asRNA_220	0.28078981292885763	0.10227855394260249	35	Saci_0599
ileS	asRNA_221	0.04634508677649364	0.7914981555792132	35	Saci_0599
ilvA	asRNA_291	-0.0969469297284706	0.5795624711222153	35	Saci_0713
ilvA	asRNA_292	0.05269925890668522	0.7636743684498688	35	Saci_0713
ilvD	asRNA_758	0.1507938657035583	0.3872203833009408	35	Saci_1715
infB	asRNA_275	0.5242683410258292	0.0012260945924243312	35	Saci_0695
infB	asRNA_276	0.38477148585233284	0.02246971325572202	35	Saci_0695
kae1	asRNA_365	-0.0003039308060292477	0.9986174465214236	35	Saci_0851
leuS	asRNA_144	-0.07834734505398624	0.6546118949007943	35	Saci_0373
lysS	asRNA_578	-0.3737140906951456	0.027004834999133295	35	Saci_0067
mce	asRNA_409	-0.08642747327439981	0.621540798373164	35	Saci_0923
meaB	asRNA_23	-0.2012783741167929	0.2462742096013312	35	Saci_0061
metG	asRNA_716	0.05507632281587521	0.7533379713524454	35	Saci_1544
moaC	asRNA_398	-0.7537503602709701	1.723209991464606e-07	35	Saci_0905
mvaD	asRNA_543	0.41733570503191053	0.012619887202508874	35	Saci_1245
mvk	asRNA_989	0.22225719517544798	0.19940125197308065	35	Saci_2365
nadA	asRNA_6	0.248773844711756	0.1495609465214666	35	Saci_0023
nadA	asRNA_7	0.0952864980852603	0.5861035472426385	35	Saci_0023
nadC	asRNA_201	-0.06835263928877254	0.6964252341025541	35	Saci_0547
nrfD	asRNA_886	-0.4167604421688291	0.012755263758236927	35	Saci_2109
nrfD	asRNA_887	-0.7043979266526367	2.3298737596538147e-06	35	Saci_2109
nucS	asRNA_84	0.14920443763397395	0.392301503255251	35	Saci_0200
nuoH	asRNA_978	0.3756758855427849	0.02614938739984888	35	Saci_2343
nuoI	asRNA_977	0.055831541445747424	0.7500626988459461	35	Saci_2342
nuoN	asRNA_974	0.15982157304309474	0.35909407489019074	35	Saci_2338
pcn	asRNA_355	0.2357459440479666	0.17277339828994398	35	Saci_0826
pdxT	asRNA_704	0.2012167529391374	0.24642189260367947	35	Saci_1556
pheT	asRNA_684	0.6761892705620741	8.255711198843674e-06	35	Saci_1510
ppsA	asRNA_641	0.05239860709714919	0.7649846270242296	35	Saci_1417
ppsA	asRNA_642	-0.3591392802586545	0.03410766172242216	35	Saci_1417
prf1	asRNA_453	0.26546964223179603	0.12324233085893993	35	Saci_0999
proS	asRNA_701	0.34667858467372265	0.04132516602053155	35	Saci_1553
proS	asRNA_702	0.4352379222960018	0.008972480343418167	35	Saci_1553
psmA	asRNA_232	0.42064114961568067	0.011865295302518303	35	Saci_0613
psmA	asRNA_233	0.19564494160125326	0.2600204818508491	35	Saci_0613
psmB	asRNA_259	0.6099902817858881	0.0001000989656360414	35	Saci_0662
psmB	asRNA_400	-0.12104884503065798	0.48851021135647554	35	Saci_0662
purB	asRNA_286	-0.3367256122252293	0.04793600055537484	35	Saci_0706
purE	asRNA_516	0.01495044040711608	0.9320702412471958	35	Saci_1190
purL	asRNA_720	-0.005201117212999248	0.9763438879350117	35	Saci_1610
purQ	asRNA_719	-0.20848948499682807	0.22939928436262572	35	SACI_RS07680
purS	asRNA_719	-0.21825278003366694	0.2078287875846579	35	Saci_1608
pyk	asRNA_733	-0.1250917600759812	0.4739938236163355	35	Saci_1648
pyrB	asRNA_713	0.07934715316478048	0.6504829070672856	35	Saci_1596
pyrH	asRNA_579	0.2778691340726457	0.10605032963047949	35	Saci_1306
queC	asRNA_110	-0.2634597601169173	0.1262139246893573	35	Saci_0280
radA	asRNA_294	0.29916139330255076	0.08084243397008636	35	Saci_0715
rgy	asRNA_1025	0.3987543238695155	0.01765638472664939	35	Saci_0839
rgy	asRNA_589	-0.3816313949577896	0.023688202395173687	35	Saci_0839
rimI	asRNA_28	-0.03900296870971191	0.8239642654374382	35	Saci_0073
rnpB	asRNA_1006	0.6308419336692815	4.85412496977455e-05	35	SACI_RS11505
rnz	asRNA_567	-0.2827268495262988	0.09983378260006001	35	Saci_1284
rpl3p	asRNA_217	0.4711511089472839	0.004279306809382057	35	Saci_0597
rpl3p	asRNA_218	0.4553119779721817	0.0059890399677143165	35	Saci_0597
rpl3p	asRNA_219			0	Saci_0597
rpl4p	asRNA_216	-0.03931772127331663	0.8225661415676108	35	Saci_0596
rpoA1	asRNA_273	0.3884746931161455	0.021099925776035845	35	Saci_0692
rpsB	asRNA_35	-0.20019758081933758	0.24887305411560573	35	Saci_0088
rrp4	asRNA_230	-0.2599480306918451	0.13153318450414753	35	Saci_0611
rrp4	asRNA_231	0.431435151100342	0.009661135858295294	35	Saci_0611
rrp41	asRNA_230	0.09839456818775284	0.57388647413436	35	Saci_0610
secY	asRNA_213	-0.4713173485539407	0.004263879436878231	35	Saci_0574
secY	asRNA_214	-0.12439923972131312	0.4764642014203338	35	Saci_0574
serS	asRNA_709	0.3722229038307157	0.027670366782183452	35	Saci_1584
speB	asRNA_371	0.6754755014096994	8.509212769541873e-06	35	Saci_0863
speB	asRNA_893	0.44262235407969686	0.007753976667995912	35	Saci_0863
speD	asRNA_613	-0.07577220072407564	0.6652929293219921	35	Saci_1363
speD	asRNA_707	-0.44454736184584187	0.007460620509689418	35	Saci_1363
speE	asRNA_247	0.5305817182147444	0.0010423735591138393	35	Saci_0643
speE	asRNA_248	0.5641123352394225	0.00041647945798267986	35	Saci_0643
sufC	asRNA_631	0.1607221442057497	0.35635722118020263	35	Saci_1388
tenA	asRNA_540	0.18160869757742285	0.296436462890118	35	Saci_1230
thiD	asRNA_426	-0.07460568592339395	0.6701528925599858	35	Saci_0273
thrC	asRNA_639	0.4334930668194479	0.009283088388211388	35	Saci_1413
thrS	asRNA_552	-0.14947447802028704	0.3914355239530033	35	Saci_1261
thrS	asRNA_553	0.1034072419068885	0.5544292177121664	35	Saci_1261
tmk	asRNA_390	-0.4373425908760121	0.00860963277925769	35	Saci_0893
trpC	asRNA_647	0.3234353124658397	0.05805607754325534	35	Saci_1427
trpD	asRNA_645	-0.04827621017486397	0.7830135558441932	35	Saci_1423
trxB	asRNA_414	0.5630959252020481	0.0004288418444076858	35	Saci_0931
trxB	asRNA_415	0.6827795638566869	6.21969470726714e-06	35	Saci_0931
tuf	asRNA_270	0.3684852435426641	0.029397964135828018	35	Saci_0685
upp	asRNA_277	0.19188439072587626	0.2694732382163866	35	Saci_0699
upp	asRNA_278	-0.14749563873509436	0.3978070038697048	35	Saci_0699
uvsE	asRNA_487	0.1728908081788142	0.320615217121607	35	Saci_1096
yciH	asRNA_372	0.15690451291136426	0.36804522142857865	35	Saci_0865
