# Supplementary material for: A web-based atlas for exploring post-transcriptional regulation in the archaeon Sulfolobus acidocaldarius
Source: mSystems. 2025 Dec 11;11(1):e01485-25. doi: 10.1128/msystems.01485-25 (PMC12817955; doi:10.1128/msystems.01485-25)
Supplement: Table S3 — List and specification of each plasmid, strain, and oligonucleotide used in this work. [file msystems.01485-25-s0007.xlsx]

## Sheet: Oligonucleotides
Oligos
Name	Sequence 5'->3'	Application
Knockout of smAP1/2/3 using pSVAxylFX-CRISPR or pyrEF-exchange method
smAP1 (SACI_RS05835)
1224crRNA-hyb fw	TTAGCTCTTCAAAGCTAAGACTAAGTTCATATGCATATCATAACTTTTTAGATTGAAGAGCTTA	Hybridization primer for smAP1 crRNA; SapI; Spacer
1224crRNA-hyb re	TAAGCTCTTCAATCTAAAAAGTTATGATATGCATATGAACTTAGTCTTAGCTTTGAAGAGCTAA	Hybridization primer for smAP1 crRNA; SapI; Spacer
del-1224 LF fw	agtgGGATCCggtcaaaagagacttgtcct	Left flank primer for smAP1 donor DNA; BamHI
del-1224 LF re	CATTAAAGTTAAATATCCTTAGATCATGTTTAAGACTTAAAAATATACTCTTTTAACTTCGC	Left flank primer for smAP1 donor DNA
del-1224 RF fw	GCGAAGTTAAAAGAGTATATTTTTAAGTCTTAAACATGATCTAAGGATATTTAACTTTAATG	Right flank primer for smAP1 donor DNA
del-1224 RF re	gtagaCGGCCGaggtaactacaccggtaaga	Right flank primer for smAP1 donor DNA; EagI
1224 KO pyrEX for	TAGTACAAGCTTCGATAGCGAAGTTAAAAGAGTATATTTTTAAGTCTTAATTTGAGCAGTTCTAG	pyrEF-exchange PCR primer with 50 bp smAP1 downstream region
1224 KO pyrEX rev	tgttaatgaggtttggcatatcattaaagttaaatatccttagatcatgtGACCGGCTATTTTTTCAC	pyrEF-exchange PCR primer with 50 bp smAP1 upstream region
smAP2 (SACI_RS03825)
0799crRNA-hyb fw	TTAGCTCTTCAAAGTCCAACATATTCCTCACCATTTTTGAGTTTAACTAGCGATTGAAGAGCTTA	Hybridization primer for smAP2 crRNA; SapI; Spacer
0799crRNA-hyb re	TAAGCTCTTCAATCGCTAGTTAAACTCAAAAATGGTGAGGAATATGTTGGACTTTGAAGAGCTAA	Hybridization primer for smAP2 crRNA; SapI; Spacer
del-0799 LF fw	agtaGGATCCccgctgtggcttcaagagac	Left flank primer for smAP2 donor DNA, BamHI (template: pSVA2003 for donor DNA)
del-0799 RF re	tattCGGCCGttggagccagaggcgtggaa	Left flank primer for smAP2 donor DNA, EagI (template: pSVA2003 for donor DNA)
0799 KO pyrEX for	ATTTATATTTTTTGCCATtagcaccctcttctcatgagtttattataaaaTTTGAGCAGTTCTAG	pyrEF-exchange PCR primer with 50 bp smAP2 downstream region
0799 KO pyrEX rev	aactcttttatattagacattatcagaaaaagaaagtgaggagacttactGACCGGCTATTTTTTCAC	pyrEF-exchange PCR primer with 50 bp smAP2 upstream region
smAP3 (SACI_RS03145)
0660crRNA-hyb fw	TTAGCTCTTCAAAGCTGGGATCAAATAGGGGTGCAGATTTAACTAGAATTTCGATTGAAGAGCTTA	Hybridization primer for smAP3 crRNA; SapI; Spacer
0660crRNA-hyb re	TAAGCTCTTCAATCGAAATTCTAGTTAAATCTGCACCCCTATTTGATCCCAGCTTTGAAGAGCTAA	Hybridization primer for smAP3 crRNA; SapI; Spacer
del_0660 LF fw new	gatgGCTAGCataatcgtccttcttttagg	Left flank primer for smAP3 donor DNA; NheI
del-0660 LF re	GAATAATATTATTAACCATGTTAGTCATATCATAATATGTAATGATAGGAGATTTCGAAATTAAAGATGAAGAT	Left flank primer for smAP3 donor DNA
del-0660 RF fw	ATCTTCATCTTTAATTTCGAAATCTCCTATCATTACATATTATGATATGACTAACATGGTTAATAATATTATTC	Right flank primer for smAP3 donor DNA
del-0660 RF re	gattCGGCCGgcaggtgcaggaatagtagg	Right flank primer for smAP3 donor DNA; EagI
0660 KO pyrEX for	CTATTCTTCCTGCAAGATCTTCATCTTTAATTTCGAAATCTCCTATCATtTTTGAGCAGTTCTAG	pyrEF-exchange PCR primer with 50 bp smAP3 downstream region
0660 KO pyrEX rev	cacatccactgaataatattattaaccatgttagtcatatcataatatgtGACCGGCTATTTTTTCAC	pyrEF-exchange PCR primer with 50 bp smAP3 upstream region
Genomic C-terminal His-Tags for smAP1/2/3 using pSVA406
smAP1 (SACI_RS05835)
Saci_1224 CHis LF rev	CACCACCACCACCACCACTAAgacttaaaaatatactcttttaacttcgct	Left flank primer for smAP1; C-His tag
Saci_1224 CHis RF for	TTAGTGGTGGTGGTGGTGGTGaacaggagacactaagataacatta	Right flank primer for smAP1; C-His tag
Saci_1224 CFHA LF for	attctgCCATGGggtcaaaagagacttgtcct	Left flank primer for smAP1; NcoI
Saci_1224 CFHA RF rev	tgtagtGTCGACaggtaactacaccggtaaga	Right flank primer for smAP1; SalI
smAP2 (SACI_RS03825)
Saci_0799 CHis LF rev	CACCACCACCACCACCACTAAttttataataaactcatgagaagagggtgc	Left flank primer for smAP2; C-His tag
Saci_0799 CHis RF for	TTAGTGGTGGTGGTGGTGGTGtttttccttacccattattgattcgtagtc	Right flank primer for smAP2; C-His tag
Saci_0799 CFHA LF for	attctgCCATGGccgctgtggcttcaagagac	Left flank primer for smAP2; NcoI
Saci_0799 CFHA RF rev	tgtagtGTCGACccgaagtaaatccaaatacg	Right flank primer for smAP2; SalI
smAP3 (SACI_RS03145)
Saci_0660 CHis LF for	attctgCCATGGataatcgtccttcttttagg	Left flank primer for smAP3; NcoI
Saci_0660 CHis LF rev	CACCACCACCACCACCACTGAaatgataggagatttcgaaattaaag	Left flank primer for smAP3; C-His tag
Saci_0660 CHis RF for	TCAGTGGTGGTGGTGGTGGTGtgatccttttttctttttatcaata	Right flank primer for smAP3; C-His tag
Saci_0660 CHis RF rev	atggctGTCGACcttgaagccgaatacaatga	Right flank primer for smAP3; SalI
Verification
Saci_1224 LF for	ATTCTGCCATGGATTACTATACTCTGACACGAAAC	Forward primer to verify smAP1 deletion via colony PCR
1224 Tag check rev	tcagcaaaatactcttcgag	Reverse primer to verify smAP1 deletion via colony PCR
Saci_0799 LF for	ATTCTGCCATGGGTCCAAGTTGTGGTGTAA	Forward primer to verify smAP2 deletion via colony PCR
Saci_0799 RF rev	TGTAGTGTCGACGTAAGTGAAAATGGATTGGTTGA	Reverse primer to verify smAP2 deletion via colony PCR
Saci_0660 LF for	ATTCTGCCATGGCGTGCTTTGTCTCTAAGATTC	Forward primer to verify smAP3 deletion via colony PCR
0660 Tag check rev	taatgcacccttttcaatgg	Reverse primer to verify smAP3 deletion via colony PCR
1224cTag Seq for	GGACTCAATGAAAAGG	Forward primer to verify genomic C-His tag of smAP1 via colony PCR
1224cTagcheckrev	tgacggaagtacaag	Reverse primer to verify genomic C-His tag of smAP1 via colony PCR
0799cTag Seq for	GAGTTGCTTGTCCTCCTAC	Forward primer to verify genomic C-His tag of smAP2 via colony PCR
0799cTagcheckrev	CCAAATACGGAAGAGT	Reverse primer to verify genomic C-His tag of smAP2 via colony PCR
Saci_0660 LF for	ATTCTGCCATGGCGTGCTTTGTCTCTAAGATTC	Forward primer to verify genomic C-His tag of smAP3 via colony PCR
Saci_0660 N-His LF rev	ATGCACCACCACCACCACCACagtgtaagtagaagaatttcgggggat	Reverse primer to verify genomic C-His tag of smAP3 via colony PCR
Plasmids
Construct	Application
pSVA406	Genomic tagging of S. acidocaldarius genes
pSVAxylFX-CRISPR	Markerless deletions in S. acidocaldarius using CRISPR
pSVA2003	PCR template for ΔsmAP2 donor DNA
pSVA406 + Saci_1224CHis	C-terminally His tagged smAP1 gene (Saci_1224) with 1000 bp upstream and downstream regions from tag for homologous recombination; restriction sites: NcoI, SalI
pSVA406 + Saci_0799CHis	C-terminally His tagged smAP2 gene (Saci_0799) with 1000 bp upstream and downstream regions from tag for homologous recombination; restriction sites: NcoI, SalI
pSVA406 + Saci_0660CHis	C-terminally His tagged smAP3 gene (Saci_0660) with 1000 bp upstream and downstream regions from tag for homologous recombination; restriction sites: NcoI, SalI
pSVAxylFX-CRISPR + lsm1 crRNA-del-1224 donor DNA	Spacer against smAP1 gene: position 110-145 of coding sequence; restriction site: SapI; donor DNA comprises deletion of Saci_1224 and 700-1000 bp upstream and downstream regions for homologous recombination; restriction sites: BamHI, EagI
pSVAxylFX-CRISPR + lsm2 crRNA-del-0799 donor DNA	Spacer against smAP2 gene: position 60-96 of coding sequence; restriction site: SapI; donor DNA comprises deletion of Saci_0799 and 700-1000 bp upstream and downstream regions for homologous recombination; restriction sites: BamHI, EagI
pSVAxylFX-CRISPR + lsm3 crRNA1-del-0660 donor DNA	Spacer against smAP3 gene: position 202-239 of coding sequence; restriction site: SapI; donor DNA comprises deletion of Saci_0660 and 700-1000 bp upstream and downstream regions for homologous recombination; restriction sites: NheI, EagI
Strains
Organism	Strain
Sulfolobus acidocaldarius DSM639	MW001 (Uracil Auxotroph)
Escherichia coli K12	DH5α
Escherichia coli K12	ER1821 (+ pM.EsaBC4I)
Sulfolobus acidocaldarius DSM639	MW001 (Uracil Auxotroph) + SmAP1-C6xHis
Sulfolobus acidocaldarius DSM639	MW001 (Uracil Auxotroph) + SmAP2-C6xHis
Sulfolobus acidocaldarius DSM639	MW001 (Uracil Auxotroph) + SmAP3-C6xHis

## Sheet: Plasmids
Construct	Application	Source
pSVA406	Genomic tagging of S. acidocaldarius genes	Gift of Prof. Dr. Sonja-Verena Albers (Albert-Ludwigs-University Freiburg)
pSVAxylFX-CRISPR	Markerless deletions in S. acidocaldarius using CRISPR	Gift of Prof. Dr. Sonja-Verena Albers (Albert-Ludwigs-University Freiburg)
pSVA2003	PCR template for ΔsmAP2 donor DNA	Gift of Prof. Dr. Sonja-Verena Albers (Albert-Ludwigs-University Freiburg)
pSVA406 + Saci_1224CHis	C-terminally His tagged smAP1 gene (Saci_1224) with 1000 bp upstream and downstream regions from tag for homologous recombination; restriction sites: NcoI, SalI	This study
pSVA406 + Saci_0799CHis	C-terminally His tagged smAP2 gene (Saci_0799) with 1000 bp upstream and downstream regions from tag for homologous recombination; restriction sites: NcoI, SalI	This study
pSVA406 + Saci_0660CHis	C-terminally His tagged smAP3 gene (Saci_0660) with 1000 bp upstream and downstream regions from tag for homologous recombination; restriction sites: NcoI, SalI	This study
pSVAxylFX-CRISPR + lsm1 crRNA-del-1224 donor DNA	Spacer against smAP1 gene: position 110-145 of coding sequence; restriction site: SapI; donor DNA comprises deletion of Saci_1224 and 700-1000 bp upstream and downstream regions for homologous recombination; restriction sites: BamHI, EagI	This study
pSVAxylFX-CRISPR + lsm2 crRNA-del-0799 donor DNA	Spacer against smAP2 gene: position 60-96 of coding sequence; restriction site: SapI; donor DNA comprises deletion of Saci_0799 and 700-1000 bp upstream and downstream regions for homologous recombination; restriction sites: BamHI, EagI	This study
pSVAxylFX-CRISPR + lsm3 crRNA1-del-0660 donor DNA	Spacer against smAP3 gene: position 202-239 of coding sequence; restriction site: SapI; donor DNA comprises deletion of Saci_0660 and 700-1000 bp upstream and downstream regions for homologous recombination; restriction sites: NheI, EagI	This study

## Sheet: Strains
Organism	Strain
Sulfolobus acidocaldarius DSM639	MW001 (Uracil Auxotroph)
Escherichia coli K12	DH5α
Escherichia coli K12	ER1821 (+ pM.EsaBC4I)
